# Supplementary material for: Genetic diversity and population structure of wheat landraces in Southern Winter Wheat Region of China
Source: BMC Genomics. 2024 Jul 3;25:664. doi: 10.1186/s12864-024-10564-z (PMC11223385; doi:10.1186/s12864-024-10564-z)
Supplement: Supplementary file 1 — Additional file 1:Table S1. Detailed information of 2,023 wheat landraces accessions. [file 12864_2024_10564_MOESM1_ESM.xlsx]

## Sheet: Table S1
Table S1 Detailed information of the 2023 wheat landrace accessions
a Accession number in the wheat germplasm resources Crop Gene Bank, JAAS
Code	Variety name	aID	Origin	City/County
1	Bapingzhong	M3A00201588	Guangxi	Baise
2	Bapingzhong	M3A00201589	Guangxi	Baise
3	Baiguangtou	M3A00200299	Jiangsu	Liyang
4	Baiguangtou	M3A00203087	Henan	Xiangxian
5	Baiheshang	M3A00201450	Fujian	Ningde
6	Baiheshang	M3A00201455	Fujian	Xiapu
7	Baiheshang	M3A00201456	Fujian	Fuan
8	Baiheshangtou	M3A00201959	Jiangsu	Zhenjiang
9	Baiheshangtou	M3A00200264	Jiangsu	Gaochun
10	Baiheshangtou	M3A00200280	Jiangsu	Liyang
11	Baiheshangtou	M3A00201336	Anhui	Chuxian
12	Baiheshangtou	M3A00201921	Hubei	Zaoyang
13	Baiheshangtou	M3A00203034	Henan	Xinxian
14	Baihuamai (B)	M3A00200848	Jiangsu	Suining
15	Baihuamai	M3A00201654	Guizhou	Xifeng
16	Baihuamai	M3A00201665	Guizhou	Zhijin
17	Baihuamai	M3A00201701	Guizhou	Zunyi
18	Baihuamai	M3A00201707	Guizhou	Yuqing
19	Baihuamai	M3A00201712	Guizhou	Suiyang
20	Baihuamai	M3A00201757	Sichuan	Yaan
21	Baihuamai	M3A00203136	Guizhou	Xingyi
22	Baikeguangtou	M3A00201249	Anhui	Jixi
23	Baikeguangtou	M3A00201493	Guangdong	Chaoyang
24	Baikeguangtou	M3A00201538	Guangdong	Meixian
25	Baikeguangtou	M3A00201626	Yunnan	Mile
26	Baikejiang	M3A00201907	Hubei	Laifeng
27	Baikejiang	M3A00203120	Chongqing	Youyang
28	Baikemai	M3A00201435	Fujian	Yongtai
29	Baikemai	M3A00201436	Fujian	Yongtai
30	Baikemai	M3A00201845	Hunan	Xinshao
31	Baikemai	M3A00201056	Shanghai	Qingpu
32	Baikemai	M3A00201422	Fujian	Yongan
33	Baikemai	M3A00201467	Fujian	Anxi
34	Baikemai	M3A00201865	Hunan	Linwu
35	Baikexiaomai	M3A00201065	Shanghai	Chuansha
36	Baikexiaomai	M3A00201066	Shanghai	Chuansha
37	Baikexiaomai	M3A00201440	Fujian	Putian
38	Baikexiaomai	M3A00201464	Fujian	Yongchun
39	Baikexiaomai	M3A00201517	Guangdong	Lufeng
40	Baikexiaomai	M3A00201847	Hunan	Xinshao
41	Baikezao	M3A00201174	Zhejiang	Yiwu
42	Baikezao	M3A00201195	Zhejiang	Ningbo
43	Baimai	M3A00200138	Jiangsu	Wuxi
44	Baimai	M3A00201078	Shanghai	Jiading
45	Baimai	M3A00201080	Shanghai	Jiading
46	Baimai	M3A00201081	Shanghai	Jiading
47	Baimai	M3A00201085	Shanghai	Baoshan
48	Baimai	M3A00201102	Zhejiang	Yongjia
49	Baimai	M3A00201107	Zhejiang	Leqing
50	Baimai	M3A00201112	Zhejiang	Qingtian
51	Baimai	M3A00201222	Zhejiang	Haining
52	Baimai	M3A00201255	Anhui	Susong
53	Baimai	M3A00201279	Anhui	Jiashan
54	Baimai	M3A00201442	Fujian	Minhou
55	Baimai	M3A00203038	Henan	Zhengzhou
56	Baimai	M3A00203073	Henan	Weishi
57	Wumangbaimai	M3A00200004	Jiangsu	Wujiang
58	Jiangyinbaimai	M3A00200191	Jiangsu	Wuxi
59	Mangbaimai	M3A00200392	Jiangsu	Danyang
60	Diwuqubaimai 48	M3A00200979	Shanghai	Qingpu
61	Changmangbaimai	M3A00201640	Yunnan	Fuyuan
62	Guangtoubaimai	M3A00201713	Guizhou	Zhengan
63	Aixubaimai	M3A00201796	Sichuan	Muchuan
64	Xuxubaimai	M3A00201822	Chongqing	/
65	Baimaitou	M3A00201011	Shanghai	Fengxian
66	Baimaitou	M3A00201012	Shanghai	Fengxian
67	Baimaizi	M3A00201709	Guizhou	Tongzi
68	Baimaizi	M3A00201730	Sichuan	Mianning
69	Baimaizi	M3A00201778	Sichuan	Deyang
70	Baimaizi	M3A00201800	Sichuan	Neijiang
71	Baimaizi	M3A00201816	Chongqing	Yunyang
72	Baimaizi	M3A00203114	Sichuan	Renshou
73	Baimaizi	M3A00203121	Chongqing	Wanxian
74	Donglanmai	M3A00201765	Sichuan	Zitong
75	Baimaizi	M3A00201968	Sichuan	Jinyang
76	BaimaiziⅡ	M3A00203227	Guizhou	Suiyang
77	Guizhoubaimaizi	M3A00201742	Sichuan	Hejiang
78	Baimaidong	M3A00201795	Sichuan	Jianwei
79	Baimang	M3A00200679	Jiangsu	Baoying
80	Baimang	M3A00201308	Anhui	Langxi
81	Baimang	M3A00201310	Anhui	Dangtu
82	Baimang	M3A00203071	Henan	Kaifeng
83	Baimangbai	M3A00203062	Henan	Neihuang
84	Baimangbai	M3A00203072	Henan	Kaifeng
85	Baimangchun	M3A00200740	Jiangsu	Jianhu
86	Baimangchun	M3A00200891	Jiangsu	Guanyun
87	Baimangchun	M3A00200905	Jiangsu	Huaiyin
88	Baimangchun	M3A00200920	Jiangsu	Xuyi
89	Baimangmai	M3A00201172	Zhejiang	Yiwu
90	Baimangmai	M3A00201675	Guizhou	Jinping
91	Baimangmai	M3A00200762	Jiangsu	Funing
92	Baimangmai	M3A00201444	Fujian	Lianjiang
93	Baimangmai	M3A00201448	Fujian	Shouning
94	Baimangmai	M3A00201729	Sichuan	Mianning
95	Baimangmai	M3A00201732	Sichuan	Xichang
96	Baimangmai	M3A00203069	Henan	Changyuan
97	Baimaomai	M3A00201685	Guizhou	Sandong
98	Baimaomai	M3A00200343	Jiangsu	Wujin
99	Baipimai	M3A00200914	Jiangsu	Lianshui
100	Baipimai	M3A00203031	Henan	Guangshan
101	Baipixiaomai	M3A00200524	Jiangsu	Nantong
102	Baipixiaomai	M3A00200560	Jiangsu	Jingjiang
103	Baipu	M3A00201162	Zhejiang	Jinhua
104	Baipu	M3A00201178	Zhejiang	Ningbo
105	Bailianmai	M3A00201759	Sichuan	Pingwu
106	Bailianmai	M3A00201760	Sichuan	Pingwu
107	Baixiaomai	M3A00200988	Jiangsu	Haimen
108	Baixiaomai	M3A00201727	Sichuan	Muli
109	Baixiaomai	M3A00201758	Sichuan	Shehong
110	Baixiaomai	M3A00201773	Chongqing	Tongnan
111	Baixiaomai	M3A00201774	Chongqing	Tongnan
112	Baixiaomai	M3A00201786	Sichuan	Santai
113	Baixumai	M3A00201670	Guizhou	Tianzhu
114	Baixumai	M3A00201381	Jiangxi	Anyi
115	Baiyangmai	M3A00200159	Jiangsu	Wuxi
116	Baiyangmai	M3A00200904	Jiangsu	Huaiyin
117	Baiyangmai	M3A00200915	Jiangsu	Lianshui
118	Baiyouzi	M3A00200829	Jiangsu	Tongshan
119	Baiyouzi	M3A00200837	Jiangsu	Xuzhou
120	Baiyuhua	M3A00200654	Jiangsu	Xinghua
121	Baiyuhua	M3A00200655	Jiangsu	Xinghua
122	Baiyuhua	M3A00200656	Jiangsu	Xinghua
123	Baiyuhua	M3A00200722	Jiangsu	Yancheng
124	Baiyuhua	M3A00200736	Jiangsu	Jianhu
125	Baiyuhua	M3A00200748	Jiangsu	Sheyang
126	Baiyuhua	M3A00200768	Jiangsu	Funing
127	Baiyuhua3	M3A00200996	Jiangsu	Funing
128	Baiyuhua21	M3A00200997	Jiangsu	Funing
129	Dayuhua	M3A00200673	Jiangsu	Baoying
130	Dayuhua	M3A00200792	Jiangsu	Siyang
131	Dayuhua	M3A00200876	Jiangsu	Shuyang
132	Dayuhua	M3A00200902	Jiangsu	Huaiyin
133	Hongmangyuhua	M3A00200901	Jiangsu	Huaiyin
134	Hongmangyuhua	M3A00200919	Jiangsu	Xuyi
135	Xiaoyuhua	M3A00200672	Jiangsu	Baoying
136	Xiaoyuhua	M3A00200798	Jiangsu	Guannan
137	Xiaoyuhua	M3A00200875	Jiangsu	Shuyang
138	Xiaoyuhua	M3A00200888	Jiangsu	Siyang
139	Yuhuazi	M3A00200632	Jiangsu	Gaoyou
140	Yuhuazi	M3A00200735	Jiangsu	Jianhu
141	Yuhuazi	M3A00201282	Anhui	Tianchang
142	Xiaobaiyuhua	M3A00200657	Jiangsu	Xinghua
143	Dabaiyuhua	M3A00200658	Jiangsu	Xinghua
144	Baimangyuhua	M3A00200918	Jiangsu	Xuyi
145	Baijiaohong	M3A00200660	Jiangsu	Xinghua
146	Baijiaohong	M3A00200661	Jiangsu	Xinghua
147	Baijiaohong	M3A00200712	Jiangsu	Dafeng
148	Baijiaohong	M3A00200718	Jiangsu	Dafeng
149	Baijiaohong	M3A00200721	Jiangsu	Yancheng
150	Baijiaomai	M3A00201053	Shanghai	Qingpu
151	Baijiaomai	M3A00201054	Shanghai	Qingpu
152	Baijiaomai	M3A00201055	Shanghai	Qingpu
153	Bairihuang	M3A00201454	Fujian	Xiapu
154	Bairihuang	M3A00201458	Fujian	Fuan
155	Banjiemang	M3A00200812	Jiangsu	Fengxian
156	Banjiemang	M3A00201317	Anhui	Xiaoxian
157	Banxumai	M3A00201803	Chongqing	Bishan
158	Banxumai	M3A00201971	Chongqing	Bishan
159	Bendixiaomai	M3A00201836	Hunan	Jiangyong
160	Bendixiaomai	M3A00201979	Guangxi	Wuming
161	Bendixiaomai	M3A00201506	Guangdong	Fengkai
162	Bendixiaomai	M3A00201572	Guangxi	Wuming
163	Bendixiaomai	M3A00201600	Guangxi	Rongan
164	Bendixiaomai	M3A00201603	Guangxi	Laibin
165	Bendixiaomai	M3A00201620	Guangxi	Xingan
166	Bendixiaomai	M3A00201835	Hunan	Jiangyong
167	Benxiaomai	M3A00201837	Hunan	Jianghua
168	Benxiaomai	M3A00200543	Jiangsu	Rugao
169	Caizihuang	M3A00200064	Jiangsu	Kunshan
170	Caizihuang	M3A00201016	Shanghai	Songjiang
171	Caizihuang	M3A00201037	Shanghai	/
172	Caizihuang	M3A00201068	Shanghai	Chuansha
173	Caizihuang	M3A00201035	Shanghai	/
174	Caizihuang	M3A00200007	Jiangsu	Wujiang
175	Caizihuang	M3A00200209	Jiangsu	Jiangyin
176	Caizihuang	M3A00200310	Jiangsu	Changzhoushi
177	Caizihuang	M3A00200339	Jiangsu	Wujin
178	Caizihuang	M3A00200419	Jiangsu	Yangzhong
179	Caizihuang	M3A00200544	Jiangsu	Rugao
180	Caizihuang	M3A00200561	Jiangsu	Jingjiang
181	Caizihuang	M3A00200562	Jiangsu	Jingjiang
182	Caizihuang	M3A00200650	Jiangsu	Xinghua
183	Caizihuang	M3A00201044	Shanghai	/
184	Silengzicaizihuang	M3A00200564	Jiangsu	Jingjiang
185	Wumangcaizihuang	M3A00200039	Jiangsu	Wuxian
186	Guangtoucaizihuang	M3A00200409	Jiangsu	Dantu
187	Canlaomai	M3A00200243	Jiangsu	Yixing
188	Canlaomai	M3A00200278	Jiangsu	Liyang
189	Canlaomai	M3A00200381	Jiangsu	Danyang
190	Canlaomai	M3A00200189	Jiangsu	Wuxi
191	Canshumai	M3A00201230	Zhejiang	Haiyan
192	Canshumai	M3A00201232	Zhejiang	Pinghu
193	Caomai	M3A00201305	Anhui	Wuhe
194	Caomai	M3A00203048	Henan	Fengqiu
195	Chanbuzhi	M3A00201238	Anhui	Xiuning
196	Chanbuzhi	M3A00201239	Anhui	Xiuning
197	Chejianzi	M3A00200340	Jiangsu	Wujin
198	Chejianzi	M3A00200511	Jiangsu	Nantong
199	Chejianzi	M3A00200512	Jiangsu	Nantong
200	Chejianzi	M3A00200554	Jiangsu	Haian
201	Chejianzi	M3A00200603	Jiangsu	Taizhoushi
202	Chejianzi	M3A00200614	Jiangsu	Taizhoushi
203	Chejianzi	M3A00200664	Jiangsu	Xinghua
204	Chejianzi	M3A00200665	Jiangsu	Xinghua
205	Chejianzi	M3A00200701	Jiangsu	Dongtai
206	Chejianzi	M3A00201027	Shanghai	Songjiang
207	Chejianzi	M3A00201042	Shanghai	/
208	Chengdongguangtou	M3A00201799	Sichuan	Jianyang
209	Chikeguangtou	M3A00201531	Guangdong	Chaoyang
210	Chikeguangtou	M3A00201539	Guangdong	Meixian
211	Chimianxiaomai	M3A00201868	Hunan	Yizhang
212	Chimianxiaomai	M3A00201867	Hunan	Yizhang
213	Chushanbao	M3A00203052	Henan	Mengxian
214	Chunmai	M3A00200874	Jiangsu	Xinhailian
215	Chunmai	M3A00201967	Yunnan	Fumin
216	Daguchui	M3A00200296	Jiangsu	Lishui
217	Daguchui	M3A00201904	Hubei	Yingshan
218	Dabaimai	M3A00200867	Jiangsu	Donghai
219	Dabaimai	M3A00203156	Guizhou	Longli
220	Dabaiyu	M3A00200770	Jiangsu	Binhai
221	Dadonghuang	M3A00202190	Guizhou	Xingyi
222	Dadonghuang	M3A00203137	Guizhou	Xingyi
223	Dadongmai	M3A00201692	Guizhou	Changshun
224	Dadongmai	M3A00201693	Guizhou	Changshun
225	Dadongmai	M3A00201715	Guizhou	Xingren
226	Dadongmai	M3A00201718	Guizhou	Majiang
227	Dafengguang	M3A00200331	Jiangsu	Wujin
228	Dafengguang	M3A00200729	Jiangsu	Jianhu
229	Dahongmai	M3A00200193	Jiangsu	Wuxi
230	Dahongmai	M3A00200898	Jiangsu	Guanyun
231	Dahongmang	M3A00200456	Jiangsu	Liuhe
232	Dahongmang	M3A00200457	Jiangsu	Liuhe
233	Dahongmang	M3A00200635	Jiangsu	Gaoyou
234	Dahongmang	M3A00200786	Jiangsu	Jinhu
235	Dahongmang	M3A00200806	Jiangsu	Fengxian
236	Dahongmang	M3A00200815	Jiangsu	Peixian
237	Dahongmang	M3A00201281	Anhui	Tianchang
238	Dahongmang	M3A00203049	Henan	Fengqiu
239	Dahongpi	M3A00200684	Jiangsu	Baoying
240	Dahongpi	M3A00200685	Jiangsu	Baoying
241	Dahuangpi	M3A00200507	Jiangsu	Nantong
242	Dahuangpi	M3A00201275	Anhui	Qingyang
243	Dahuangpi	M3A00200333	Jiangsu	Wujin
244	Dahuangpi	M3A00200445	Jiangsu	Jiangpu
245	Dahuangpi	M3A00200529	Jiangsu	Rudong
246	Dahuangpi	M3A00200537	Jiangsu	Rudong
247	Dahuangpi	M3A00200570	Jiangsu	Yizheng
248	Dahuangpi	M3A00200587	Jiangsu	Hanjiang
249	Dahuangpi	M3A00200606	Jiangsu	Taizhoushi
250	Dahuangpi	M3A00200647	Jiangsu	Xinghua
251	Dahuangpi	M3A00200648	Jiangsu	Xinghua
252	Dahuangpi	M3A00200699	Jiangsu	Dongtai
253	Dahuangpi	M3A00200700	Jiangsu	Dongtai
254	Dahuangpi	M3A00200727	Jiangsu	Yancheng
255	Dahuangpi	M3A00200747	Jiangsu	Sheyang
256	Dahuangpi	M3A00200767	Jiangsu	Funing
257	Dahuangpi	M3A00201272	Anhui	Guichi
258	Dahuangpi	M3A00201273	Anhui	Guichi
259	Datouqing	M3A00201169	Zhejiang	Dongyang
260	Datouqing	M3A00201170	Zhejiang	Dongyang
261	Datutou	M3A00200873	Jiangsu	Ganyu
262	Datutou	M3A00203070	Henan	Kaifeng
263	Dayangmai	M3A00201647	Guizhou	Anshun
264	Dazihong	M3A00201947	Henan	Queshan
265	Dazihong	M3A00203088	Henan	Xiping
266	Dongmaidong	M3A00203113	Sichuan	Qingfu
267	Dongzuanzitou	M3A00200753	Jiangsu	Funing
268	Dongzuanzitou	M3A00200756	Jiangsu	Funing
269	Dongzuanzitou	M3A00200757	Jiangsu	Funing
270	Dongmangmai	M3A00203035	Henan	Fangcheng
271	Dongmangmai	M3A00203056	Henan	Boai
272	Dongmangmai	M3A00203098	Henan	Miyang
273	Fangliuzhu	M3A00200150	Jiangsu	Wuxi
274	Fangliuzhu	M3A00200045	Jiangsu	Wuxian
275	Fangliuzhu	M3A00200170	Jiangsu	Wuxi
276	Cuodaofangliuzhu	M3A00200178	Jiangsu	Wuxi
277	Youmangfangliuzhu	M3A00200190	Jiangsu	Wuxi
278	Fangmai	M3A00201032	Shanghai	Songjiang
279	Fangmai	M3A00201858	Hunan	Leiyang
280	Fangmai	M3A00201856	Hunan	Yongxing
281	Fangmai	M3A00201857	Hunan	Leiyang
282	Gepuzi	M3A00201024	Shanghai	Songjiang
283	Gepuzi	M3A00201010	Shanghai	Fengxian
284	Guangtou	M3A00201540	Guangdong	Meixian
285	Guangtou	M3A00203061	Henan	Anyang
286	Guangtoumai	M3A00201134	Zhejiang	Wenling
287	Guangtoumai	M3A00201660	Guizhou	Nayong
288	Guangtoumai	M3A00201669	Guizhou	Tianzhu
289	Guangtoumai	M3A00201824	Hunan	Hengyang
290	Guangtoumai	M3A00200017	Jiangsu	Wujiang
291	Guangtoumai	M3A00201609	Guangxi	Quanzhou
292	Guangtoumai	M3A00201610	Guangxi	Quanzhou
293	Guangtoumai	M3A00201614	Guangxi	Pingle
294	Guangtoumai	M3A00201652	Guizhou	Kaiyang
295	Guangtoumai	M3A00201653	Guizhou	Kaiyang
296	Guangtoumai	M3A00201672	Guizhou	Jinping
297	Guangtoumai	M3A00201678	Guizhou	Cengong
298	Guangtoumai	M3A00201688	Guizhou	Guiding
299	Guangtoumai	M3A00201689	Guizhou	Guiding
300	Guangtoumai	M3A00201694	Guizhou	Changshun
301	Guangtoumai	M3A00201699	Guizhou	Shi阡
302	Guangtoumai	M3A00201717	Guizhou	Huangping
303	Guangtoumai	M3A00201943	Henan	Zhenping
304	Guangtoumai	M3A00203144	Guizhou	Anshun
305	Guangtoumai	M3A00203161	Guizhou	Renhuai
306	Guangtoumai	M3A00203165	Guizhou	Wuchuan
307	GuangtoumaiⅡ	M3A00203229	Guizhou	Tianzhu
308	Huangkeguangtoumai	M3A00201636	Yunnan	Zhongxun
309	Chikeguangtoumai	M3A00203230	Guizhou	Liuzhi
310	Guangtouxiaomai	M3A00201553	Guangdong	Heyuan
311	Guangtouxiaomai	M3A00201611	Guangxi	Gongcheng
312	Guangtouxiaomai	M3A00201612	Guangxi	Gongcheng
313	Guangtouxiaomai	M3A00201644	Guizhou	Ceheng
314	Hemai	M3A00201382	Jiangxi	Wanzai
315	Hemai	M3A00201494	Guangdong	Gaozhou
316	Hemai	M3A00201498	Guangdong	Suixi
317	Heshangmai	M3A00201204	Zhejiang	Chunan
318	Heshangmai	M3A00201370	Jiangxi	Yujiang
319	Heshangmai	M3A00201379	Jiangxi	Gaoan
320	Heshangmai	M3A00201437	Fujian	Fuqing
321	Heshangmai	M3A00201446	Fujian	Shouning
322	Heshangmai	M3A00201812	Chongqing	Fengjie
323	Heshangmai	M3A00201841	Hunan	Xintian
324	Heshangmai	M3A00201846	Hunan	Xinshao
325	Heshangmai	M3A00201854	Hunan	Shaoyang
326	Heshangmai	M3A00201871	Hunan	Liling
327	Heshangmai	M3A00201879	Hunan	Yongshun
328	Heshangmai	M3A00201883	Hunan	Qianyang
329	Heshangmai	M3A00201146	Zhejiang	Jiangshan
330	Heshangmai	M3A00201155	Zhejiang	Changshan
331	Heshangmai	M3A00201380	Jiangxi	Tonggu
332	Heshangmai	M3A00201383	Jiangxi	Wanzai
333	Heshangmai	M3A00201405	Fujian	Yunxiao
334	Heshangmai	M3A00201443	Fujian	Lianjiang
335	Heshangmai	M3A00201825	Hunan	Hengyang
336	Heshangmai	M3A00201886	Hunan	Zhijiang
337	Heshangmai	M3A00201901	Hubei	Tongcheng
338	Heshangmai	M3A00201963	Jiangsu	Nantong
339	Heshangmai	M3A00201973	Hunan	Shuangfeng
340	Heshangmai	M3A00201849	Hunan	Shaodong
341	Daheshangmai	M3A00203224	Guizhou	Tianzhu
342	Baikeheshangmai	M3A00201974	Hunan	Dongkou
343	Heshangtou	M3A00200112	Jiangsu	Changshu
344	Heshangtou	M3A00200375	Jiangsu	Jurong
345	Heshangtou	M3A00200384	Jiangsu	Danyang
346	Heshangtou	M3A00200474	Jiangsu	Liuhe
347	Heshangtou	M3A00200551	Jiangsu	Rugao
348	Heshangtou	M3A00200578	Jiangsu	Hanjiang
349	Heshangtou	M3A00200582	Jiangsu	Hanjiang
350	Heshangtou	M3A00200583	Jiangsu	Hanjiang
351	Heshangtou	M3A00200608	Jiangsu	Taizhoushi
352	Heshangtou	M3A00200763	Jiangsu	Funing
353	Heshangtou	M3A00201241	Anhui	Qimen
354	Heshangtou	M3A00201243	Anhui	Qianxian
355	Heshangtou	M3A00201251	Anhui	Jingde
356	Heshangtou	M3A00201259	Anhui	Taihu
357	Heshangtou	M3A00201263	Anhui	Congyang
358	Heshangtou	M3A00201264	Anhui	Yuexi
359	Heshangtou	M3A00201266	Anhui	Tongcheng
360	Heshangtou	M3A00201274	Anhui	Qingyang
361	Heshangtou	M3A00201290	Anhui	Xuancheng
362	Heshangtou	M3A00201293	Anhui	Huoshan
363	Heshangtou	M3A00201302	Anhui	Wuwei
364	Heshangtou	M3A00201303	Anhui	Chaoxian
365	Heshangtou	M3A00201309	Anhui	Dangtu
366	Heshangtou	M3A00201818	Chongqing	Wushan
367	Heshangtou	M3A00201911	Hubei	Lichuan
368	Heshangtou	M3A00203060	Henan	Anyang
369	Heimangmai	M3A00201733	Sichuan	Xichang
370	Heimangmai	M3A00203108	Ningxia	Xiji
371	Hongguangtou	M3A00200048	Jiangsu	Wuxian
372	Hongguangtou	M3A00200298	Jiangsu	Lishui
373	Hongguangtou	M3A00200346	Jiangsu	Wujin
374	Hongguangtou	M3A00200347	Jiangsu	Wujin
375	Hongheshang	M3A00201105	Zhejiang	Yongjia
376	Hongheshang	M3A00201452	Fujian	Zhouning
377	Hongheshang	M3A00201457	Fujian	Fuan
378	Hongheshang	M3A00201906	Hubei	Yingcheng
379	Hongheshang	M3A00201931	Henan	Tanghe
380	Wenzhouhongheshang	M3A00201164	Zhejiang	Jinhua
381	Hongheshangtou	M3A00201292	Anhui	Huoshan
382	Hongheshangtou	M3A00201295	Anhui	Jinzhai
383	Hongheshangtou	M3A00201338	Anhui	Laian
384	Hongheshangtou	M3A00201936	Henan	Dengxian
385	Hongheshangtou	M3A00203103	Henan	Xixia
386	Daheshangtou	M3A00201333	Anhui	Hexian
387	Xiaoheshangtou	M3A00201334	Anhui	Hexian
388	Pingdingheshangtou	M3A00201975	Hunan	Dongkou
389	Baikeheshangtou	M3A00201262	Anhui	Qianshan
390	Honghuamai	M3A00201641	Yunnan	Daguan
391	Honghuamai	M3A00201711	Guizhou	Suiyang
392	Honghuamai	M3A00201716	Guizhou	Huangping
393	Honghuamai	M3A00201746	Sichuan	Gaoxian
394	Honghuamai	M3A00201819	Chongqing	Kaixian
395	Honghuamai	M3A00201645	Guizhou	Anlong
396	Honghuamai	M3A00201661	Guizhou	Hezhang
397	Honghuamai	M3A00201703	Guizhou	Zunyi
398	Honghuamai	M3A00201731	Sichuan	Mianning
399	Honghuamai	M3A00201745	Sichuan	Gaoxian
400	Honghuamai	M3A00201756	Sichuan	Tianquan
401	Honghuamai	M3A00201772	Chongqing	Tongnan
402	Honghuamai	M3A00201792	Sichuan	Hongya
403	Honghuamai	M3A00201809	Sichuan	Bangdong
404	Honghuamai	M3A00203124	Sichuan	Lixian
405	Honghuamai	M3A00203125	Sichuan	Daofu
406	Honghuamai	M3A00203142	Guizhou	Anlong
407	Honghuawu	M3A00200800	Jiangsu	Suining
408	Honghuawu	M3A00200859	Jiangsu	Pixian
409	Honghuaxiaomai	M3A00201813	Chongqing	Wuxi
410	Honghuaxiaomai	M3A00201663	Guizhou	Zhijin
411	Honghuaxiaomai	M3A00201704	Guizhou	Daozhen
412	Honghuaxiaomai	M3A00201811	Chongqing	Fengjie
413	Honghuaxuxumai	M3A00201790	Sichuan	Renshou
414	Hongjiezi	M3A00200662	Jiangsu	Xinghua
415	Hongjiezi	M3A00200663	Jiangsu	Xinghua
416	Hongkeguangtou	M3A00201374	Jiangxi	Poyang
417	Hongkemai	M3A00201057	Shanghai	Qingpu
418	Hongkemai	M3A00201605	Guangxi	Quanzhou
419	Hongkemai	M3A00201831	Hunan	Qiyang
420	Hongkemai	M3A00201834	Hunan	Qiyang
421	Hongkemai	M3A00201838	Hunan	Ningyun
422	Hongkemai	M3A00201839	Hunan	Xintian
423	Hongkemai	M3A00201881	Hunan	Luxi
424	Hongkemai	M3A00201425	Fujian	Datian
425	Hongkemai	M3A00201466	Fujian	Anxi
426	Hongkemai	M3A00201829	Hunan	Qidong
427	Hongkemai	M3A00201832	Hunan	Qiyang
428	Hongkemai	M3A00201848	Hunan	Xinshao
429	Hongkemai	M3A00201882	Hunan	Luxi
430	Hongkemai	M3A00201899	Hubei	Yangxin
431	Hongkemai	M3A00203043	Henan	Jixian
432	Hongkewanxiaomai	M3A00200306	Jiangsu	Jintan
433	Hongkewanxiaomai	M3A00200307	Jiangsu	Jintan
434	Hongkexiaomai	M3A00201441	Fujian	Xianyou
435	Hongkexiaomai	M3A00201067	Shanghai	Chuansha
436	Hongkexiaomai	M3A00201070	Shanghai	Chuansha
437	Hongkexiaomai	M3A00201071	Shanghai	Chuansha
438	Hongkexiaomai	M3A00201463	Fujian	Yongchun
439	Hongkexiaomai	M3A00201880	Hunan	Dayong
440	Hongkeyangmai	M3A00200116	Jiangsu	Changshu
441	Hongkeyangmai	M3A00201637	Yunnan	Weishan
442	Hongmai	M3A00201127	Zhejiang	Jingyun
443	Hongmai	M3A00201312	Anhui	Lingbi
444	Hongmai	M3A00201656	Guizhou	Xiuwen
445	Hongmai	M3A00201902	Hubei	Chongyang
446	Hongmai	M3A00200153	Jiangsu	Wuxi
447	Hongmai	M3A00200887	Jiangsu	Suqian
448	Hongmai	M3A00201306	Anhui	Wuhe
449	Hongmai	M3A00201658	Guizhou	Jinsha
450	Hongmai	M3A00201690	Guizhou	Fuquan
451	Hongmai	M3A00203058	Henan	Huojia
452	Hongmai	M3A00203154	Guizhou	Guiding
453	Hongmai	M3A00203162	Guizhou	Huishui
454	Hongmang	M3A00200680	Jiangsu	Baoying
455	Hongmang	M3A00200681	Jiangsu	Baoying
456	Hongmang	M3A00200455	Jiangsu	Liuhe
457	Hongmangbai	M3A00203063	Henan	Neihuang
458	Hongmangbai	M3A00203082	Henan	Huaiyang
459	Hongmangcao	M3A00201331	Anhui	Boxian
460	Hongmangcao	M3A00203095	Henan	Runan
461	Hongmanghong	M3A00201929	Henan	Tanghe
462	Hongmanghong	M3A00203064	Henan	Nanle
463	Hongmangmai	M3A00201964	Jiangsu	Guannan
464	Hongmangmai	M3A00200402	Jiangsu	Dantu
465	Hongmangmai	M3A00201280	Anhui	Jiashan
466	Hongmangmai	M3A00201674	Guizhou	Jinping
467	Hongmangzi	M3A00200231	Jiangsu	Jiangyin
468	Hongmangzi	M3A00200633	Jiangsu	Gaoyou
469	Hongmangzi	M3A00200634	Jiangsu	Gaoyou
470	Hongmaochong	M3A00201752	Sichuan	Changning
471	Hongmaochong	M3A00201748	Sichuan	Jiangan
472	Hongmaomai	M3A00201684	Guizhou	Sandong
473	Hongmaomai	M3A00203139	Guizhou	Xingren
474	Hongsuibai	M3A00200838	Jiangsu	Xuzhou
475	Hongsuibai	M3A00203097	Henan	Xincai
476	Hongxiaomai	M3A00200796	Jiangsu	Guanyun
477	Hongxiaomai	M3A00200799	Jiangsu	Guannan
478	Hongxiaomai	M3A00201782	Sichuan	Yanting
479	Hongxiaomai (A)	M3A00200889	Jiangsu	Guanyun
480	Hongxiaomai (B)	M3A00200892	Jiangsu	Guanyun
481	Hongxumai	M3A00201365	Jiangxi	Dexing
482	Hongxumai	M3A00201378	Jiangxi	Wuyuan
483	Hongxumai	M3A00201387	Jiangxi	Pengze
484	Hongxumai	M3A00201853	Hunan	Shaoyang
485	Hongxumai	M3A00201158	Zhejiang	Quxian
486	Hongxumai	M3A00201362	Jiangxi	Shangrao
487	Hongxumai	M3A00201366	Jiangxi	Guangfeng
488	Hongxumai	M3A00201369	Jiangxi	Yiyang
489	Hongxumai	M3A00201377	Jiangxi	Wuyuan
490	Hongxumai	M3A00201388	Jiangxi	Pengze
491	Hongxumai	M3A00201395	Jiangxi	Dongchang
492	Hongxumai	M3A00201671	Guizhou	Tianzhu
493	Hongxumai	M3A00201850	Hunan	Shaodong
494	Hongxumai	M3A00201875	Hunan	Xiangyin
495	Hongxumai	M3A00201966	Jiangxi	Dexing
496	Hongchangqi	M3A00200160	Jiangsu	Wuxi
497	Hongchangqi	M3A00200173	Jiangsu	Wuxi
498	Huxumai	M3A00201364	Jiangxi	Dexing
499	Huxumai	M3A00201250	Anhui	Jixi
500	Hucunxiaomai	M3A00201418	Fujian	Ninghua
501	Hucunxiaomai	M3A00201417	Fujian	Ninghua
502	Huashuqiu	M3A00201267	Anhui	Tongcheng
503	Huashuqiu	M3A00201285	Anhui	Jingxian
504	Huashuqiu	M3A00201297	Anhui	Liuan
505	Baikehuashuqiu	M3A00201261	Anhui	Qianshan
506	Huaimai	M3A00200140	Jiangsu	Wuxi
507	Huaimai	M3A00200142	Jiangsu	Wuxi
508	Huaimai	M3A00200607	Jiangsu	Taizhoushi
509	Huaimai	M3A00201036	Shanghai	/
510	Huaimai	M3A00201046	Shanghai	Nanhui
511	Huaimai	M3A00201048	Shanghai	Nanhui
512	Huaimai	M3A00201072	Shanghai	Chuansha
513	Huaimai	M3A00201073	Shanghai	Chuansha
514	Huaimai	M3A00201094	Shanghai	Chongming
515	Huaimai	M3A00201212	Zhejiang	Hangzhou
516	Huangguaxian	M3A00203039	Henan	Zhengzhou
517	Huangguaxian	M3A00203040	Henan	Zhengzhou
518	Huangguaxian	M3A00203077	Henan	Minquan
519	Huangguaxian	M3A00203078	Henan	Shangshui
520	Huanghuamai	M3A00201649	Guizhou	Zhenning
521	Huanghuamai	M3A00201648	Guizhou	Anshun
522	Huanghuamai	M3A00201798	Sichuan	Dongmei
523	Huanghuamai	M3A00203138	Guizhou	Xingren
524	Huanghuamai	M3A00203157	Guizhou	Zhenfeng
525	Huanglamai	M3A00201755	Sichuan	Yunlian
526	Huanglamai	M3A00203149	Guizhou	Xiuwen
527	Huangmangzi	M3A00200667	Jiangsu	Xinghua
528	Huangmangzi	M3A00200669	Jiangsu	Xinghua
529	Huangxiaomai	M3A00201556	Guangdong	Lechang
530	Huangxiaomai	M3A00201776	Sichuan	Suining
531	Huomai	M3A00201397	Jiangxi	Wuning
532	Huomai	M3A00201736	Sichuan	Huili
533	Huoshaomai	M3A00200076	Jiangsu	Kunshan
534	Huoshaomai	M3A00201552	Guangdong	Yingde
535	Huoshaomai	M3A00201108	Zhejiang	Leqing
536	Huoshaomai	M3A00201153	Zhejiang	Wuyi
537	Huoshaomai	M3A00201229	Zhejiang	Jiaxing
538	Huoshaomai	M3A00201724	Sichuan	Nanbu
539	Huoshaomai	M3A00201965	Shanghai	Shanghai
540	Huoshaotian	M3A00200260	Jiangsu	Gaochun
541	Huoshaotian	M3A00200261	Jiangsu	Gaochun
542	Huoshaotian	M3A00200295	Jiangsu	Lishui
543	Huoshaotian	M3A00200371	Jiangsu	Jurong
544	Huoshaotian	M3A00200595	Jiangsu	Jiangdong
545	Huoshaotian 15-22	M3A00200949	Jiangsu	Lishui
546	Huoshaotian 15-23	M3A00200950	Jiangsu	Lishui
547	Huoshaotian 27	M3A00200951	Jiangsu	Lishui
548	Huoshaotian 57	M3A00200952	Jiangsu	Lishui
549	Huoshaotian	M3A00201291	Anhui	Xuancheng
550	Huoshaotou	M3A00200574	Jiangsu	Yizheng
551	Huoshaotou	M3A00200593	Jiangsu	Jiangdu
552	Huoshaotou	M3A00200594	Jiangsu	Jiangdong
553	Huoshaotou	M3A00200624	Jiangsu	Gaoyou
554	Huoshaotou	M3A00200690	Jiangsu	Baoying
555	Huoshaotou	M3A00200694	Jiangsu	Baoying
556	Huoshaotou	M3A00201022	Shanghai	Songjiang
557	Huoshaotou	M3A00201029	Shanghai	Songjiang
558	Huoshaotou	M3A00201030	Shanghai	Songjiang
559	Huoyanzao	M3A00201242	Anhui	Qimen
560	Huoyanzao	M3A00201268	Anhui	Tongcheng
561	Jigongxiaomai	M3A00201515	Guangdong	Heping
562	Jigongxiaomai	M3A00201516	Guangdong	Heping
563	Jiyumai	M3A00201121	Zhejiang	Suichang
564	Jiyumai	M3A00201367	Jiangxi	Guangfeng
565	Jiyumai	M3A00201128	Zhejiang	Jingyun
566	Jiyumai	M3A00201363	Jiangxi	Shangrao
567	Jianzitou	M3A00201059	Shanghai	Qingpu
568	Jianzitou	M3A00200066	Jiangsu	Kunshan
569	Jianzitou	M3A00201025	Shanghai	Songjiang
570	Jianzitou	M3A00201060	Shanghai	Qingpu
571	Jianzitou	M3A00201061	Shanghai	Qingpu
572	Baikejianzitou	M3A00201007	Shanghai	Jinshan
573	Baikejianzitou	M3A00201005	Shanghai	Jinshan
574	Hongkejianzitou	M3A00201006	Shanghai	Jinshan
575	Hongjianzitou	M3A00201045	Shanghai	/
576	Shangshanjianzitou	M3A00201004	Shanghai	Jinshan
577	Jiangnanzao	M3A00200676	Jiangsu	Baoying
578	Jiangnanzao	M3A00201294	Anhui	Huoshan
579	Jiangxizao	M3A00200426	Jiangsu	Nanjing
580	Jiangxizao	M3A00201254	Anhui	Wangjiang
581	Jiangxizao	M3A00201952	Henan	Xinyang
582	Jiangmai	M3A00201677	Guizhou	Jianhe
583	Jiangmai	M3A00201683	Guizhou	Kaili
584	Jiangmai	M3A00203233	Guizhou	Shibing
585	Jinkoucao	M3A00200828	Jiangsu	Tongshan
586	Jinkoucao	M3A00200841	Jiangsu	Suining
587	Kangmai	M3A00201511	Guangdong	Zengcheng
588	Kangmai	M3A00201512	Guangdong	Huiyang
589	Kaoshanhong	M3A00201323	Anhui	Taihe
590	Kaoshanhong	M3A00201325	Anhui	Jieshou
591	Laibinxiaomai	M3A00201601	Guangxi	Laibin
592	Laibinxiaomai	M3A00201602	Guangxi	Laibin
593	Laibaotouxiaomai	M3A00200526	Jiangsu	Nantong
594	Laibaotouxiaomai	M3A00200552	Jiangsu	Haian
595	Lanqingmai	M3A00201740	Sichuan	Mabian
596	Lanqingmai	M3A00201741	Sichuan	Mabian
597	Laoshumai	M3A00201345	Jiangxi	Xiajiang
598	Lechangxiaomai	M3A00201554	Guangdong	Lechang
599	Lechangxiaomai	M3A00201555	Guangdong	Lechang
600	Liuzhouxiaomai	M3A00201550	Guangdong	Yingde
601	Liuzhouxiaomai	M3A00201551	Guangdong	Yingde
602	Liulengxiaomai	M3A00200559	Jiangsu	Jingjiang
603	Liulengxiaomai	M3A00200490	Jiangsu	Nantong
604	Liulengxiaomai	M3A00200991	Jiangsu	Jiangsu
605	Liulengxiaomai	M3A00201706	Guizhou	Yuqing
606	Liuzhutou	M3A00201041	Shanghai	/
607	Liuzhutou	M3A00200093	Jiangsu	Taicang
608	Liuzhutou	M3A00201047	Shanghai	Nanhui
609	Liuzhutou	M3A00201089	Shanghai	Chongming
610	Luochengxiaomai	M3A00201594	Guangxi	Luocheng
611	Luochengxiaomai	M3A00201595	Guangxi	Luocheng
612	Luopangtou	M3A00200487	Jiangsu	Haimen
613	Luopangtou	M3A00200515	Jiangsu	Nantong
614	Maquemai	M3A00200475	Jiangsu	Liuhe
615	Maquemai	M3A00201311	Anhui	Lingbi
616	Maguanxiaomai	M3A00201627	Yunnan	Maguan
617	Maguanxiaomai	M3A00201628	Yunnan	Maguan
618	Maisan	M3A00201576	Guangxi	Chongzuo
619	Maisan	M3A00201577	Guangxi	Chongzuo
620	Mangmai	M3A00201350	Jiangxi	Jinxian
621	Mangxiaomai	M3A00200415	Jiangsu	Dantu
622	Mangxiaomai	M3A00200509	Jiangsu	Nantong
623	Mangxiaomai	M3A00200568	Jiangsu	Jingjiang
624	Mangxiaomai	M3A00200703	Jiangsu	Dongtai
625	Mangxiaomai	M3A00200713	Jiangsu	Dafeng
626	Maomai	M3A00201617	Guangxi	Guanyang
627	Maomai	M3A00201205	Zhejiang	Chunan
628	Maotouzi	M3A00200573	Jiangsu	Yizheng
629	Maotouzi	M3A00200758	Jiangsu	Funing
630	Maotouzi	M3A00200759	Jiangsu	Funing
631	Maotouzi	M3A00200760	Jiangsu	Funing
632	Meiqianwu	M3A00200620	Jiangsu	Gaoyou
633	Meiqianwu	M3A00200621	Jiangsu	Gaoyou
634	Meiqianwu	M3A00200622	Jiangsu	Gaoyou
635	Meiqianwu	M3A00200623	Jiangsu	Gaoyou
636	Meiqianwu	M3A00200668	Jiangsu	Xinghua
637	Meiqianwu	M3A00200670	Jiangsu	Baoying
638	Meiqianwu	M3A00200717	Jiangsu	Dafeng
639	Meiqianwu	M3A00200737	Jiangsu	Jianhu
640	Meixiuhuang	M3A00200710	Jiangsu	Dafeng
641	Meixiuhuang	M3A00200711	Jiangsu	Dafeng
642	Mimai	M3A00201270	Anhui	Guichi
643	Mimai	M3A00201351	Jiangxi	Chongren
644	Mimai	M3A00201354	Jiangxi	Taihe
645	Mimai	M3A00201497	Guangdong	Yangchun
646	Mimai	M3A00201514	Guangdong	Longmen
647	Mimai	M3A00201869	Hunan	Chaling
648	Mimai	M3A00201496	Guangdong	Yangchun
649	Mianmai	M3A00201342	Jiangxi	Ningdong
650	Mianmai	M3A00201359	Jiangxi	Wanan
651	Mianmai	M3A00201509	Guangdong	Deqing
652	Nanjingzi	M3A00201915	Hubei	Zhuxi
653	Nanjingzi	M3A00201922	Hubei	Baokang
654	Paidengmai	M3A00201797	Sichuan	Muchuan
655	Paidengmai	M3A00201821	Sichuan	Kaijiang
656	Hongkekepaidengmai	M3A00201807	Chongqing	Fuling
657	Baikehongpaidengmai	M3A00201808	Chongqing	Fuling
658	Paidongxiaomai	M3A00200549	Jiangsu	Rugao
659	Paidongxiaomai	M3A00200989	Jiangsu	Nantong
660	Paozimai	M3A00201346	Jiangxi	Jinxian
661	Paozimai	M3A00201348	Jiangxi	Jinxian
662	Paozimai	M3A00201349	Jiangxi	Jinxian
663	Paozimai	M3A00201347	Jiangxi	Jinxian
664	Pingyuan 50	M3A00201770	Sichuan	Wangcang
665	Pingyuan 50	M3A00202213	Henan	Xiuwu
666	Qianqianmai	M3A00201762	Sichuan	Beichuan
667	Qianqianmai	M3A00203115	Sichuan	Dongbian
668	Qingmangzi	M3A00200569	Jiangsu	Yizheng
669	Qingmangzi	M3A00200627	Jiangsu	Gaoyou
670	Qingmangzi	M3A00200628	Jiangsu	Gaoyou
671	Qingmangzi	M3A00200629	Jiangsu	Gaoyou
672	Qingmangzi	M3A00200689	Jiangsu	Baoying
673	Qingyuanxiaomai	M3A00201558	Guangdong	Conghua
674	Qingyuanxiaomai	M3A00201543	Guangdong	Qingyuan
675	Sanyuehuang	M3A00201805	Chongqing	Jiangbei
676	Sanyuehuang	M3A00201283	Anhui	Tianchang
677	Sanyuehuang	M3A00201725	Sichuan	Yingshan
678	Sanyuehuang	M3A00201914	Hubei	Zhuxi
679	Sanyuehuang	M3A00200282	Jiangsu	Liyang
680	Sanyuehuang	M3A00200572	Jiangsu	Yizheng
681	Sanyuehuang	M3A00200645	Jiangsu	Gaoyou
682	Sanyuehuang	M3A00200646	Jiangsu	Gaoyou
683	Sanyuehuang	M3A00200671	Jiangsu	Baoying
684	Sanyuehuang	M3A00200785	Jiangsu	Jinhu
685	Sanyuehuang	M3A00200814	Jiangsu	Peixian
686	Sanyuehuang	M3A00201115	Zhejiang	Lishui
687	Sanyuehuang	M3A00201393	Jiangxi	Ruichang
688	Sanyuehuang	M3A00201642	Yunnan	Daguan
689	Sanyuehuang	M3A00201817	Chongqing	Yunyang
690	Sanyuehuang	M3A00201962	Jiangsu	Nanjing
691	Sanyuehuang	M3A00203019	Hebei	Daming
692	Sanyuehuang	M3A00203148	Guizhou	Xiuwen
693	Sanyuehuang	M3A00203163	Guizhou	Wuchuan
694	Sanyuehuang	M3A00203222	Guizhou	Suiyang
695	Feixisanyuehuang	M3A00201326	Anhui	Jieshou
696	Feixisanyuehuang	M3A00203110	Anhui	Jieshou
697	Hongkesanyuehuang	M3A00201815	Chongqing	Liangping
698	Baikesanyuehuang	M3A00201116	Zhejiang	Lishui
699	Mintasanyuehuang	M3A00200642	Jiangsu	Gaoyou
700	Baikexuxusanyuehuang	M3A00201814	Chongqing	Liangping
701	Bensanyuehuang	M3A00203084	Henan	Lushi
702	Shuilizhan	M3A00200652	Jiangsu	Xinghua
703	Shuilizhan	M3A00200215	Jiangsu	Jiangyin
704	Shuilizhan	M3A00201394	Jiangxi	Ruichang
705	Shunshuihong	M3A00200691	Jiangsu	Baoying
706	Shunshuihong	M3A00200908	Jiangsu	Huaian
707	Sifangmai	M3A00201616	Guangxi	Guanyang
708	Sifangmai	M3A00201833	Hunan	Qiyang
709	Sifangmai	M3A00201384	Jiangxi	Fengcheng
710	Sifangmai	M3A00201606	Guangxi	Quanzhou
711	Sifangxiaomai	M3A00201525	Guangdong	Puning
712	Silengmai	M3A00201720	Guizhou	Majiang
713	Silengmai	M3A00201721	Guizhou	Majiang
714	Taiwanxiaomai	M3A00201474	Fujian	Shanghai
715	Taiwanxiaomai	M3A00201523	Fujian	Guangzhounanao
716	Taiwanxiaomai	M3A00201043	Shanghai	/
717	Tiantaimai	M3A00201126	Zhejiang	Jingyun
718	Tiantaimai	M3A00201129	Zhejiang	Jingyun
719	Tiegengqing	M3A00201040	Shanghai	/
720	Tiegengqing	M3A00201180	Zhejiang	Shaoxing
721	Tongzhutou	M3A00201031	Shanghai	Songjiang
722	Tongzhutou	M3A00200113	Jiangsu	Changshu
723	Tongzhutou	M3A00200149	Jiangsu	Wuxi
724	Tongzhutou	M3A00200171	Jiangsu	Wuxi
725	Tutoumai	M3A00200862	Jiangsu	Xinyi
726	Tutoumai	M3A00203081	Henan	Huaiyang
727	Tuomai	M3A00201728	Sichuan	Huidong
728	Tuomai	M3A00203119	Sichuan	Yilong
729	Tuotuomai	M3A00201753	Sichuan	Changning
730	Tuotuomai	M3A00201754	Sichuan	Changning
731	Wangshuibai	M3A00201919	Hubei	Suixian
732	Wangshuibai	M3A00201289	Anhui	Xuancheng
733	Wumang	M3A00200367	Jiangsu	Wujin
734	Wumang	M3A00201095	Zhejiang	Taishun
735	Wumangxiaomai	M3A00200395	Jiangsu	Danyang
736	Wumangxiaomai	M3A00201341	Jiangxi	Yudong
737	Wugongmai	M3A00201135	Zhejiang	Wenling
738	Wugongmai	M3A00201142	Zhejiang	Sanmen
739	Wugongmai	M3A00201159	Zhejiang	Kaihua
740	Wugongmai	M3A00201191	Zhejiang	Fenghua
741	Wugongmai	M3A00201234	Zhejiang	/
742	Wugongmai	M3A00201240	Anhui	Qimen
743	Wugongmai	M3A00201392	Jiangxi	Ruichang
744	Wugongmai	M3A00200953	Jiangsu	Lishui
745	Wugongmai	M3A00201098	Zhejiang	Wencheng
746	Wugongmai	M3A00201119	Zhejiang	Suichang
747	Wugongmai	M3A00201122	Zhejiang	Suichang
748	Wugongmai	M3A00201123	Zhejiang	Suichang
749	Wugongmai	M3A00201253	Anhui	Jingde
750	Wugongmai	M3A00201376	Jiangxi	Yugan
751	Wugongmai	M3A00201618	Guangxi	Yangshuo
752	Wugongzhong	M3A00201414	Fujian	Huaan
753	Wugongzhong	M3A00201415	Fujian	Changtai
754	Wuhuatou	M3A00200643	Jiangsu	Gaoyou
755	Wuhuatou	M3A00203047	Henan	Yanjin
756	Xiadonghong	M3A00200518	Jiangsu	Nantong
757	Xiadonghong	M3A00200612	Jiangsu	Taizhoushi
758	Xiadonghong	M3A00200613	Jiangsu	Taizhoushi
759	Xianmai	M3A00201472	Fujian	Pucheng
760	Xianmai	M3A00201646	Guizhou	Pingba
761	Xianmai	M3A00201698	Guizhou	Dejiang
762	Xianmai	M3A00201951	Henan	Xinyang
763	Xiaobaimai	M3A00201084	Shanghai	Jiading
764	Xiaobaimai	M3A00201723	Sichuan	Nanchong
765	Xiaobaimai	M3A00200374	Jiangsu	Jurong
766	Xiaobaimai	M3A00200811	Jiangsu	Ganyu
767	Xiaobaimai	M3A00201321	Anhui	Fengtai
768	Xiaobaimai	M3A00201339	Anhui	Dingyuan
769	Xiaobaimai	M3A00201631	Yunnan	Funing
770	Xiaobaimai	M3A00203045	Henan	Yanjin
771	Xiaobaimai	M3A00203099	Henan	Xichuan
772	Guangtouxiaobaimai	M3A00201635	Yunnan	Lianghe
773	Xiaobaimang	M3A00200682	Jiangsu	Baoying
774	Xiaobaimang	M3A00200882	Jiangsu	Suqian
775	Xiaobaimang	M3A00203014	Beijing	Beijing
776	Xiaobaimang	M3A00203066	Henan	Qingfeng
777	Xiaohongmang	M3A00200818	Jiangsu	Peixian
778	Xiaohongmang	M3A00200961	Jiangsu	Suzhou
779	Xiaohongmang	M3A00203015	Beijing	Beijing
780	Xiaohongmang	M3A00203101	Henan	Xichuan
781	Hongmangchun	M3A00200764	Jiangsu	Funing
782	Hongmangchun 31	M3A00200999	Jiangsu	Funing
783	Xiaonuomai	M3A00203146	Guizhou	Pingba
784	Xiaonuomai	M3A00203147	Guizhou	Pingba
785	Xumai	M3A00201828	Hunan	Changning
786	Xumai	M3A00201976	Hunan	Xinning
787	Xumai	M3A00201357	Jiangxi	Yongfeng
788	Sifangxumai	M3A00201826	Hunan	Changning
789	Hongkexumai	M3A00201840	Hunan	Xintian
790	Xueliqing	M3A00200086	Jiangsu	Taicang
791	Xueliqing	M3A00200087	Jiangsu	Taicang
792	Yashezi	M3A00200666	Jiangsu	Xinghua
793	Yashezi	M3A00200707	Jiangsu	Dongtai
794	Yashezi	M3A00200743	Jiangsu	Jianhu
795	Yashezi	M3A00200744	Jiangsu	Jianhu
796	Yashezui	M3A00200719	Jiangsu	Yancheng
797	Yashezui	M3A00200720	Jiangsu	Yancheng
798	Yazihuang	M3A00200483	Jiangsu	Qidong
799	Yazihuang	M3A00201074	Shanghai	Chuansha
800	Yazizui	M3A00200706	Jiangsu	Dongtai
801	Yazizui	M3A00200708	Jiangsu	Dongtai
802	Yazizui	M3A00200716	Jiangsu	Dafeng
803	Yazuihuang	M3A00201013	Shanghai	Fengxian
804	Yazuihuang	M3A00200761	Jiangsu	Funing
805	Yazuihuang	M3A00201028	Shanghai	Songjiang
806	Yangweiba	M3A00200687	Jiangsu	Baoying
807	Yangweiba	M3A00200688	Jiangsu	Baoying
808	Yanglazi	M3A00200616	Jiangsu	Taizhoushi
809	Yanglazi	M3A00200674	Jiangsu	Baoying
810	Yangmai	M3A00201209	Zhejiang	Yuhang
811	Yangmai	M3A00201235	Zhejiang	Longyou
812	Yangmai	M3A00201271	Anhui	Guichi
813	Yangmai	M3A00200073	Jiangsu	Kunshan
814	Yangmai	M3A00201003	Shanghai	Jinshan
815	Yangmai	M3A00201156	Zhejiang	Quxian
816	Yangmai	M3A00201225	Zhejiang	Anji
817	Yangmai	M3A00203051	Henan	Wuzhi
818	Yangmai	M3A00201372	Jiangxi	Leping
819	Yangmai 12	M3A00200946	Jiangsu	Jurong
820	Yangmai 31	M3A00200947	Jiangsu	Jurong
821	Yangmai 43	M3A00200948	Jiangsu	Jurong
822	Yangxiaomai	M3A00201018	Shanghai	Songjiang
823	Yangxiaomai	M3A00200098	Jiangsu	Taicang
824	Yangxiaomai	M3A00200108	Jiangsu	Changshu
825	Yangxiaomai	M3A00200126	Jiangsu	Changshu
826	Yangxiaomai	M3A00200262	Jiangsu	Gaochun
827	Yangxiaomai	M3A00200749	Jiangsu	Sheyang
828	Yangxiaomai	M3A00200777	Jiangsu	Binhai
829	Yangxiaomai	M3A00201810	Chongqing	Zhongxian
830	Yangxiaomai	M3A00201874	Hunan	Xiangtan
831	Wuxiyangxiaomai	M3A00200083	Jiangsu	Taicang
832	Bendiyangxiaomai	M3A00200082	Jiangsu	Taicang
833	Ribenyangxiaomai	M3A00200734	Jiangsu	Jianhu
834	Liuzhutouyangxiaomai	M3A00200080	Jiangsu	Taicang
835	Changzhutouyangxiaomai	M3A00200077	Jiangsu	Taicang
836	Xiaoyangmai	M3A00200301	Jiangsu	Liyang
837	Bendixiaoyangmai	M3A00203226	Guizhou	Ziyun
838	Maoyangmai	M3A00201207	Zhejiang	Linan
839	Lvyangmai	M3A00201794	Sichuan	Jianwei
840	Ruanganyangmai	M3A00201227	Zhejiang	Tongxiang
841	Huaqiyangmai	M3A00200202	Jiangsu	Wuxi
842	Huishanyangmai	M3A00200203	Jiangsu	Wuxi
843	Fushanyangmai	M3A00200221	Jiangsu	Jiangyin
844	Yangmaizi	M3A00201639	Yunnan	Yiliang
845	Yishanxiaomai	M3A00201598	Guangxi	Liujiang
846	Yishanxiaomai	M3A00201591	Guangxi	Yishan
847	Yishanxiaomai	M3A00201592	Guangxi	Yishan
848	Yishanxiaomai	M3A00201593	Guangxi	Yishan
849	Youmai	M3A00201524	Guangdong	Puning
850	Youmai	M3A00201510	Guangdong	Deqing
851	Youmai	M3A00201519	Guangdong	Lufeng
852	Youmai	M3A00201567	Guangxi	Yulin
853	Youmai	M3A00201650	Guizhou	Xingyi
854	Youmai	M3A00201734	Sichuan	Ningnan
855	Youmai	M3A00201737	Sichuan	Miyi
856	Youmai	M3A00203065	Henan	Qingfeng
857	Youmai	M3A00201521	Guangdong	Haifeng
858	Youzimai	M3A00201408	Fujian	Zhaoan
859	Youzimai	M3A00203017	Beijing	Daxing
860	Youzimai	M3A00203044	Henan	Yanjin
861	Youzitou	M3A00200883	Jiangsu	Suqian
862	Youzitou	M3A00201948	Henan	Queshan
863	Youmangbaike	M3A00201860	Hunan	Rucheng
864	Youmangbaike	M3A00200049	Jiangsu	Wuxian
865	Youmanghongke	M3A00201859	Hunan	Rucheng
866	Youmanghongke	M3A00200228	Jiangsu	Jiangyin
867	Youmangxiaomai	M3A00200420	Jiangsu	Yangzhong
868	Youmangxiaomai	M3A00201560	Guangxi	Pingnan
869	Yudongmai	M3A00201726	Sichuan	Yingshan
870	Yudongmai	M3A00201802	Chongqing	Bishan
871	Yuqiumai	M3A00201667	Guizhou	Zhenyuan
872	Yuqiumai	M3A00201651	Guizhou	Kaiyang
873	Yuqiumai	M3A00201691	Guizhou	Changshun
874	Yuqiumai	M3A00201697	Guizhou	Dejiang
875	Yuqiumai	M3A00201804	Chongqing	Yongchuan
876	Yuqiumai	M3A00203155	Guizhou	Guiding
877	Yuqiumai	M3A00203166	Guizhou	Pingtang
878	Yuqiumai	M3A00203231	Guizhou	Pingba
879	Yumai	M3A00201330	Anhui	Boxian
880	Yumai	M3A00203037	Henan	Dengxian
881	Zaocaofeng	M3A00201051	Shanghai	Qingpu
882	Zaocaofeng	M3A00201052	Shanghai	Qingpu
883	Zaohuang	M3A00201189	Zhejiang	Ninghai
884	Zaohuang	M3A00201143	Zhejiang	Sanmen
885	Zaoshiri	M3A00201009	Shanghai	Fengxian
886	Zaoshiri	M3A00200094	Jiangsu	Taicang
887	Zaoshiri	M3A00201015	Shanghai	Songjiang
888	Zaowutian	M3A00200522	Jiangsu	Nantong
889	Zaowutian	M3A00200533	Jiangsu	Rudong
890	Zaowutian	M3A00200539	Jiangsu	Rugao
891	Zaoxiaomai	M3A00200233	Jiangsu	Yixing
892	Zaoxiaomai	M3A00201147	Zhejiang	Jiangshan
893	Zaoxiaomai	M3A00201150	Zhejiang	Xinchang
894	Zaoxiaomai	M3A00201168	Zhejiang	Dongyang
895	Zaoxiaomai	M3A00201177	Zhejiang	Shengxian
896	Zaoxiaomai	M3A00201179	Zhejiang	Shaoxing
897	Zaoxiaomai	M3A00201218	Zhejiang	Fuyang
898	Zaoxiaomai	M3A00201806	Chongqing	Baxian
899	Zaoxiaomai	M3A00200320	Jiangsu	Wujin
900	Zaoxiaomai	M3A00200321	Jiangsu	Wujin
901	Zaoxiaomai	M3A00200960	Jiangsu	Jiangsu
902	Zaoxiaomai	M3A00201529	Guangdong	Dapu
903	Zaoxiaomai	M3A00201579	Guangxi	Zhongshan
904	Zaoxiaomai	M3A00203107	Gansu	Xihe
905	Baimangzaoxiaomai	M3A00200302	Jiangsu	Jintan
906	Baimangzaoxiaomai	M3A00200303	Jiangsu	Jintan
907	Youmangzaoxiaomai	M3A00200285	Jiangsu	Liyang
908	Youmangzaoxiaomai	M3A00201956	Jiangsu	Wuxi
909	Hongpizaoxiaomai	M3A00200252	Jiangsu	Yixing
910	Yipingzaoxiaomai	M3A00201152	Zhejiang	Wuyi
911	Lanxizaoxiaomai	M3A00201157	Zhejiang	Quxian
912	Ganggangzaoxiaomai	M3A00201226	Zhejiang	Anji
913	Guangtouzaoxiaomai	M3A00201148	Zhejiang	Yongkang
914	Baiketuantouzaoxiaomai	M3A00201149	Zhejiang	Yongkang
915	Changhongxu	M3A00201137	Zhejiang	Xianju
916	Changhongxu	M3A00201139	Zhejiang	Xianju
917	Changqibaike	M3A00200084	Jiangsu	Taicang
918	Changqibaike	M3A00200229	Jiangsu	Jiangyin
919	Changqibaike	M3A00201087	Shanghai	Baoshan
920	Zhangsihuang	M3A00200473	Jiangsu	Liuhe
921	Zhangsihuang	M3A00200577	Jiangsu	Yizheng
922	Zhangsihuang	M3A00201082	Shanghai	Jiading
923	Zimai	M3A00201894	Hubei	Xishui
924	Zimai	M3A00201895	Hubei	Yingshan
925	Zimai	M3A00201897	Hubei	Luotian
926	Zigancao	M3A00200850	Jiangsu	Suining
927	Zigancao	M3A00200885	Jiangsu	Suqian
928	Ziganhong	M3A00200245	Jiangsu	Yixing
929	Ziganhong	M3A00200246	Jiangsu	Yixing
930	Ziganhong	M3A00200954	Jiangsu	Yixing
931	Ziganzi	M3A00200446	Jiangsu	Jiangpu
932	Ziganzi	M3A00200596	Jiangsu	Jiangdu
933	Ziganzi	M3A00200597	Jiangsu	Jiangdu
934	Ziganzi	M3A00200637	Jiangsu	Gaoyou
935	Ziganzi	M3A00200638	Jiangsu	Gaoyou
936	Ziganzi	M3A00200677	Jiangsu	Baoying
937	Ziganzi	M3A00200678	Jiangsu	Baoying
938	Ziganzi	M3A00200725	Jiangsu	Yancheng
939	Ziganzi	M3A00200726	Jiangsu	Yancheng
940	Ziganzi	M3A00200778	Jiangsu	Binhai
941	Baiziganzi	M3A00200733	Jiangsu	Jianhu
942	Xiaoziganzi	M3A00201335	Anhui	Chuxian
943	Zipi	M3A00201623	Yunnan	Kaiyuan
944	Zipi	M3A00201624	Yunnan	Jianshui
945	Zipi	M3A00201969	Sichuan	Huidong
946	Wugongzi	M3A00201385	Jiangxi	Pengze
947	Wugongzi	M3A00201386	Jiangxi	Pengze
948	Yaohuamen 14-10	M3A00200922	Jiangsu	Nanjing
949	Yaohuamen 14-249	M3A00200923	Jiangsu	Nanjing
950	Yaohuamen 14-328 (R)	M3A00200924	Jiangsu	Nanjing
951	Yaohuamen 14-328 (W)	M3A00200925	Jiangsu	Nanjing
952	Yaohuamen 14-532	M3A00200926	Jiangsu	Nanjing
953	Yaohuamen 14-603	M3A00200927	Jiangsu	Nanjing
954	Yaohuamen 14-720	M3A00200928	Jiangsu	Nanjing
955	Yaohuamen 14-725	M3A00200929	Jiangsu	Nanjing
956	Xiashuxiaomai 11-229	M3A00200936	Jiangsu	Nanjing
957	Xiashuxiaomai 11-779	M3A00200937	Jiangsu	Nanjing
958	Xiashuxiaomai 13-258	M3A00200938	Jiangsu	Nanjing
959	Xiashuxiaomai 13-303	M3A00200939	Jiangsu	Nanjing
960	Xiashuxiaomai 13-309	M3A00200940	Jiangsu	Nanjing
961	Qiaotouzhen 10-664	M3A00200941	Jiangsu	Nanjing
962	Qiaotouzhen 10-797	M3A00200942	Jiangsu	Nanjing
963	Qiaotouzhen 10-1075 (W)	M3A00200943	Jiangsu	Nanjing
964	Qiaotouzhen 10-1075 (R)	M3A00200944	Jiangsu	Nanjing
965	Huaian 50	M3A00200955	Jiangsu	Yixing
966	Huaian 55	M3A00200956	Jiangsu	Yixing
967	Huaian 15-19-13	M3A00200957	Jiangsu	Yixing
968	Tinglinxiaomai 66	M3A00200969	Shanghai	Songjiang
969	Tinglinxiaomai 68	M3A00200970	Shanghai	Songjiang
970	Tinglinxiaomai 80	M3A00200971	Shanghai	Songjiang
971	Diwuqu 19	M3A00200977	Shanghai	Qingpu
972	Diwuqu 20	M3A00200978	Shanghai	Qingpu
973	Diwuqu 4	M3A00200980	Shanghai	Qingpu
974	Diwuqu 7	M3A00200981	Shanghai	Qingpu
975	Diwuqu 8	M3A00200982	Shanghai	Qingpu
976	Diwuqu 23	M3A00200983	Shanghai	Qingpu
977	Diwuqu 24	M3A00200984	Shanghai	Qingpu
978	Funing 15-52-10	M3A00201000	Jiangsu	Funing
979	Funing 15-52-11	M3A00201001	Jiangsu	Funing
980	Liulengzi	M3A00200442	Jiangsu	Jiangning
981	Aisuiliuleng	M3A00200491	Jiangsu	Nantong
982	Liulengtouxiaomai (13)	M3A00200557	Jiangsu	Jingjiang
983	Liulengtouxiaomai	M3A00200558	Jiangsu	Jingjiang
984	Daliuleng	M3A00200894	Jiangsu	Guanyun
985	Liulengtou 34	M3A00200986	Jiangsu	Jingjiang
986	Liulengtou	M3A00201185	Zhejiang	Shangyu
987	Sanheliuleng	M3A00201201	Zhejiang	Tonglu
988	Liulengmaomai	M3A00201202	Zhejiang	Chunan
989	Liulengguangmai	M3A00201203	Zhejiang	Chunan
990	Liulengmai	M3A00201696	Guizhou	Dejiang
991	Qixiaxiaomai (R)	M3A00200930	Jiangsu	Nanjing
992	Qixiaxiaomai (W)	M3A00200931	Jiangsu	Nanjing
993	Longtanxiaomai	M3A00200932	Jiangsu	Nanjing
994	Longtanxiaomai 12-57	M3A00200933	Jiangsu	Nanjing
995	Longtanxiaomai 12-70	M3A00200934	Jiangsu	Nanjing
996	Longtanxiaomai 12-120	M3A00200935	Jiangsu	Nanjing
997	Hongkeyoumang 1	M3A00200964	Shanghai	Jiading
998	Hongkeyoumang 15-11-2	M3A00200965	Shanghai	Jiading
999	Hongkeyoumang	M3A00201864	Hunan	Zixing
1000	Yezihuang 16	M3A00200966	Shanghai	Songjiang
1001	Yezihuang 37	M3A00200967	Shanghai	Songjiang
1002	Dongsui 20	M3A00200974	Shanghai	Qingpu
1003	Dongsui 14	M3A00200975	Shanghai	Qingpu
1004	Yanzhihong 12	M3A00200994	Jiangsu	Funing
1005	Yanzhihong 217	M3A00200995	Jiangsu	Funing
1006	Liufangxiaomai	M3A00201775	Sichuan	Suining
1007	Hongdatou	M3A00201124	Zhejiang	Jingyun
1008	Hongdatouxiaomai	M3A00201125	Zhejiang	Jingyun
1009	Baidongmai	M3A00200137	Jiangsu	Wuxi
1010	Hongchangshao 44	M3A00200958	Jiangsu	Wuxi
1011	Huoshaobairimai	M3A00200001	Jiangsu	Wujiang
1012	Lvmianmai	M3A00200002	Jiangsu	Wujiang
1013	Baimianmai	M3A00200003	Jiangsu	Wujiang
1014	Baijianzi	M3A00200015	Jiangsu	Wujiang
1015	Huangcandong	M3A00200025	Jiangsu	Wujiang
1016	Sigutou	M3A00200032	Jiangsu	Wujiang
1017	Haiyanzhong	M3A00200033	Jiangsu	Wujiang
1018	Baichangqi	M3A00200043	Jiangsu	Wuxian
1019	Dashaomai	M3A00200047	Jiangsu	Wuxian
1020	Jiluodong	M3A00200071	Jiangsu	Kunshan
1021	Jingshuqing	M3A00200095	Jiangsu	Taicang
1022	Jianzituan	M3A00200109	Jiangsu	Changshu
1023	Youmanghongkexiaomai	M3A00200121	Jiangsu	Changshu
1024	Wumangbaikexiaomai	M3A00200122	Jiangsu	Changshu
1025	Maigoumai	M3A00200134	Jiangsu	Wuxi
1026	Baichangqi	M3A00200139	Jiangsu	Wuxi
1027	Jianfangzhu	M3A00200144	Jiangsu	Wuxi
1028	Cuodaofang	M3A00200146	Jiangsu	Wuxi
1029	Cuodaosiguatou	M3A00200157	Jiangsu	Wuxi
1030	Gangzhutou	M3A00200172	Jiangsu	Wuxi
1031	Qingfangzhutou	M3A00200176	Jiangsu	Wuxi
1032	Huoshaodamai	M3A00200177	Jiangsu	Wuxi
1033	Baiwaimai	M3A00200179	Jiangsu	Wuxi
1034	Hongchangshuang	M3A00200182	Jiangsu	Wuxi
1035	Baicimai	M3A00200199	Jiangsu	Wuxi
1036	Honghuaqimai	M3A00200206	Jiangsu	Wuxi
1037	Huangfangzhu	M3A00200208	Jiangsu	Wuxi
1038	Wumanghongke	M3A00200222	Jiangsu	Jiangyin
1039	Huangtangmai	M3A00200225	Jiangsu	Jiangyin
1040	Annanmai	M3A00200238	Jiangsu	Yixing
1041	Baiguanglangtou	M3A00200247	Jiangsu	Yixing
1042	Hongsuitoupaimai	M3A00200266	Jiangsu	Gaochun
1043	Baisuitoupaimai	M3A00200267	Jiangsu	Gaochun
1044	Hongmangzaoxiaomai	M3A00200270	Jiangsu	Gaochun
1045	Guangdezao	M3A00200292	Jiangsu	Liyang
1046	Wugongjiao	M3A00200297	Jiangsu	Lishui
1047	Zhongshibenxiaomai	M3A00200308	Jiangsu	Jintan
1048	Maotoumai	M3A00200312	Jiangsu	Changzhoushi
1049	Ciguqing	M3A00200323	Jiangsu	Wujin
1050	Huangmeiqing	M3A00200345	Jiangsu	Wujin
1051	Xilihongmai	M3A00200358	Jiangsu	Wujin
1052	Wujinhongke	M3A00200362	Jiangsu	Wujin
1053	Baicaimai	M3A00200366	Jiangsu	Wujin
1054	Baiguangmai	M3A00200368	Jiangsu	Wujin
1055	Hongmangxiaomai	M3A00200378	Jiangsu	Danyang
1056	Balangtou	M3A00200382	Jiangsu	Danyang
1057	Wanbenhongmai	M3A00200385	Jiangsu	Danyang
1058	Chixiaomai	M3A00200411	Jiangsu	Zhenjiang
1059	Dongfazao	M3A00200439	Jiangsu	Jiangning
1060	Chihongmang	M3A00200443	Jiangsu	Jiangning
1061	Xiaobaitou	M3A00200459	Jiangsu	Liuhe
1062	Xiaohongtou	M3A00200460	Jiangsu	Liuhe
1063	Maquehuang	M3A00200476	Jiangsu	Liuhe
1064	Youmangsilengtou	M3A00200498	Jiangsu	Nantong
1065	Daoshuibai	M3A00200499	Jiangsu	Nantong
1066	Donghuangmei	M3A00200501	Jiangsu	Nantong
1067	Yashetou	M3A00200504	Jiangsu	Nantong
1068	Hongkechangmang	M3A00200517	Jiangsu	Nantong
1069	Paidongmai	M3A00200520	Jiangsu	Nantong
1070	Zaoshitian	M3A00200523	Jiangsu	Nantong
1071	Dakaizimai	M3A00200525	Jiangsu	Nantong
1072	Hongkedongxiaomai	M3A00200535	Jiangsu	Rudong
1073	Baikedongxiaomai	M3A00200536	Jiangsu	Rudong
1074	Silengxiaomai	M3A00200541	Jiangsu	Rugao
1075	Hadongshao	M3A00200542	Jiangsu	Rugao
1076	Zaobatian	M3A00200553	Jiangsu	Haian
1077	Mixiaomai	M3A00200565	Jiangsu	Jingjiang
1078	Yejihong	M3A00200567	Jiangsu	Jingjiang
1079	Huaqixiaomai	M3A00200571	Jiangsu	Yizheng
1080	Mangkuazi	M3A00200586	Jiangsu	Hanjiang
1081	Guangtoudong	M3A00200588	Jiangsu	Jiangdu
1082	Jianzitou	M3A00200589	Jiangsu	Jiangdu
1083	Xiaojijuezitou	M3A00200590	Jiangsu	Jiangdu
1084	Meijinhuang	M3A00200591	Jiangsu	Jiangdu
1085	Xiaohongdahuangpi	M3A00200600	Jiangsu	Jiangdu
1086	Wantouxiaobaimang	M3A00200601	Jiangsu	Jiangdu
1087	Wantouxiao	M3A00200602	Jiangsu	Jiangdu
1088	Youmangbenxiaomai	M3A00200609	Jiangsu	Taizhoushi
1089	Wumangbenxiaomai	M3A00200610	Jiangsu	Taizhoushi
1090	Houzitou	M3A00200611	Jiangsu	Taizhoushi
1091	Xiaogangqing	M3A00200619	Jiangsu	Taizhoushi
1092	Wumangmai	M3A00200625	Jiangsu	Gaoyou
1093	Zhangkouhuang	M3A00200626	Jiangsu	Gaoyou
1094	Baimangzi	M3A00200630	Jiangsu	Gaoyou
1095	Guangtouzi	M3A00200631	Jiangsu	Gaoyou
1096	Sanyehuang	M3A00200651	Jiangsu	Xinghua
1097	Yizi3Hao	M3A00200659	Jiangsu	Xinghua
1098	Liangheyanglazi	M3A00200675	Jiangsu	Baoying
1099	Shunshuihuang	M3A00200693	Jiangsu	Baoying
1100	Xiaoxixiang	M3A00200695	Jiangsu	Baoying
1101	Baiyuzi	M3A00200698	Jiangsu	Baoying
1102	Wumangyazizui	M3A00200705	Jiangsu	Dongtai
1103	Dashaotou	M3A00200715	Jiangsu	Dafeng
1104	Jinguanzi	M3A00200723	Jiangsu	Yancheng
1105	Jinguozi	M3A00200724	Jiangsu	Yancheng
1106	Jinghezi	M3A00200730	Jiangsu	Jianhu
1107	Hongganzi	M3A00200732	Jiangsu	Jianhu
1108	Zhanzitou	M3A00200742	Jiangsu	Jianhu
1109	Mangzimai	M3A00200745	Jiangsu	Jianhu
1110	Maozuanzitou	M3A00200752	Jiangsu	Funing
1111	Caoxiedi	M3A00200765	Jiangsu	Funing
1112	Zuanzitou	M3A00200766	Jiangsu	Funing
1113	Zuantoubaike	M3A00200773	Jiangsu	Binhai
1114	Guangyemai	M3A00200776	Jiangsu	Binhai
1115	Hongyangchun	M3A00200791	Jiangsu	Siyang
1116	Baisuihong	M3A00200805	Jiangsu	Xinyi
1117	Hulutou	M3A00200807	Jiangsu	Peixian
1118	Qisiwu	M3A00200810	Jiangsu	Ganyu
1119	Tuhulutou	M3A00200834	Jiangsu	Tongshan
1120	Baisuibai	M3A00200836	Jiangsu	Tongshan
1121	Qingtoucao	M3A00200846	Jiangsu	Suining
1122	Quetuimai	M3A00200852	Jiangsu	Pixian
1123	Tiebachi	M3A00200863	Jiangsu	Xinyi
1124	Yaozhouhong	M3A00200878	Jiangsu	Shuyang
1125	Yanlaiqing	M3A00200879	Jiangsu	Shuyang
1126	Chunxiaomai	M3A00200881	Jiangsu	Suqian
1127	Dahongpao	M3A00200906	Jiangsu	Huaiyin
1128	Daliwang	M3A00200909	Jiangsu	Huaian
1129	Xiaoxixiang	M3A00200912	Jiangsu	Huaian
1130	Huochuanmai	M3A00200913	Jiangsu	Lianshui
1131	Yuebai	M3A00200916	Jiangsu	Lianshui
1132	Nanjingchike	M3A00200921	Jiangsu	Nanjing
1133	Zhenjiang 3-96	M3A00200945	Jiangsu	Zhenjiang
1134	Zipichangshao	M3A00200959	Jiangsu	/
1135	Suzhouxiaomai	M3A00200962	Jiangsu	Suzhou
1136	Nanjinghuang	M3A00200963	Jiangsu	Changshu
1137	Putongxiaomai	M3A00200972	Shanghai	Jinshan
1138	Qingpu 8	M3A00200973	Shanghai	Qingpu
1139	Biansui 7	M3A00200976	Shanghai	Qingpu
1140	Yangzhouxiaomai	M3A00200985	Jiangsu	Yangzhou
1141	Nantong 15-59-16	M3A00200987	Jiangsu	Nantong
1142	Changmangbaike	M3A00200990	Jiangsu	Qidong
1143	Yanchengxiaomai	M3A00200993	Jiangsu	Yancheng
1144	Mantou	M3A00201008	Shanghai	Jinshan
1145	Jianzimai	M3A00201019	Shanghai	Songjiang
1146	Hongshutou	M3A00201023	Shanghai	Songjiang
1147	Baishutou	M3A00201026	Shanghai	Songjiang
1148	Yangmianmai	M3A00201033	Shanghai	/
1149	Xianzihuang	M3A00201038	Shanghai	/
1150	Xiutieding	M3A00201039	Shanghai	/
1151	Caizihuang	M3A00201050	Shanghai	Qingpu
1152	Hongtouxiaomai	M3A00201058	Shanghai	Qingpu
1153	Baozimai	M3A00201062	Shanghai	Qingpu
1154	Zhangshuihong	M3A00201063	Shanghai	Qingpu
1155	Maiyehuang	M3A00201064	Shanghai	Chuansha
1156	Jiangbeidazimai	M3A00201075	Shanghai	Jiading
1157	Wumangchangsihong	M3A00201076	Shanghai	Jiading
1158	Youmangzhangsihong	M3A00201077	Shanghai	Jiading
1159	Bendihongmai	M3A00201079	Shanghai	Jiading
1160	Zhangsihong	M3A00201083	Shanghai	Jiading
1161	LiuxingXiaomai	M3A00201086	Shanghai	Baoshan
1162	Tianliuhuang	M3A00201090	Shanghai	Chongming
1163	Zaohuoshaotou	M3A00201091	Shanghai	Chongming
1164	Huaixiaomai	M3A00201092	Shanghai	Chongming
1165	Waiguoyazuitou	M3A00201093	Shanghai	Chongming
1166	Xinshanmai	M3A00201099	Zhejiang	Ruian
1167	Daojiaohongke	M3A00201101	Zhejiang	Wenzhou
1168	Hongxianmai	M3A00201103	Zhejiang	Yongjia
1169	Dajinmai	M3A00201104	Zhejiang	Yongjia
1170	Langchuimai	M3A00201106	Zhejiang	Leqing
1171	Baixufangtou	M3A00201109	Zhejiang	Leqing
1172	Hongxufangtou	M3A00201110	Zhejiang	Leqing
1173	Hongpu	M3A00201111	Zhejiang	Leqing
1174	Datouhongyihuang	M3A00201113	Zhejiang	Qingtian
1175	Songyangmai	M3A00201117	Zhejiang	Suichang
1176	Baijiangxi	M3A00201120	Zhejiang	Suichang
1177	Linhaichangbaican	M3A00201130	Zhejiang	Jingyun
1178	Hongwugongmai	M3A00201132	Zhejiang	Yuhuan
1179	Changmai	M3A00201133	Zhejiang	Wenling
1180	Zaohuangxiaomai	M3A00201136	Zhejiang	Huangyan
1181	Huoshaochi	M3A00201138	Zhejiang	Xianju
1182	Hongkelongxu	M3A00201140	Zhejiang	Xianju
1183	Zaochimai	M3A00201141	Zhejiang	Linhai
1184	Shelidong	M3A00201144	Zhejiang	Tiantai
1185	Yutoubaleng	M3A00201145	Zhejiang	Jiangshan
1186	Maopumai	M3A00201151	Zhejiang	Xinchang
1187	Tieding	M3A00201160	Zhejiang	Kaihua
1188	Jiangshanmai	M3A00201161	Zhejiang	Jinhua
1189	Baipu	M3A00201165	Zhejiang	Jinhua
1190	Dadazao	M3A00201166	Zhejiang	Dongyang
1191	Hongjiyu	M3A00201171	Zhejiang	Dongyang
1192	Baimangyanzhimai	M3A00201173	Zhejiang	Yiwu
1193	Jiejimai	M3A00201175	Zhejiang	Yiwu
1194	Liufangpu	M3A00201176	Zhejiang	Pujiang
1195	Quanlingmai	M3A00201181	Zhejiang	Shaoxing
1196	Hongtouchifang	M3A00201187	Zhejiang	Ninghai
1197	Changganzaomai	M3A00201188	Zhejiang	Ninghai
1198	Hongxu	M3A00201192	Zhejiang	Fenghua
1199	Baiwugongxu	M3A00201193	Zhejiang	Fenghua
1200	Lanxibaipu	M3A00201194	Zhejiang	Ningbo
1201	Maodatou	M3A00201196	Zhejiang	Yuyao
1202	Youmaoxiaomai	M3A00201198	Zhejiang	Putuo
1203	Sandongguangtouzaomai	M3A00201200	Zhejiang	Jiande
1204	Youmangaipengbaixuezhu	M3A00201206	Zhejiang	Xiaoshan
1205	Tongyixiaomai	M3A00201208	Zhejiang	Yuhang
1206	Tietoumai	M3A00201210	Zhejiang	Yuhang
1207	Luoyangqing	M3A00201211	Zhejiang	Yuhang
1208	Huashupu	M3A00201215	Zhejiang	Yuqian
1209	Heyangqing	M3A00201216	Zhejiang	Fuyang
1210	Hongsuitou	M3A00201217	Zhejiang	Fuyang
1211	Dingmanghongke	M3A00201219	Zhejiang	Fuyang
1212	Tiegansui	M3A00201220	Zhejiang	Haining
1213	Bailuban	M3A00201221	Zhejiang	Haining
1214	Hongluban	M3A00201223	Zhejiang	Haining
1215	Baipusui	M3A00201228	Zhejiang	Tongxiang
1216	Qiangshuihuang	M3A00201231	Zhejiang	Jiashan
1217	Jianzimai	M3A00201233	Zhejiang	Pinghu
1218	Baitousongpu	M3A00201237	Zhejiang	/
1219	Honghuzi	M3A00201244	Anhui	Qianxian
1220	Baihuzi	M3A00201245	Anhui	Qianxian
1221	Hengzimai	M3A00201246	Anhui	Shexian
1222	Baihua	M3A00201247	Anhui	Shexian
1223	Honghua	M3A00201248	Anhui	Shexian
1224	Paizimai	M3A00201252	Anhui	Jingde
1225	Honghuazishuqiu	M3A00201256	Anhui	Taihu
1226	Baihuazishuqiu	M3A00201257	Anhui	Taihu
1227	Wugongbian	M3A00201258	Anhui	Taihu
1228	Baiyizi	M3A00201260	Anhui	Huaining
1229	Maweishao	M3A00201265	Anhui	Yuexi
1230	Hongfutou	M3A00201276	Anhui	Tongling
1231	Huashuguozi	M3A00201277	Anhui	Tongling
1232	Baifutou	M3A00201278	Anhui	Tongling
1233	Wugongxu	M3A00201284	Anhui	Jingxian
1234	Heshangxiaomai	M3A00201286	Anhui	Nanling
1235	Paizitou	M3A00201287	Anhui	Nanling
1236	Heputou	M3A00201288	Anhui	Nanling
1237	Fengshuqiu	M3A00201296	Anhui	Jinzhai
1238	Fuyuzi	M3A00201298	Anhui	Liuan
1239	Liutiaomai	M3A00201299	Anhui	Huoqiu
1240	Bagucha	M3A00201300	Anhui	Huoqiu
1241	Sifangpu	M3A00201301	Anhui	Lujiang
1242	Jinchanzi	M3A00201304	Anhui	Hanshan
1243	Heimaowu	M3A00201313	Anhui	Lingbi
1244	Xinancheng	M3A00201314	Anhui	Suixi
1245	Hongtutou	M3A00201316	Anhui	Xiaoxian
1246	Xinanzao	M3A00201318	Anhui	Xiaoxian
1247	Yingshanghong	M3A00201320	Anhui	Yingshang
1248	Fuyangbai	M3A00201322	Anhui	Fuyang
1249	Sanbaimai	M3A00201328	Anhui	Woyang
1250	Sundianxiaohongmai	M3A00201329	Anhui	Woyang
1251	Huaiyuan 1	M3A00201332	Anhui	Boxian
1252	Baimaimang	M3A00201337	Anhui	Laian
1253	Yaotouhong	M3A00201340	Anhui	Dingyuan
1254	Jinhuangmai	M3A00201343	Jiangxi	Ganxian
1255	Liuzhoumai	M3A00201344	Jiangxi	Guangchang
1256	Mangmangmai	M3A00201352	Jiangxi	Dongxiang
1257	Baimaizhong	M3A00201353	Jiangxi	Taihe
1258	Xiaomai	M3A00201355	Jiangxi	Lianhua
1259	Liuyemai	M3A00201356	Jiangxi	Xingan
1260	Niqiumai	M3A00201361	Jiangxi	Shangrao
1261	Shanxixiaomai	M3A00201368	Jiangxi	Yiyang
1262	Jiutouweimai	M3A00201371	Jiangxi	Leping
1263	Liuxumai	M3A00201373	Jiangxi	Leping
1264	Tubamai	M3A00201389	Jiangxi	Dean
1265	Balengmai	M3A00201390	Jiangxi	Dean
1266	Baguyimai	M3A00201391	Jiangxi	Dean
1267	Wugongzao	M3A00201396	Jiangxi	Dongchang
1268	Huguangbai	M3A00201399	Jiangxi	Xingzi
1269	Wugongdiao	M3A00201400	Jiangxi	Xingzi
1270	Wugongdiao	M3A00201401	Jiangxi	Xiushui
1271	Jinzimai	M3A00201402	Jiangxi	Jiujiang
1272	Yugongxu	M3A00201403	Jiangxi	Jiujiang
1273	Hongchelei	M3A00201404	Fujian	Nanjing
1274	Hongzimai	M3A00201406	Fujian	Yunxiao
1275	Sizimai	M3A00201407	Fujian	Zhaoan
1276	Youzimai	M3A00201409	Fujian	Zhaoan
1277	Sizimai	M3A00201410	Fujian	Dongshan
1278	Gongzimai	M3A00201411	Fujian	Dongshan
1279	Baitumai	M3A00201413	Fujian	Huaan
1280	Baichelei	M3A00201416	Fujian	Changtai
1281	Shengmeihongmai	M3A00201420	Fujian	Yongan
1282	Silianmai	M3A00201421	Fujian	Yongan
1283	Qingliuxiaomai	M3A00201424	Fujian	Qingliu
1284	Longxixiaomai	M3A00201426	Fujian	Longxi
1285	Dafuhuai	M3A00201427	Fujian	Longxi
1286	Chikewumang	M3A00201428	Fujian	Liancheng
1287	Baikeyoumang	M3A00201429	Fujian	Liancheng
1288	Wenhengmai	M3A00201430	Fujian	Liancheng
1289	Dongzimai	M3A00201431	Fujian	Zhangping
1290	Chikemai	M3A00201432	Fujian	Zhangping
1291	Yuanbaikexiaomai	M3A00201439	Fujian	Putian
1292	Pingtoumai	M3A00201445	Fujian	Shouning
1293	Taishunmai	M3A00201447	Fujian	Shouning
1294	Baihuimai	M3A00201449	Fujian	Ningde
1295	Honghuan	M3A00201453	Fujian	Xiapu
1296	Waitouliuhuamai	M3A00201459	Fujian	Gutian
1297	Hongkeyouxu	M3A00201462	Fujian	Tongan
1298	Shengen	M3A00201468	Fujian	Jinjiang
1299	Qiangweimai	M3A00201470	Fujian	Longxi
1300	Fangtoumai	M3A00201471	Fujian	Pucheng
1301	59-1	M3A00201473	Fujian	Shaowu
1302	Xinyixiaomai	M3A00201495	Guangdong	Xinyi
1303	Fanyuxiaomai	M3A00201499	Guangdong	Panyu
1304	Gaohexiaomai	M3A00201500	Guangdong	Gaohe
1305	Xinhuixiaomai	M3A00201501	Guangdong	Xinhui
1306	Chikezhonggu	M3A00201502	Guangdong	Kaiping
1307	Sihuixiaomai	M3A00201504	Guangdong	Sihui
1308	Guangningxiaomai	M3A00201505	Guangdong	Guangning
1309	Hepomai	M3A00201507	Guangdong	Guangning
1310	Bairizi	M3A00201508	Guangdong	Yunan
1311	Zijinxiaomai	M3A00201522	Guangdong	Zijin
1312	Wuxuxiaomai	M3A00201526	Guangdong	Puning
1313	Puningxiaomai	M3A00201527	Guangdong	Puning
1314	Hepoliujiaomai	M3A00201530	Guangdong	Jieyang
1315	Baikexumai	M3A00201532	Guangdong	Chaoyang
1316	Chenjixiaomai	M3A00201533	Guangdong	Chaoan
1317	Niujin	M3A00201535	Guangdong	Chaoning
1318	Pingyunxiaomai	M3A00201537	Guangdong	Pingyun
1319	Longshanxiaomai	M3A00201542	Guangdong	Fogang
1320	Shixingxiaomai	M3A00201544	Guangdong	Shixing
1321	Sanjiangxiaomai	M3A00201545	Guangdong	Liannan
1322	Chagangxiaomai	M3A00201546	Guangdong	Liannan
1323	Nangangxiaomai	M3A00201547	Guangdong	Liannan
1324	Wengyuanxiaomai	M3A00201548	Guangdong	Wengyuan
1325	Chimai	M3A00201549	Guangdong	Nanxiong
1326	Xinmai	M3A00201557	Guangdong	Huaxian
1327	Wuzhouxiaomai	M3A00201559	Guangdong	Dapu
1328	Zhangmuxiaomai	M3A00201562	Guangxi	Guixian
1329	Zaoshuhuangmai	M3A00201563	Guangxi	Bobai
1330	Guipingxiaomai	M3A00201565	Guangxi	Guiping
1331	Tiandengxiaomai	M3A00201570	Guangxi	Tiandeng
1332	Daxinxiaomai	M3A00201571	Guangxi	Daxin
1333	Wumingxiaomai	M3A00201573	Guangxi	Wuming
1334	Linxuzhong	M3A00201574	Guangxi	Mashan
1335	Jinchaizhong	M3A00201575	Guangxi	Mashan
1336	Chishuxiaomai	M3A00201580	Guangxi	Zhongshan
1337	Huangtianchishu	M3A00201581	Guangxi	Hexian
1338	Hongpixiaomai	M3A00201582	Guangxi	Debao
1339	Xinxuxiaomai	M3A00201583	Guangxi	Pingguo
1340	Tianyangxiaomai	M3A00201584	Guangxi	Tianyang
1341	Donglanxiaomai	M3A00201585	Guangxi	Donglan
1342	Longlinxiaomai	M3A00201586	Guangxi	Longlin
1343	Changmangxiaomai	M3A00201587	Guangxi	Lingyun
1344	Banhexiaomai	M3A00201596	Guangxi	Xincheng
1345	Hechixiaomai	M3A00201597	Guangxi	Hechi
1346	Ronganxiaomai	M3A00201599	Guangxi	Rongan
1347	Xiangzhouxiaomai	M3A00201604	Guangxi	Xiangzhou
1348	Maosongmai	M3A00201613	Guangxi	Pingle
1349	Zaomai	M3A00201615	Guangxi	Pingle
1350	Xinganxiaomai	M3A00201619	Guangxi	Xingan
1351	Moudingxiaomai	M3A00201621	Yunnan	Mouding
1352	Heikechangmaomai	M3A00201622	Yunnan	Jinggu
1353	Heikeguangtou	M3A00201625	Yunnan	Mile
1354	Changmangmai	M3A00201629	Yunnan	Xichou
1355	Zipimai	M3A00201630	Yunnan	Wenshan
1356	Naboxiaomai	M3A00201632	Yunnan	Guangnan
1357	Zimai	M3A00201633	Yunnan	Guangnan
1358	Babaoxiaomai	M3A00201634	Yunnan	Guangnan
1359	Baihuashuangtoumai	M3A00201643	Yunnan	Zhenxiong
1360	Guangtouxianmai	M3A00201657	Guizhou	Xiuwen
1361	Qingganxiaomai	M3A00201664	Guizhou	Zhijin
1362	Wugongjiang	M3A00201666	Guizhou	Zhenyuan
1363	Longxumai	M3A00201668	Guizhou	Zhenyuan
1364	Jinpingxiaomai	M3A00201673	Guizhou	Jinping
1365	Maweimai	M3A00201676	Guizhou	Jianhe
1366	Caijiangmai	M3A00201680	Guizhou	Cengong
1367	Guxianmai	M3A00201682	Guizhou	Kaili
1368	Pingtang 1	M3A00201686	Guizhou	Pingtang
1369	Wuxumai	M3A00201695	Guizhou	Yuping
1370	Tiemaizi	M3A00201700	Guizhou	Yanhe
1371	Tonghuping	M3A00201710	Guizhou	Tongzi
1372	Hongkeke	M3A00201722	Sichuan	Nanchong
1373	Youtiaozi	M3A00201735	Sichuan	Ningnan
1374	Langtoumai	M3A00201738	Sichuan	Miyi
1375	Jiangsumai	M3A00201739	Sichuan	Puge
1376	Jiamingdanaoke	M3A00201743	Sichuan	Luxian
1377	Jiaminghonghuamai	M3A00201744	Sichuan	Luxian
1378	Dahonghua	M3A00201747	Sichuan	Xingwen
1379	Dongxumai	M3A00201749	Sichuan	Yibin
1380	Laolaihong	M3A00201750	Sichuan	Yibin
1381	Yangguangtou	M3A00201761	Sichuan	Pingwu
1382	Jiandongmai	M3A00201763	Sichuan	Beichuan
1383	Huilaomai	M3A00201764	Sichuan	Anxian
1384	Luohanmai	M3A00201766	Sichuan	Zhongjiang
1385	Baiyangmai	M3A00201767	Sichuan	Jiange
1386	Huilaoke	M3A00201769	Sichuan	Wangcang
1387	Gaihualanxiaomai	M3A00201777	Sichuan	Deyang
1388	Xiaokemaizi	M3A00201779	Sichuan	Guangyuan
1389	Caihuangxiaomai	M3A00201780	Sichuan	Guangyuan
1390	Baiheinanmai	M3A00201781	Sichuan	Guangyuan
1391	Qingquan 1	M3A00201784	Sichuan	Santai
1392	Pinganmai	M3A00201785	Sichuan	Santai
1393	Liufanglanmai	M3A00201787	Sichuan	Pengxi
1394	Wuchuanxu	M3A00201791	Sichuan	Renshou
1395	Hongkebaidongmai	M3A00201801	Sichuan	Neijiang
1396	Kainong 1	M3A00201820	Chongqing	Kaixian
1397	Nuomai	M3A00201823	Hunan	Hengyang
1398	Bafangmai	M3A00201830	Hunan	Qidong
1399	Hongjunmai	M3A00201842	Hunan	Lanshan
1400	Gunbangmai	M3A00201843	Hunan	Lanshan
1401	Tumai	M3A00201844	Hunan	Lingling
1402	Hongxuxiaomai	M3A00201852	Hunan	Longhui
1403	Daoshixiaomai	M3A00201855	Hunan	Xinning
1404	Wumangbaike	M3A00201861	Hunan	Rucheng
1405	Huangkemai	M3A00201862	Hunan	Jiahe
1406	Dongzuimai	M3A00201863	Hunan	Jiahe
1407	Linwuxiaomai	M3A00201866	Hunan	Yizhang
1408	Liuyangyoumang	M3A00201872	Hunan	Liuyang
1409	Diantoumai	M3A00201873	Hunan	Linxiang
1410	Yueyangxiaomai	M3A00201876	Hunan	Yueyang
1411	Xugongmai	M3A00201878	Hunan	Anhua
1412	Zhulangmai	M3A00201884	Hunan	Xupu
1413	Huangkewumang	M3A00201885	Hunan	Huitong
1414	Guangnaomai	M3A00201887	Hunan	Mayang
1415	Yukamai	M3A00201888	Hunan	Mayang
1416	Mayangxiaomai	M3A00201889	Hunan	Mayang
1417	Dataibao	M3A00201890	Hubei	Honghu
1418	Zhuyoubai	M3A00201891	Hubei	Honghu
1419	Honghuazao	M3A00201892	Hubei	Jianli
1420	Chike	M3A00201893	Hubei	Jingmen
1421	Bagutiao	M3A00201896	Hubei	Luotian
1422	Yulinzi	M3A00201898	Hubei	Qichun
1423	Datouchun	M3A00201900	Hubei	Yangxin
1424	Jiyulin	M3A00201903	Hubei	Yingshan
1425	Hongkejiang	M3A00201908	Hubei	Laifeng
1426	Caoxieban	M3A00201909	Hubei	Dongshi
1427	Xiahecao	M3A00201912	Hubei	Yunxian
1428	Baiquanmai	M3A00201913	Hubei	Yunxian
1429	Yidaoqi	M3A00201916	Hubei	Yunxian
1430	Laomangmai	M3A00201917	Hubei	Guanghua
1431	Xiniucao	M3A00201918	Hubei	Zhushan
1432	Hongquanmang	M3A00201920	Hubei	Zaoyang
1433	Wugongchong	M3A00201923	Hubei	Tongshan
1434	Yidongxiaomai	M3A00201924	Hubei	Yidong
1435	Baiwugongdiao	M3A00201925	Hubei	Hanchuan
1436	Tiegancao	M3A00201927	Henan	Xixia
1437	Hongyouzi	M3A00201928	Henan	Xixia
1438	Baikeben	M3A00201930	Henan	Tanghe
1439	Laohongmai	M3A00201932	Henan	Xinye
1440	Hongquanmai	M3A00201933	Henan	Xinye
1441	Hongjiantou	M3A00201934	Henan	Xinye
1442	Baiquanmang	M3A00201935	Henan	Dengxian
1443	Xichuanhong	M3A00201937	Henan	Xichuan
1444	Wugongxi	M3A00201938	Henan	Miyang
1445	Baihuomai	M3A00201939	Henan	Miyang
1446	Shandatou	M3A00201941	Henan	Zhenping
1447	Cantiaomai	M3A00201942	Henan	Zhenping
1448	Shangraoxiaomai	M3A00201945	Guangdong	Raoping
1449	Hongxuzi	M3A00201946	Guangdong	Raoping
1450	Baimangdongcao	M3A00201949	Henan	Nanyang
1451	Hongmanghuomai	M3A00201950	Henan	Nanzhao
1452	Jiuhaomai	M3A00201953	Jiangsu	Yuanzhenze
1453	Hubeimai	M3A00201954	Jiangsu	Wujiang
1454	Huangmai	M3A00201955	Jiangsu	Wuxian
1455	Changsihong	M3A00201957	Jiangsu	Kunshan
1456	Liuheliuzhutou	M3A00201958	Jiangsu	Taicang
1457	Sulianmai	M3A00201960	Jiangsu	Liyang
1458	Guanyinlian	M3A00201977	Hubei	Suixian
1459	Dongguanxiaomai	M3A00201978	Guangdong	Yingde
1460	Jiutaiwan	M3A00202114	Zhejiang	/
1461	Zhenong 9	M3A00202117	Zhejiang	Fuyang
1462	Linpuzao	M3A00202127	Zhejiang	Xiaoshan
1463	Fanshanxiaomai	M3A00202199	Fujian	/
1464	Fuzhoubaike	M3A00202202	Fujian	Fuzhou
1465	Wanlijin	M3A00202233	Henan	/
1466	Zhuyeqing	M3A00202234	Henan	/
1467	Shuilaomai	M3A00202248	Henan	Gushi
1468	Jinguangmai	M3A00202274	Hubei	Xiangyang
1469	Yongdetieke	M3A00203013	Yunnan	Fengyi
1470	Baidatou	M3A00203018	Hebei	Handan
1471	Baimangcao	M3A00203020	Shanxi	Luan
1472	Quanmangmai	M3A00203021	Shanxi	Yuncheng
1473	Hongtuxiaomai	M3A00203022	Shandong	Fushan
1474	Tanglangzi	M3A00203023	Shandong	Anqiu
1475	Jiangxibai	M3A00203024	Shandong	Chiping
1476	Baibiansui	M3A00203025	Shandong	Fanxian
1477	Jilinshu	M3A00203026	Henan	Anyang
1478	Dongganzhuganqing	M3A00203028	Henan	Mengxian
1479	Zhangfeihu	M3A00203029	Henan	Jiyuan
1480	Dawangshuibai	M3A00203032	Henan	Guangshan
1481	Datoucao	M3A00203033	Henan	Guangshan
1482	Tutou	M3A00203041	Henan	Zhengzhouxingyang
1483	Youmangzhuganqing	M3A00203042	Henan	Xinxiang
1484	Jianmai	M3A00203046	Henan	Yanjin
1485	Silengbai	M3A00203050	Henan	Yuanyang
1486	Xiaofoshou	M3A00203054	Henan	Jiyuan
1487	Honggedatou	M3A00203057	Henan	Xiuwu.
1488	Baikebai	M3A00203059	Henan	Anyang
1489	Kangjianmai	M3A00203067	Henan	Qingfeng
1490	Silengzitou	M3A00203068	Henan	Changyuan
1491	Benhulutou	M3A00203074	Henan	Shangqiu
1492	Zijiehong	M3A00203075	Henan	Shangqiu
1493	Gushumai	M3A00203076	Henan	Shangqiu
1494	Baimanghong	M3A00203079	Henan	Shangshui
1495	Dasuizihongmanghong	M3A00203080	Henan	Luyi
1496	Baimayimai	M3A00203083	Henan	Songxian
1497	Siyuecao	M3A00203085	Henan	Baofeng
1498	Sihuangcao	M3A00203086	Henan	Baofeng
1499	Baiyouzitou	M3A00203090	Henan	Shangcai
1500	Xiaocaohongmai	M3A00203092	Henan	Shangcai
1501	Zihuatou	M3A00203094	Henan	Shangcai
1502	Hongsuihong	M3A00203096	Henan	Runan
1503	Zhuganqing	M3A00203100	Henan	Xichuan
1504	Baicantiao	M3A00203102	Henan	Xixia
1505	Zhuaziya	M3A00203105	Henan	Neixiang
1506	Mazhatui	M3A00203106	Shanxi	Tongchuan
1507	Baikezixiaomai	M3A00203111	Sichuan	Gaoxian
1508	Tuotuomai	M3A00203116	Sichuan	Dechang
1509	Huohuamai	M3A00203117	Sichuan	Ningnan
1510	Tumenxiaomai	M3A00203118	Sichuan	Yilong
1511	Jinanzhenxiaomai	M3A00203122	Chongqing	Yunyang
1512	Danaoke	M3A00203123	Chongqing	Jiangbei
1513	Maweidiao	M3A00203140	Guizhou	Puan
1514	Lvhuamai	M3A00203141	Guizhou	Anlong
1515	Cehengxiaomai	M3A00203143	Guizhou	Ceheng
1516	Maoxiaomai	M3A00203145	Guizhou	Anshun
1517	Xiaohongmai	M3A00203152	Guizhou	Kaiyin
1518	Changmaoxiaomai	M3A00203153	Guizhou	Dongyun
1519	Maijiji	M3A00203158	Guizhou	Chishui
1520	Lanmai	M3A00203159	Guizhou	Qingzhen
1521	Baishuimai	M3A00203164	Guizhou	Wuchuan
1522	Youmangyuqiumai	M3A00203228	Guizhou	Kaili
1523	Dongmangxiaomai	M3A00203232	Guizhou	Shibing
1524	Cangmai	M3A00203234	Guizhou	Jinping
1525	Shanxixiaomai	M3A00203388	Hubei	Shennongjia
1526	Shengxinwuxiaomai	M3A00203894	Henan	Xinye
1527	Caizihuang	M3A00200005	Jiangsu	Wujiang
1528	Caizihuang	M3A00200006	Jiangsu	Wujiang
1529	Caizihuang	M3A00200008	Jiangsu	Wujiang
1530	Hongjianzi	M3A00200010	Jiangsu	Wujiang
1531	Hongjianzi	M3A00200011	Jiangsu	Wujiang
1532	Jizitou	M3A00200012	Jiangsu	Wujiang
1533	Jizitou	M3A00200013	Jiangsu	Wujiang
1534	Liuzhutou	M3A00200014	Jiangsu	Wujiang
1535	Baijianzi	M3A00200016	Jiangsu	Wujiang
1536	Guangtoumai	M3A00200018	Jiangsu	Wujiang
1537	Hongkemai	M3A00200020	Jiangsu	Wujiang
1538	Huoshaobaijiaomai	M3A00200021	Jiangsu	Wujiang
1539	Changqibaike	M3A00200022	Jiangsu	Wujiang
1540	Youmangwumanghongbaimai	M3A00200023	Jiangsu	Wujiang
1541	Huangcandong	M3A00200024	Jiangsu	Wujiang
1542	Hongmangmai	M3A00200027	Jiangsu	Wujiang
1543	Hongmangmai	M3A00200028	Jiangsu	Wujiang
1544	Baimangmai	M3A00200029	Jiangsu	Wujiang
1545	Baimangmai	M3A00200030	Jiangsu	Wujiang
1546	Jiuhaomai	M3A00200031	Jiangsu	Wujiang
1547	Haiyanzhong	M3A00200034	Jiangsu	Wujiang
1548	Haiyanzhong	M3A00200035	Jiangsu	Wujiang
1549	Cuodaosiguatou	M3A00200036	Jiangsu	Wuxian
1550	Caizihuang	M3A00200037	Jiangsu	Wuxian
1551	Heshangtou	M3A00200040	Jiangsu	Wuxian
1552	Baisiguatou	M3A00200041	Jiangsu	Wuxian
1553	Fangliuzhu	M3A00200044	Jiangsu	Wuxian
1554	Dafangliuzhu	M3A00200046	Jiangsu	Wuxian
1555	Youmangzipi	M3A00200050	Jiangsu	Wuxian
1556	Hongchangqi	M3A00200051	Jiangsu	Wuxian
1557	Zaoshiri	M3A00200052	Jiangsu	Wuxian
1558	Yangchengmai	M3A00200053	Jiangsu	Wuxian
1559	Dongyangmai	M3A00200054	Jiangsu	Wuxian
1560	Hongliuzhutou	M3A00200055	Jiangsu	Wuxian
1561	Liuzhutou	M3A00200056	Jiangsu	Wuxian
1562	Hongmai	M3A00200057	Jiangsu	Wuxian
1563	Hongchangqi	M3A00200058	Jiangsu	Wuxian
1564	Zhangsihuang	M3A00200059	Jiangsu	Wuxian
1565	Ziganzi	M3A00200060	Jiangsu	Wuxian
1566	Zaowutian	M3A00200061	Jiangsu	Wuxian
1567	Caizihuang	M3A00200063	Jiangsu	Kunshan
1568	Jingshuqing	M3A00200065	Jiangsu	Kunshan
1569	Jianzitou	M3A00200067	Jiangsu	Kunshan
1570	Jianzituan	M3A00200068	Jiangsu	Kunshan
1571	Jianzituan	M3A00200069	Jiangsu	Kunshan
1572	Liuzhutou	M3A00200070	Jiangsu	Kunshan
1573	Songluodong	M3A00200072	Jiangsu	Kunshan
1574	Hongmai	M3A00200074	Jiangsu	Kunshan
1575	Zhangsihuang	M3A00200075	Jiangsu	Kunshan
1576	Changzhutouyangxiaomai	M3A00200078	Jiangsu	Taicang
1577	Changzhutouyangxiaomai	M3A00200079	Jiangsu	Taicang
1578	Bendiyangxiaomai	M3A00200081	Jiangsu	Taicang
1579	Xueliqing	M3A00200088	Jiangsu	Taicang
1580	Shaxiaomai	M3A00200090	Jiangsu	Taicang
1581	Guangtoubaike	M3A00200091	Jiangsu	Taicang
1582	Changqibaike	M3A00200092	Jiangsu	Taicang
1583	Caizihuang	M3A00200097	Jiangsu	Taicang
1584	Yangxiaomai	M3A00200099	Jiangsu	Taicang
1585	Zhangsihong	M3A00200100	Jiangsu	Taicang
1586	Youmangxiaomai	M3A00200101	Jiangsu	Taicang
1587	Wuximai	M3A00200102	Jiangsu	Taicang
1588	Wuximai	M3A00200103	Jiangsu	Taicang
1589	Baijiaomai	M3A00200104	Jiangsu	Taicang
1590	Caizihuang	M3A00200105	Jiangsu	Changshu
1591	Baikezaomei	M3A00200106	Jiangsu	Changshu
1592	Baikezaomei	M3A00200107	Jiangsu	Changshu
1593	Jianzitou	M3A00200110	Jiangsu	Changshu
1594	Baihuaimai	M3A00200111	Jiangsu	Changshu
1595	Liuzhutou	M3A00200114	Jiangsu	Changshu
1596	Qiangshuihuang	M3A00200115	Jiangsu	Changshu
1597	Mabianmai	M3A00200117	Jiangsu	Changshu
1598	Youmangxiaomai	M3A00200118	Jiangsu	Changshu
1599	Zigengxiaomai	M3A00200119	Jiangsu	Changshu
1600	Youmangzaomai	M3A00200120	Jiangsu	Changshu
1601	Hongkeaiqi	M3A00200123	Jiangsu	Changshu
1602	Youmangbaikexiaomai	M3A00200124	Jiangsu	Changshu
1603	Jianzituan	M3A00200125	Jiangsu	Changshu
1604	Hongyangmai	M3A00200127	Jiangsu	Changshu
1605	Heshangtou	M3A00200128	Jiangsu	Changshu
1606	Yangsizhu	M3A00200129	Jiangsu	Changshu
1607	Yangsizhu	M3A00200130	Jiangsu	Changshu
1608	Caizihuang	M3A00200131	Jiangsu	Wuxi
1609	Caizihuang	M3A00200132	Jiangsu	Wuxi
1610	Caizihuang	M3A00200133	Jiangsu	Wuxi
1611	Baisiguatou	M3A00200135	Jiangsu	Wuxi
1612	Dongmai	M3A00200136	Jiangsu	Wuxi
1613	Huaimai	M3A00200141	Jiangsu	Wuxi
1614	Baichangshao	M3A00200143	Jiangsu	Wuxi
1615	Baikemai	M3A00200145	Jiangsu	Wuxi
1616	Anzhenhuangfangzhu	M3A00200147	Jiangsu	Wuxi
1617	Fangliuzhu	M3A00200151	Jiangsu	Wuxi
1618	Liuzhuyangxiaomai	M3A00200152	Jiangsu	Wuxi
1619	Hongmai	M3A00200154	Jiangsu	Wuxi
1620	Hongmai	M3A00200155	Jiangsu	Wuxi
1621	Hongxiaomai	M3A00200156	Jiangsu	Wuxi
1622	Nanjingyangmai	M3A00200158	Jiangsu	Wuxi
1623	Ximai 1	M3A00200161	Jiangsu	Wuxi
1624	Shengguomai	M3A00200162	Jiangsu	Wuxi
1625	Shengguomai	M3A00200163	Jiangsu	Wuxi
1626	Huaimai	M3A00200164	Jiangsu	Wuxi
1627	Hongkehuaimai	M3A00200165	Jiangsu	Wuxi
1628	Dongmai	M3A00200166	Jiangsu	Wuxi
1629	Hongcimai	M3A00200167	Jiangsu	Wuxi
1630	Huangkefangliuzhu	M3A00200168	Jiangsu	Wuxi
1631	Jiangbeidongmai	M3A00200174	Jiangsu	Wuxi
1632	Zipisiguatou	M3A00200175	Jiangsu	Wuxi
1633	Baiwaimai	M3A00200180	Jiangsu	Wuxi
1634	Lumai	M3A00200181	Jiangsu	Wuxi
1635	Changshaomai	M3A00200184	Jiangsu	Wuxi
1636	Hongchangshao	M3A00200185	Jiangsu	Wuxi
1637	Hongchangshao	M3A00200186	Jiangsu	Wuxi
1638	Hongmangmai	M3A00200188	Jiangsu	Wuxi
1639	Jianzhutouyangmai	M3A00200195	Jiangsu	Wuxi
1640	Huoshaotou	M3A00200196	Jiangsu	Wuxi
1641	Hongcimai	M3A00200197	Jiangsu	Wuxi
1642	Hongcimai	M3A00200198	Jiangsu	Wuxi
1643	Baicimai	M3A00200200	Jiangsu	Wuxi
1644	Youmaoyupi	M3A00200201	Jiangsu	Wuxi
1645	Huishanyangmai	M3A00200204	Jiangsu	Wuxi
1646	Guanyindongmai	M3A00200205	Jiangsu	Wuxi
1647	Changshaohuang	M3A00200207	Jiangsu	Wuxi
1648	Caizihuang	M3A00200210	Jiangsu	Jiangyin
1649	Caizihuang	M3A00200211	Jiangsu	Jiangyin
1650	Liuzhutou	M3A00200212	Jiangsu	Jiangyin
1651	Shuilizhan	M3A00200214	Jiangsu	Jiangyin
1652	Shuilizhan	M3A00200216	Jiangsu	Jiangyin
1653	Baikeliuzhutou	M3A00200217	Jiangsu	Jiangyin
1654	Qiangshuihuang	M3A00200218	Jiangsu	Jiangyin
1655	Qiangshuihuang	M3A00200219	Jiangsu	Jiangyin
1656	Huoshaotian	M3A00200220	Jiangsu	Jiangyin
1657	Chaohuangmei	M3A00200223	Jiangsu	Jiangyin
1658	Huangtangmai	M3A00200224	Jiangsu	Jiangyin
1659	Hongkechangshao	M3A00200226	Jiangsu	Jiangyin
1660	Yejihong	M3A00200227	Jiangsu	Jiangyin
1661	Fangliuzhu	M3A00200232	Jiangsu	Jiangyin
1662	Zaoxiaomai	M3A00200234	Jiangsu	Yixing
1663	Zaoxiaomai	M3A00200235	Jiangsu	Yixing
1664	Annanmai	M3A00200236	Jiangsu	Yixing
1665	Annanmai	M3A00200237	Jiangsu	Yixing
1666	Nanjingxiaomai	M3A00200239	Jiangsu	Yixing
1667	Nanjingxiaomai	M3A00200240	Jiangsu	Yixing
1668	Sigutou	M3A00200241	Jiangsu	Yixing
1669	Sigutou	M3A00200242	Jiangsu	Yixing
1670	Dahuangpi	M3A00200244	Jiangsu	Yixing
1671	Baiguanglangtou	M3A00200248	Jiangsu	Yixing
1672	Hongguanglangtou	M3A00200250	Jiangsu	Yixing
1673	Huoshaotian	M3A00200251	Jiangsu	Yixing
1674	Hongpizaoxiaomai	M3A00200253	Jiangsu	Yixing
1675	Wenzhoumai	M3A00200254	Jiangsu	Yixing
1676	Wenzhoumai	M3A00200255	Jiangsu	Yixing
1677	Wangshuibai	M3A00200256	Jiangsu	Yixing
1678	Baipidongmai	M3A00200258	Jiangsu	Yixing
1679	Longshanhuang	M3A00200259	Jiangsu	Yixing
1680	Baikefangboluo	M3A00200263	Jiangsu	Gaochun
1681	Baipiyangxiaomai	M3A00200268	Jiangsu	Gaochun
1682	Lushuibai	M3A00200269	Jiangsu	Gaochun
1683	Hongmangwugongjiao	M3A00200272	Jiangsu	Gaochun
1684	Wugongjiao	M3A00200273	Jiangsu	Gaochun
1685	Wugongjiao	M3A00200274	Jiangsu	Gaochun
1686	Hongzhongtoupaimai	M3A00200275	Jiangsu	Gaochun
1687	Baiguanmai	M3A00200277	Jiangsu	Liyang
1688	Baiheshangtou	M3A00200279	Jiangsu	Liyang
1689	Hongheshangtou	M3A00200281	Jiangsu	Liyang
1690	Huangsanyuehuang	M3A00200283	Jiangsu	Liyang
1691	Youmangzaoxiaomai	M3A00200284	Jiangsu	Liyang
1692	Wangshuibai	M3A00200286	Jiangsu	Liyang
1693	Wangshuibai	M3A00200287	Jiangsu	Liyang
1694	Jinbangchui	M3A00200288	Jiangsu	Liyang
1695	Jinbangchui	M3A00200289	Jiangsu	Liyang
1696	Huoshaotian	M3A00200290	Jiangsu	Liyang
1697	Guangdezao	M3A00200291	Jiangsu	Liyang
1698	Hongguanmai	M3A00200293	Jiangsu	Liyang
1699	Baisanyuehuang	M3A00200294	Jiangsu	Liyang
1700	Heshangtou	M3A00200300	Jiangsu	Liyang
1701	Baimangzaoxiaomai	M3A00200304	Jiangsu	Jintan
1702	Canlaomai	M3A00200305	Jiangsu	Jintan
1703	Zipi	M3A00200309	Jiangsu	Changzhoushi
1704	Chejianzi	M3A00200311	Jiangsu	Changzhoushi
1705	Maotoumai	M3A00200313	Jiangsu	Changzhoushi
1706	Tongzhutou	M3A00200314	Jiangsu	Changzhoushi
1707	Sulianmai	M3A00200315	Jiangsu	Changzhoushi
1708	Baichangshao	M3A00200316	Jiangsu	Changzhoushi
1709	Huaimai	M3A00200317	Jiangsu	Wujin
1710	Huaimai	M3A00200318	Jiangsu	Wujin
1711	Huaimai	M3A00200319	Jiangsu	Wujin
1712	Ciguqing	M3A00200322	Jiangsu	Wujin
1713	Youmangchejianzi	M3A00200324	Jiangsu	Wujin
1714	Xiaoguangtou	M3A00200326	Jiangsu	Wujin
1715	Zipiyangmai	M3A00200327	Jiangsu	Wujin
1716	Zipiyangmai	M3A00200329	Jiangsu	Wujin
1717	Dafengguang	M3A00200330	Jiangsu	Wujin
1718	Canlaomai	M3A00200332	Jiangsu	Wujin
1719	Dahuangpi	M3A00200334	Jiangsu	Wujin
1720	Hongchangshao	M3A00200335	Jiangsu	Wujin
1721	Hongchangshao	M3A00200336	Jiangsu	Wujin
1722	Caizihuang	M3A00200337	Jiangsu	Wujin
1723	Caizihuang	M3A00200338	Jiangsu	Wujin
1724	Chejianzi	M3A00200341	Jiangsu	Wujin
1725	Baimaomai	M3A00200342	Jiangsu	Wujin
1726	Baiguangtou	M3A00200344	Jiangsu	Wujin
1727	Huaqixiaomai	M3A00200348	Jiangsu	Wujin
1728	Zaohongmai	M3A00200349	Jiangsu	Wujin
1729	Longsantian	M3A00200350	Jiangsu	Wujin
1730	Baiwaimai	M3A00200351	Jiangsu	Wujin
1731	Baimangmai	M3A00200352	Jiangsu	Wujin
1732	Wumanghongxiaomai	M3A00200353	Jiangsu	Wujin
1733	Qiangshuihuang	M3A00200355	Jiangsu	Wujin
1734	Xiutieding	M3A00200356	Jiangsu	Wujin
1735	Xiutieding	M3A00200357	Jiangsu	Wujin
1736	Wujinwumang	M3A00200359	Jiangsu	Wujin
1737	Wumangxiaomai	M3A00200360	Jiangsu	Wujin
1738	Wujinhongke	M3A00200361	Jiangsu	Wujin
1739	Lumai	M3A00200363	Jiangsu	Wujin
1740	Xiziximai	M3A00200364	Jiangsu	Wujin
1741	Youmangxiaomai	M3A00200365	Jiangsu	Wujin
1742	Longsanhuang	M3A00200369	Jiangsu	Wujin
1743	Hongpiyangxiaomai	M3A00200370	Jiangsu	Wujin
1744	Sanyuehuang	M3A00200372	Jiangsu	Jurong
1745	Xiaobaimai	M3A00200373	Jiangsu	Jurong
1746	Heshangtou	M3A00200376	Jiangsu	Jurong
1747	Huoyitou	M3A00200377	Jiangsu	Jurong
1748	Luogengqing	M3A00200379	Jiangsu	Danyang
1749	Luobanqing	M3A00200380	Jiangsu	Danyang
1750	Wanbenhongmai	M3A00200386	Jiangsu	Danyang
1751	Zaobaimangmai	M3A00200387	Jiangsu	Danyang
1752	Zaobaimangmai	M3A00200388	Jiangsu	Danyang
1753	Zaobaimangmai	M3A00200389	Jiangsu	Danyang
1754	Zaozichejianzi	M3A00200391	Jiangsu	Danyang
1755	Sanyuehuang	M3A00200397	Jiangsu	Zhenjiang
1756	Xiaomangmai	M3A00200398	Jiangsu	Zhenjiang
1757	Caizihuang	M3A00200399	Jiangsu	Zhenjiang
1758	Heshangtou	M3A00200400	Jiangsu	Zhenjiang
1759	Liulengzi	M3A00200401	Jiangsu	Zhenjiang
1760	Deguohuai	M3A00200403	Jiangsu	Dantu
1761	Caizihuang	M3A00200404	Jiangsu	Zhenjiang
1762	Hongmangcaizihuang	M3A00200405	Jiangsu	Zhenjiang
1763	Baimangmai	M3A00200406	Jiangsu	Zhenjiang
1764	Langtoumai	M3A00200407	Jiangsu	Zhenjiang
1765	Luziqing	M3A00200408	Jiangsu	Zhenjiang
1766	Tuzhongxiaomai	M3A00200412	Jiangsu	Zhenjiang
1767	Huaqimai	M3A00200413	Jiangsu	Zhenjiang
1768	Dadaizimai	M3A00200416	Jiangsu	Yangzhong
1769	Yanglazi	M3A00200418	Jiangsu	Yangzhong
1770	Youmangxiaomai	M3A00200421	Jiangsu	Yangzhong
1771	Hongxiaomai	M3A00200422	Jiangsu	Yangzhong
1772	Hongxiaomai	M3A00200423	Jiangsu	Yangzhong
1773	Jiangdongmen	M3A00200424	Jiangsu	Nanjing
1774	Jiangxizao	M3A00200425	Jiangsu	Nanjing
1775	Jiangxizao	M3A00200427	Jiangsu	Nanjing
1776	Canlao	M3A00200428	Jiangsu	Nanjing
1777	Fangtoubaimai	M3A00200429	Jiangsu	Nanjing
1778	Fangtouhongmang	M3A00200430	Jiangsu	Nanjing
1779	Zhonghongmang	M3A00200432	Jiangsu	Jiangning
1780	Xiaohongmang	M3A00200433	Jiangsu	Jiangning
1781	Hongmang	M3A00200434	Jiangsu	Jiangning
1782	Guangsuizi	M3A00200435	Jiangsu	Jiangning
1783	Huoshaotian	M3A00200436	Jiangsu	Jiangning
1784	Dahuangpi	M3A00200438	Jiangsu	Jiangning
1785	Hongpiheshangtou	M3A00200441	Jiangsu	Jiangning
1786	Guangsuitou	M3A00200444	Jiangsu	Jiangning
1787	Ziganzi	M3A00200447	Jiangsu	Jiangpu
1788	Ziganzi	M3A00200448	Jiangsu	Jiangpu
1789	Ziganzi	M3A00200449	Jiangsu	Jiangpu
1790	Fangzhang	M3A00200450	Jiangsu	Jiangpu
1791	Heshangtou	M3A00200451	Jiangsu	Jiangpu
1792	Heshangtou	M3A00200452	Jiangsu	Jiangpu
1793	Hongmangmai	M3A00200453	Jiangsu	Liuhe
1794	Hongmangmai	M3A00200454	Jiangsu	Liuhe
1795	Xiaobaitou	M3A00200458	Jiangsu	Liuhe
1796	Laoyazui	M3A00200461	Jiangsu	Liuhe
1797	Laoyazui	M3A00200462	Jiangsu	Liuhe
1798	Baimang	M3A00200463	Jiangsu	Liuhe
1799	Baimang	M3A00200464	Jiangsu	Liuhe
1800	Baimang	M3A00200465	Jiangsu	Liuhe
1801	Sanyuehuang	M3A00200466	Jiangsu	Liuhe
1802	Sanyuehuang	M3A00200467	Jiangsu	Liuhe
1803	Huoshaotou	M3A00200468	Jiangsu	Liuhe
1804	Hongtouzi	M3A00200469	Jiangsu	Liuhe
1805	Hongtouzi	M3A00200470	Jiangsu	Liuhe
1806	Hongtouzi	M3A00200471	Jiangsu	Liuhe
1807	Hongtouzi	M3A00200472	Jiangsu	Liuhe
1808	Dabaiyuhua	M3A00200477	Jiangsu	Liuhe
1809	Xiaobaiyuhua	M3A00200478	Jiangsu	Liuhe
1810	Xiaohongmang	M3A00200479	Jiangsu	Liuhe
1811	Huaimai	M3A00200480	Jiangsu	Qidong
1812	Huaimai	M3A00200481	Jiangsu	Qidong
1813	Changqibaike	M3A00200482	Jiangsu	Qidong
1814	Baichaoyu	M3A00200484	Jiangsu	Haimen
1815	Chejianzi	M3A00200485	Jiangsu	Haimen
1816	Yazuihuang	M3A00200486	Jiangsu	Haimen
1817	Liulengtou	M3A00200488	Jiangsu	Nantong
1818	Liulengtou	M3A00200489	Jiangsu	Nantong
1819	Aisuiliuleng	M3A00200492	Jiangsu	Nantong
1820	Baisuisileng	M3A00200493	Jiangsu	Nantong
1821	Hongsuisileng	M3A00200494	Jiangsu	Nantong
1822	Youmangsilengtou (R)	M3A00200496	Jiangsu	Nantong
1823	Youmangsilengtou (W)	M3A00200497	Jiangsu	Nantong
1824	Daoshuibai	M3A00200500	Jiangsu	Nantong
1825	Donghuangmei	M3A00200502	Jiangsu	Nantong
1826	Yashetou	M3A00200503	Jiangsu	Nantong
1827	Changqibaike	M3A00200506	Jiangsu	Nantong
1828	Dahuangpi	M3A00200508	Jiangsu	Nantong
1829	Mangxiaomai	M3A00200510	Jiangsu	Nantong
1830	Baichaoyu	M3A00200513	Jiangsu	Nantong
1831	Changqibaike	M3A00200516	Jiangsu	Nantong
1832	Baikebenxiaomai	M3A00200519	Jiangsu	Nantong
1833	Baijiaozi	M3A00200521	Jiangsu	Nantong
1834	Meiqianwu	M3A00200527	Jiangsu	Nantong
1835	Mangxiaomai	M3A00200528	Jiangsu	Rudong
1836	Dahuangpi	M3A00200530	Jiangsu	Rudong
1837	Zaowutian	M3A00200531	Jiangsu	Rudong
1838	Zaowutian	M3A00200532	Jiangsu	Rudong
1839	Baipixiaomai	M3A00200534	Jiangsu	Rudong
1840	Dakaizimai	M3A00200538	Jiangsu	Rudong
1841	Hongkechangmang	M3A00200540	Jiangsu	Rugao
1842	Dahuangpi	M3A00200546	Jiangsu	Rugao
1843	Chejianzi	M3A00200547	Jiangsu	Rugao
1844	Paidongxiaomai	M3A00200548	Jiangsu	Rugao
1845	Huoshaotou	M3A00200550	Jiangsu	Rugao
1846	Meiqianwu	M3A00200555	Jiangsu	Haian
1847	Baiyuhua	M3A00200556	Jiangsu	Haian
1848	Yejihong	M3A00200566	Jiangsu	Jingjiang
1849	Xiaoguangtou	M3A00200575	Jiangsu	Yizheng
1850	Xiaoguangtou	M3A00200576	Jiangsu	Yizheng
1851	Huaqixiaomai	M3A00200579	Jiangsu	Hanjiang
1852	Huaqixiaomai	M3A00200580	Jiangsu	Hanjiang
1853	Changmangzi	M3A00200581	Jiangsu	Hanjiang
1854	Meiqianhuang	M3A00200585	Jiangsu	Hanjiang
1855	Meiqianwu	M3A00200592	Jiangsu	Jiangdu
1856	Zaowuri	M3A00200598	Jiangsu	Jiangdu
1857	Chejianzi	M3A00200605	Jiangsu	Taizhoushi
1858	Caizihuang	M3A00200615	Jiangsu	Taizhoushi
1859	Dahuangpi	M3A00200617	Jiangsu	Taizhoushi
1860	Baiheshangtou	M3A00200618	Jiangsu	Taizhoushi
1861	Xiaohongmang	M3A00200636	Jiangsu	Gaoyou
1862	Dahuangpi	M3A00200639	Jiangsu	Gaoyou
1863	Zhoushandahuangpi	M3A00200640	Jiangsu	Gaoyou
1864	Mintadahuangpi	M3A00200641	Jiangsu	Gaoyou
1865	Zhoushansanyuehuang	M3A00200644	Jiangsu	Gaoyou
1866	Dahongpi	M3A00200683	Jiangsu	Baoying
1867	Dahuangpi	M3A00200686	Jiangsu	Baoying
1868	Shunshuihong	M3A00200692	Jiangsu	Baoying
1869	Baimangchun	M3A00200696	Jiangsu	Baoying
1870	Chikewumang	M3A00200697	Jiangsu	Baoying
1871	Meiqianwu	M3A00200702	Jiangsu	Dongtai
1872	Yashezi	M3A00200709	Jiangsu	Dongtai
1873	Chejianzi	M3A00200714	Jiangsu	Dafeng
1874	Dahuangpi	M3A00200728	Jiangsu	Jianhu
1875	Ziganzi	M3A00200731	Jiangsu	Jianhu
1876	Fengmangzao	M3A00200738	Jiangsu	Jianhu
1877	Yazuixiaomai	M3A00200750	Jiangsu	Funing
1878	Guangzuanzitou	M3A00200751	Jiangsu	Funing
1879	Baiyuhua	M3A00200769	Jiangsu	Funing
1880	Yazuimai	M3A00200772	Jiangsu	Binhai
1881	Zuantoubaike	M3A00200774	Jiangsu	Binhai
1882	Zuantoubaike	M3A00200775	Jiangsu	Binhai
1883	Shandongxiaomai	M3A00200779	Jiangsu	Xuyi
1884	Shandongxiaomai	M3A00200780	Jiangsu	Xuyi
1885	Hongmangyuhua	M3A00200781	Jiangsu	Xuyi
1886	Baimangchun	M3A00200782	Jiangsu	Jinhu
1887	Baimangchun	M3A00200783	Jiangsu	Jinhu
1888	Sanyuehuang	M3A00200784	Jiangsu	Jinhu
1889	Dahongmai	M3A00200787	Jiangsu	Jinhu
1890	Baimangchun	M3A00200788	Jiangsu	Hongze
1891	Liulengxiaomai	M3A00200789	Jiangsu	Hongze
1892	Xiaoyuhua	M3A00200793	Jiangsu	Siyang
1893	Daliuleng	M3A00200794	Jiangsu	Guanyun
1894	Baiheshangtou	M3A00200795	Jiangsu	Guanyun
1895	Hongheshang	M3A00200797	Jiangsu	Guanyun
1896	Hongsuimai	M3A00200801	Jiangsu	Suining
1897	Dahongmai	M3A00200802	Jiangsu	Pixian
1898	Maopu	M3A00200804	Jiangsu	Pixian
1899	Hongmai	M3A00200808	Jiangsu	Donghai
1900	Dazimai	M3A00200809	Jiangsu	Donghai
1901	Baixianmai	M3A00200813	Jiangsu	Peixian
1902	Hongmixian	M3A00200816	Jiangsu	Peixian
1903	Xiaolihong	M3A00200817	Jiangsu	Peixian
1904	Yulincao	M3A00200819	Jiangsu	Peixian
1905	Youzimai	M3A00200820	Jiangsu	Peixian
1906	Tutoumai (A)	M3A00200821	Jiangsu	Tongshan
1907	Tutoumai (C)	M3A00200822	Jiangsu	Tongshan
1908	Tutoumai (B)	M3A00200823	Jiangsu	Tongshan
1909	Hongsuihonghuomai	M3A00200824	Jiangsu	Tongshan
1910	Xiaohongmang (A)	M3A00200825	Jiangsu	Tongshan
1911	Dahongmang (A)	M3A00200826	Jiangsu	Tongshan
1912	Honghuawu	M3A00200827	Jiangsu	Tongshan
1913	Baisuibai	M3A00200830	Jiangsu	Tongshan
1914	Xiaokuamai	M3A00200831	Jiangsu	Tongshan
1915	Baiyouzi (C)	M3A00200832	Jiangsu	Tongshan
1916	Yuzimai (B)	M3A00200833	Jiangsu	Tongshan
1917	Xiaojinkou	M3A00200835	Jiangsu	Tongshan
1918	Hulutou	M3A00200840	Jiangsu	Suining
1919	Youtou	M3A00200842	Jiangsu	Suining
1920	Honghuawu	M3A00200843	Jiangsu	Suining
1921	Benhongmai	M3A00200845	Jiangsu	Suining
1922	Baisuituanlibaimai	M3A00200849	Jiangsu	Suining
1923	Weigu 1	M3A00200851	Jiangsu	Suining
1924	Jinbaoyin	M3A00200853	Jiangsu	Pixian
1925	Jinbaoyu	M3A00200854	Jiangsu	Pixian
1926	Waitoubai	M3A00200855	Jiangsu	Pixian
1927	Xianmai (A)	M3A00200856	Jiangsu	Pixian
1928	Yulincao	M3A00200857	Jiangsu	Pixian
1929	Hongshimai	M3A00200860	Jiangsu	Pixian
1930	Yinbaojin	M3A00200861	Jiangsu	Pixian
1931	Hongsuibai	M3A00200864	Jiangsu	Xinyi
1932	Baisuihong	M3A00200865	Jiangsu	Xinyi
1933	Hongcaomai	M3A00200866	Jiangsu	Donghai
1934	Dahongmai	M3A00200868	Jiangsu	Donghai
1935	Baitutou (A)	M3A00200869	Jiangsu	Donghai
1936	Jinbaoyu	M3A00200870	Jiangsu	Donghai
1937	Liulengzi	M3A00200871	Jiangsu	Donghai
1938	Xiaohongmai	M3A00200872	Jiangsu	Donghai
1939	Baimangchun	M3A00200877	Jiangsu	Shuyang
1940	Youtou	M3A00200880	Jiangsu	Suqian
1941	Hongsuibai	M3A00200884	Jiangsu	Suqian
1942	Bailiuleng	M3A00200886	Jiangsu	Suqian
1943	Hongganzi	M3A00200890	Jiangsu	Guanyun
1944	Dayangxiaomai	M3A00200895	Jiangsu	Guanyun
1945	Huochuan	M3A00200896	Jiangsu	Guanyun
1946	Chuncaomai	M3A00200897	Jiangsu	Guanyun
1947	Tutoumai	M3A00200899	Jiangsu	Huaiyin
1948	Baiheshangtou	M3A00200900	Jiangsu	Huaiyin
1949	Yuhuamai	M3A00200903	Jiangsu	Huaiyin
1950	Hulutou	M3A00200907	Jiangsu	Huaian
1951	Hongxiaomai	M3A00200911	Jiangsu	Huaian
1952	Xiaoyuhua	M3A00200917	Jiangsu	Lianshui
1953	Baitoumai	M3A00201017	Shanghai	Songjiang
1954	Yazuimai	M3A00201034	Shanghai	/
1955	Dongshuanyoumang	M3A00201049	Shanghai	Nanhui
1956	Liuzhutou	M3A00201069	Shanghai	Chuansha
1957	Changqibaike	M3A00201088	Shanghai	Chongming
1958	Hongwugong	M3A00201096	Zhejiang	Pingyang
1959	Baiwugong	M3A00201097	Zhejiang	Pingyang
1960	Tieding	M3A00201100	Zhejiang	Wenzhou
1961	Yunnanxiaomai	M3A00201183	Yunnan	Fengyi
1962	Guangtoumai	M3A00201184	Zhejiang	Shangyu
1963	Baixumai	M3A00201199	Zhejiang	Dinghai
1964	Hongtoumai	M3A00201214	Zhejiang	Yuqian
1965	Tiegengqing	M3A00201224	Zhejiang	Haining
1966	Kuai.Kuai.Kuai	M3A00201315	Anhui	Suixi
1967	Heshangmai	M3A00201358	Jiangxi	Yongfeng
1968	Heshangmai	M3A00201460	Fujian	Tongan
1969	Shengen	M3A00201461	Fujian	Tongan
1970	Hongkexiaomai	M3A00201465	Fujian	Dehua
1971	Tainanyu 16	M3A00201475	Taiwan	Xuanyu
1972	Tainanyu 23 (R)	M3A00201476	Taiwan	Xuanyu
1973	Tainanyu 23 (W)	M3A00201477	Taiwan	Xuanyu
1974	Tainanyu 26	M3A00201478	Taiwan	Xuanyu
1975	Tainanyu 32 (W)	M3A00201479	Taiwan	Xuanyu
1976	Tainanyu 32 (R)	M3A00201480	Taiwan	Xuanyu
1977	Taizhong 1	M3A00201481	Taiwan	Xuanyu
1978	Taizhong 2 (R)	M3A00201482	Taiwan	Xuanyu
1979	Taizhong 2 (W)	M3A00201483	Taiwan	Xuanyu
1980	Taizhong 5	M3A00201484	Taiwan	Xuanyu
1981	Taizhong 8	M3A00201485	Taiwan	Xuanyu
1982	Taizhong 17	M3A00201486	Taiwan	Xuanyu
1983	Taizhong 23	M3A00201488	Taiwan	Xuanyu
1984	Taizhong 29	M3A00201489	Taiwan	Xuanyu
1985	Taizhong 30	M3A00201490	Taiwan	Xuanyu
1986	Taizhong 31	M3A00201491	Taiwan	Xuanyu
1987	Taizhong 32	M3A00201492	Taiwan	Xuanyu
1988	Runmai	M3A00201518	Guangdong	Lufeng
1989	Puningxiaomai	M3A00201528	Guangdong	Puning
1990	Hepoliujiaomai	M3A00201536	Guangdong	Jiaoling
1991	Baiguangtou	M3A00201541	Guangdong	/
1992	Wumangxiaomai	M3A00201561	Guangxi	Pingnan
1993	Beiliuxiaomai	M3A00201564	Guangxi	Beiliu
1994	Guipingxiaomai	M3A00201566	Guangxi	Guiping
1995	Youmangxiaomai	M3A00201569	Guangxi	Tiandeng
1996	Shanglinxiaomai	M3A00201578	Guangxi	Shanglin
1997	Guxianmai	M3A00201681	Guizhou	Kaili
[truncated: 26 more rows]
