# Supplementary material for: Genetic diversity and population structure of wheat landraces in Southern Winter Wheat Region of China
Source: BMC Genomics. 2024 Jul 3;25:664. doi: 10.1186/s12864-024-10564-z (PMC11223385; doi:10.1186/s12864-024-10564-z)
Supplement: Supplementary file 2 — Additional file 2:Table S2. Categories and descriptive statistics for the 12 agronomic traits. [file 12864_2024_10564_MOESM2_ESM.xlsx]

## Sheet: Table S2
Table S2. Categories and descriptive statistics for the 12 agronomic traits
Categories	Trait name	Unit	Description	Range	Mean	SD	CV(%)
Plant Morphological traits	Awn type	/	The awn type of each accession; measured as: 0, without awn, 1, short awn, 2, long awn, 3, tip awn, 4 short flexuous awn and 5, long flexuous awn	1.00-5.00	1.29	1.11468	86.04
	Glume color	/	The glume color of each accession; measured as: 1, white, 2, red	1.00-2.00	1.33	0.47	35.36
	Spike type	/	The glume color of each accession; measured as: 1, fusiform spike, 2, oblong spike, 3, conical spike, 4. stick-shaped spike, 5, elliptical spike	1.00-5.00	1.89	0.89	47.21
	Plant height	cm	The average length of the main stem of five plants	70.00-197.00	150.38	14.63	9.73
	Spike length	cm	The average length of the main spikes from five plants	4.70-17.94	10	2.3	23
Maturity traits	Flowering date	day	Number of days from sowing to when 50% of the plants flowering	143.00-166.00	153	3	2
	Heading date	day	Number of days from sowing to when spikes appeared in 50% of the plants.	149.00-170.00	157.94	3.03	1.92
Yield-related traits	Spikelet number per spike	count	The average number of spikelets per spike from five main stems	15.00-29.60	22	1.51	6.86
	Sterile spikelet number per spike	count	The average number of sterile spikelets the main spikes from five plants	0.00-7.60	1.37	0.82	59.54
	Grain number per spikelet	count	The average grain number per spikelet in the middle of the spike from five main stems	2.00-5.20	3.45	0.49	14.21
	Grain number per spike	count	The average grain number per spike from five main stems	15.00-86.33	44.87	10.3	22.97
	Thousand kernel weight	g	Average weight of five samples of thousand kernels	14.50-60.06	30.61	5.88	19.21
