# Supplementary material for: Genetic diversity and population structure of wheat landraces in Southern Winter Wheat Region of China
Source: BMC Genomics. 2024 Jul 3;25:664. doi: 10.1186/s12864-024-10564-z (PMC11223385; doi:10.1186/s12864-024-10564-z)
Supplement: Supplementary file 4 — Additional file 4:Table S3. Individual Q matrix calculated in STRUCTURE (K = 2). [file 12864_2024_10564_MOESM4_ESM.xlsx]

## Sheet: Table S3
Table S3 Individual Q matrix calculated in STRUCTURE (K=2)
Code	Q1	Q2
1	0.94	0.06
2	0.949	0.051
3	1	0
4	0.6273	0.3727
5	0.999	0.001
6	0.999	0.001
7	0.998	0.002
8	0.999	0.001
9	1	0
10	1	0
11	1	0
12	0	1
13	0.6363	0.3637
14	0.639	0.361
15	0.8093	0.1907
16	0.751	0.249
17	0.7913	0.2087
18	0.754	0.246
19	0.614	0.386
20	0.194	0.806
21	0.311	0.689
22	1	0
23	1	0
24	1	0
25	0.961	0.039
26	0.7843	0.2157
27	0.918	0.082
28	0.999	0.001
29	0.989	0.011
30	0.867	0.133
31	1	0
32	0.999	0.001
33	0.988	0.012
34	0.884	0.116
35	1	0
36	1	0
37	0.9233	0.0767
38	0.999	0.001
39	0.969	0.031
40	1	0
41	1	0
42	0.987	0.013
43	1	0
44	1	0
45	1	0
46	0.999	0.001
47	1	0
48	0.9927	0.0073
49	0.994	0.006
50	1	0
51	0.995	0.005
52	0.729	0.271
53	0.27	0.73
54	0.9933	0.0067
55	0.5777	0.4223
56	0.6137	0.3863
57	1	0
58	1	0
59	0.999	0.001
60	0.972	0.028
61	0.227	0.773
62	0.793	0.207
63	0.7513	0.2487
64	0.449	0.551
65	1	0
66	1	0
67	0.8007	0.1993
68	0.753	0.247
69	0.584	0.416
70	0.57	0.43
71	0.586	0.414
72	0.5657	0.4343
73	0.575	0.425
74	0.5657	0.4343
75	0.51	0.49
76	0.231	0.769
77	0.6117	0.3883
78	0.7567	0.2433
79	0.5507	0.4493
80	0.728	0.272
81	0.754	0.246
82	0.378	0.622
83	0.513	0.487
84	0.663	0.337
85	0.937	0.063
86	0.751	0.249
87	0.669	0.331
88	1	0
89	0.998	0.002
90	0.948	0.052
91	0.2677	0.7323
92	0.977	0.023
93	0.985	0.015
94	0.5423	0.4577
95	0.752	0.248
96	0.683	0.317
97	0.67	0.33
98	0.999	0.001
99	0.309	0.691
100	0.66	0.34
101	0.001	0.999
102	0	1
103	0.9987	0.0013
104	0.9987	0.0013
105	0.7517	0.2483
106	0.752	0.248
107	0.752	0.248
108	0.754	0.246
109	0.1967	0.8033
110	0.574	0.426
111	0.493	0.507
112	0.632	0.368
113	0.5737	0.4263
114	0.909	0.091
115	0.976	0.024
116	0.972	0.028
117	0.068	0.932
118	0.67	0.33
119	0.648	0.352
120	0	1
121	0.063	0.937
122	0.061	0.939
123	0.372	0.628
124	0.428	0.572
125	0.328	0.672
126	0.924	0.076
127	0.8953	0.1047
128	0.895	0.105
129	0.002	0.998
130	0.289	0.711
131	0.815	0.185
132	0.776	0.224
133	0.5383	0.4617
134	0.617	0.383
135	0.314	0.686
136	0.259	0.741
137	0.731	0.269
138	0.807	0.193
139	0.581	0.419
140	0.818	0.182
141	0.285	0.715
142	0.864	0.136
143	0	1
144	0.879	0.121
145	0.999	0.001
146	1	0
147	0.998	0.002
148	0.404	0.596
149	0.999	0.001
150	1	0
151	1	0
152	1	0
153	0.988	0.012
154	0.9957	0.0043
155	0.609	0.391
156	0.6283	0.3717
157	0.657	0.343
158	0.657	0.343
159	0.9547	0.0453
160	0.905	0.095
161	0.999	0.001
162	0.959	0.041
163	0.94	0.06
164	0.919	0.081
165	0.8867	0.1133
166	0.661	0.339
167	0.984	0.016
168	1	0
169	0.5353	0.4647
170	1	0
171	1	0
172	1	0
173	0.0287	0.9713
174	0.999	0.001
175	1	0
176	0.988	0.012
177	1	0
178	0.403	0.597
179	1	0
180	1	0
181	1	0
182	1	0
183	0.999	0.001
184	0.958	0.042
185	0.994	0.006
186	1	0
187	1	0
188	0.993	0.007
189	1	0
190	1	0
191	1	0
192	0.297	0.703
193	0.463	0.537
194	0.5863	0.4137
195	0.55	0.45
196	0.999	0.001
197	1	0
198	1	0
199	1	0
200	0.9813	0.0187
201	1	0
202	0.772	0.228
203	1	0
204	0.977	0.023
205	1	0
206	1	0
207	1	0
208	0.688	0.312
209	1	0
210	0.975	0.025
211	0.983	0.017
212	0.992	0.008
213	0.643	0.357
214	0.563	0.437
215	0.186	0.814
216	1	0
217	0.914	0.086
218	0.7757	0.2243
219	0.842	0.158
220	1	0
221	0.1403	0.8597
222	0.4773	0.5227
223	0.888	0.112
224	0.864	0.136
225	0.224	0.776
226	0.884	0.116
227	1	0
228	0.977	0.023
229	0.999	0.001
230	0.678	0.322
231	0.8893	0.1107
232	0.94	0.06
233	0.399	0.601
234	0.987	0.013
235	0.908	0.092
236	0.7227	0.2773
237	1	0
238	0.634	0.366
239	0.982	0.018
240	0.98	0.02
241	0.999	0.001
242	1	0
243	1	0
244	1	0
245	1	0
246	1	0
247	0.9697	0.0303
248	0.932	0.068
249	1	0
250	1	0
251	0.996	0.004
252	1	0
253	1	0
254	0.994	0.006
255	0.468	0.532
256	0.993	0.007
257	0.537	0.463
258	0.982	0.018
259	1	0
260	1	0
261	0	1
262	0.621	0.379
263	0.7963	0.2037
264	0.789	0.211
265	0.999	0.001
266	0.62	0.38
267	0.76	0.24
268	0.694	0.306
269	1	0
270	0.701	0.299
271	0.631	0.369
272	0.583	0.417
273	0.0177	0.9823
274	1	0
275	1	0
276	1	0
277	0.999	0.001
278	1	0
279	0.934	0.066
280	0.935	0.065
281	0.8	0.2
282	0.999	0.001
283	1	0
284	1	0
285	0.586	0.414
286	0.999	0.001
287	0.484	0.516
288	0.872	0.128
289	0.961	0.039
290	1	0
291	0.904	0.096
292	0.856	0.144
293	0.869	0.131
294	0.873	0.127
295	0.794	0.206
296	0.916	0.084
297	0.7067	0.2933
298	0.797	0.203
299	0.812	0.188
300	0.877	0.123
301	0.8587	0.1413
302	0.807	0.193
303	0.993	0.007
304	0.154	0.846
305	0.819	0.181
306	0.802	0.198
307	0.1313	0.8687
308	0.999	0.001
309	0.99	0.01
310	0.982	0.018
311	0.943	0.057
312	0.929	0.071
313	0.638	0.362
314	0.95	0.05
315	0.8947	0.1053
316	0.949	0.051
317	0.999	0.001
318	0.9893	0.0107
319	0.8487	0.1513
320	0.789	0.211
321	0.945	0.055
322	0.629	0.371
323	0.985	0.015
324	1	0
325	0.979	0.021
326	0.996	0.004
327	0.863	0.137
328	0.984	0.016
329	0.999	0.001
330	1	0
331	0.966	0.034
332	0.9943	0.0057
333	0.958	0.042
334	0.909	0.091
335	0.968	0.032
336	0.8287	0.1713
337	0.9553	0.0447
338	0.998	0.002
339	0.929	0.071
340	0.944	0.056
341	0.8403	0.1597
342	0.84	0.16
343	1	0
344	1	0
345	0.999	0.001
346	1	0
347	0.965	0.035
348	0.998	0.002
349	1	0
350	0.965	0.035
351	1	0
352	0.001	0.999
353	1	0
354	0.999	0.001
355	0.999	0.001
356	0.99	0.01
357	0.999	0.001
358	1	0
359	0.995	0.005
360	0.9977	0.0023
361	1	0
362	0.967	0.033
363	0.971	0.029
364	1	0
365	1	0
366	0.487	0.513
367	0.8787	0.1213
368	0.607	0.393
369	0.751	0.249
370	0.131	0.869
371	0.999	0.001
372	1	0
373	1	0
374	0.999	0.001
375	0.99	0.01
376	0.975	0.025
377	0.9403	0.0597
378	0.732	0.268
379	0.822	0.178
380	0.999	0.001
381	0.929	0.071
382	0.9703	0.0297
383	0.911	0.089
384	0.787	0.213
385	0.8307	0.1693
386	0.981	0.019
387	0.989	0.011
388	0.944	0.056
389	1	0
390	0.831	0.169
391	0.657	0.343
392	0.861	0.139
393	0.404	0.596
394	0.5737	0.4263
395	0.8087	0.1913
396	0.633	0.367
397	0.779	0.221
398	0.291	0.709
399	0.865	0.135
400	0.8127	0.1873
401	0.569	0.431
402	0.634	0.366
403	0.632	0.368
404	0.65	0.35
405	0.716	0.284
406	0.224	0.776
407	0.708	0.292
408	0.792	0.208
409	0.669	0.331
410	0.792	0.208
411	0.8357	0.1643
412	0.9543	0.0457
413	0.4117	0.5883
414	1	0
415	0.999	0.001
416	0.997	0.003
417	1	0
418	0.8697	0.1303
419	0.903	0.097
420	0.866	0.134
421	0.973	0.027
422	0.9473	0.0527
423	0.927	0.073
424	1	0
425	1	0
426	0.955	0.045
427	0.3227	0.6773
428	0.863	0.137
429	0.9027	0.0973
430	1	0
431	0.627	0.373
432	0.973	0.027
433	1	0
434	0.887	0.113
435	0.095	0.905
436	0.989	0.011
437	0.827	0.173
438	0.999	0.001
439	0.174	0.826
440	1	0
441	0.284	0.716
442	0.997	0.003
443	0.741	0.259
444	0.7687	0.2313
445	0.967	0.033
446	1	0
447	0.588	0.412
448	0.943	0.057
449	0.26	0.74
450	0.929	0.071
451	0.588	0.412
452	0.598	0.402
453	0.602	0.398
454	0.854	0.146
455	0.753	0.247
456	0.94	0.06
457	0.596	0.404
458	0.556	0.444
459	0.676	0.324
460	0.838	0.162
461	0.975	0.025
462	0.6963	0.3037
463	1	0
464	0.999	0.001
465	0.42	0.58
466	0.895	0.105
467	1	0
468	0.892	0.108
469	0.523	0.477
470	0.627	0.373
471	0.618	0.382
472	0.868	0.132
473	0.16	0.84
474	0.6547	0.3453
475	0.747	0.253
476	0.698	0.302
477	0.763	0.237
478	0.579	0.421
479	0.79	0.21
480	0.699	0.301
481	0.344	0.656
482	0.999	0.001
483	0.5017	0.4983
484	0.866	0.134
485	0.999	0.001
486	1	0
487	0.999	0.001
488	0.994	0.006
489	0.993	0.007
490	0.6077	0.3923
491	0.999	0.001
492	0.905	0.095
493	0.8637	0.1363
494	0.7533	0.2467
495	0.979	0.021
496	1	0
497	1	0
498	0.834	0.166
499	1	0
500	0.97	0.03
501	0.984	0.016
502	1	0
503	0.975	0.025
504	0.911	0.089
505	0.999	0.001
506	1	0
507	0.9973	0.0027
508	0	1
509	1	0
510	1	0
511	0.967	0.033
512	1	0
513	1	0
514	1	0
515	0.9997	0.0003
516	0.578	0.422
517	0.61	0.39
518	0.668	0.332
519	0.652	0.348
520	0.7877	0.2123
521	0.5547	0.4453
522	0.584	0.416
523	0.657	0.343
524	0.635	0.365
525	0.373	0.627
526	0.345	0.655
527	1	0
528	0.962	0.038
529	0.8357	0.1643
530	0.678	0.322
531	0.837	0.163
532	0.5423	0.4577
533	0.9913	0.0087
534	0.803	0.197
535	0.981	0.019
536	0.982	0.018
537	0.999	0.001
538	0.543	0.457
539	1	0
540	0.998	0.002
541	1	0
542	0.999	0.001
543	0.999	0.001
544	0.852	0.148
545	1	0
546	0.934	0.066
547	0.853	0.147
548	0.799	0.201
549	0.999	0.001
550	0.998	0.002
551	0.926	0.074
552	0.936	0.064
553	1	0
554	0.796	0.204
555	1	0
556	1	0
557	0.999	0.001
558	0.998	0.002
559	1	0
560	0.848	0.152
561	0.992	0.008
562	0.3567	0.6433
563	0.989	0.011
564	1	0
565	0.9973	0.0027
566	0.998	0.002
567	1	0
568	1	0
569	0.986	0.014
570	0.952	0.048
571	1	0
572	1	0
573	0.999	0.001
574	0.999	0.001
575	1	0
576	1	0
577	0.9483	0.0517
578	0.9737	0.0263
579	1	0
580	0.794	0.206
581	0.859	0.141
582	0.6913	0.3087
583	0.787	0.213
584	0.431	0.569
585	0.664	0.336
586	0.708	0.292
587	0.95	0.05
588	0.922	0.078
589	0.854	0.146
590	0.6757	0.3243
591	0.938	0.062
592	0.9337	0.0663
593	0.957	0.043
594	0.945	0.055
595	0.693	0.307
596	0.494	0.506
597	0.958	0.042
598	0.961	0.039
599	0.95	0.05
600	0.932	0.068
601	0.9613	0.0387
602	1	0
603	1	0
604	0.452	0.548
605	0.789	0.211
606	1	0
607	1	0
608	0.998	0.002
609	1	0
610	0.922	0.078
611	0.966	0.034
612	1	0
613	1	0
614	1	0
615	0.194	0.806
616	0.273	0.727
617	0.629	0.371
618	0.908	0.092
619	0.275	0.725
620	0.999	0.001
621	0	1
622	0.98	0.02
623	0.9	0.1
624	0.749	0.251
625	0.752	0.248
626	0.7247	0.2753
627	0.999	0.001
628	0.98	0.02
629	0.8547	0.1453
630	0.8503	0.1497
631	0.9257	0.0743
632	1	0
633	0.7983	0.2017
634	0.7113	0.2887
635	0.476	0.524
636	0.9793	0.0207
637	1	0
638	0.692	0.308
639	0.872	0.128
640	0.746	0.254
641	0.6213	0.3787
642	0.9	0.1
643	0.9673	0.0327
644	0.959	0.041
645	0.925	0.075
646	0.476	0.524
647	0.923	0.077
648	0.922	0.078
649	0.959	0.041
650	0.156	0.844
651	0.689	0.311
652	0.664	0.336
653	0.746	0.254
654	0.4053	0.5947
655	0.44	0.56
656	0.634	0.366
657	0.6197	0.3803
658	1	0
659	1	0
660	0.9577	0.0423
661	0.2777	0.7223
662	0.434	0.566
663	0.757	0.243
664	0.651	0.349
665	0.625	0.375
666	0.754	0.246
667	0.628	0.372
668	0.999	0.001
669	0.972	0.028
670	0.957	0.043
671	0.9743	0.0257
672	0.969	0.031
673	0.968	0.032
674	0.982	0.018
675	0.5653	0.4347
676	0.036	0.964
677	0.585	0.415
678	0.754	0.246
679	0.998	0.002
680	1	0
681	0.963	0.037
682	1	0
683	0.9123	0.0877
684	0.83	0.17
685	0.571	0.429
686	0.9947	0.0053
687	0.801	0.199
688	0.696	0.304
689	0.572	0.428
690	0.913	0.087
691	0.658	0.342
692	0.538	0.462
693	0.15	0.85
694	0.277	0.723
695	0.9757	0.0243
696	0.1117	0.8883
697	0.434	0.566
698	0.996	0.004
699	0.8983	0.1017
700	0.645	0.355
701	0.525	0.475
702	0.999	0.001
703	1	0
704	1	0
705	0.964	0.036
706	0.856	0.144
707	0.847	0.153
708	0.848	0.152
709	0.961	0.039
710	1	0
711	0.867	0.133
712	0.796	0.204
713	0.792	0.208
714	0.8007	0.1993
715	0.7863	0.2137
716	0.958	0.042
717	0.833	0.167
718	0.9947	0.0053
719	0.997	0.003
720	0.405	0.595
721	1	0
722	1	0
723	1	0
724	1	0
725	0.672	0.328
726	0.592	0.408
727	0.478	0.522
728	0.561	0.439
729	0.474	0.526
730	0.442	0.558
731	0.975	0.025
732	0.948	0.052
733	0.997	0.003
734	0.989	0.011
735	0.997	0.003
736	0.943	0.057
737	0.996	0.004
738	0.9903	0.0097
739	0.993	0.007
740	0.969	0.031
741	0.982	0.018
742	0.99	0.01
743	0.7517	0.2483
744	0.7523	0.2477
745	0.998	0.002
746	1	0
747	0.7537	0.2463
748	0.96	0.04
749	0.9853	0.0147
750	0.567	0.433
751	0.857	0.143
752	0.92	0.08
753	0.925	0.075
754	1	0
755	0.632	0.368
756	1	0
757	0.999	0.001
758	1	0
759	0.971	0.029
760	0.516	0.484
761	0.59	0.41
762	0.817	0.183
763	1	0
764	0.605	0.395
765	0.747	0.253
766	0.7337	0.2663
767	0.669	0.331
768	0.374	0.626
769	0.919	0.081
770	0.592	0.408
771	0.58	0.42
772	0.676	0.324
773	0.802	0.198
774	0.6017	0.3983
775	0.605	0.395
776	0.585	0.415
777	0.653	0.347
778	1	0
779	0.584	0.416
780	0.7163	0.2837
781	0.758	0.242
782	0.809	0.191
783	0.125	0.875
784	0.3293	0.6707
785	0.825	0.175
786	0.8083	0.1917
787	0.959	0.041
788	0.753	0.247
789	0.965	0.035
790	1	0
791	1	0
792	0.961	0.039
793	0.999	0.001
794	0.999	0.001
795	1	0
796	0.802	0.198
797	0.953	0.047
798	0.997	0.003
799	0.996	0.004
800	0.9543	0.0457
801	0.549	0.451
802	0.272	0.728
803	1	0
804	0.483	0.517
805	1	0
806	0.975	0.025
807	0.973	0.027
808	1	0
809	0.955	0.045
810	0.501	0.499
811	1	0
812	0.656	0.344
813	1	0
814	1	0
815	0.9823	0.0177
816	0.275	0.725
817	0.616	0.384
818	1	0
819	1	0
820	0.999	0.001
821	0.988	0.012
822	0.999	0.001
823	1	0
824	1	0
825	0.7483	0.2517
826	1	0
827	0.3203	0.6797
828	0.663	0.337
829	0.422	0.578
830	0.851	0.149
831	0.998	0.002
832	0.999	0.001
833	0	1
834	0.996	0.004
835	1	0
836	0.999	0.001
837	0.6593	0.3407
838	0.867	0.133
839	0.0173	0.9827
840	0.999	0.001
841	1	0
842	1	0
843	1	0
844	0.7603	0.2397
845	0.931	0.069
846	0.949	0.051
847	0.875	0.125
848	0.941	0.059
849	0.929	0.071
850	0.978	0.022
851	0.9907	0.0093
852	0.7263	0.2737
853	0.208	0.792
854	0.539	0.461
855	0.6107	0.3893
856	0.622	0.378
857	0.969	0.031
858	0.944	0.056
859	0.583	0.417
860	0.57	0.43
861	0.636	0.364
862	0.811	0.189
863	0.915	0.085
864	0.953	0.047
865	0.53	0.47
866	0.997	0.003
867	0.991	0.009
868	1	0
869	0.5477	0.4523
870	0.5503	0.4497
871	0.9	0.1
872	0.8423	0.1577
873	0.828	0.172
874	0.7943	0.2057
875	0.819	0.181
876	0.865	0.135
877	0.637	0.363
878	0.5903	0.4097
879	0.904	0.096
880	0.82	0.18
881	1	0
882	1	0
883	0.9927	0.0073
884	0.9887	0.0113
885	1	0
886	1	0
887	0.997	0.003
888	1	0
889	1	0
890	1	0
891	0.988	0.012
892	0.999	0.001
893	0.9953	0.0047
894	0.994	0.006
895	0.998	0.002
896	0.26	0.74
897	0.995	0.005
898	0.564	0.436
899	0.999	0.001
900	1	0
901	0.984	0.016
902	0.611	0.389
903	0.998	0.002
904	0.987	0.013
905	0.988	0.012
906	1	0
907	0.769	0.231
908	1	0
909	0.998	0.002
910	1	0
911	0.502	0.498
912	1	0
913	1	0
914	1	0
915	0.988	0.012
916	0.999	0.001
917	0.998	0.002
918	0.992	0.008
919	1	0
920	1	0
921	0.9833	0.0167
922	0.669	0.331
923	0.7303	0.2697
924	0.7277	0.2723
925	0.596	0.404
926	0.608	0.392
927	0.788	0.212
928	1	0
929	0.976	0.024
930	0.74	0.26
931	0.6093	0.3907
932	0.951	0.049
933	0.998	0.002
934	0.967	0.033
935	0.916	0.084
936	0.954	0.046
937	0.9573	0.0427
938	0.792	0.208
939	0.9913	0.0087
940	0.998	0.002
941	0.729	0.271
942	0.797	0.203
943	0.911	0.089
944	0.269	0.731
945	0.911	0.089
946	0.2743	0.7257
947	0.276	0.724
948	0.908	0.092
949	0.945	0.055
950	1	0
951	0.9773	0.0227
952	0.998	0.002
953	0.995	0.005
954	1	0
955	0.999	0.001
956	1	0
957	1	0
958	0.7513	0.2487
959	0.74	0.26
960	1	0
961	0.9703	0.0297
962	0.802	0.198
963	0.802	0.198
964	1	0
965	1	0
966	1	0
967	1	0
968	0.815	0.185
969	0.929	0.071
970	0.7993	0.2007
971	1	0
972	0.9887	0.0113
973	1	0
974	1	0
975	0.972	0.028
976	0.56	0.44
977	1	0
978	0.907	0.093
979	0.873	0.127
980	1	0
981	1	0
982	0.999	0.001
983	1	0
984	0.6623	0.3377
985	0.766	0.234
986	1	0
987	0.996	0.004
988	0.999	0.001
989	0.992	0.008
990	0.818	0.182
991	1	0
992	1	0
993	1	0
994	1	0
995	0.765	0.235
996	1	0
997	0.999	0.001
998	0.086	0.914
999	0.905	0.095
1000	0.997	0.003
1001	1	0
1002	0.9783	0.0217
1003	1	0
1004	0.9673	0.0327
1005	1	0
1006	0.5803	0.4197
1007	0.989	0.011
1008	0.999	0.001
1009	1	0
1010	0.814	0.186
1011	0.993	0.007
1012	1	0
1013	1	0
1014	0.885	0.115
1015	0.999	0.001
1016	0.982	0.018
1017	1	0
1018	0.999	0.001
1019	1	0
1020	1	0
1021	1	0
1022	1	0
1023	0.9877	0.0123
1024	1	0
1025	1	0
1026	1	0
1027	0.999	0.001
1028	1	0
1029	1	0
1030	1	0
1031	1	0
1032	1	0
1033	0.998	0.002
1034	0.998	0.002
1035	1	0
1036	1	0
1037	1	0
1038	0.991	0.009
1039	0.999	0.001
1040	1	0
1041	0.999	0.001
1042	0.9997	0.0003
1043	1	0
1044	0.999	0.001
1045	0.7317	0.2683
1046	0.999	0.001
1047	0.984	0.016
1048	0.6097	0.3903
1049	1	0
1050	1	0
1051	1	0
1052	1	0
1053	0.985	0.015
1054	1	0
1055	1	0
1056	0.999	0.001
1057	1	0
1058	0.967	0.033
1059	0.4937	0.5063
1060	0.975	0.025
1061	1	0
1062	0.997	0.003
1063	0.999	0.001
1064	0.975	0.025
1065	0.999	0.001
1066	1	0
1067	1	0
1068	0.991	0.009
1069	1	0
1070	1	0
1071	0	1
1072	0.965	0.035
1073	0.9677	0.0323
1074	1	0
1075	0.993	0.007
1076	1	0
1077	0.295	0.705
1078	1	0
1079	0.752	0.248
1080	1	0
1081	1	0
1082	1	0
1083	1	0
1084	0.995	0.005
1085	0.999	0.001
1086	0.992	0.008
1087	0.987	0.013
1088	0.948	0.052
1089	0.998	0.002
1090	1	0
1091	0	1
1092	0.999	0.001
1093	0.883	0.117
1094	0.838	0.162
1095	0.998	0.002
1096	0.724	0.276
1097	0.318	0.682
1098	0.864	0.136
1099	1	0
1100	0.896	0.104
1101	0.999	0.001
1102	1	0
1103	0.7	0.3
1104	0.272	0.728
1105	1	0
1106	0.999	0.001
1107	0.9507	0.0493
1108	0.9927	0.0073
1109	0.992	0.008
1110	0.981	0.019
1111	0.986	0.014
1112	0.7203	0.2797
1113	1	0
1114	1	0
1115	0.696	0.304
1116	0.8593	0.1407
1117	0.393	0.607
1118	0.679	0.321
1119	0.936	0.064
1120	0.6723	0.3277
1121	0.7483	0.2517
1122	0.752	0.248
1123	0.071	0.929
1124	0.95	0.05
1125	0.736	0.264
1126	0.6433	0.3567
1127	0.999	0.001
1128	1	0
1129	0.92	0.08
1130	0.858	0.142
1131	0.6503	0.3497
1132	0.8427	0.1573
1133	0.7567	0.2433
1134	1	0
1135	0.995	0.005
1136	0.999	0.001
1137	1	0
1138	1	0
1139	1	0
1140	0.761	0.239
1141	0.746	0.254
1142	0.754	0.246
1143	0.75	0.25
1144	1	0
1145	1	0
1146	1	0
1147	1	0
1148	0.983	0.017
1149	1	0
1150	1	0
1151	1	0
1152	1	0
1153	1	0
1154	0.994	0.006
1155	0.9597	0.0403
1156	1	0
1157	1	0
1158	0.996	0.004
1159	0.954	0.046
1160	1	0
1161	0.999	0.001
1162	1	0
1163	1	0
1164	1	0
1165	1	0
1166	0.97	0.03
1167	0.997	0.003
1168	0.999	0.001
1169	0.944	0.056
1170	0.999	0.001
1171	0.992	0.008
1172	1	0
1173	0.9997	0.0003
1174	0.998	0.002
1175	0.96	0.04
1176	0.999	0.001
1177	0.997	0.003
1178	0.995	0.005
1179	0.972	0.028
1180	1	0
1181	0.999	0.001
1182	1	0
1183	0.999	0.001
1184	0.999	0.001
1185	1	0
1186	1	0
1187	0.999	0.001
1188	1	0
1189	0.998	0.002
1190	0.998	0.002
1191	0.999	0.001
1192	1	0
1193	0.999	0.001
1194	0.999	0.001
1195	1	0
1196	0.997	0.003
1197	0.9927	0.0073
1198	0.733	0.267
1199	0.965	0.035
1200	0.999	0.001
1201	0.995	0.005
1202	0.987	0.013
1203	0.999	0.001
1204	1	0
1205	0.999	0.001
1206	0.777	0.223
1207	0.9977	0.0023
1208	0.997	0.003
1209	1	0
1210	0.991	0.009
1211	1	0
1212	1	0
1213	0.999	0.001
1214	0.5383	0.4617
1215	0.999	0.001
1216	0.9627	0.0373
1217	1	0
1218	0.999	0.001
1219	0.27	0.73
1220	0.9877	0.0123
1221	1	0
1222	0.998	0.002
1223	0.9817	0.0183
1224	1	0
1225	1	0
1226	1	0
1227	0.719	0.281
1228	0.7867	0.2133
1229	1	0
1230	0.4347	0.5653
1231	1	0
1232	0.748	0.252
1233	0.849	0.151
1234	0.999	0.001
1235	0.4583	0.5417
1236	0.731	0.269
1237	0.981	0.019
1238	0.297	0.703
1239	0.831	0.169
1240	0.913	0.087
1241	0.999	0.001
1242	0.873	0.127
1243	0.77	0.23
1244	0.63	0.37
1245	0.833	0.167
1246	0.979	0.021
1247	0.497	0.503
1248	0.707	0.293
1249	0.2943	0.7057
1250	0.267	0.733
1251	0.745	0.255
1252	0.8717	0.1283
1253	0.85	0.15
1254	0.945	0.055
1255	0.997	0.003
1256	0.972	0.028
1257	0.932	0.068
1258	0.9607	0.0393
1259	0.968	0.032
1260	0.972	0.028
1261	0.999	0.001
1262	0.993	0.007
1263	0.967	0.033
1264	0.925	0.075
1265	0.81	0.19
1266	0.753	0.247
1267	0.998	0.002
1268	0.851	0.149
1269	0.916	0.084
1270	0.999	0.001
1271	0.92	0.08
1272	0.79	0.21
1273	0.9873	0.0127
1274	0.596	0.404
1275	0.858	0.142
1276	0.991	0.009
1277	0.917	0.083
1278	0.982	0.018
1279	0.931	0.069
1280	0.994	0.006
1281	0.758	0.242
1282	0.998	0.002
1283	0.979	0.021
1284	0.9717	0.0283
1285	0.989	0.011
1286	0.962	0.038
1287	0.9867	0.0133
1288	0.999	0.001
1289	0.999	0.001
1290	0.998	0.002
1291	0.897	0.103
1292	0.999	0.001
1293	0.989	0.011
1294	0.662	0.338
1295	0.974	0.026
1296	0.98	0.02
1297	1	0
1298	0.91	0.09
1299	0.999	0.001
1300	0.999	0.001
1301	0.982	0.018
1302	0.2	0.8
1303	0.999	0.001
1304	0.976	0.024
1305	0.999	0.001
1306	0.997	0.003
1307	0.6863	0.3137
1308	0.999	0.001
1309	0.998	0.002
1310	0.999	0.001
1311	1	0
1312	0.9873	0.0127
1313	0.7607	0.2393
1314	0.999	0.001
1315	0.998	0.002
1316	0.996	0.004
1317	0.928	0.072
1318	0.999	0.001
1319	0.9757	0.0243
1320	0.954	0.046
1321	0.952	0.048
1322	0.9533	0.0467
1323	0.997	0.003
1324	0.953	0.047
1325	0.946	0.054
1326	1	0
1327	0.999	0.001
1328	0.999	0.001
1329	1	0
1330	0.999	0.001
1331	0.92	0.08
1332	1	0
1333	0.952	0.048
1334	0.9177	0.0823
1335	0.9467	0.0533
1336	0.964	0.036
1337	0.7927	0.2073
1338	0.927	0.073
1339	0.948	0.052
1340	0.951	0.049
1341	0.952	0.048
1342	0.593	0.407
1343	0.951	0.049
1344	0.93	0.07
1345	0.958	0.042
1346	0.9347	0.0653
1347	0.962	0.038
1348	0.933	0.067
1349	0.541	0.459
1350	0.914	0.086
1351	0.748	0.252
1352	0.272	0.728
1353	0.5313	0.4687
1354	0.565	0.435
1355	0.563	0.437
1356	0.594	0.406
1357	0.595	0.405
1358	0.818	0.182
1359	0.602	0.398
1360	0.8653	0.1347
1361	0.751	0.249
1362	0.754	0.246
1363	0.872	0.128
1364	0.867	0.133
1365	0.857	0.143
1366	0.798	0.202
1367	0.8	0.2
1368	0.589	0.411
1369	0.7873	0.2127
1370	0.822	0.178
1371	0.61	0.39
1372	0.5467	0.4533
1373	0.653	0.347
1374	0.866	0.134
1375	0.605	0.395
1376	0.614	0.386
1377	0.673	0.327
1378	0.649	0.351
1379	0.7507	0.2493
1380	0.459	0.541
1381	0.0173	0.9827
1382	0.5617	0.4383
1383	0.385	0.615
1384	0.968	0.032
1385	0.751	0.249
1386	0.628	0.372
1387	0.628	0.372
1388	0.7457	0.2543
1389	0.616	0.384
1390	0.827	0.173
1391	0.458	0.542
1392	0.42	0.58
1393	0.356	0.644
1394	0.514	0.486
1395	0.561	0.439
1396	0.432	0.568
1397	0.861	0.139
1398	0.914	0.086
1399	0.93	0.07
1400	0.974	0.026
1401	0.725	0.275
1402	0.842	0.158
1403	0.866	0.134
1404	0.862	0.138
1405	0.9043	0.0957
1406	0.889	0.111
1407	0.923	0.077
1408	0.898	0.102
1409	0.986	0.014
1410	0.9003	0.0997
1411	0.866	0.134
1412	0.895	0.105
1413	0.959	0.041
1414	0.713	0.287
1415	0.503	0.497
1416	0.447	0.553
1417	0.085	0.915
1418	0.827	0.173
1419	0.928	0.072
1420	0.7907	0.2093
1421	0.9897	0.0103
1422	0.7283	0.2717
1423	0.815	0.185
1424	0.793	0.207
1425	0.648	0.352
1426	0.386	0.614
1427	0.751	0.249
1428	0.699	0.301
1429	0.642	0.358
1430	0.983	0.017
1431	0.753	0.247
1432	0.823	0.177
1433	0.755	0.245
1434	0.8567	0.1433
1435	0.603	0.397
1436	0.813	0.187
1437	0.679	0.321
1438	0.656	0.344
1439	0.636	0.364
1440	0.659	0.341
1441	0.648	0.352
1442	0.6827	0.3173
1443	0.5863	0.4137
1444	0.7527	0.2473
1445	0.757	0.243
1446	0.639	0.361
1447	0.673	0.327
1448	1	0
1449	0.968	0.032
1450	0.6537	0.3463
1451	0.953	0.047
1452	1	0
1453	1	0
1454	0.778	0.222
1455	0.999	0.001
1456	0.085	0.915
1457	0	1
1458	0.784	0.216
1459	0.9557	0.0443
1460	0.866	0.134
1461	1	0
1462	1	0
1463	0.9703	0.0297
1464	0.962	0.038
1465	0.112	0.888
1466	0.751	0.249
1467	0.934	0.066
1468	0.279	0.721
1469	0.101	0.899
1470	0.597	0.403
1471	0.018	0.982
1472	0.226	0.774
1473	0.662	0.338
1474	0	1
1475	0.576	0.424
1476	0.74	0.26
1477	0.058	0.942
1478	0.05	0.95
1479	0.6323	0.3677
1480	0.817	0.183
1481	0.798	0.202
1482	0.59	0.41
1483	0.657	0.343
1484	0.644	0.356
1485	0.869	0.131
1486	0.63	0.37
1487	0.623	0.377
1488	0.589	0.411
1489	0.639	0.361
1490	0.6543	0.3457
1491	0.603	0.397
1492	0.657	0.343
1493	0.608	0.392
1494	0.6223	0.3777
1495	0.597	0.403
1496	0.753	0.247
1497	0.628	0.372
1498	0.582	0.418
1499	0.664	0.336
1500	0.625	0.375
1501	0.134	0.866
1502	0.768	0.232
1503	0.754	0.246
1504	0.757	0.243
1505	0.742	0.258
1506	0.575	0.425
1507	0.6277	0.3723
1508	0.3743	0.6257
1509	0.5807	0.4193
1510	0.5397	0.4603
1511	0.744	0.256
1512	0.527	0.473
1513	0.487	0.513
1514	0.508	0.492
1515	0.7533	0.2467
1516	0.319	0.681
1517	0.793	0.207
1518	0.357	0.643
1519	0.871	0.129
1520	0.3133	0.6867
1521	0.5033	0.4967
1522	0.718	0.282
1523	0.3477	0.6523
1524	0.904	0.096
1525	0	1
1526	0.753	0.247
1527	1	0
1528	0.995	0.005
1529	0.305	0.695
1530	1	0
1531	1	0
1532	1	0
1533	1	0
1534	0.9987	0.0013
1535	0.998	0.002
1536	0.999	0.001
1537	0.999	0.001
1538	0.995	0.005
1539	0.979	0.021
1540	1	0
1541	0.985	0.015
1542	0.9977	0.0023
1543	0.943	0.057
1544	0.982	0.018
1545	1	0
1546	1	0
1547	0.992	0.008
1548	0.996	0.004
1549	1	0
1550	1	0
1551	1	0
1552	1	0
1553	1	0
1554	0.9947	0.0053
1555	0.999	0.001
1556	1	0
1557	0.953	0.047
1558	0.963	0.037
1559	0.9847	0.0153
1560	0.182	0.818
1561	1	0
1562	1	0
1563	0.998	0.002
1564	1	0
1565	0.7763	0.2237
1566	0.991	0.009
1567	0.993	0.007
1568	0.999	0.001
1569	1	0
1570	1	0
1571	1	0
1572	1	0
1573	0.978	0.022
1574	0.99	0.01
1575	1	0
1576	1	0
1577	0.998	0.002
1578	0.987	0.013
1579	1	0
1580	1	0
1581	1	0
1582	1	0
1583	1	0
1584	1	0
1585	1	0
1586	0.999	0.001
1587	0.298	0.702
1588	0.989	0.011
1589	1	0
1590	1	0
1591	0.999	0.001
1592	0.99	0.01
1593	1	0
1594	1	0
1595	1	0
1596	1	0
1597	1	0
1598	0.999	0.001
1599	0.999	0.001
1600	0.999	0.001
1601	1	0
1602	0.977	0.023
1603	0.999	0.001
1604	1	0
1605	0.997	0.003
1606	1	0
1607	1	0
1608	1	0
1609	1	0
1610	1	0
1611	1	0
1612	1	0
1613	1	0
1614	0.998	0.002
1615	1	0
1616	1	0
1617	1	0
1618	1	0
1619	1	0
1620	0.95	0.05
1621	1	0
1622	1	0
1623	0.3973	0.6027
1624	0.999	0.001
1625	1	0
1626	1	0
1627	1	0
1628	0.999	0.001
1629	0.9983	0.0017
1630	0.997	0.003
1631	1	0
1632	1	0
1633	1	0
1634	0.991	0.009
1635	0.794	0.206
1636	0.999	0.001
1637	0.998	0.002
1638	1	0
1639	0.001	0.999
1640	0.992	0.008
1641	0.999	0.001
1642	1	0
1643	1	0
1644	0	1
1645	1	0
1646	1	0
1647	1	0
1648	1	0
1649	1	0
1650	1	0
1651	1	0
1652	1	0
1653	1	0
1654	1	0
1655	1	0
1656	0.989	0.011
1657	1	0
1658	0.999	0.001
1659	0.999	0.001
1660	0.997	0.003
1661	1	0
1662	0.969	0.031
1663	0.999	0.001
1664	1	0
1665	1	0
1666	0.912	0.088
1667	0.999	0.001
1668	1	0
1669	1	0
1670	0.992	0.008
1671	1	0
1672	0.971	0.029
1673	0.994	0.006
1674	1	0
1675	1	0
1676	0.999	0.001
1677	0.992	0.008
1678	1	0
1679	1	0
1680	1	0
1681	0.787	0.213
1682	1	0
1683	0.995	0.005
1684	0.998	0.002
1685	0.994	0.006
1686	0.923	0.077
1687	0.993	0.007
1688	0.99	0.01
1689	1	0
1690	1	0
1691	0.999	0.001
1692	0.992	0.008
1693	0.9917	0.0083
1694	0.999	0.001
1695	1	0
1696	0.995	0.005
1697	0.736	0.264
1698	1	0
1699	0.9873	0.0127
1700	1	0
1701	0.999	0.001
1702	1	0
1703	0	1
1704	0.999	0.001
1705	0.999	0.001
1706	1	0
1707	0.001	0.999
1708	0.999	0.001
1709	0.997	0.003
1710	0.994	0.006
1711	0.998	0.002
1712	1	0
1713	0.686	0.314
1714	0.997	0.003
1715	0	1
1716	0	1
1717	0.999	0.001
1718	0	1
1719	0.976	0.024
1720	0.999	0.001
1721	0.999	0.001
1722	1	0
1723	1	0
1724	0.997	0.003
1725	0.981	0.019
1726	0.994	0.006
1727	0.9543	0.0457
1728	0.985	0.015
1729	1	0
1730	1	0
1731	0.997	0.003
1732	0.9977	0.0023
1733	0.966	0.034
1734	0.999	0.001
1735	0.999	0.001
1736	0.982	0.018
1737	0.999	0.001
1738	0.999	0.001
1739	0.998	0.002
1740	1	0
1741	0.997	0.003
1742	0.999	0.001
1743	1	0
1744	0.956	0.044
1745	0.7577	0.2423
1746	1	0
1747	0.968	0.032
1748	0.99	0.01
1749	0.999	0.001
1750	0.934	0.066
1751	0.9933	0.0067
1752	0.993	0.007
1753	0.999	0.001
1754	0.998	0.002
1755	0.703	0.297
1756	1	0
1757	0.999	0.001
1758	1	0
1759	1	0
1760	0	1
1761	0.759	0.241
1762	1	0
1763	0.761	0.239
1764	1	0
1765	0.9363	0.0637
1766	0.995	0.005
1767	0.999	0.001
1768	0	1
1769	1	0
1770	1	0
1771	1	0
1772	1	0
1773	0.855	0.145
1774	1	0
1775	0.948	0.052
1776	0.999	0.001
1777	1	0
1778	0.999	0.001
1779	0.995	0.005
1780	0.9923	0.0077
1781	0.994	0.006
1782	1	0
1783	1	0
1784	0.9973	0.0027
1785	1	0
1786	0.176	0.824
1787	0.793	0.207
1788	0.7407	0.2593
1789	0.92	0.08
1790	0.881	0.119
1791	0.978	0.022
1792	1	0
1793	0.872	0.128
1794	0.6	0.4
1795	0.999	0.001
1796	0.942	0.058
1797	0.9993	0.0007
1798	0.7523	0.2477
1799	0.7567	0.2433
1800	0.93	0.07
1801	0.836	0.164
1802	0.9983	0.0017
1803	0.992	0.008
1804	0.84	0.16
1805	0.9817	0.0183
1806	0.897	0.103
1807	1	0
1808	0.83	0.17
1809	0.8303	0.1697
1810	1	0
1811	0.999	0.001
1812	1	0
1813	0.991	0.009
1814	0.934	0.066
1815	1	0
1816	1	0
1817	0.999	0.001
1818	0.731	0.269
1819	1	0
1820	1	0
1821	0.8	0.2
1822	0.953	0.047
1823	0.994	0.006
1824	0.998	0.002
1825	0.999	0.001
1826	1	0
1827	1	0
1828	1	0
1829	0.958	0.042
1830	1	0
1831	1	0
1832	0.999	0.001
1833	1	0
1834	1	0
1835	0.933	0.067
1836	0.176	0.824
1837	0.955	0.045
1838	0.959	0.041
1839	0.001	0.999
1840	0	1
1841	0.001	0.999
1842	0.997	0.003
1843	0.997	0.003
1844	0.999	0.001
1845	0.322	0.678
1846	0.999	0.001
1847	0.264	0.736
1848	1	0
1849	0.999	0.001
1850	1	0
1851	0.758	0.242
1852	0.9597	0.0403
1853	0.925	0.075
1854	0.9743	0.0257
1855	0.969	0.031
1856	0.961	0.039
1857	0.64	0.36
1858	0.963	0.037
1859	0.999	0.001
1860	1	0
1861	0.968	0.032
1862	0.969	0.031
1863	0.997	0.003
1864	0.973	0.027
1865	0.935	0.065
1866	0.975	0.025
1867	0.796	0.204
1868	1	0
1869	0.976	0.024
1870	0.971	0.029
1871	0.999	0.001
1872	0.936	0.064
1873	0.973	0.027
1874	1	0
1875	1	0
1876	1	0
1877	0.958	0.042
1878	1	0
1879	0.7947	0.2053
1880	0.972	0.028
1881	0.764	0.236
1882	0.763	0.237
1883	1	0
1884	0.842	0.158
1885	0.902	0.098
1886	0.751	0.249
1887	0.976	0.024
1888	0.818	0.182
1889	0.983	0.017
1890	0.801	0.199
1891	0.997	0.003
1892	0.6397	0.3603
1893	0.7017	0.2983
1894	0.3177	0.6823
1895	0.807	0.193
1896	0.622	0.378
1897	1	0
1898	0.753	0.247
1899	0.759	0.241
1900	0.745	0.255
1901	0.674	0.326
1902	0.656	0.344
1903	0.688	0.312
1904	0.643	0.357
1905	0.549	0.451
1906	0.594	0.406
1907	0.658	0.342
1908	0.513	0.487
1909	0.643	0.357
1910	0.686	0.314
1911	0.6593	0.3407
1912	0.6617	0.3383
1913	0.689	0.311
1914	0.293	0.707
1915	0.7563	0.2437
1916	0.642	0.358
1917	0.629	0.371
1918	0.952	0.048
1919	0.582	0.418
1920	0.999	0.001
1921	0.655	0.345
1922	0.665	0.335
1923	0.754	0.246
1924	0.648	0.352
1925	0.644	0.356
1926	0.726	0.274
1927	0.7647	0.2353
1928	0.9517	0.0483
1929	0.773	0.227
1930	0.677	0.323
1931	0.667	0.333
1932	0.707	0.293
1933	0.716	0.284
1934	0.651	0.349
1935	0.1403	0.8597
1936	0.666	0.334
1937	0.665	0.335
1938	0.749	0.251
1939	0.689	0.311
1940	0.775	0.225
1941	0.6673	0.3327
1942	0.7	0.3
1943	0.324	0.676
1944	0	1
1945	0.659	0.341
1946	0.777	0.223
1947	0.901	0.099
1948	0.961	0.039
1949	0.686	0.314
1950	0.721	0.279
1951	0.827	0.173
1952	0.652	0.348
1953	1	0
1954	1	0
1955	0.999	0.001
1956	1	0
1957	1	0
1958	0.994	0.006
1959	0.995	0.005
1960	0.95	0.05
1961	0.414	0.586
1962	0.992	0.008
1963	0.999	0.001
1964	0.682	0.318
1965	1	0
1966	0.8027	0.1973
1967	0.94	0.06
1968	0.1217	0.8783
1969	0.869	0.131
1970	0.998	0.002
1971	0.302	0.698
1972	0.4707	0.5293
1973	0.25	0.75
1974	0.372	0.628
1975	0.402	0.598
1976	0.978	0.022
1977	0.411	0.589
1978	0.335	0.665
1979	0.203	0.797
1980	0.4187	0.5813
1981	0.651	0.349
1982	0.519	0.481
1983	0.3983	0.6017
1984	0.754	0.246
1985	0.7553	0.2447
1986	0.449	0.551
1987	0.585	0.415
1988	0.978	0.022
1989	0.9213	0.0787
1990	0.997	0.003
1991	0.996	0.004
1992	0.993	0.007
1993	0.999	0.001
1994	0.999	0.001
1995	0.9447	0.0553
1996	0.9483	0.0517
1997	0.8	0.2
1998	0.8807	0.1193
[truncated: 25 more rows]
