# Supplementary material for: Genetic diversity and population structure of wheat landraces in Southern Winter Wheat Region of China
Source: BMC Genomics. 2024 Jul 3;25:664. doi: 10.1186/s12864-024-10564-z (PMC11223385; doi:10.1186/s12864-024-10564-z)
Supplement: Supplementary file 5 — Additional file 5:Table S4. Individual Q matrix calculated in STRUCTURE (K = 5). [file 12864_2024_10564_MOESM5_ESM.xlsx]

## Sheet: Table S4
Table S4 Individual Q matrix calculated in STRUCTURE (K=5)
Code	Q1	Q2	Q3	Q4	Q5
1	0.0153	0.4515	0	0.5075	0.0257
2	0.0544	0.5088	0	0.4251	0.0117
3	0	1	0	0	0
4	0.0913	0.114	0.1137	0.68	0.001
5	0.0277	0.9123	0	0.056	0.004
6	0	0.981	0	0.019	0
7	0.002	0.8496	0	0.1477	0.0007
8	0.001	0.3619	0	0.058	0.5791
9	0.0033	0.953	0	0.019	0.0247
10	0.002	0.9883	0.001	0.0077	0.001
11	0.001	0.998	0	0.001	0
12	0	0	1	0	0
13	0.1263	0.0083	0.035	0.8274	0.003
14	0.003	0.007	0.075	0.8906	0.0243
15	0.077	0.1707	0	0.7523	0
16	1	0	0	0	0
17	0.0563	0.1667	0	0.776	0.001
18	0.1	0.0843	0.0287	0.7291	0.058
19	0.003	0.001	0	0.996	0
20	0.001	0.1503	0.8477	0	0.001
21	0.1266	0.1099	0.5563	0.2042	0.003
22	0	0.9496	0	0.0493	0.001
23	0.004	0.7973	0	0.1977	0.001
24	0.0047	0.5065	0	0.0923	0.3965
25	0.0077	0.5595	0	0.4325	0.0003
26	0.2378	0.1474	0	0.6147	0
27	0.099	0.1644	0	0.5392	0.1974
28	0.0013	0.7817	0	0.2159	0.001
29	0.0147	0.4992	0	0.3084	0.1777
30	0.1777	0.144	0	0.6773	0.001
31	0	0.942	0	0.057	0.001
32	0.001	0.7731	0	0.2249	0.001
33	0.001	0.8211	0.001	0.1759	0.001
34	0.1127	0.3661	0	0.5212	0
35	0	0.3929	0	0	0.6071
36	0	0.382	0	0	0.618
37	0.0003	0.2755	0	0.5394	0.1848
38	0.001	0.876	0	0.122	0.001
39	0.001	0.879	0.0013	0.1187	0
40	0.0003	0.4485	0	0.001	0.5502
41	0	0.4446	0	0.0003	0.555
42	0.001	0.4618	0.016	0.0033	0.5178
43	0.001	0.1573	0	0.001	0.8407
44	0.0573	0.412	0	0.001	0.5297
45	0.001	0.9937	0	0.0053	0
46	0.002	0.944	0	0.053	0.001
47	0	0.4682	0	0	0.5318
48	0.001	0.9277	0.001	0.0703	0
49	0.001	0.8999	0	0.0981	0.001
50	0	0.998	0	0.002	0
51	0.0013	0.9697	0.0063	0.0227	0
52	1	0	0	0	0
53	0.0017	0.05	0.5507	0.3967	0.001
54	0.001	0.8306	0	0.1651	0.0033
55	0.1123	0.0037	0.1163	0.7667	0.001
56	0.0123	0.059	0.0917	0.831	0.006
57	0.0093	0.4505	0	0.0007	0.5395
58	0.003	0.6357	0	0.001	0.3603
59	0	0.5987	0	0.1177	0.2835
60	0.001	0.364	0.008	0.0646	0.5624
61	0.001	0.1759	0.8201	0.001	0.002
62	0.085	0.0793	0	0.835	0.0007
63	1	0	0	0	0
64	0.0003	0.0303	0.3639	0.5265	0.079
65	0	0.92	0	0	0.08
66	0.006	0.8659	0	0.002	0.1261
67	0.0607	0.1521	0	0.7872	0
68	1	0	0	0	0
69	0.001	0.0233	0.068	0.9077	0
70	0.001	0.001	0.051	0.947	0
71	0.001	0	0.038	0.9607	0.0003
72	0.0167	0.001	0.039	0.9433	0
73	0.001	0.001	0.052	0.946	0
74	0.1888	0.301	0.3267	0.1822	0.0013
75	0.0113	0.002	0.1847	0.8009	0.001
76	0.0027	0.2046	0.7611	0.026	0.0057
77	0.0816	0.014	0.116	0.7861	0.0023
78	1	0	0	0	0
79	0.1603	0.0307	0.2637	0.4237	0.1217
80	1	0	0	0	0
81	1	0	0	0	0
82	0.002	0.08	0.4225	0.4922	0.0033
83	0.001	0.001	0.1244	0.8333	0.0403
84	0.001	0.0043	0.004	0.9461	0.0446
85	0.001	0.3887	0.0037	0.2097	0.397
86	1	0	0	0	0
87	0.0007	0.0153	0.0277	0.918	0.0383
88	0.001	0.9373	0	0	0.0617
89	0.003	0.7117	0.001	0.0553	0.229
90	0.1387	0.5338	0.001	0.3254	0.001
91	0.002	0.1647	0.7017	0.0073	0.1243
92	0.002	0.5428	0	0.2741	0.1811
93	0.001	0.7556	0	0.2401	0.0033
94	0.049	0.029	0.1915	0.7285	0.002
95	1	0	0	0	0
96	0.5045	0.001	0.045	0.4047	0.0447
97	0.0097	0.0147	0.0073	0.9674	0.001
98	0.001	0.2914	0	0.1951	0.5125
99	0.001	0.002	0.4608	0.5058	0.0303
100	0.001	0.0047	0.004	0.9514	0.039
101	0.001	0.001	0.997	0.001	0
102	0	0	1	0	0
103	0.026	0.971	0.001	0.002	0
104	0.001	0.9089	0	0.0901	0
105	1	0	0	0	0
106	1	0	0	0	0
107	1	0	0	0	0
108	1	0	0	0	0
109	0.001	0.153	0.845	0	0.001
110	0.001	0.001	0.05	0.948	0
111	0.002	0.0607	0.2281	0.7092	0
112	0.001	0.001	0	0.998	0
113	0.001	0.001	0.05	0.948	0
114	0.062	0.2853	0	0.6517	0.001
115	0.012	0.5861	0	0.3999	0.002
116	0	0.8986	0.0264	0.0354	0.0397
117	0.001	0.001	0.9089	0.0047	0.0844
118	0.001	0.0033	0.0593	0.8421	0.0943
119	0.001	0.1343	0.051	0.8127	0.001
120	0	0	1	0	0
121	0.001	0.006	0.8628	0.1282	0.002
122	0.001	0.006	0.8644	0.1266	0.002
123	0.054	0.2464	0.5882	0.0157	0.0957
124	0.0596	0.3019	0.5318	0.0047	0.102
125	0.0053	0.1999	0.6098	0.096	0.089
126	0.001	0.4456	0	0.3213	0.2321
127	0.001	0.3577	0.0027	0.3943	0.2443
128	0.001	0.3573	0.0027	0.393	0.246
129	0.003	0.001	0.991	0.005	0
130	0.001	0.0897	0.53	0.3783	0.001
131	0.0047	0.18	0.073	0.396	0.3463
132	0.001	0.002	0	0.7562	0.2408
133	0.001	0.003	0.2243	0.7003	0.0713
134	0.002	0.0013	0.0533	0.8977	0.0457
135	0.001	0.1067	0.548	0.3333	0.011
136	0.001	0.0817	0.5734	0.3429	0.001
137	0.017	0.001	0	0.89	0.092
138	0.001	0.1927	0.029	0.5749	0.2024
139	0.076	0.0053	0.21	0.5627	0.146
140	0.001	0.0773	0.022	0.5783	0.3213
141	0.002	0.059	0.5345	0.4031	0.0013
142	0.001	0.0123	0	0.5358	0.4508
143	0	0	1	0	0
144	0.054	0.1224	0	0.553	0.2705
145	0.0277	0.1644	0	0.0213	0.7866
146	0.001	0.932	0	0	0.067
147	0.0013	0.6767	0.001	0.025	0.296
148	0	0.3993	0.5994	0.0003	0.001
149	0.001	0.382	0	0.1817	0.4353
150	0.001	0.8963	0	0.001	0.1017
151	0	0.4421	0	0.001	0.5569
152	0	0.9146	0	0.0007	0.0847
153	0.002	0.8217	0	0.172	0.0043
154	0.001	0.8451	0	0.1529	0.001
155	0.002	0.002	0.088	0.907	0.001
156	0.003	0.0537	0.0968	0.8355	0.011
157	0.0017	0.001	0	0.994	0.0033
158	0.002	0.001	0	0.993	0.004
159	0.0163	0.4522	0	0.5025	0.029
160	0.0103	0.2231	0	0.5265	0.2401
161	0.0013	0.7492	0	0.2484	0.001
162	0.028	0.3334	0	0.4191	0.2194
163	0.0403	0.2804	0	0.4815	0.1977
164	0.0067	0.2784	0	0.5162	0.1987
165	0.082	0.304	0	0.613	0.001
166	0.0163	0.478	0.2635	0.2412	0.001
167	0.0027	0.4925	0	0.5038	0.001
168	0	0.1808	0	0	0.8192
169	0.0017	0.2136	0.4538	0.001	0.3299
170	0.001	0.5447	0	0.001	0.4533
171	0	0.325	0	0	0.675
172	0	0.3978	0	0	0.6022
173	0.0256	0.001	0.8674	0.1049	0.001
174	0.0203	0.3719	0	0.1033	0.5045
175	0.001	0.6516	0	0.003	0.3444
176	0.068	0.3417	0	0.116	0.4743
177	0	0.4296	0	0	0.5704
178	0.0053	0.3577	0.5537	0.0667	0.0167
179	0	0.4066	0	0	0.5934
180	0	0.9006	0	0	0.0994
181	0	0.8983	0	0	0.1017
182	0	0.5945	0	0	0.4055
183	0	0.3438	0	0.002	0.6542
184	0.002	0.2133	0.0003	0.182	0.6023
185	0.003	0.2329	0	0.1093	0.6548
186	0	1	0	0	0
187	0.001	0.1326	0	0.0003	0.866
188	0.0807	0.4007	0	0.1663	0.3523
189	0	0.1594	0	0	0.8406
190	0.002	0.0937	0	0	0.9043
191	0.001	0.897	0	0.1007	0.0013
192	0.001	0.2751	0.71	0.01	0.004
193	0.0797	0.1571	0.4196	0.2498	0.0937
194	0.0017	0.0037	0.0873	0.8963	0.011
195	0.001	0.5632	0.4325	0.0023	0.001
196	0	0.9643	0	0.0357	0
197	0	0.997	0	0.001	0.002
198	0.001	0.4243	0	0	0.5747
199	0.001	0.6354	0	0.001	0.3626
200	0.003	0.7268	0.001	0.114	0.1553
201	0.001	0.922	0	0.0003	0.0766
202	0.0277	0.4303	0.2037	0.0327	0.3057
203	0.001	0.9176	0	0	0.0814
204	0.001	0.198	0	0.1333	0.6677
205	0.001	0.561	0	0	0.438
206	0	0.6674	0	0.0003	0.3322
207	0	0.8909	0	0	0.1091
208	0.0017	0.001	0	0.994	0.0033
209	0	0.8602	0	0	0.1398
210	0.0474	0.6067	0	0.3459	0
211	0.005	0.7167	0	0.2783	0
212	0.021	0.5833	0	0.3947	0.001
213	0.0634	0.0143	0.0747	0.8466	0.001
214	0.089	0.0963	0.2226	0.5768	0.0153
215	0.003	0.1537	0.841	0.0013	0.001
216	0.001	0.8587	0	0.024	0.1163
217	0.0237	0.5588	0.0027	0.3066	0.1083
218	0.001	0.0483	0.0097	0.7266	0.2145
219	0.8563	0.0527	0	0.088	0.003
220	0.0771	0.465	0	0.0183	0.4396
221	0.0113	0.1033	0.8837	0.0007	0.001
222	0.1386	0.1669	0.3817	0.3118	0.001
223	0.1716	0.1673	0	0.6601	0.001
224	0.1757	0.16	0	0.6633	0.001
225	0.001	0.1753	0.8197	0.001	0.003
226	0.1805	0.1682	0	0.6502	0.001
227	0.0047	0.6996	0	0.019	0.2768
228	0.001	0.2546	0.019	0.0077	0.7178
229	0.0043	0.4035	0	0.0247	0.5675
230	0.001	0.122	0.0596	0.7911	0.0263
231	0.001	0.2152	0.0296	0.3411	0.4131
232	0.001	0.2939	0.0063	0.2592	0.4396
233	0.1073	0.1979	0.4808	0.2119	0.002
234	0.0017	0.1503	0	0.3237	0.5243
235	0.478	0.3013	0	0.2197	0.001
236	0.0083	0.0747	0.001	0.8753	0.0407
237	0.022	0.4003	0	0.083	0.4947
238	0.0067	0.002	0.0586	0.8834	0.0493
239	0.002	0.1806	0	0.3046	0.5128
240	0.002	0.1377	0	0.1657	0.6947
241	0.001	0.1597	0	0.0007	0.8387
242	0	0.999	0	0	0.001
243	0.0103	0.1744	0	0.001	0.8143
244	0.0027	0.9666	0	0	0.0307
245	0	0.1715	0	0	0.8285
246	0	0.1761	0	0	0.8239
247	0.0186	0.3613	0.003	0.1265	0.4905
248	0.001	0.2065	0	0.4268	0.3657
249	0.008	0.229	0	0.005	0.758
250	0.0017	0.1556	0	0.001	0.8418
251	0.025	0.3428	0	0.0273	0.6049
252	0.001	0.4088	0	0.001	0.5892
253	0	0.5797	0	0	0.4203
254	0.0003	0.2672	0.002	0.002	0.7284
255	0.001	0.3462	0.5388	0.001	0.113
256	0	0.2754	0.001	0.0163	0.7072
257	0.1144	0.128	0.3281	0.2844	0.145
258	0.001	0.7891	0.001	0.1769	0.032
259	0.001	0.998	0	0.001	0
260	0.0093	0.982	0	0.0047	0.004
261	0	0	1	0	0
262	0.0307	0.015	0.1	0.8533	0.001
263	0.1	0.106	0	0.7931	0.001
264	0.091	0.0133	0.012	0.7172	0.1664
265	0.002	0.3394	0	0.004	0.6546
266	0.0057	0.097	0.0677	0.8297	0
267	0.0123	0.043	0.0203	0.6972	0.2271
268	0.004	0.0033	0.0453	0.7957	0.1517
269	0.001	0.6992	0	0.0157	0.2841
270	0.2285	0.07	0.034	0.6612	0.0063
271	0.0453	0.022	0.09	0.8417	0.001
272	0.0343	0.0067	0.117	0.8351	0.007
273	0.001	0.001	0.93	0.067	0.001
274	0	1	0	0	0
275	0	1	0	0	0
276	0	0.999	0	0	0.001
277	0	0.4985	0	0.016	0.4855
278	0	0.9079	0	0	0.0921
279	0.035	0.5373	0.001	0.4167	0.01
280	0.03	0.459	0.0023	0.5067	0.002
281	0.1613	0.2017	0	0.636	0.001
282	0.0043	0.9867	0.001	0.0063	0.0017
283	0	0.9983	0	0.0007	0.001
284	0.0063	0.8446	0	0.149	0
285	0.0287	0.004	0.1097	0.854	0.0037
286	0.023	0.974	0.001	0.002	0
287	0	0.3863	0.4477	0.165	0.001
288	0.1677	0.172	0.001	0.6583	0.001
289	0.0063	0.561	0	0.4326	0
290	0	1	0	0	0
291	0.045	0.3927	0.002	0.5573	0.003
292	0.0254	0.2021	0	0.7722	0.0003
293	0.091	0.3029	0.0013	0.5995	0.0053
294	0.002	0.2095	0	0.7885	0
295	0.0037	0.1264	0	0.8699	0
296	0.1627	0.268	0	0.5683	0.001
297	0.1947	0.063	0.003	0.7353	0.004
298	0.128	0.1581	0	0.7139	0
299	0.003	0.1001	0	0.8969	0
300	0.0737	0.2759	0	0.6504	0
301	0.0787	0.2341	0	0.6866	0.0007
302	0.024	0.1303	0	0.8447	0.001
303	0.001	0.7224	0	0.2759	0.0007
304	0.0013	0.0987	0.8943	0.001	0.0047
305	0.074	0.1901	0	0.7359	0
306	0.004	0.1468	0	0.8492	0
307	0.043	0.0676	0.7985	0.0899	0.001
308	0.006	0.829	0	0.165	0
309	0.0003	0.9213	0	0.0784	0
310	0.016	0.5417	0	0.4413	0.001
311	0.002	0.47	0	0.527	0.001
312	0.004	0.4073	0	0.5877	0.001
313	0.002	0.001	0.036	0.96	0.001
314	0.0503	0.5247	0	0.424	0.001
315	0.1074	0.4598	0	0.4321	0.0007
316	0.164	0.398	0	0.437	0.001
317	0.011	0.7697	0	0.2183	0.001
318	0.002	0.7653	0	0.2327	0
319	0.0851	0.2315	0.008	0.6638	0.0117
320	0.0037	0.1418	0	0.8542	0.0003
321	0.002	0.4753	0	0.5217	0.001
322	0.0713	0.003	0.0739	0.8462	0.0057
323	0.0766	0.6644	0	0.2569	0.002
324	0.003	0.8151	0	0.1809	0.001
325	0.0227	0.6805	0	0.2959	0.001
326	0.0053	0.552	0	0.4387	0.004
327	0.0637	0.2408	0	0.6955	0
328	0.0123	0.4885	0	0.4982	0.001
329	0.005	0.8084	0	0.1816	0.005
330	0.001	0.939	0	0.06	0
331	0.0553	0.5856	0.0007	0.3574	0.001
332	0.0284	0.6044	0	0.3629	0.0043
333	0.002	0.5185	0	0.4785	0.001
334	0.1311	0.5564	0	0.3115	0.001
335	0.0047	0.5352	0	0.4592	0.001
336	0.0157	0.2517	0	0.7317	0.001
337	0.01	0.5268	0	0.4622	0.001
338	0.001	0.452	0.001	0.0203	0.5257
339	0.0852	0.5764	0	0.3373	0.001
340	0.1077	0.4408	0	0.4505	0.001
341	0.0557	0.227	0.009	0.7073	0.001
342	0.072	0.2457	0.008	0.6733	0.001
343	0	1	0	0	0
344	0	1	0	0	0
345	0.004	0.3664	0.001	0.001	0.6276
346	0	0.989	0	0.001	0.01
347	0.001	0.3968	0.002	0.1827	0.4175
348	0.0077	0.3998	0	0.0994	0.4932
349	0	0.6837	0	0	0.3163
350	0.015	0.3012	0.001	0.1619	0.5208
351	0	0.9093	0	0	0.0907
352	0.001	0.001	0.997	0.001	0
353	0.001	0.9827	0	0.0153	0.001
354	0.001	0.998	0	0.001	0
355	0.001	0.9306	0.004	0.0457	0.0187
356	0.001	0.9283	0	0.0707	0
357	0	0.923	0.0003	0.076	0.0007
358	0.001	0.9963	0	0.0017	0.001
359	0.0467	0.8923	0	0.06	0.001
360	0	0.9347	0.007	0.0573	0.001
361	0	0.9987	0	0.001	0.0003
362	0.001	0.879	0.011	0.108	0.001
363	0.049	0.789	0	0.161	0.001
364	0	0.985	0	0.012	0.003
365	0	0.9997	0	0.0003	0
366	0.001	0.001	0.234	0.763	0.001
367	0.0956	0.3605	0	0.5418	0.002
368	0.002	0.002	0.0887	0.9063	0.001
369	1	0	0	0	0
370	0.001	0.01	0.7256	0.2624	0.001
371	0.0023	0.3841	0	0.0137	0.5999
372	0	0.997	0	0.001	0.002
373	0.002	0.4138	0	0.0577	0.5265
374	0	0.8443	0.002	0.001	0.1527
375	0.0233	0.8979	0	0.0767	0.002
376	0.003	0.4647	0	0.5303	0.002
377	0.002	0.4693	0	0.5277	0.001
378	0.0103	0.1263	0.0463	0.8011	0.016
379	0.005	0.1684	0	0.8266	0
380	0.001	0.9004	0	0.0976	0.001
381	0.001	0.6623	0.009	0.3263	0.0013
382	0.001	0.7247	0	0.2733	0.001
383	0.005	0.2913	0	0.481	0.2227
384	0.0673	0.146	0.021	0.6924	0.0733
385	0.1116	0.2996	0.004	0.5838	0.001
386	0.046	0.8009	0	0.1507	0.0023
387	0.046	0.8139	0	0.138	0.002
388	0.0067	0.4933	0	0.499	0.001
389	0.001	0.9917	0	0.0053	0.002
390	0.002	0.233	0	0.762	0.003
391	0.001	0.0133	0.011	0.9737	0.001
392	0.1967	0.168	0	0.6343	0.001
393	0	0.3984	0.6006	0	0.001
394	0.001	0	0.0257	0.9733	0
395	0.0893	0.1929	0.001	0.7149	0.002
396	0.001	0.0699	0.0639	0.8581	0.007
397	0.0073	0.1218	0	0.8709	0
398	0.001	0.2609	0.7371	0	0.001
399	0.1809	0.1449	0.001	0.6722	0.001
400	0.9606	0.0374	0	0.002	0
401	0.0057	0.0043	0.0387	0.9513	0
402	0.004	0.0734	0.046	0.8766	0
403	0.002	0.001	0	0.997	0
404	0.001	0.002	0.002	0.995	0
405	0.0844	0.0247	0.0093	0.8815	0
406	0.0807	0.179	0.734	0.0053	0.001
407	0.001	0.084	0.003	0.8993	0.0127
408	0.034	0.156	0.0113	0.7967	0.002
409	0.001	0.001	0.015	0.983	0
410	0.994	0.004	0	0.001	0.001
411	0.0587	0.2131	0	0.7282	0
412	0.044	0.4952	0	0.4598	0.001
413	0	0.4053	0.593	0.0007	0.001
414	0.001	0.0937	0	0	0.9053
415	0.001	0.3517	0.001	0.0073	0.639
416	0.0093	0.6477	0	0.342	0.001
417	0.002	0.987	0	0.01	0.001
418	0.1793	0.1463	0	0.6733	0.001
419	0.104	0.3046	0	0.5905	0.001
420	0.176	0.1457	0	0.6773	0.001
421	0.0077	0.5496	0	0.4407	0.002
422	0.007	0.4877	0	0.488	0.0173
423	0.1561	0.2778	0	0.5652	0.001
424	0.006	0.7917	0	0.2013	0.001
425	0.0027	0.8547	0	0.1403	0.0023
426	0.0247	0.4863	0	0.489	0
427	0	0.3023	0.6967	0	0.001
428	0.1913	0.15	0	0.6578	0.001
429	0.1732	0.2099	0	0.6159	0.001
430	0	0.9299	0	0	0.0701
431	0.002	0.0023	0.0773	0.9173	0.001
432	0.0674	0.3578	0	0.2331	0.3418
433	0.001	0.5067	0	0.1327	0.3597
434	0.0384	0.2992	0	0.6528	0.0097
435	0.008	0.0047	0.822	0.163	0.0023
436	0.002	0.8243	0	0.1683	0.0053
437	0.013	0.1455	0.037	0.3807	0.4238
438	0.0033	0.878	0	0.1177	0.001
439	0	0.1271	0.8716	0.0003	0.001
440	0.008	0.564	0	0.0017	0.4263
441	0.001	0.2521	0.7462	0	0.0007
442	0.001	0.9306	0	0.0674	0.001
443	0.002	0.0904	0.0067	0.8963	0.0047
444	0.1047	0.002	0	0.8263	0.067
445	0.0413	0.6797	0.009	0.1163	0.1537
446	0.0007	0.399	0	0.001	0.5993
447	0.001	0.0713	0.206	0.6273	0.0943
448	0.002	0.5645	0.001	0.2984	0.134
449	0.0913	0.1855	0.7062	0.016	0.001
450	0.1269	0.4437	0	0.4284	0.001
451	0.005	0.001	0.0814	0.8759	0.0367
452	0.147	0.0883	0.1959	0.5675	0.0013
453	0.001	0.5753	0.4017	0.001	0.021
454	0.054	0.1264	0.001	0.4626	0.3559
455	1	0	0	0	0
456	0.001	0.28	0.0053	0.2593	0.4543
457	0.0043	0.002	0.0787	0.9126	0.0023
458	0.1474	0.005	0.1361	0.7068	0.0047
459	0.001	0.0424	0.0387	0.8889	0.029
460	0.0053	0.163	0.01	0.6563	0.1653
461	0.013	0.2473	0.001	0.1473	0.5915
462	0.0023	0.0083	0.014	0.8613	0.114
463	0	0.9189	0	0	0.0811
464	0.001	0.5183	0	0.2153	0.2653
465	0.0756	0.3262	0.5308	0.0643	0.003
466	0.125	0.1953	0	0.679	0.0007
467	0.001	0.5217	0	0.0807	0.3967
468	0.1661	0.4005	0.0003	0.3134	0.1197
469	0.0697	0.2759	0.4029	0.1401	0.1114
470	0.001	0.001	0	0.998	0
471	0.0283	0.0037	0.0686	0.8974	0.002
472	0.1819	0.1476	0	0.6694	0.001
473	0.103	0.1124	0.7806	0.003	0.001
474	0.036	0.006	0.072	0.8656	0.0203
475	0.0023	0.1444	0.0257	0.8263	0.0013
476	0.0057	0.022	0.036	0.8704	0.066
477	0.0087	0.0027	0.0043	0.7736	0.2107
478	0.003	0.001	0.0364	0.9573	0.0023
479	0.0023	0.068	0.002	0.6857	0.242
480	0.001	0.004	0.0247	0.856	0.1143
481	0	0.329	0.67	0	0.001
482	0.001	0.7897	0.001	0.1847	0.0237
483	0.483	0.1632	0.3518	0.001	0.001
484	0.1803	0.141	0	0.6777	0.001
485	0.0023	0.8313	0	0.1633	0.003
486	0.0143	0.9817	0	0.003	0.001
487	0.001	0.998	0	0.001	0
488	0.001	0.8696	0	0.1294	0
489	0.001	0.7773	0	0.2207	0.001
490	0.442	0.2462	0.2288	0.0819	0.001
491	0.003	0.8396	0	0.1574	0
492	0.0944	0.2344	0	0.6712	0
493	0.1823	0.1427	0	0.674	0.001
494	1	0	0	0	0
495	0.0243	0.6029	0	0.3718	0.001
496	0.0003	0.3985	0	0.001	0.6001
497	0.001	0.3838	0	0.002	0.6132
498	0.1571	0.0367	0	0.6559	0.1504
499	0.002	0.9953	0	0.0027	0
500	0.001	0.5915	0	0.4055	0.002
501	0.001	0.5562	0	0.3238	0.119
502	0.001	0.7422	0	0.0143	0.2424
503	0.0347	0.7289	0	0.2351	0.0013
504	0.0497	0.724	0.002	0.224	0.0003
505	0.0007	0.949	0	0.0504	0
506	0.002	0.6718	0	0.001	0.3252
507	0.0227	0.463	0	0.0314	0.483
508	0	0	1	0	0
509	0.0153	0.4565	0	0.009	0.5192
510	0.003	0.4572	0	0.058	0.4818
511	0.0323	0.3985	0.003	0.1737	0.3925
512	0.001	0.891	0	0	0.108
513	0.0073	0.9893	0	0.001	0.0023
514	0	0.538	0	0.001	0.461
515	0.002	0.9137	0	0.0843	0
516	0.1081	0.004	0.1161	0.7708	0.001
517	0.0017	0.002	0.0853	0.91	0.001
518	0.0113	0.006	0.0287	0.8586	0.0954
519	0.0183	0.017	0.043	0.9074	0.0143
520	0.1241	0.0841	0	0.7915	0.0003
521	0.047	0	0.012	0.9409	0
522	0.048	0.001	0.0113	0.9397	0
523	0	0.002	0.0053	0.9917	0.001
524	0.018	0.008	0.008	0.965	0.001
525	0	0.321	0.5687	0.1093	0.001
526	0.1277	0.1457	0.5287	0.196	0.002
527	0	0.999	0	0	0.001
528	0.0053	0.5437	0.0277	0.022	0.4013
529	0.067	0.3539	0.001	0.5761	0.002
530	0.001	0.0007	0	0.9973	0.001
531	0.0424	0.3045	0	0.6531	0
532	0.0077	0.0277	0.1889	0.7737	0.002
533	0.001	0.2799	0.001	0.0483	0.6698
534	0.5827	0.14	0	0.2753	0.002
535	0.001	0.7386	0.0027	0.1076	0.1502
536	0.002	0.8222	0	0.1755	0.0003
537	0	0.864	0.001	0.021	0.114
538	0.0434	0	0.0557	0.9009	0
539	0.001	0.9516	0	0.0454	0.002
540	0	0.7131	0	0.1044	0.1825
541	0	0.999	0	0	0.001
542	0	0.7195	0	0.1017	0.1788
543	0	0.7201	0	0.1027	0.1771
544	0.1396	0.3221	0.001	0.4134	0.1239
545	0.001	0.933	0	0	0.066
546	0.001	0.8144	0.027	0.1566	0.001
547	0.028	0.4407	0.001	0.5293	0.001
548	0.0807	0.0951	0	0.8242	0
549	0.001	0.7301	0	0.114	0.1549
550	0.001	0.386	0	0.1243	0.4887
551	0.099	0.2547	0.02	0.165	0.4613
552	0.1089	0.2985	0.002	0.2548	0.3358
553	0.001	0.093	0	0	0.906
554	0.0037	0.2417	0.128	0.2758	0.3508
555	0	0.98	0	0.001	0.019
556	0	0.8993	0	0.001	0.0997
557	0	0.7496	0.0033	0.0157	0.2314
558	0	0.7625	0.005	0.013	0.2195
559	0	0.8219	0	0.059	0.1191
560	0.1687	0.3258	0.0013	0.3811	0.123
561	0.001	0.7435	0	0.2545	0.001
562	0.0047	0.344	0.643	0.0067	0.0017
563	0.006	0.928	0.001	0.064	0.001
564	0.003	0.995	0	0.002	0
565	0.001	0.9557	0.001	0.0413	0.001
566	0.0077	0.9893	0.001	0.002	0
567	0.004	0.9593	0.001	0.0207	0.015
568	0	0.4059	0	0	0.5941
569	0.001	0.975	0.0206	0.001	0.0023
570	0.0047	0.2634	0	0.3148	0.4171
571	0	0.4433	0	0.001	0.5557
572	0	1	0	0	0
573	0	0.997	0.001	0.001	0.001
574	0.0017	0.9883	0.001	0.008	0.001
575	0	0.992	0	0.007	0.001
576	0.002	0.7505	0	0.001	0.2465
577	0.006	0.6959	0.039	0.07	0.1891
578	0.002	0.5975	0.001	0.1793	0.2203
579	0.001	0.0958	0	0	0.9032
580	0.2527	0.1053	0.002	0.5487	0.0913
581	0.1787	0.3297	0.001	0.3557	0.135
582	0.001	0.0117	0.005	0.9813	0.001
583	0.069	0.1327	0	0.7983	0
584	0.001	0.014	0.3969	0.4718	0.1163
585	0.0287	0.0047	0.0387	0.8506	0.0774
586	0.001	0.0063	0.037	0.8046	0.1511
587	0.0493	0.4233	0	0.389	0.1383
588	0.0293	0.3294	0	0.6012	0.04
589	0.1738	0.3273	0.002	0.3646	0.1322
590	0.0067	0.0177	0.0653	0.802	0.1083
591	0.0323	0.3344	0	0.4385	0.1947
592	0.0057	0.2583	0	0.4903	0.2457
593	0.003	0.6956	0.031	0.0744	0.1961
594	0.026	0.6867	0.0493	0.0377	0.2003
595	0.001	0.0013	0	0.9517	0.046
596	0	0.1563	0.3727	0.365	0.106
597	0.0197	0.529	0	0.4453	0.006
598	0.008	0.4967	0	0.4877	0.0077
599	0.0067	0.3948	0	0.5795	0.019
600	0.0037	0.4043	0	0.5901	0.002
601	0.003	0.343	0	0.5068	0.1471
602	0.001	0.8556	0	0.002	0.1414
603	0.001	0.4408	0	0	0.5582
604	0.0836	0.0317	0.3076	0.5751	0.002
605	0.0033	0.1177	0	0.8789	0
606	0.0017	0.8324	0	0.017	0.149
607	0	1	0	0	0
608	0.002	0.3417	0.001	0.003	0.6523
609	0	0.4385	0	0	0.5615
610	0.0067	0.285	0	0.5107	0.1977
611	0.0273	0.3771	0	0.3941	0.2014
612	0	0.5038	0	0.001	0.4952
613	0.0007	0.4451	0	0	0.5542
614	0.001	0.93	0	0	0.069
615	0.001	0.1506	0.8474	0	0.001
616	0.001	0.236	0.762	0	0.001
617	0.026	0.001	0.018	0.953	0.002
618	0.034	0.3707	0	0.5937	0.0017
619	0.001	0.2365	0.7615	0	0.001
620	0.0003	0.9257	0	0.073	0.001
621	0	0	1	0	0
622	0.001	0.3933	0.001	0.0761	0.5287
623	0.052	0.1723	0.0133	0.289	0.4733
624	1	0	0	0	0
625	1	0	0	0	0
626	1	0	0	0	0
627	0	0.963	0	0.037	0
628	0.016	0.1999	0	0.1882	0.5959
629	0.001	0.1001	0.001	0.4972	0.4007
630	0.001	0.0974	0.002	0.5018	0.3978
631	0.0033	0.2157	0.0083	0.2241	0.5485
632	0.003	0.0943	0	0.0147	0.8881
633	0.001	0.1594	0.1891	0.0167	0.6339
634	0.001	0.1719	0.2769	0.001	0.5492
635	0.001	0.2347	0.521	0.001	0.2423
636	0.013	0.2514	0.008	0.0417	0.6859
637	0.001	0.0864	0	0	0.9126
638	0.105	0.1157	0.2311	0.117	0.4311
639	0.453	0.0623	0.003	0.0687	0.413
640	1	0	0	0	0
641	0.043	0.1113	0.334	0.042	0.4697
642	0.0703	0.1746	0.002	0.4598	0.2932
643	0.003	0.5197	0	0.471	0.0063
644	0.0077	0.4692	0	0.5222	0.001
645	0.001	0.254	0	0.541	0.204
646	0.5178	0.1066	0.3735	0.001	0.001
647	0.047	0.3701	0	0.5245	0.0584
648	0.0567	0.384	0	0.5553	0.004
649	0.032	0.476	0	0.491	0.001
650	0	0.0817	0.9173	0	0.001
651	0.1247	0.5312	0.2554	0.0874	0.0013
652	0.089	0.0723	0.041	0.7967	0.001
653	0.996	0.001	0.002	0.001	0
654	0	0.3978	0.6012	0	0.001
655	0.001	0.0506	0.3754	0.4953	0.0776
656	0.002	0.001	0	0.997	0
657	0.003	0.001	0.001	0.995	0
658	0	0.5822	0	0	0.4178
659	0.0017	0.8319	0	0	0.1664
660	0.031	0.5742	0	0.3918	0.003
661	0.001	0.243	0.755	0	0.001
662	0.41	0.148	0.44	0.001	0.001
663	1	0	0	0	0
664	0.0683	0.022	0.073	0.8357	0.001
665	0.061	0.0147	0.096	0.8273	0.001
666	1	0	0	0	0
667	0.0017	0.001	0.006	0.9903	0.001
668	0.0077	0.1384	0	0.001	0.853
669	0.001	0.0981	0.002	0.1831	0.7158
670	0.003	0.1749	0.001	0.2119	0.6091
671	0.0013	0.3164	0.001	0.3391	0.3421
672	0.008	0.1743	0	0.214	0.6037
673	0.002	0.5913	0	0.291	0.1157
674	0.0017	0.7381	0	0.2592	0.001
675	0.001	0.002	0.1097	0.8873	0
676	0.0087	0	0.8523	0.139	0
677	0.0663	0.06	0.1077	0.7657	0.0003
678	1	0	0	0	0
679	0.001	0.7097	0	0.1033	0.186
680	0.0013	0.0914	0	0.0003	0.9069
681	0.001	0.3785	0.0007	0.2129	0.4069
682	0.001	0.2017	0	0.002	0.7953
683	0.0043	0.2127	0.0167	0.343	0.4233
684	0.001	0.0023	0	0.632	0.3647
685	0.001	0.001	0.182	0.679	0.137
686	0.0334	0.8956	0	0.071	0
687	0.1759	0.4077	0.047	0.3674	0.002
688	0.0017	0.002	0	0.9963	0
689	0.001	0.001	0.0397	0.9583	0
690	0.1284	0.2514	0.001	0.2124	0.4068
691	0.067	0.0673	0.068	0.7967	0.001
692	0.188	0.144	0.263	0.4043	0.0007
693	0.001	0.127	0.868	0.002	0.002
694	0	0.2342	0.7648	0	0.001
695	0.001	0.7894	0.001	0.1846	0.024
696	0.0407	0.0687	0.8587	0.0163	0.0157
697	0	0.002	0.3492	0.5967	0.052
698	0.0077	0.856	0	0.1356	0.0007
699	0.0586	0.0693	0.003	0.4199	0.4492
700	0.0277	0.0047	0.024	0.9427	0.001
701	0.027	0.0023	0.1297	0.8399	0.001
702	0.004	0.327	0.001	0.009	0.659
703	0	0.7356	0	0	0.2644
704	0.0393	0.8783	0	0.0764	0.006
705	0.0023	0.2158	0	0.3132	0.4686
706	0.176	0.321	0.001	0.3693	0.1327
707	0.0307	0.278	0.011	0.6763	0.004
708	0.0653	0.4972	0.042	0.3945	0.001
709	0.003	0.7098	0	0.2872	0
710	0	0.9249	0	0	0.0751
711	0.1803	0.145	0	0.6737	0.001
712	0.08	0.0873	0	0.8317	0.001
713	0.0829	0.0976	0	0.8185	0.001
714	0	0.531	0.158	0.158	0.153
715	0.116	0.089	0	0.7943	0.0007
716	0.044	0.4185	0	0.3955	0.142
717	0.001	0.6233	0.162	0.0417	0.172
718	0.0287	0.9667	0.001	0.0037	0
719	0.027	0.97	0.001	0.002	0
720	0	0.3975	0.6008	0.0007	0.001
721	0	0.998	0	0.001	0.001
722	0	0.997	0	0	0.003
723	0	1	0	0	0
724	0	0.782	0	0.001	0.217
725	0.069	0.0803	0.034	0.8054	0.0113
726	0.001	0.004	0.0973	0.8927	0.005
727	0.0077	0.0027	0.2216	0.7671	0.001
728	0.0244	0	0.036	0.9396	0
729	0	0.0444	0.3396	0.5304	0.0857
730	0.0003	0.057	0.3798	0.4918	0.071
731	0.035	0.2077	0.001	0.1343	0.622
732	0.0053	0.1759	0	0.3824	0.4364
733	0.0443	0.2667	0.001	0.0043	0.6837
734	0.005	0.8437	0.001	0.1493	0.001
735	0.001	0.3589	0	0.068	0.572
736	0.0053	0.5642	0	0.4295	0.001
737	0	0.9396	0.0013	0.052	0.007
738	0.001	0.8174	0.002	0.1686	0.011
739	0.002	0.9054	0.002	0.0773	0.0133
740	0.001	0.759	0.002	0.237	0.001
741	0.001	0.8293	0.0043	0.1624	0.003
742	0.002	0.8059	0.0023	0.1147	0.075
743	1	0	0	0	0
744	0.999	0	0	0	0.001
745	0.0503	0.8261	0	0.1226	0.001
746	0.004	0.9833	0	0.0127	0
747	1	0	0	0	0
748	0.0357	0.7953	0.001	0.167	0.001
749	0	0.9346	0	0.0654	0
750	0.001	0.001	0.0576	0.9404	0
751	0.066	0.2831	0.0027	0.6436	0.0047
752	0.0254	0.2248	0	0.543	0.2068
753	0.004	0.3865	0	0.5472	0.0624
754	0.001	0.168	0	0.0047	0.8263
755	0.0017	0.0033	0.0577	0.8867	0.0507
756	0.001	0.641	0	0.0813	0.2767
757	0.001	0.6088	0	0.1506	0.2396
758	0	0.9033	0	0	0.0967
759	0.0017	0.496	0	0.3706	0.1318
760	0.028	0.231	0.35	0.39	0.001
761	0.1841	0.006	0.121	0.6829	0.006
762	0.106	0.1634	0.0193	0.5465	0.1647
763	0	0.964	0	0.0143	0.0217
764	0.001	0.002	0.05	0.947	0
765	0.998	0	0.002	0	0
766	0.001	0.002	0.003	0.8527	0.1413
767	0.001	0.0027	0.0557	0.805	0.1357
768	0.005	0.001	0.3691	0.6239	0.001
769	0.0533	0.3383	0	0.42	0.1883
770	0.002	0.003	0.0863	0.901	0.0077
771	0.128	0.0167	0.1233	0.729	0.003
772	0.002	0.003	0	0.995	0
773	0.0067	0.0087	0.001	0.7247	0.259
774	0.007	0.0913	0.1787	0.6737	0.0493
775	0.001	0.024	0.0917	0.8713	0.012
776	0.0023	0.003	0.09	0.893	0.0117
777	0.0433	0.0017	0.028	0.868	0.059
778	0.001	0.9316	0	0	0.0674
779	0.001	0.001	0.0883	0.8234	0.0863
780	0.215	0.037	0.04	0.654	0.054
781	0.001	0.004	0.012	0.7609	0.2221
782	0.006	0.0257	0.004	0.7242	0.2401
783	0.0437	0.0914	0.8629	0.001	0.001
784	0.2821	0.021	0.5022	0.1937	0.001
785	0.1156	0.4489	0.045	0.3895	0.001
786	0.0634	0.145	0	0.7189	0.0727
787	0.0117	0.532	0	0.3876	0.0687
788	1	0	0	0	0
789	0.008	0.6192	0	0.3718	0.001
790	0.057	0.4968	0	0.0007	0.4455
791	0	1	0	0	0
792	0.005	0.5395	0.0287	0.0207	0.4061
793	0	0.6491	0.004	0.002	0.3449
794	0.017	0.1721	0	0.002	0.8089
795	0.001	0.8919	0	0.1061	0.001
796	0.589	0.144	0	0.265	0.002
797	0.004	0.5328	0.036	0.0183	0.4088
798	0	0.4843	0.001	0.001	0.5137
799	0.003	0.7096	0.002	0.001	0.2844
800	0.004	0.7068	0.036	0.067	0.1861
801	0.5078	0.1846	0.3006	0.005	0.002
802	0.0467	0.238	0.6957	0.0187	0.001
803	0.001	0.3998	0	0.001	0.5982
804	0.001	0.216	0.459	0.136	0.188
805	0.003	0.991	0.001	0.003	0.002
806	0.002	0.1383	0	0.173	0.6867
807	0.001	0.1414	0	0.1861	0.6714
808	0.001	0.2248	0	0.001	0.7732
809	0	0.8892	0.042	0.0667	0.002
810	0.0077	0.5235	0.4588	0.009	0.001
811	0.0083	0.988	0	0	0.0037
812	0.0023	0.3472	0.3359	0.001	0.3136
813	0	0.7316	0	0.001	0.2674
814	0	1	0	0	0
815	0.013	0.8043	0.001	0.1807	0.001
816	0.001	0.2419	0.7561	0	0.001
817	0.049	0.004	0.056	0.889	0.002
818	0.0164	0.9673	0	0.0164	0
819	0.0027	0.9257	0.001	0.001	0.0696
820	0.001	0.929	0	0	0.07
821	0.0123	0.9056	0.013	0	0.069
822	0.005	0.4021	0	0.001	0.5919
823	0.001	0.4392	0	0.0007	0.5591
824	0.001	0.399	0	0	0.6
825	0.055	0.3288	0.0306	0.5846	0.001
826	0.001	0.3943	0	0	0.6047
827	0.0473	0.0347	0.6287	0.0037	0.2857
828	0.0067	0.4537	0.3197	0.01	0.21
829	0.0333	0.3061	0.4877	0.1719	0.001
830	0.188	0.1627	0	0.6483	0.001
831	0.004	0.5671	0.002	0.005	0.4219
832	0.0047	0.6582	0.003	0.003	0.3311
833	0	0	1	0	0
834	0	0.99	0.008	0.001	0.001
835	0.001	0.427	0	0.0083	0.5636
836	0.001	0.3521	0	0.001	0.6459
837	0.001	0.0147	0.026	0.9216	0.0367
838	0.1854	0.1484	0	0.6652	0.001
839	0.001	0.001	0.9577	0.039	0.0013
840	0.009	0.9863	0	0.001	0.0037
841	0	0.9993	0	0	0.0007
842	0	0.8468	0	0	0.1532
843	0.001	0.7837	0	0	0.2153
844	0.7565	0.1167	0	0.1234	0.0033
845	0.068	0.3008	0	0.4311	0.2001
846	0.0537	0.2818	0	0.4258	0.2387
847	0.036	0.3339	0.0167	0.4202	0.1933
848	0.0367	0.29	0	0.4833	0.19
849	0.0417	0.2813	0	0.4993	0.1777
850	0.0037	0.7408	0.001	0.2536	0.001
851	0.0023	0.7771	0.001	0.2175	0.002
852	0.995	0.002	0.001	0.001	0.001
853	0.0543	0.1592	0.7812	0.0043	0.001
854	0.0053	0.001	0.143	0.8497	0.001
855	0.0453	0.001	0.097	0.8137	0.043
856	0.003	0.0093	0.0747	0.9056	0.0073
857	0.0017	0.466	0	0.362	0.1703
858	0.0067	0.4777	0	0.5147	0.001
859	0.0013	0.003	0.1006	0.894	0.001
860	0.01	0.0037	0.1167	0.8687	0.001
861	0.001	0.0533	0.0777	0.8623	0.0057
862	0.037	0.1257	0.008	0.7016	0.1277
863	0.0257	0.3286	0	0.6418	0.004
864	0.06	0.2713	0.001	0.2267	0.441
865	0.016	0	0.0577	0.9263	0
866	0.0063	0.3378	0	0.129	0.5268
867	0.001	0.5652	0.0013	0.1087	0.3238
868	0.001	0.8238	0	0.1742	0.001
869	0.003	0.001	0.0607	0.9353	0
870	0.004	0.001	0.052	0.943	0
871	0.1077	0.4712	0	0.3991	0.022
872	0.1064	0.2111	0	0.6812	0.0013
873	0.0497	0.2107	0.017	0.62	0.1027
874	0.0037	0.1261	0	0.8702	0
875	0.0901	0.1925	0	0.7171	0.0003
876	0.2429	0.1486	0	0.6075	0.001
877	0.032	0.02	0.174	0.6067	0.1673
878	0.002	0.001	0.0586	0.9337	0.0047
879	0.1651	0.1614	0	0.4823	0.1911
880	0.1054	0.076	0.001	0.6409	0.1767
881	0.001	0.14	0	0	0.859
882	0	0.1521	0	0	0.8479
883	0.001	0.9234	0.0013	0.0733	0.001
884	0.001	0.921	0.0023	0.0753	0.0003
885	0	0.4101	0	0	0.5899
886	0	1	0	0	0
887	0	0.3728	0	0.001	0.6262
888	0	0.4968	0	0	0.5032
889	0	0.2242	0	0	0.7758
890	0.001	0.6817	0	0	0.3173
891	0.0494	0.2601	0	0.0994	0.5912
892	0.0023	0.9146	0	0.0831	0
893	0.001	0.9677	0.001	0.0303	0
894	0.0033	0.7931	0.001	0.1266	0.076
895	0.0007	0.9567	0.0007	0.042	0
896	0.001	0.2313	0.7617	0.001	0.005
897	0.007	0.8997	0.001	0.0913	0.001
898	0.007	0.001	0.027	0.965	0
899	0.002	0.1929	0.001	0.0017	0.8024
900	0.0057	0.4413	0	0.003	0.55
901	0.0514	0.3961	0.0077	0.0127	0.5322
902	0.44	0.267	0.229	0.063	0.001
903	0.0013	0.6654	0	0.3322	0.001
904	0.0073	0.8587	0.0147	0.0143	0.105
905	0.0473	0.1649	0	0.075	0.7128
906	0.001	0.1557	0	0.001	0.8423
907	0.997	0.001	0	0	0.002
908	0.004	0.1617	0	0.0027	0.8317
909	0.0227	0.1017	0.0033	0.001	0.8713
910	0.001	0.996	0	0.002	0.001
911	0.003	0.516	0.477	0.003	0.001
912	0.001	0.9823	0	0.0167	0
913	0.001	0.995	0.001	0.002	0.001
914	0.007	0.9907	0	0.001	0.0013
915	0.001	0.9927	0.0053	0.001	0
916	0	0.997	0.001	0.002	0
917	0.001	0.1797	0.007	0.001	0.8113
918	0.0023	0.5183	0.001	0.091	0.3873
919	0	0.3011	0	0.0007	0.6982
920	0.001	0.091	0	0	0.908
921	0.032	0.3263	0.003	0.147	0.4917
922	0.0003	0.4705	0.3294	0.001	0.1987
923	0.9827	0.0037	0.003	0.0103	0.0003
924	0.997	0.001	0	0.001	0.001
925	0.2748	0.0494	0.1217	0.5492	0.005
926	0.0067	0.1702	0.2111	0.5368	0.0753
927	0.001	0.013	0.0163	0.601	0.3687
928	0.001	0.0927	0	0	0.9063
929	0.002	0.3281	0.0017	0.1406	0.5276
930	0.995	0	0.003	0.001	0.001
931	0.002	0.002	0.0656	0.8997	0.0307
932	0.003	0.3141	0.009	0.2151	0.4588
933	0.0453	0.31	0	0.0747	0.57
934	0.002	0.4193	0.001	0.2217	0.356
935	0.0107	0.1344	0	0.4433	0.4116
936	0.0043	0.6892	0.033	0.0734	0.2001
937	0.007	0.2478	0.001	0.2658	0.4783
938	0.5874	0.1331	0	0.2775	0.002
939	0.001	0.2851	0.007	0.017	0.6899
940	0.002	0.6899	0.002	0.0496	0.2565
941	1	0	0	0	0
942	0.5797	0.1477	0.0003	0.2703	0.002
943	0.0439	0.4893	0.001	0.4637	0.002
944	0.001	0.2319	0.7664	0	0.0007
945	0.1543	0.0563	0	0.5627	0.2267
946	0.001	0.2407	0.7573	0	0.001
947	0.001	0.2419	0.7561	0	0.001
948	0.0606	0.3026	0	0.5502	0.0866
949	0.0053	0.5035	0	0.4722	0.019
950	0.011	0.7667	0	0.024	0.1983
951	0.034	0.3384	0	0.1597	0.4678
952	0.008	0.3718	0	0.1237	0.4965
953	0.011	0.3571	0	0.1364	0.4955
954	0.001	0.944	0	0	0.055
955	0.0097	0.3875	0	0.1507	0.4522
956	0.002	0.9433	0	0	0.0547
957	0.001	0.9367	0	0	0.0623
958	1	0	0	0	0
959	0.001	0.734	0.263	0	0.002
960	0.001	0.9393	0	0	0.0597
961	0.0657	0.3467	0.004	0.1173	0.4663
962	0.583	0.144	0	0.2713	0.0017
963	0.5849	0.1407	0	0.2728	0.0017
964	0.002	0.936	0	0.001	0.061
965	0	1	0	0	0
966	0	1	0	0	0
967	0.0007	0.9953	0	0.001	0.003
968	0.0157	0.5462	0.1474	0.141	0.1497
969	0.3127	0.5923	0	0.0653	0.0297
970	0.5835	0.14	0	0.2742	0.0023
971	0	0.997	0	0.001	0.002
972	0.0013	0.7829	0	0.1897	0.026
973	0.009	0.43	0	0.001	0.56
974	0	0.3623	0.001	0.0123	0.6243
975	0.017	0.5495	0.0023	0.1386	0.2926
976	0.0979	0.4823	0.4074	0.005	0.0073
977	0.001	0.996	0	0.001	0.002
978	0.005	0.1733	0.001	0.444	0.3767
979	0.006	0.1264	0.002	0.4822	0.3835
980	0.0017	0.9887	0.001	0.003	0.0057
981	0	0.5053	0	0	0.4947
982	0.001	0.9817	0	0.001	0.0163
983	0	0.8149	0	0	0.1851
984	0.0023	0.063	0.086	0.7441	0.1046
985	1	0	0	0	0
986	0.0073	0.9817	0	0.005	0.006
987	0	0.9126	0	0.0874	0
988	0	0.9496	0	0.0504	0
989	0	0.9186	0	0.0814	0
990	0.069	0.2088	0	0.7221	0
991	0.0143	0.4123	0	0.1417	0.4317
992	0.001	0.2357	0	0.0007	0.7626
993	0.001	0.997	0	0.001	0.001
994	0.001	0.947	0	0	0.052
995	0.997	0.002	0	0.001	0
996	0.022	0.964	0	0.001	0.013
997	0.068	0.6277	0	0.0137	0.2907
998	0.0256	0.055	0.9164	0.002	0.001
999	0.0123	0.2989	0	0.6868	0.002
1000	0.001	0.6823	0	0.0747	0.242
1001	0.001	0.9823	0	0.001	0.0157
1002	0.001	0.3505	0.001	0.1366	0.5108
1003	0	0.9783	0	0.001	0.0207
1004	0.003	0.5911	0.001	0.1883	0.2166
1005	0.001	0.938	0	0	0.061
1006	0.001	0.001	0.052	0.946	0
1007	0.002	0.9176	0.008	0.0667	0.0057
1008	0.001	0.9593	0	0.0394	0.0003
1009	0.001	0.7662	0	0.0023	0.2305
1010	0.8549	0.1421	0	0.002	0.001
1011	0.001	0.9074	0.005	0.079	0.0077
1012	0.0003	0.9987	0	0	0.001
1013	0	0.8368	0	0	0.1632
1014	0.0743	0.2617	0	0.663	0.001
1015	0.001	0.6367	0.001	0.0077	0.3536
1016	0	0.5859	0.018	0.0083	0.3878
1017	0.0013	0.8796	0	0.001	0.118
1018	0.002	0.9189	0	0.0771	0.002
1019	0.001	0.5157	0	0.006	0.4773
1020	0	1	0	0	0
1021	0	1	0	0	0
1022	0.007	0.8606	0	0.0227	0.1097
1023	0.003	0.5107	0.007	0.0397	0.4397
1024	0.001	0.8992	0	0.0043	0.0954
1025	0	0.7968	0	0.001	0.2022
1026	0.001	0.8547	0.001	0.001	0.1423
1027	0.002	0.7964	0	0.001	0.2006
1028	0	0.998	0	0.001	0.001
1029	0.001	0.4358	0	0	0.5632
1030	0.001	0.7801	0	0.0003	0.2186
1031	0	1	0	0	0
1032	0	0.825	0	0.001	0.174
1033	0.001	0.4414	0	0.1215	0.4361
1034	0.0053	0.3783	0	0.1291	0.4873
1035	0.002	0.125	0	0.001	0.872
1036	0	0.7869	0	0.0003	0.2128
1037	0.001	0.8011	0	0.001	0.1969
1038	0.0067	0.3032	0	0.0704	0.6197
1039	0.074	0.3983	0	0.181	0.3467
1040	0.0017	0.908	0	0.0893	0.001
1041	0.002	0.3588	0	0.031	0.6082
1042	0.001	0.9073	0	0.0887	0.003
1043	0.002	0.991	0	0	0.007
1044	0.001	0.6997	0	0.0953	0.204
1045	0.995	0.002	0.001	0.002	0
1046	0	0.7455	0	0.0867	0.1678
1047	0.0067	0.3238	0	0.2541	0.4155
1048	0.001	0.0077	0.321	0.1783	0.492
1049	0.0193	0.9673	0.001	0.0093	0.003
1050	0.009	0.5313	0	0.049	0.4107
1051	0.001	0.9973	0	0.0017	0
1052	0.001	0.3995	0	0.001	0.5985
1053	0.002	0.3632	0	0.1939	0.4409
1054	0.0023	0.956	0	0.001	0.0407
1055	0.0153	0.4093	0	0.1777	0.3977
1056	0.001	0.1837	0.001	0.001	0.8133
1057	0	0.9963	0	0.002	0.0017
1058	0.0067	0.3331	0	0.3228	0.3374
1059	0.1587	0.25	0.4477	0.005	0.1387
1060	0.001	0.6131	0.001	0.1563	0.2286
1061	0	0.8983	0	0	0.1017
1062	0.001	0.1473	0	0.098	0.7537
1063	0.008	0.9203	0	0	0.0717
1064	0.0033	0.3454	0.001	0.135	0.5152
1065	0.001	0.3973	0	0.0507	0.551
1066	0	0.9136	0	0	0.0864
1067	0	0.5947	0	0.0003	0.4049
1068	0.003	0.3605	0	0.132	0.5045
1069	0	0.6054	0	0	0.3946
1070	0	0.2833	0	0	0.7167
1071	0	0	1	0	0
1072	0.001	0.2701	0	0.1607	0.5682
1073	0.001	0.5333	0	0.4637	0.002
1074	0	0.1538	0	0	0.8462
1075	0.001	0.5274	0	0.1941	0.2775
1076	0	0.3086	0	0	0.6914
1077	0.0033	0.1314	0.5879	0.2764	0.001
1078	0	0.8302	0	0	0.1698
1079	1	0	0	0	0
1080	0	1	0	0	0
1081	0	1	0	0	0
1082	0	1	0	0	0
1083	0.021	0.6032	0	0.0373	0.3384
1084	0.005	0.4298	0	0.1664	0.3988
1085	0.031	0.3387	0	0.003	0.6273
1086	0.0033	0.5932	0	0.1034	0.3001
1087	0.001	0.3122	0	0.1396	0.5472
1088	0.0013	0.3188	0.0067	0.1257	0.5475
1089	0.0047	0.4243	0.001	0.001	0.569
1090	0	0.8953	0	0	0.1047
1091	0	0	1	0	0
1092	0.001	0.2938	0	0.0684	0.6369
1093	0.4117	0.2743	0.001	0.0753	0.2377
1094	0.974	0.025	0	0	0.001
1095	0.0053	0.4467	0	0.092	0.456
1096	1	0	0	0	0
1097	0.124	0.14	0.563	0.171	0.002
1098	0.0956	0.033	0.001	0.4568	0.4135
1099	0.0073	0.7733	0	0.005	0.2144
1100	0.016	0.2678	0.034	0.2855	0.3967
1101	0.001	0.2913	0	0.1893	0.5183
1102	0.028	0.7944	0	0.0013	0.1763
1103	0.1003	0.1203	0.2163	0.131	0.4322
1104	0.001	0.236	0.762	0	0.001
1105	0.001	0.6947	0	0.024	0.2803
1106	0.001	0.4107	0	0.0657	0.5227
1107	0.0083	0.1463	0.001	0.3789	0.4655
1108	0.0284	0.9666	0.001	0.004	0
1109	0.001	0.5864	0	0.1514	0.2612
1110	0.0023	0.6282	0.001	0.0946	0.2738
1111	0.0163	0.4291	0.001	0.0524	0.5012
1112	0.001	0.4335	0.2678	0.0217	0.2761
1113	0.001	0.3842	0	0.001	0.6138
1114	0	0.9737	0.001	0.002	0.0233
1115	0.005	0.0117	0.0477	0.7701	0.1656
1116	0.001	0.2428	0	0.6644	0.0917
1117	0.0027	0.1723	0.4667	0.3573	0.001
1118	0.0027	0.0994	0.083	0.7716	0.0433
1119	0.001	0.2001	0	0.3245	0.4743
1120	0.001	0.0534	0.027	0.9146	0.004
1121	0.003	0.025	0.0213	0.8537	0.097
1122	0.006	0.1566	0.0333	0.7125	0.0916
1123	0.0117	0	0.8817	0.026	0.0807
1124	0.001	0.2575	0	0.3933	0.3482
1125	0.002	0.0103	0.025	0.787	0.1757
1126	0.0113	0.002	0.0853	0.7643	0.137
1127	0.0083	0.3643	0	0.1273	0.5
1128	0.001	0.6343	0	0.128	0.2367
1129	0.002	0.155	0	0.3223	0.5207
1130	0	0.1018	0	0.6035	0.2947
1131	0.001	0.006	0.041	0.9294	0.0227
1132	0.0603	0.129	0.001	0.5173	0.2923
1133	1	0	0	0	0
1134	0.018	0.4617	0	0.0053	0.515
1135	0.0123	0.9263	0.004	0	0.0573
1136	0.002	0.6827	0	0.043	0.2723
1137	0.001	0.9957	0	0.0027	0.0007
1138	0	0.9987	0	0.001	0.0003
1139	0.001	0.9617	0	0.0127	0.0247
1140	1	0	0	0	0
1141	1	0	0	0	0
1142	1	0	0	0	0
1143	0.998	0	0.001	0.001	0
1144	0.003	0.3899	0	0.001	0.6061
1145	0.001	0.998	0	0.001	0
1146	0.001	0.997	0	0.001	0.001
1147	0	0.9953	0.001	0.0027	0.001
1148	0.006	0.4455	0	0.1879	0.3605
1149	0	0.8639	0	0	0.1361
1150	0.001	0.3183	0	0	0.6807
1151	0	0.2822	0	0	0.7178
1152	0.0017	0.948	0	0.0483	0.002
1153	0	0.9146	0	0	0.0854
1154	0	0.8488	0.006	0.013	0.1321
1155	0.0073	0.6005	0.0393	0.002	0.3509
1156	0	0.2099	0	0.001	0.7891
1157	0	0.1418	0	0	0.8582
1158	0.0047	0.3596	0	0.0213	0.6144
1159	0.0233	0.4863	0	0.4903	0
1160	0	0.8767	0	0.001	0.1223
1161	0.002	0.9923	0.001	0.0037	0.001
1162	0.001	0.503	0	0	0.496
1163	0	0.9289	0.0003	0.0087	0.0621
1164	0	0.8155	0	0.0003	0.1841
1165	0	0.8562	0	0	0.1438
1166	0.0003	0.7793	0.001	0.2183	0.001
1167	0.0153	0.8256	0	0.1591	0
1168	0.001	0.9433	0	0.0547	0.001
1169	0	0.8323	0.0557	0.0647	0.0473
1170	0.002	0.9923	0.001	0.0037	0.001
1171	0.001	0.9697	0.0037	0.0247	0.001
1172	0.001	0.991	0.002	0.004	0.002
1173	0.001	0.999	0	0	0
1174	0.0143	0.9097	0	0.075	0.001
1175	0.001	0.656	0	0.3387	0.0043
1176	0.01	0.9237	0	0.0663	0
1177	0.001	0.938	0	0.06	0.001
1178	0.001	0.8359	0	0.1608	0.0023
1179	0.0607	0.8507	0.0087	0.078	0.002
1180	0.0047	0.972	0	0.022	0.0013
1181	0.014	0.976	0.002	0.008	0
1182	0.0037	0.9917	0	0.003	0.0017
1183	0.001	0.9113	0	0.0877	0
1184	0.0017	0.8634	0	0.1343	0.0007
1185	0.002	0.997	0	0.001	0
1186	0.001	0.988	0	0.001	0.01
1187	0.0357	0.9633	0	0.001	0
1188	0.0013	0.9977	0	0.001	0
1189	0	0.9913	0.006	0.001	0.0017
1190	0.003	0.974	0.001	0.021	0.001
1191	0.012	0.9777	0.0003	0.009	0.001
1192	0.001	0.998	0	0.001	0
1193	0.001	0.9897	0	0.0093	0
1194	0.0007	0.998	0	0.001	0.0003
1195	0.001	0.9857	0	0.003	0.0103
1196	0.001	0.9214	0.001	0.0756	0.001
1197	0.001	0.9294	0.002	0.0666	0.001
1198	0.001	0.739	0.256	0.003	0.001
1199	0.001	0.6708	0	0.3232	0.005
1200	0.018	0.981	0	0.001	0
1201	0.001	0.9347	0.0007	0.06	0.0037
1202	0.014	0.9247	0.001	0.0593	0.001
1203	0	0.963	0	0.0367	0.0003
1204	0.001	0.9867	0.001	0.0063	0.005
1205	0	0.9459	0.003	0.001	0.0501
1206	0.002	0.408	0.176	0.224	0.19
1207	0.03	0.9667	0.001	0.0023	0
1208	0.005	0.9713	0.002	0.0177	0.004
1209	0.001	0.9967	0	0.002	0.0003
1210	0.001	0.8677	0	0.1303	0.001
1211	0.0003	0.9226	0	0.0761	0.001
1212	0	0.998	0	0.001	0.001
1213	0	0.9153	0.001	0.031	0.0527
1214	0.0057	0.5555	0.4349	0.003	0.001
1215	0.024	0.972	0.001	0.003	0
1216	0.0057	0.7909	0.005	0.1965	0.002
1217	0	0.998	0	0.001	0.001
1218	0.001	0.9967	0.0003	0.001	0.001
1219	0.001	0.234	0.764	0	0.001
1220	0	0.8676	0	0.1314	0.001
1221	0	0.9663	0	0.0337	0
1222	0.0007	0.945	0	0.0533	0.001
1223	0.0027	0.151	0	0.3297	0.5167
1224	0.0007	0.6878	0	0.0007	0.3109
1225	0.0097	0.9384	0	0.051	0.001
1226	0.003	0.966	0	0.002	0.029
1227	0.996	0.003	0	0.001	0
1228	1	0	0	0	0
1229	0	0.9319	0	0	0.0681
1230	0.465	0.1007	0.4333	0	0.001
1231	0.01	0.988	0	0.001	0.001
1232	0.4407	0.0027	0.001	0.4244	0.1312
1233	0.579	0.2153	0	0.204	0.0017
1234	0	0.9443	0	0.055	0.0007
1235	0.2543	0.241	0.427	0.0767	0.001
1236	0.9987	0.001	0	0.0003	0
1237	0.001	0.748	0	0.25	0.001
1238	0.0033	0.0543	0.691	0.0037	0.2477
1239	0.3351	0.1077	0.007	0.3778	0.1724
1240	0.2219	0.5472	0	0.2299	0.001
1241	0.001	0.9444	0	0.0536	0.001
1242	0.1245	0.3816	0.001	0.3736	0.1192
1243	0.001	0.0969	0.001	0.8128	0.0883
1244	0.0027	0.002	0.0574	0.9129	0.025
1245	0.001	0.3561	0.043	0.4245	0.1754
1246	0.002	0.7827	0.001	0.179	0.0353
1247	0.5253	0.1203	0.349	0.0023	0.003
1248	0.0053	0.1551	0.0557	0.7813	0.0027
1249	0.004	0.0047	0.5328	0.4508	0.0077
1250	0	0.2314	0.7653	0.001	0.0023
1251	0.997	0.001	0	0.001	0.001
1252	0.005	0.1704	0	0.548	0.2765
1253	0.096	0.109	0.001	0.754	0.04
1254	0.0157	0.5138	0	0.4668	0.0037
1255	0.0163	0.7934	0.001	0.1853	0.004
1256	0.003	0.5137	0	0.4377	0.0457
1257	0.0284	0.3879	0	0.567	0.0167
1258	0.022	0.5293	0	0.443	0.0057
1259	0.001	0.5347	0	0.4633	0.001
1260	0.0123	0.5692	0	0.4175	0.001
1261	0.0037	0.9323	0.0003	0.0603	0.0033
1262	0.0087	0.5639	0	0.4275	0
1263	0.0597	0.504	0	0.4316	0.0047
1264	0.0343	0.5455	0	0.4192	0.001
1265	0.973	0.027	0	0	0
1266	1	0	0	0	0
1267	0.001	0.894	0	0.105	0
1268	0.055	0.3853	0.01	0.526	0.0237
1269	0.058	0.4918	0.001	0.4221	0.027
1270	0.002	0.8243	0	0.1734	0.0003
1271	0.024	0.2574	0	0.5372	0.1814
1272	0.8937	0.104	0	0.0013	0.001
1273	0.001	0.8643	0.001	0.1327	0.001
1274	0.001	0.5859	0.4057	0.0043	0.003
1275	0.042	0.3761	0.002	0.5368	0.043
1276	0.0017	0.8391	0	0.1583	0.001
1277	0.0157	0.3783	0	0.5694	0.0367
1278	0.002	0.6097	0	0.3883	0
1279	0.113	0.4161	0.001	0.4675	0.0023
1280	0.0047	0.741	0	0.2533	0.001
1281	0.0113	0.5063	0.185	0.2217	0.0757
1282	0.001	0.7463	0	0.2517	0.001
1283	0.001	0.6331	0.001	0.3632	0.0017
1284	0.0017	0.8367	0.001	0.1596	0.001
1285	0.0027	0.6434	0	0.3529	0.001
1286	0.0023	0.631	0.001	0.3487	0.017
1287	0.001	0.7129	0	0.2851	0.001
1288	0.002	0.9303	0	0.0657	0.002
1289	0.001	0.8344	0	0.1636	0.001
1290	0.005	0.8453	0	0.1487	0.001
1291	0.001	0.3651	0	0.6195	0.0143
1292	0.0073	0.8112	0	0.1815	0
1293	0.0033	0.7279	0.001	0.1841	0.0837
1294	0.0213	0.0217	0.001	0.956	0
1295	0.005	0.4502	0	0.3569	0.1879
1296	0.001	0.794	0.001	0.201	0.003
1297	0.001	0.935	0	0.0606	0.0033
1298	0.0027	0.3891	0.001	0.5542	0.053
1299	0.002	0.8096	0	0.1884	0
1300	0.0047	0.8373	0	0.1581	0
1301	0.0037	0.5839	0	0.4115	0.001
1302	0.009	0.198	0.791	0.001	0.001
1303	0.005	0.7312	0	0.2488	0.015
1304	0.0023	0.7555	0.002	0.2392	0.001
1305	0.0017	0.7617	0	0.2356	0.001
1306	0.007	0.7253	0	0.266	0.0017
1307	0.003	0.4392	0.3107	0.001	0.2461
1308	0.0013	0.7449	0	0.2528	0.001
1309	0.001	0.7543	0	0.2437	0.001
1310	0.001	0.7473	0	0.2507	0.001
1311	0.0157	0.8449	0	0.1374	0.002
1312	0.0043	0.5827	0	0.412	0.001
1313	0.2077	0.2113	0.076	0.4927	0.0123
1314	0.001	0.7513	0	0.2467	0.001
1315	0.002	0.7773	0	0.2197	0.001
1316	0.002	0.8257	0	0.161	0.0113
1317	0.011	0.3242	0.001	0.5405	0.1233
1318	0.001	0.7577	0	0.2403	0.001
1319	0.0103	0.5605	0	0.3118	0.1174
1320	0.053	0.5195	0	0.4245	0.003
1321	0.0944	0.4845	0	0.4201	0.001
1322	0.0563	0.4033	0	0.538	0.0023
1323	0.002	0.6989	0	0.2971	0.002
1324	0.0687	0.4071	0.001	0.4918	0.0313
1325	0.002	0.2784	0	0.5989	0.1207
1326	0.001	0.8442	0	0.1538	0.001
1327	0.0093	0.6953	0	0.2943	0.001
1328	0.002	0.8031	0	0.1829	0.012
1329	0.0017	0.8182	0	0.1768	0.0033
1330	0.0053	0.7069	0	0.2868	0.001
1331	0.037	0.2436	0	0.5132	0.2063
1332	0.0023	0.8646	0	0.132	0.001
1333	0.0477	0.3289	0	0.4103	0.2131
1334	0.006	0.3499	0	0.4676	0.1765
1335	0.0584	0.3156	0	0.4178	0.2082
1336	0.0037	0.5205	0	0.4748	0.001
1337	0.4003	0.1627	0	0.349	0.088
1338	0.0387	0.2776	0	0.4792	0.2046
1339	0.0527	0.658	0.001	0.241	0.0473
1340	0.0097	0.332	0	0.4057	0.2527
1341	0.01	0.331	0	0.4033	0.2557
1342	0.055	0.001	0.0706	0.872	0.0013
1343	0.0237	0.3745	0	0.4228	0.1791
1344	0.015	0.2863	0	0.517	0.1817
1345	0.0559	0.4898	0	0.4103	0.044
1346	0.028	0.2675	0	0.5147	0.1898
1347	0.053	0.458	0	0.3867	0.1023
1348	0.0047	0.3935	0.001	0.5352	0.0656
1349	0.5664	0.1194	0.3122	0	0.002
1350	0.005	0.3949	0	0.5921	0.008
1351	1	0	0	0	0
1352	0.001	0.2363	0.7617	0	0.001
1353	0.0597	0.027	0.1917	0.7206	0.001
1354	0.001	0.0003	0.0534	0.9443	0.001
1355	0.001	0	0.057	0.941	0.001
1356	0.0556	0.001	0.065	0.877	0.0013
1357	0.0453	0.001	0.0743	0.8777	0.0017
1358	0.0163	0.1687	0.022	0.6313	0.1617
1359	0.0173	0.0023	0.001	0.9793	0
1360	0.165	0.2707	0	0.5633	0.001
1361	0.999	0.001	0	0	0
1362	0.2661	0.1514	0.0093	0.4802	0.093
1363	0.1796	0.1546	0	0.6648	0.001
1364	0.1807	0.144	0	0.6743	0.001
1365	0.1491	0.1321	0	0.7178	0.001
1366	0.0356	0.1166	0	0.8468	0.001
1367	0.0357	0.118	0	0.8453	0.001
1368	0.06	0.3456	0.3019	0.2909	0.0017
1369	0.1014	0.1624	0	0.7362	0
1370	0.1004	0.2054	0	0.6932	0.001
1371	0.002	0.001	0	0.997	0
1372	0.0444	0	0.0544	0.9013	0
1373	0.0457	0.065	0.0507	0.8376	0.001
1374	0.8727	0.098	0	0.0283	0.001
1375	0.0877	0.0117	0.122	0.7766	0.002
1376	0.0017	0.001	0.002	0.9943	0.001
1377	0.1146	0.0989	0.0433	0.7235	0.0197
1378	0.0337	0.0033	0.004	0.957	0.002
1379	1	0	0	0	0
1380	0	0.002	0.3118	0.6349	0.0514
1381	0.001	0.001	0.9583	0.0377	0.002
1382	0.0163	0.0003	0.0557	0.9276	0
1383	0.001	0.0683	0.4122	0.5175	0.001
1384	0.0067	0.4761	0	0.5162	0.001
1385	1	0	0	0	0
1386	0.002	0.001	0.016	0.98	0.001
1387	0.0023	0.001	0.0143	0.9813	0.001
1388	1	0	0	0	0
1389	0.0436	0.001	0.0137	0.9407	0.001
1390	0.006	0.2441	0.0157	0.5615	0.1727
1391	0.007	0.1297	0.362	0.487	0.0143
1392	0.0316	0.3	0.4895	0.1778	0.001
1393	0.0217	0.1704	0.5113	0.2955	0.001
1394	0.0023	0.2936	0.3453	0.3577	0.001
1395	0.0043	0.002	0.0437	0.95	0
1396	0.001	0.0047	0.3313	0.614	0.049
1397	0.1857	0.1443	0	0.669	0.001
1398	0.002	0.4587	0	0.5383	0.001
1399	0.0067	0.4023	0	0.59	0.001
1400	0.0033	0.5385	0	0.4572	0.001
1401	1	0	0	0	0
1402	0.2385	0.1187	0	0.6408	0.002
1403	0.1789	0.1413	0	0.6788	0.001
1404	0.006	0.3211	0	0.6719	0.001
1405	0.0203	0.4369	0.002	0.5272	0.0137
1406	0.0133	0.3875	0	0.5981	0.001
1407	0.1019	0.4377	0	0.4594	0.001
1408	0.0947	0.3043	0	0.6	0.001
1409	0	0.7739	0.0037	0.075	0.1474
1410	0.0907	0.3018	0	0.6065	0.001
1411	0.18	0.141	0	0.678	0.001
1412	0.001	0.3662	0	0.6154	0.0173
1413	0.027	0.4832	0	0.4888	0.001
1414	0	0.0804	0.003	0.9166	0
1415	0.001	0.4967	0.4967	0.002	0.0037
1416	0.37	0.0177	0.364	0.2453	0.003
1417	0.0493	0.0063	0.876	0.0673	0.001
1418	0.1601	0.0187	0	0.6626	0.1587
1419	0.1283	0.1813	0	0.55	0.1403
1420	0.4008	0.1651	0	0.3468	0.0874
1421	0.0117	0.8892	0	0.0991	0
1422	0.99	0.008	0	0.002	0
1423	0.163	0.4603	0.05	0.3253	0.0013
1424	0.3969	0.1659	0.0003	0.3476	0.0893
1425	0.0027	0.001	0	0.9963	0
1426	0.0027	0.0967	0.4091	0.4915	0
1427	1	0	0	0	0
1428	0.1207	0.0337	0.0473	0.7372	0.061
1429	0.2939	0.0017	0.007	0.6751	0.0223
1430	0.0257	0.1974	0	0.1464	0.6305
1431	1	0	0	0	0
1432	0.1337	0.2444	0.004	0.6059	0.012
1433	1	0	0	0	0
1434	0.2744	0.1784	0	0.5082	0.039
1435	0.2722	0.054	0.1114	0.556	0.0063
1436	0.1793	0.4353	0.0447	0.3203	0.0203
1437	0.1113	0.0829	0.0633	0.7378	0.0047
1438	0.1663	0.0413	0.0576	0.7241	0.0107
1439	0.1034	0.018	0.0864	0.7913	0.001
1440	0.1217	0.0197	0.06	0.7902	0.0083
1441	0.096	0.042	0.09	0.771	0.001
1442	0.111	0.131	0.0613	0.6957	0.001
1443	0.1765	0.0237	0.0956	0.7022	0.002
1444	1	0	0	0	0
1445	1	0	0	0	0
1446	0.1273	0.001	0.0677	0.774	0.03
1447	0.001	0.2935	0.2185	0.3909	0.0961
1448	0.0033	0.808	0	0.1777	0.011
1449	0.001	0.3547	0	0.4743	0.17
1450	0.2367	0.001	0.05	0.6532	0.059
1451	0	0.5924	0	0.2795	0.1281
1452	0	0.9123	0	0.001	0.0867
1453	0	0.6196	0	0	0.3804
1454	0.1027	0.2011	0	0.6951	0.001
1455	0.028	0.3929	0	0.0934	0.4857
1456	0.002	0.037	0.861	0.099	0.001
1457	0	0	1	0	0
1458	0.3877	0.1662	0.007	0.3481	0.0909
1459	0.002	0.3516	0.001	0.5185	0.127
1460	0.002	0.7033	0.109	0.0763	0.1093
1461	0.001	0.889	0	0.108	0.002
1462	0.003	0.99	0	0.006	0.001
1463	0.001	0.73	0.001	0.263	0.005
1464	0.001	0.7607	0.0043	0.2313	0.0027
1465	0.0007	0.0932	0.9011	0.003	0.002
1466	0.0123	0.147	0.042	0.7977	0.001
1467	0.097	0.5945	0.001	0.2979	0.0097
1468	0.0007	0.1147	0.6272	0.2544	0.003
1469	0.0143	0.0357	0.8857	0.0633	0.001
1470	0.003	0.0861	0.0947	0.8152	0.001
1471	0.029	0.0037	0.9653	0.002	0
1472	0.001	0.1863	0.8067	0.003	0.003
1473	0.0307	0.0327	0.06	0.8009	0.0757
1474	0	0	1	0	0
1475	0.002	0.0063	0.0863	0.9027	0.0027
1476	0.0217	0.225	0.0493	0.6963	0.0077
1477	0	0	0.9253	0.0043	0.0704
1478	0.002	0.001	0.881	0.115	0.001
1479	0.0513	0.0347	0.076	0.8291	0.009
1480	0.1688	0.1822	0.017	0.5891	0.043
1481	0.22	0.184	0.0003	0.573	0.0227
1482	0.0063	0.002	0.0567	0.934	0.001
1483	0.0643	0.064	0.0353	0.8353	0.001
1484	0.0033	0.0027	0.039	0.9423	0.0127
1485	0.1633	0.2677	0	0.568	0.001
1486	0.1391	0.1021	0.0757	0.6831	0
1487	0.004	0.008	0.078	0.904	0.006
1488	0.001	0.003	0.0973	0.8917	0.007
1489	0.004	0.004	0.07	0.871	0.051
1490	0.0093	0.002	0.039	0.883	0.0667
1491	0.002	0.002	0.0907	0.9043	0.001
1492	0.001	0.001	0.0317	0.916	0.0503
1493	0.0017	0.002	0.0887	0.9066	0.001
1494	0.1767	0.0077	0.081	0.7263	0.0083
1495	0.042	0.002	0.0967	0.7975	0.0617
1496	0.0467	0.0847	0.01	0.7895	0.069
1497	0.1519	0.1166	0.095	0.6355	0.001
1498	0.1014	0.018	0.125	0.7459	0.0097
1499	0.0017	0.0043	0.064	0.845	0.085
1500	0.025	0.004	0.051	0.9097	0.0103
1501	0.012	0.002	0.7056	0.2708	0.0097
1502	0.0507	0.2051	0.017	0.6165	0.1107
1503	0.0117	0.1497	0.043	0.7947	0.001
1504	0.009	0.1519	0.0413	0.7967	0.001
1505	0.1829	0.1909	0.029	0.5961	0.001
1506	0.001	0.0047	0.1127	0.8797	0.002
1507	0.001	0.003	0.0013	0.9927	0.002
1508	0.0187	0.001	0.3466	0.6328	0.001
1509	0.003	0.001	0.0177	0.9783	0
1510	0.001	0	0.057	0.942	0
1511	0.0023	0.2074	0.0023	0.7769	0.011
1512	0.003	0.001	0.1952	0.7698	0.031
1513	0.077	0.1067	0.3427	0.4727	0.001
1514	0.1316	0.1323	0.3249	0.4099	0.0013
1515	0.9953	0.001	0.001	0.0007	0.002
1516	0.1257	0.1284	0.5559	0.1881	0.002
1517	0.0043	0.1281	0	0.8676	0
1518	0.1601	0.0931	0.5013	0.2445	0.001
1519	0.002	0.082	0	0.5248	0.3911
1520	0.12	0.112	0.559	0.205	0.004
1521	0.0644	0.1644	0.3402	0.43	0.001
1522	0.116	0.1267	0.045	0.7113	0.001
1523	0.1557	0.1417	0.52	0.1817	0.001
1524	0.122	0.201	0	0.676	0.001
1525	0	0	1	0	0
1526	1	0	0	0	0
1527	0	0.5755	0	0	0.4245
1528	0.001	0.001	0.001	0	0.997
1529	0.001	0.001	0.6503	0.001	0.3467
1530	0	0.6668	0	0	0.3332
1531	0	0.6708	0	0	0.3292
1532	0.0003	0.542	0	0	0.4576
1533	0	0.748	0	0	0.252
1534	0.001	0.4702	0	0.0754	0.4535
1535	0.001	0.1293	0.001	0.001	0.8677
1536	0	0.718	0.001	0	0.281
1537	0.015	0.1396	0.001	0.009	0.8354
1538	0.003	0.494	0.0053	0.0277	0.47
1539	0.0277	0.1223	0.002	0.0557	0.7923
1540	0.0007	0.607	0	0	0.3923
1541	0	0.6682	0.021	0.002	0.3088
1542	0.003	0.1997	0	0.0167	0.7807
1543	0.002	0.087	0.001	0.2413	0.6687
1544	0.001	0.1477	0	0.084	0.7673
1545	0.001	0.5593	0	0	0.4397
1546	0.0003	0.612	0	0.069	0.3187
1547	0.001	0.5891	0.0087	0.053	0.3482
1548	0.001	0.5942	0.0053	0.0504	0.3491
1549	0	0.7442	0	0.0007	0.2551
1550	0	0	0	0	1
1551	0.0023	0.3014	0	0	0.6962
1552	0.001	0.5585	0	0	0.4405
1553	0	0.7445	0	0	0.2555
1554	0.0047	0.416	0.003	0.001	0.5753
1555	0.0023	0.192	0	0.048	0.7577
1556	0.002	0.0097	0	0	0.9883
1557	0.0163	0.0147	0.001	0.1639	0.8041
1558	0.001	0.0073	0	0.2051	0.7866
1559	0.001	0.1554	0.003	0.0864	0.7543
1560	0.001	0.077	0.8183	0	0.1037
1561	0	0.2045	0	0	0.7955
1562	0.001	0.002	0	0	0.997
1563	0	0.2965	0	0.0704	0.6331
1564	0	0.8376	0	0	0.1624
1565	0.004	0	0.002	0.5757	0.4183
1566	0.001	0.2053	0.002	0.007	0.7847
1567	0.0083	0.1859	0.001	0.004	0.8007
1568	0.005	0.1821	0	0.003	0.8099
1569	0	0.0968	0	0	0.9032
1570	0.001	0.112	0	0	0.887
1571	0	0.1027	0	0	0.8973
1572	0	0.3478	0	0.001	0.6512
1573	0.0187	0.1687	0	0.0734	0.7392
1574	0.001	0.1226	0.001	0.0467	0.8287
1575	0	0	0	0	1
1576	0	0.7952	0	0	0.2048
1577	0.0003	0.2481	0.001	0	0.7506
1578	0.001	0.001	0	0.044	0.954
1579	0	0.477	0	0	0.523
1580	0	0.6459	0	0	0.3541
1581	0	0.5881	0	0	0.4119
1582	0.0007	0.1921	0	0.001	0.8063
1583	0	0.8108	0	0	0.1892
1584	0	0.1642	0	0	0.8358
1585	0	0	0	0	1
1586	0.001	0.7285	0	0.002	0.2685
1587	0.004	0.1493	0.6893	0.005	0.1523
1588	0.0217	0.1859	0	0.0557	0.7367
1589	0.002	0.082	0	0.002	0.914
1590	0	0.1602	0	0	0.8398
1591	0	0.074	0	0.001	0.925
1592	0.002	0.3012	0.001	0.006	0.6898
1593	0	0.6734	0	0	0.3266
1594	0	0.141	0	0	0.859
1595	0	0.8379	0	0	0.1621
1596	0	0.5309	0	0	0.4691
1597	0	0	0	0	1
1598	0.001	0.2497	0.001	0.0113	0.737
1599	0.0043	0.1713	0	0.0777	0.7467
1600	0	0	0	0	1
1601	0.001	0.6704	0	0	0.3286
1602	0.0423	0.008	0.0087	0.0073	0.9336
1603	0.002	0.1544	0	0	0.8436
1604	0	0.2472	0	0	0.7528
1605	0	0.836	0.003	0	0.161
1606	0	0.001	0	0	0.999
1607	0	0	0	0	1
1608	0	0	0	0	1
1609	0.002	0.2683	0	0.0013	0.7283
1610	0	0.6758	0	0	0.3242
1611	0.0027	0.3103	0	0.0007	0.6863
1612	0.004	0.3642	0	0.001	0.6308
1613	0	0	0	0	1
1614	0.001	0.2307	0	0.066	0.7022
1615	0	0.4275	0	0	0.5725
1616	0	0.4785	0	0	0.5215
1617	0.001	0.5368	0	0.0313	0.4309
1618	0	0.2321	0	0	0.7679
1619	0.001	0.3933	0	0	0.6057
1620	0.046	0.1117	0.001	0.1601	0.6812
1621	0	0.162	0	0.001	0.837
1622	0	0.4988	0	0	0.5012
1623	0.001	0.0207	0.5533	0.016	0.4091
1624	0.002	0.166	0	0.001	0.831
1625	0.001	0.1677	0	0.001	0.8303
1626	0.001	0.471	0	0.0003	0.5277
1627	0	0.8348	0	0	0.1652
1628	0.001	0.3624	0.001	0.001	0.6346
1629	0.008	0.2217	0	0.002	0.7683
1630	0	0.7347	0.003	0	0.2623
1631	0	0.3786	0	0	0.6214
1632	0	0.4937	0	0	0.5063
1633	0	0.7289	0	0	0.2711
1634	0.003	0.0047	0.006	0.001	0.9853
1635	0.5208	0.0037	0.0043	0.1953	0.2759
1636	0.0127	0.1823	0	0.0903	0.7147
1637	0.008	0.156	0	0.083	0.753
1638	0.001	0.002	0	0	0.997
1639	0	0	0.999	0	0.001
1640	0.028	0.1623	0.002	0.0207	0.7871
1641	0.001	0.003	0	0.001	0.995
1642	0.002	0.0163	0	0.0013	0.9803
1643	0	0.5392	0	0	0.4608
1644	0	0	1	0	0
1645	0	0.4928	0	0	0.5072
1646	0.001	0.6737	0	0	0.3253
1647	0	0	0	0	1
1648	0.001	0.1006	0	0.001	0.8974
1649	0.002	0.1731	0	0.021	0.8039
1650	0	0.7585	0	0	0.2415
1651	0.007	0.104	0	0.001	0.888
1652	0.0403	0.1987	0	0.001	0.7599
1653	0.003	0.662	0	0.001	0.334
1654	0.009	0.0464	0	0	0.9446
1655	0	0	0	0	1
1656	0.008	0.1874	0	0.1207	0.6839
1657	0.0123	0.2337	0	0.027	0.727
1658	0.009	0.2156	0	0.0606	0.7148
1659	0.002	0.2307	0	0.0683	0.699
1660	0.001	0.1577	0	0.074	0.7673
1661	0	0	0	0	1
1662	0.0047	0.2224	0.007	0.0944	0.6716
1663	0.001	0.2227	0	0.0477	0.7287
1664	0.0007	0.6131	0	0.0666	0.3196
1665	0.001	0.6119	0	0.0673	0.3198
1666	0.021	0.0673	0.065	0.004	0.8427
1667	0.002	0.1283	0	0.0107	0.859
1668	0	0.7819	0	0	0.2181
1669	0	0.6598	0	0	0.3402
1670	0.001	0.1603	0	0.061	0.7777
1671	0	0.6939	0	0	0.3061
1672	0.0573	0.074	0	0.086	0.7827
1673	0	0.5122	0.003	0.067	0.4178
1674	0	0	0	0	1
1675	0.001	0.6418	0	0.001	0.3562
1676	0	0.83	0.001	0.001	0.168
1677	0.001	0.5929	0.0083	0.0536	0.3441
1678	0.001	0.002	0	0.001	0.996
1679	0	0.1667	0	0.001	0.8323
1680	0	0	0	0	1
1681	0.0894	0.2421	0.032	0.3855	0.2511
1682	0	0.6436	0	0	0.3564
1683	0	0.4957	0.001	0.076	0.4273
1684	0	0.526	0.001	0.0693	0.4037
1685	0	0.4817	0.001	0.0833	0.434
1686	0.001	0.1674	0	0.4658	0.3658
1687	0.001	0.593	0.0107	0.0433	0.352
1688	0.001	0.5847	0.011	0.0523	0.351
1689	0	0.811	0	0.001	0.188
1690	0	0.7575	0	0	0.2425
1691	0.001	0.001	0.0013	0.001	0.9957
1692	0.001	0.5858	0.0073	0.059	0.3469
1693	0.001	0.5818	0.0087	0.0546	0.3539
1694	0	0.7578	0.0013	0.0337	0.2071
1695	0.002	0.7318	0	0	0.2662
1696	0.0007	0.5238	0.001	0.0693	0.4052
1697	0.7827	0.001	0.001	0.018	0.1973
1698	0	0.7618	0	0	0.2382
1699	0.001	0.5817	0.012	0.0523	0.353
1700	0	0.6406	0	0.001	0.3584
1701	0.0003	0.001	0	0	0.9987
1702	0	0	0	0	1
1703	0	0	1	0	0
1704	0	0.7071	0.001	0	0.2919
1705	0.001	0.009	0.001	0.0007	0.9883
1706	0.001	0.5847	0	0	0.4143
1707	0	0	0.999	0	0.001
1708	0	0.1828	0	0.0874	0.7298
1709	0	0.1815	0	0.0841	0.7344
1710	0	0.3756	0.002	0.0767	0.5457
1711	0.0007	0.2727	0.001	0.001	0.7247
1712	0.0087	0.2903	0	0.0293	0.6717
1713	0.0117	0.404	0.2887	0.003	0.2927
1714	0	0.0007	0.002	0	0.9973
1715	0	0	0.999	0	0.001
1716	0	0	1	0	0
1717	0.001	0.4922	0	0	0.5068
1718	0	0	1	0	0
1719	0.003	0.1979	0.0033	0.0477	0.7481
1720	0.001	0.1067	0	0.085	0.8073
1721	0.003	0.3353	0	0.001	0.6607
1722	0	0.2261	0	0	0.7739
1723	0	0.2119	0	0	0.7881
1724	0	0.5886	0.002	0	0.4094
1725	0	0.3187	0.003	0.0637	0.6147
1726	0.001	0.744	0.005	0	0.25
1727	0.002	0.2087	0.004	0.122	0.6632
1728	0.0063	0.001	0.0117	0.0033	0.9777
1729	0	0.7981	0.001	0.001	0.1999
1730	0.001	0.308	0	0	0.691
1731	0.019	0.2447	0	0.0603	0.676
1732	0	0.427	0.001	0.001	0.571
1733	0.0017	0.1693	0.001	0.144	0.684
1734	0.001	0.2698	0	0.0317	0.6976
1735	0.0003	0.2688	0	0.0304	0.7005
1736	0.075	0.1703	0	0.0593	0.6953
1737	0.0427	0.2523	0	0.0033	0.7017
1738	0	0.1592	0.001	0.001	0.8388
1739	0.001	0.2291	0	0.0704	0.6996
1740	0	0.8123	0	0	0.1877
1741	0.0003	0.6101	0	0.0754	0.3142
1742	0.004	0.5002	0.0007	0.0063	0.4888
1743	0	0.7608	0	0	0.2392
1744	0.027	0.3893	0.002	0.1367	0.445
1745	0.8949	0	0	0	0.1051
1746	0	0.7578	0	0	0.2422
1747	0.0067	0.052	0	0.2437	0.6976
1748	0.008	0.1087	0	0.0964	0.7869
1749	0	0.5619	0	0.024	0.4141
1750	0.0584	0.0157	0	0.1807	0.7452
1751	0.0007	0.1965	0.001	0.0333	0.7685
1752	0.002	0.1097	0	0.0514	0.8369
1753	0.015	0.004	0	0.001	0.98
1754	0.001	0.016	0.001	0.0334	0.9486
1755	0.001	0.4588	0.2789	0.0017	0.2596
1756	0	0	0	0	1
1757	0.004	0.2901	0	0.053	0.6529
1758	0	0.8078	0	0	0.1922
1759	0.001	0.619	0	0	0.38
1760	0	0	1	0	0
1761	0.8989	0	0	0	0.1011
1762	0	0	0	0	1
1763	0.896	0	0	0	0.104
1764	0	0.8339	0	0	0.1661
1765	0.003	0.0203	0	0.2552	0.7215
1766	0.005	0.201	0.001	0.094	0.699
1767	0.017	0.2025	0	0.0884	0.6921
1768	0	0	1	0	0
1769	0	0.5799	0	0	0.4201
1770	0.001	0.4194	0	0.0536	0.526
1771	0	0.1247	0	0	0.8753
1772	0	0.2209	0	0	0.7791
1773	0.1467	0.185	0.0133	0.281	0.374
1774	0	0.001	0	0	0.999
1775	0.0023	0.0133	0	0.3017	0.6827
1776	0	0	0	0	1
1777	0	0.6913	0	0.042	0.2667
1778	0.0033	0.626	0	0.0867	0.284
1779	0	0.4905	0.001	0.0797	0.4288
1780	0	0.5284	0	0.07	0.4016
1781	0	0.4838	0.001	0.0843	0.4309
1782	0	0	0	0	1
1783	0	0.6393	0	0	0.3607
1784	0	0.5816	0	0.0904	0.328
1785	0	0.7673	0	0.0017	0.2311
1786	0.001	0.0013	0.7893	0.054	0.1544
1787	0.524	0.0013	0.002	0.1937	0.279
1788	0.0083	0.001	0.034	0.5514	0.4053
1789	0.4128	0.2791	0	0	0.3081
1790	0.0137	0.0017	0.002	0.3346	0.6481
1791	0.0107	0.2207	0	0.1027	0.6659
1792	0.001	0.7438	0	0.001	0.2542
1793	0.002	0.3562	0.031	0.2692	0.3416
1794	0.001	0	0.175	0.51	0.314
1795	0	0.1007	0.001	0	0.8983
1796	0.001	0.0237	0.001	0.2935	0.6809
1797	0.001	0.0137	0	0.001	0.9843
1798	0.9006	0	0	0	0.0994
1799	0.893	0	0	0	0.107
1800	0.002	0.0027	0.002	0.2069	0.7865
1801	0.1274	0.1657	0.018	0.3268	0.3621
1802	0.0047	0.0747	0	0.003	0.9176
1803	0.004	0.0053	0.0007	0.053	0.937
1804	0.1226	0.1713	0.0153	0.3269	0.3639
1805	0.002	0.1287	0	0.0893	0.78
1806	0.069	0.0843	0.007	0.2387	0.601
1807	0.002	0.6526	0	0.001	0.3444
1808	0.001	0.0003	0.001	0.4611	0.5365
1809	0.001	0.0003	0.001	0.4598	0.5378
1810	0.001	0.6382	0	0	0.3608
1811	0	0.7388	0	0.0003	0.2608
1812	0.001	0.3317	0	0	0.6673
1813	0.001	0.1394	0	0	0.8596
1814	0.002	0.2538	0.001	0.4463	0.2969
1815	0	0.348	0	0	0.652
1816	0	0.2703	0	0	0.7297
1817	0.0027	0.2563	0	0.001	0.74
1818	0.001	0.2469	0.2559	0.001	0.4952
1819	0.0003	0.2809	0	0.001	0.7178
1820	0	0.04	0	0	0.96
1821	0.001	0.5675	0.1979	0.001	0.2326
1822	0.002	0.2643	0.001	0.2187	0.514
1823	0	0.0697	0.0223	0.003	0.9049
1824	0.001	0.112	0	0.001	0.886
1825	0	0.0674	0	0	0.9326
1826	0	0.4646	0	0	0.5354
1827	0	0	0	0	1
1828	0	0	0	0	1
1829	0.001	0.2489	0.0027	0.1296	0.6178
1830	0	0.071	0	0.0003	0.9286
1831	0	0.334	0	0	0.666
1832	0	0.2047	0.001	0	0.7943
1833	0.001	0.3854	0	0.0333	0.5803
1834	0	0.0634	0	0	0.9366
1835	0.001	0.2023	0.0307	0.1103	0.6557
1836	0.001	0.01	0.7526	0.071	0.1654
1837	0.2741	0.1637	0	0	0.5622
1838	0.0003	0.104	0.001	0.112	0.7827
1839	0.0003	0	0.995	0.001	0.0037
1840	0	0	1	0	0
1841	0	0	1	0	0
1842	0.0043	0.0123	0	0.0297	0.9537
1843	0.002	0.4056	0.006	0.005	0.5814
1844	0	0.2813	0	0	0.7187
1845	0.0003	0.1467	0.709	0	0.144
1846	0	0.07	0.0003	0.001	0.9286
1847	0.3881	0	0.5495	0	0.0624
1848	0	0.2011	0	0	0.7989
1849	0	0.8358	0	0	0.1642
1850	0	0.838	0	0	0.162
1851	0.8979	0	0	0	0.1021
1852	0.0023	0.323	0.031	0.0027	0.641
1853	0.4076	0.2488	0	0	0.3436
1854	0.008	0.0901	0	0.1141	0.7879
1855	0.0023	0.0043	0	0.2541	0.7392
1856	0.0027	0.0727	0.001	0.1204	0.8033
1857	0	0.0023	0.339	0.0007	0.658
1858	0.0017	0.2043	0.002	0.1173	0.6747
1859	0.003	0.001	0	0.0207	0.9753
1860	0	0.6468	0	0.001	0.3522
1861	0.0077	0.1528	0	0.1968	0.6428
1862	0.0027	0.001	0	0.1277	0.8686
1863	0.0013	0.1848	0.003	0.0023	0.8085
1864	0.001	0.1096	0	0.2686	0.6208
1865	0.0057	0	0.0013	0.145	0.848
1866	0.002	0.0323	0.001	0.2183	0.7463
1867	0.5252	0.002	0.001	0.1977	0.2741
1868	0	0.3597	0	0	0.6403
1869	0.001	0.0023	0	0.1133	0.8833
1870	0.001	0.385	0.001	0.2763	0.3367
1871	0.002	0.1343	0	0.004	0.8597
1872	0.001	0.4548	0.0493	0.0247	0.4702
1873	0.0013	0.1521	0.009	0.0447	0.7929
1874	0	0.2785	0	0	0.7215
1875	0	0	0	0	1
1876	0	0.3301	0	0	0.6699
1877	0.001	0.2862	0.034	0.005	0.6738
1878	0	0	0	0	1
1879	0.5233	0.002	0.001	0.2007	0.273
1880	0.0013	0.568	0.023	0.002	0.4056
1881	0.001	0.001	0.0137	0.524	0.4604
1882	0.001	0.001	0.0117	0.5283	0.458
1883	0	0	0	0	1
1884	0.226	0.376	0.0463	0.0947	0.257
1885	0.0013	0.001	0.002	0.2813	0.7143
1886	0.0003	0	0.0073	0.6084	0.3839
1887	0.001	0.0023	0	0.1096	0.887
1888	0.001	0	0.001	0.4623	0.5357
1889	0.0273	0.5343	0.0007	0.1633	0.2743
1890	0.0083	0.001	0.027	0.4241	0.5396
1891	0	0.2785	0.0003	0	0.7211
1892	0.001	0	0.0467	0.6757	0.2767
1893	0	0	0.0297	0.6099	0.3604
1894	0.0017	0.0003	0.4645	0.3645	0.1691
1895	0.015	0.0007	0.006	0.4705	0.5078
1896	0.001	0	0.0903	0.6767	0.232
1897	0	0.6987	0	0.001	0.3003
1898	0.001	0.0003	0.002	0.6239	0.3728
1899	0.001	0.001	0.001	0.623	0.374
1900	0.002	0.002	0.0336	0.6509	0.3115
1901	0.074	0.0013	0.0903	0.589	0.2453
1902	0.001	0	0.0443	0.6999	0.2548
1903	0.0017	0	0.04	0.6527	0.3057
1904	0.001	0	0.0613	0.6673	0.2703
1905	0.0017	0.001	0.2401	0.4678	0.2894
1906	0.0073	0.0003	0.1	0.6852	0.2071
1907	0.002	0.0007	0.047	0.6979	0.2525
1908	0.002	0	0.2275	0.5394	0.2312
1909	0.001	0	0.0777	0.6097	0.3115
1910	0.001	0	0.0404	0.6171	0.3416
1911	0.0003	0	0.0467	0.6708	0.2822
1912	0.004	0	0.0507	0.6483	0.297
1913	0	0.004	0.074	0.6374	0.2845
1914	0.007	0.0017	0.565	0.2277	0.1987
1915	0.001	0.001	0.003	0.624	0.371
1916	0.001	0	0.042	0.6978	0.2592
1917	0.001	0	0.0646	0.6681	0.2662
1918	0.002	0.3189	0.038	0.0047	0.6365
1919	0	0	0.1255	0.669	0.2055
1920	0.001	0.3863	0	0.0324	0.5804
1921	0	0	0.0204	0.7134	0.2663
1922	0	0	0.016	0.7187	0.2653
1923	0.891	0	0.001	0	0.108
1924	0	0	0.0437	0.6946	0.2617
1925	0.001	0	0.0767	0.5973	0.325
1926	0	0	0.0023	0.6454	0.3522
1927	0.002	0.001	0.046	0.4369	0.5142
1928	0.0223	0.044	0	0.1621	0.7716
1929	0.0017	0.001	0.007	0.6325	0.3578
1930	0.001	0	0.0383	0.6598	0.3009
1931	0.003	0.0003	0.054	0.6485	0.2941
1932	0.001	0.001	0.049	0.6191	0.3299
1933	0.001	0	0.03	0.5766	0.3924
1934	0	0	0.0694	0.6264	0.3042
1935	0	0	0.795	0	0.205
1936	0.0003	0	0.0137	0.7157	0.2703
1937	0	0	0.0147	0.7234	0.2619
1938	0.0073	0	0.0113	0.6271	0.3542
1939	0	0	0.0297	0.6143	0.356
1940	0	0	0.0237	0.5317	0.4446
1941	0	0	0.046	0.6283	0.3257
1942	0	0	0.003	0.7237	0.2733
1943	0.0907	0.002	0.5622	0.0917	0.2534
1944	0	0	1	0	0
1945	0.0007	0.001	0.064	0.6592	0.2752
1946	0.002	0.001	0.001	0.5398	0.4562
1947	0.007	0.002	0.011	0.2473	0.7328
1948	0.012	0.001	0.0027	0.1186	0.8657
1949	0.001	0	0.041	0.6241	0.3339
1950	0.002	0	0.0073	0.6501	0.3406
1951	0.001	0	0	0.4546	0.5444
1952	0.001	0.001	0.153	0.462	0.383
1953	0.001	0.4645	0.001	0.005	0.5285
1954	0	0.269	0	0	0.731
1955	0	0.7279	0.001	0	0.2711
1956	0.001	0.4593	0	0	0.5397
1957	0	0.2071	0	0	0.7929
1958	0.001	0.5282	0	0.1554	0.3154
1959	0.001	0.584	0.001	0.105	0.309
1960	0.0143	0.2608	0	0.4111	0.3138
1961	0.002	0.001	0.3218	0.5227	0.1526
1962	0.005	0.7596	0.0133	0.002	0.2201
1963	0.0206	0.5971	0.001	0.0276	0.3536
1964	0.001	0	0.043	0.6263	0.3297
1965	0.001	0.6891	0.0003	0.0037	0.3059
1966	0.002	0.002	0.035	0.5698	0.3912
1967	0.002	0.2184	0	0.4185	0.3611
1968	0.0877	0	0.7945	0.001	0.1167
1969	0.0027	0.1019	0.005	0.534	0.3564
1970	0.002	0.5943	0.001	0.1009	0.3018
1971	0.1914	0.0123	0.5842	0.029	0.1831
1972	0.2047	0.0407	0.4371	0.0017	0.3158
1973	0.1144	0.002	0.6344	0.069	0.1801
1974	0.1727	0.015	0.5183	0.0477	0.2463
1975	0.1837	0.0934	0.5092	0.002	0.2117
1976	0.035	0.501	0	0.2061	0.2578
1977	0.2866	0.002	0.4345	0.0503	0.2266
1978	0.039	0.0127	0.5886	0.0613	0.2985
1979	0.002	0.1089	0.7602	0.001	0.1279
1980	0.0013	0.108	0.5395	0.0027	0.3484
1981	0.4947	0.005	0.193	0.0057	0.3017
1982	0.3411	0.0087	0.3505	0.012	0.2878
1983	0.001	0.1183	0.574	0.002	0.3047
1984	0.9	0	0	0	0.1
1985	0.898	0	0	0	0.102
1986	0.2253	0.0343	0.4512	0.0037	0.2856
1987	0.3835	0.0253	0.2544	0.0727	0.2641
1988	0.002	0.4892	0.001	0.1779	0.3299
1989	0.0017	0.1404	0.001	0.4325	0.4245
1990	0.001	0.5342	0	0.1627	0.3021
1991	0.012	0.5294	0	0.1895	0.2692
1992	0.0137	0.4247	0	0.2493	0.3123
1993	0.001	0.6119	0	0.0804	0.3068
1994	0.0023	0.4566	0	0.2538	0.2872
1995	0.001	0.2059	0	0.3592	0.4339
1996	0.037	0.2667	0	0.3843	0.312
1997	0.0053	0.0017	0	0.7352	0.2578
1998	0.0417	0.1794	0	0.4935	0.2854
[truncated: 25 more rows]
