# Supplementary material for: Genetic diversity and population structure of wheat landraces in Southern Winter Wheat Region of China
Source: BMC Genomics. 2024 Jul 3;25:664. doi: 10.1186/s12864-024-10564-z (PMC11223385; doi:10.1186/s12864-024-10564-z)
Supplement: Supplementary file 6 — Additional file 6:Table S5. The kinship relationships matrix between accessions. [file 12864_2024_10564_MOESM6_ESM.xlsx]

## Sheet: Table S5
Table S5 Estimates of evolutionary divergence between accessions
1
2	0.084
3	0.194	0.19
4	0.293	0.279	0.267
5	0.139	0.133	0.12	0.268
6	0.181	0.186	0.117	0.285	0.097
7	0.131	0.137	0.146	0.289	0.122	0.112
8	0.202	0.21	0.228	0.34	0.182	0.236	0.197
9	0.183	0.166	0.112	0.27	0.102	0.149	0.147	0.207
10	0.19	0.188	0.112	0.252	0.108	0.138	0.164	0.231	0.104
11	0.194	0.186	0.083	0.265	0.113	0.131	0.16	0.213	0.092	0.094
12	0.578	0.572	0.599	0.533	0.589	0.599	0.629	0.573	0.605	0.575	0.594
13	0.253	0.266	0.247	0.267	0.242	0.273	0.258	0.28	0.275	0.267	0.257	0.552
14	0.282	0.279	0.299	0.291	0.28	0.298	0.294	0.317	0.295	0.275	0.297	0.549	0.274
15	0.195	0.18	0.209	0.248	0.187	0.206	0.181	0.236	0.203	0.219	0.202	0.575	0.232	0.3
16	0.208	0.215	0.233	0.269	0.201	0.234	0.218	0.279	0.246	0.24	0.243	0.581	0.245	0.298	0.237
17	0.2	0.184	0.223	0.24	0.189	0.21	0.185	0.241	0.207	0.22	0.208	0.574	0.233	0.297	0.046	0.244
18	0.206	0.194	0.255	0.254	0.2	0.242	0.215	0.265	0.229	0.246	0.245	0.553	0.268	0.31	0.152	0.244	0.161
19	0.25	0.261	0.26	0.306	0.26	0.273	0.246	0.311	0.258	0.274	0.274	0.579	0.241	0.31	0.237	0.27	0.25	0.258
20	0.569	0.569	0.557	0.586	0.569	0.555	0.544	0.547	0.576	0.56	0.551	0.414	0.608	0.562	0.589	0.597	0.593	0.573	0.628
21	0.435	0.445	0.461	0.457	0.439	0.45	0.405	0.464	0.479	0.462	0.477	0.347	0.457	0.467	0.466	0.416	0.468	0.448	0.483	0.471
22	0.243	0.237	0.185	0.314	0.173	0.172	0.147	0.258	0.18	0.199	0.178	0.623	0.312	0.346	0.265	0.294	0.268	0.291	0.294	0.532	0.406
23	0.19	0.192	0.2	0.325	0.184	0.209	0.082	0.244	0.189	0.21	0.213	0.634	0.31	0.319	0.226	0.265	0.231	0.254	0.283	0.521	0.4	0.187
24	0.189	0.202	0.191	0.338	0.18	0.199	0.182	0.237	0.195	0.219	0.202	0.637	0.297	0.339	0.229	0.256	0.24	0.259	0.276	0.613	0.479	0.245	0.218
25	0.15	0.142	0.185	0.283	0.16	0.181	0.151	0.216	0.172	0.187	0.186	0.591	0.262	0.286	0.161	0.231	0.177	0.217	0.253	0.573	0.456	0.245	0.199	0.207
26	0.206	0.202	0.239	0.243	0.204	0.227	0.21	0.268	0.239	0.223	0.235	0.556	0.24	0.281	0.121	0.174	0.137	0.201	0.271	0.594	0.407	0.298	0.248	0.262	0.192
27	0.183	0.176	0.246	0.312	0.206	0.237	0.185	0.262	0.224	0.238	0.248	0.609	0.291	0.312	0.202	0.252	0.208	0.245	0.285	0.62	0.477	0.296	0.248	0.172	0.174	0.215
28	0.153	0.16	0.144	0.284	0.14	0.163	0.109	0.207	0.137	0.155	0.155	0.605	0.261	0.278	0.192	0.218	0.199	0.227	0.248	0.566	0.443	0.218	0.136	0.185	0.164	0.214	0.193
29	0.196	0.211	0.208	0.325	0.199	0.208	0.161	0.257	0.211	0.218	0.214	0.628	0.3	0.325	0.231	0.258	0.233	0.27	0.278	0.611	0.473	0.274	0.192	0.146	0.222	0.272	0.173	0.149
30	0.167	0.18	0.23	0.292	0.173	0.215	0.184	0.227	0.21	0.224	0.226	0.582	0.266	0.28	0.174	0.198	0.188	0.185	0.241	0.56	0.438	0.267	0.234	0.235	0.194	0.188	0.211	0.201	0.247
31	0.201	0.207	0.128	0.271	0.135	0.141	0.161	0.235	0.157	0.145	0.132	0.582	0.227	0.279	0.204	0.239	0.208	0.252	0.238	0.574	0.438	0.182	0.214	0.214	0.195	0.229	0.239	0.148	0.214	0.227
32	0.195	0.205	0.195	0.317	0.18	0.209	0.091	0.236	0.171	0.19	0.19	0.639	0.309	0.318	0.236	0.26	0.238	0.264	0.28	0.533	0.396	0.163	0.083	0.216	0.203	0.251	0.233	0.111	0.193	0.237	0.203
33	0.211	0.213	0.189	0.323	0.199	0.205	0.094	0.242	0.197	0.203	0.194	0.635	0.302	0.327	0.24	0.277	0.242	0.279	0.293	0.521	0.413	0.177	0.084	0.231	0.218	0.27	0.255	0.123	0.18	0.258	0.202	0.068
34	0.185	0.183	0.197	0.246	0.175	0.19	0.172	0.264	0.206	0.197	0.208	0.572	0.24	0.271	0.176	0.196	0.184	0.217	0.269	0.598	0.424	0.263	0.225	0.245	0.146	0.139	0.213	0.194	0.247	0.197	0.196	0.229	0.249
35	0.217	0.222	0.197	0.348	0.184	0.204	0.206	0.205	0.202	0.224	0.202	0.626	0.299	0.357	0.234	0.283	0.237	0.264	0.296	0.601	0.488	0.238	0.256	0.091	0.221	0.279	0.185	0.214	0.169	0.246	0.213	0.245	0.24	0.257
36	0.217	0.223	0.196	0.349	0.184	0.206	0.208	0.208	0.196	0.224	0.199	0.624	0.3	0.358	0.234	0.282	0.237	0.26	0.297	0.596	0.488	0.241	0.257	0.092	0.221	0.28	0.185	0.215	0.169	0.246	0.21	0.245	0.241	0.258	0.012
37	0.201	0.22	0.238	0.33	0.212	0.243	0.208	0.272	0.227	0.238	0.25	0.599	0.294	0.32	0.243	0.288	0.246	0.262	0.275	0.608	0.477	0.305	0.249	0.17	0.227	0.285	0.181	0.2	0.139	0.251	0.248	0.241	0.244	0.247	0.191	0.191
38	0.215	0.219	0.197	0.335	0.186	0.213	0.114	0.245	0.197	0.209	0.196	0.62	0.315	0.329	0.255	0.284	0.254	0.282	0.291	0.518	0.4	0.16	0.122	0.242	0.222	0.271	0.27	0.17	0.222	0.26	0.22	0.121	0.12	0.25	0.253	0.254	0.259
39	0.229	0.23	0.213	0.333	0.183	0.191	0.113	0.265	0.219	0.211	0.209	0.616	0.32	0.337	0.276	0.287	0.281	0.297	0.308	0.492	0.396	0.163	0.152	0.263	0.236	0.272	0.286	0.209	0.271	0.258	0.218	0.167	0.167	0.242	0.285	0.285	0.299	0.152
40	0.185	0.187	0.179	0.319	0.132	0.185	0.176	0.136	0.145	0.191	0.168	0.585	0.276	0.314	0.219	0.257	0.223	0.241	0.281	0.565	0.459	0.218	0.223	0.171	0.186	0.251	0.227	0.167	0.232	0.217	0.186	0.211	0.227	0.226	0.149	0.151	0.247	0.213	0.255
41	0.263	0.253	0.246	0.371	0.218	0.248	0.167	0.23	0.219	0.26	0.232	0.67	0.356	0.371	0.283	0.337	0.285	0.313	0.343	0.555	0.445	0.197	0.186	0.168	0.256	0.318	0.211	0.239	0.209	0.3	0.245	0.182	0.187	0.304	0.14	0.144	0.25	0.189	0.23	0.16
42	0.293	0.291	0.262	0.399	0.247	0.264	0.196	0.24	0.255	0.291	0.264	0.639	0.365	0.414	0.297	0.349	0.295	0.322	0.36	0.563	0.439	0.217	0.227	0.18	0.304	0.343	0.246	0.269	0.235	0.319	0.277	0.211	0.218	0.324	0.147	0.146	0.269	0.225	0.257	0.188	0.099
43	0.239	0.242	0.228	0.377	0.21	0.234	0.237	0.198	0.219	0.265	0.216	0.606	0.315	0.365	0.26	0.309	0.265	0.273	0.334	0.593	0.494	0.27	0.283	0.14	0.245	0.301	0.212	0.237	0.199	0.271	0.234	0.275	0.281	0.289	0.101	0.101	0.217	0.283	0.315	0.132	0.149	0.141
44	0.227	0.217	0.199	0.297	0.143	0.206	0.219	0.178	0.19	0.211	0.188	0.574	0.267	0.298	0.252	0.221	0.253	0.261	0.308	0.573	0.451	0.257	0.268	0.247	0.244	0.248	0.28	0.214	0.254	0.225	0.201	0.259	0.261	0.224	0.245	0.244	0.291	0.268	0.275	0.173	0.272	0.28	0.221
45	0.18	0.182	0.146	0.274	0.109	0.104	0.14	0.233	0.139	0.137	0.144	0.596	0.274	0.29	0.208	0.234	0.208	0.231	0.252	0.567	0.446	0.186	0.208	0.215	0.192	0.215	0.244	0.164	0.224	0.208	0.124	0.207	0.234	0.19	0.219	0.216	0.241	0.224	0.171	0.19	0.247	0.284	0.239	0.211
46	0.157	0.156	0.159	0.29	0.107	0.136	0.125	0.208	0.144	0.167	0.152	0.6	0.284	0.292	0.195	0.232	0.199	0.22	0.258	0.556	0.46	0.2	0.187	0.194	0.147	0.217	0.194	0.153	0.209	0.187	0.181	0.19	0.208	0.186	0.205	0.203	0.237	0.194	0.191	0.161	0.227	0.264	0.228	0.212	0.149
47	0.262	0.254	0.236	0.385	0.214	0.241	0.171	0.229	0.226	0.26	0.225	0.67	0.35	0.382	0.283	0.34	0.285	0.318	0.351	0.552	0.445	0.187	0.196	0.163	0.257	0.319	0.224	0.242	0.209	0.302	0.249	0.187	0.179	0.304	0.127	0.129	0.256	0.188	0.226	0.153	0.038	0.1	0.147	0.262	0.262	0.236
48	0.209	0.216	0.207	0.327	0.166	0.176	0.115	0.273	0.207	0.2	0.21	0.631	0.331	0.336	0.258	0.271	0.264	0.284	0.305	0.515	0.392	0.156	0.146	0.249	0.226	0.253	0.277	0.198	0.266	0.243	0.203	0.156	0.173	0.229	0.272	0.27	0.3	0.159	0.076	0.25	0.227	0.248	0.306	0.271	0.153	0.176	0.224
49	0.139	0.15	0.125	0.288	0.118	0.135	0.113	0.181	0.128	0.14	0.136	0.587	0.242	0.276	0.195	0.222	0.204	0.227	0.232	0.578	0.446	0.193	0.167	0.168	0.151	0.223	0.205	0.108	0.164	0.194	0.143	0.154	0.164	0.188	0.185	0.189	0.19	0.155	0.174	0.14	0.23	0.242	0.201	0.186	0.147	0.112	0.227	0.194
50	0.182	0.196	0.133	0.287	0.107	0.113	0.137	0.221	0.141	0.13	0.132	0.583	0.265	0.3	0.211	0.236	0.212	0.244	0.27	0.551	0.447	0.192	0.199	0.208	0.202	0.227	0.248	0.142	0.185	0.22	0.121	0.187	0.188	0.206	0.207	0.207	0.237	0.195	0.189	0.174	0.236	0.274	0.237	0.193	0.122	0.14	0.234	0.159	0.126
51	0.199	0.208	0.124	0.263	0.129	0.129	0.156	0.235	0.143	0.128	0.114	0.585	0.279	0.296	0.209	0.254	0.208	0.242	0.274	0.553	0.464	0.178	0.216	0.217	0.209	0.235	0.257	0.169	0.217	0.227	0.133	0.198	0.205	0.204	0.212	0.214	0.254	0.211	0.208	0.191	0.249	0.27	0.241	0.207	0.132	0.174	0.248	0.195	0.15
52	0.23	0.222	0.241	0.26	0.205	0.248	0.231	0.29	0.246	0.239	0.236	0.577	0.257	0.284	0.238	0.085	0.237	0.237	0.274	0.603	0.424	0.295	0.277	0.285	0.237	0.175	0.256	0.232	0.284	0.206	0.247	0.266	0.289	0.2	0.292	0.291	0.309	0.286	0.29	0.259	0.329	0.353	0.316	0.233	0.235	0.23	0.331	0.281	0.228
53	0.444	0.446	0.448	0.423	0.435	0.434	0.475	0.472	0.462	0.433	0.444	0.325	0.39	0.392	0.437	0.437	0.437	0.436	0.444	0.477	0.363	0.48	0.497	0.495	0.457	0.416	0.474	0.447	0.464	0.447	0.415	0.495	0.479	0.42	0.489	0.486	0.452	0.475	0.492	0.455	0.524	0.536	0.487	0.447	0.437	0.456	0.532	0.481	0.456
54	0.204	0.205	0.216	0.328	0.193	0.217	0.109	0.249	0.207	0.219	0.21	0.618	0.32	0.342	0.256	0.284	0.251	0.284	0.306	0.523	0.395	0.168	0.138	0.235	0.224	0.266	0.255	0.178	0.216	0.25	0.228	0.125	0.13	0.253	0.253	0.255	0.249	0.059	0.155	0.223	0.199	0.231	0.282	0.264	0.22	0.193	0.196	0.154	0.158
55	0.282	0.299	0.293	0.318	0.288	0.292	0.301	0.326	0.308	0.307	0.309	0.518	0.23	0.263	0.293	0.273	0.297	0.294	0.295	0.568	0.44	0.331	0.345	0.334	0.302	0.295	0.333	0.297	0.322	0.272	0.277	0.335	0.349	0.272	0.344	0.342	0.309	0.35	0.346	0.322	0.399	0.407	0.36	0.307	0.293	0.309	0.4	0.342	0.297
56	0.273	0.276	0.272	0.298	0.249	0.286	0.284	0.312	0.274	0.264	0.271	0.536	0.238	0.241	0.271	0.277	0.272	0.282	0.27	0.586	0.467	0.328	0.329	0.302	0.294	0.277	0.316	0.274	0.31	0.287	0.265	0.307	0.322	0.271	0.307	0.309	0.284	0.33	0.348	0.291	0.362	0.375	0.33	0.284	0.271	0.296	0.361	0.337	0.268
57	0.209	0.196	0.185	0.286	0.124	0.185	0.201	0.178	0.175	0.188	0.169	0.559	0.259	0.301	0.233	0.223	0.236	0.261	0.304	0.577	0.442	0.236	0.25	0.228	0.233	0.23	0.267	0.198	0.24	0.244	0.191	0.239	0.23	0.207	0.211	0.214	0.257	0.241	0.267	0.139	0.241	0.255	0.197	0.076	0.201	0.202	0.229	0.266	0.163
58	0.175	0.165	0.137	0.286	0.098	0.168	0.166	0.192	0.138	0.162	0.137	0.593	0.256	0.293	0.204	0.226	0.209	0.229	0.265	0.569	0.458	0.2	0.212	0.183	0.183	0.246	0.231	0.155	0.2	0.207	0.165	0.197	0.193	0.229	0.18	0.177	0.224	0.199	0.248	0.129	0.199	0.239	0.188	0.143	0.186	0.153	0.188	0.238	0.138
59	0.201	0.193	0.164	0.288	0.149	0.184	0.168	0.177	0.16	0.185	0.178	0.593	0.286	0.281	0.207	0.257	0.209	0.229	0.266	0.586	0.469	0.229	0.217	0.228	0.199	0.247	0.231	0.164	0.219	0.211	0.185	0.207	0.215	0.225	0.231	0.227	0.235	0.226	0.26	0.182	0.264	0.261	0.239	0.176	0.18	0.179	0.277	0.246	0.148
60	0.29	0.282	0.271	0.395	0.24	0.268	0.206	0.255	0.25	0.277	0.262	0.654	0.347	0.387	0.293	0.343	0.29	0.309	0.346	0.56	0.447	0.224	0.234	0.179	0.288	0.335	0.242	0.282	0.234	0.311	0.285	0.212	0.22	0.322	0.145	0.145	0.255	0.22	0.265	0.226	0.128	0.135	0.185	0.291	0.287	0.281	0.125	0.26	0.266
61	0.506	0.51	0.508	0.572	0.523	0.52	0.542	0.496	0.508	0.518	0.501	0.388	0.546	0.519	0.522	0.559	0.526	0.515	0.571	0.293	0.503	0.546	0.535	0.523	0.518	0.566	0.555	0.504	0.525	0.516	0.537	0.537	0.518	0.564	0.516	0.513	0.534	0.514	0.546	0.499	0.558	0.565	0.527	0.531	0.541	0.505	0.546	0.556	0.499
62	0.191	0.178	0.231	0.262	0.2	0.22	0.184	0.241	0.213	0.227	0.223	0.582	0.249	0.295	0.07	0.233	0.069	0.163	0.233	0.6	0.454	0.287	0.227	0.236	0.166	0.124	0.199	0.192	0.235	0.189	0.224	0.236	0.252	0.179	0.248	0.25	0.249	0.257	0.277	0.224	0.286	0.308	0.276	0.271	0.214	0.201	0.291	0.258	0.202
63	0.209	0.216	0.233	0.27	0.202	0.235	0.219	0.28	0.247	0.24	0.244	0.581	0.246	0.298	0.237	0	0.244	0.244	0.271	0.597	0.417	0.295	0.266	0.257	0.231	0.175	0.253	0.219	0.259	0.198	0.24	0.261	0.279	0.196	0.283	0.283	0.289	0.285	0.288	0.258	0.338	0.35	0.31	0.222	0.235	0.232	0.34	0.271	0.223
64	0.438	0.436	0.438	0.506	0.455	0.446	0.388	0.451	0.435	0.455	0.44	0.574	0.48	0.469	0.428	0.492	0.435	0.43	0.392	0.411	0.515	0.421	0.386	0.408	0.436	0.483	0.408	0.436	0.401	0.445	0.45	0.379	0.382	0.463	0.408	0.412	0.381	0.388	0.398	0.458	0.366	0.374	0.406	0.485	0.447	0.438	0.369	0.418	0.438
65	0.196	0.179	0.139	0.287	0.147	0.141	0.164	0.214	0.133	0.155	0.132	0.602	0.288	0.321	0.216	0.256	0.22	0.239	0.28	0.55	0.489	0.185	0.223	0.175	0.188	0.258	0.238	0.162	0.207	0.224	0.164	0.195	0.195	0.218	0.15	0.151	0.251	0.217	0.237	0.159	0.23	0.249	0.201	0.206	0.157	0.16	0.222	0.219	0.138
66	0.235	0.231	0.186	0.31	0.169	0.168	0.203	0.268	0.186	0.17	0.185	0.605	0.327	0.341	0.265	0.279	0.262	0.267	0.317	0.582	0.485	0.235	0.261	0.18	0.236	0.269	0.198	0.205	0.19	0.26	0.178	0.238	0.254	0.231	0.179	0.179	0.213	0.244	0.237	0.226	0.221	0.249	0.218	0.262	0.165	0.201	0.233	0.233	0.175
67	0.188	0.175	0.213	0.252	0.189	0.211	0.18	0.232	0.198	0.216	0.207	0.581	0.243	0.298	0.015	0.236	0.055	0.155	0.234	0.591	0.463	0.27	0.222	0.227	0.155	0.119	0.198	0.188	0.237	0.171	0.209	0.232	0.244	0.172	0.24	0.24	0.245	0.25	0.27	0.215	0.284	0.301	0.266	0.257	0.207	0.192	0.287	0.252	0.192
68	0.209	0.215	0.233	0.27	0.202	0.235	0.219	0.28	0.247	0.24	0.244	0.581	0.246	0.298	0.237	0	0.244	0.243	0.271	0.596	0.416	0.295	0.265	0.256	0.231	0.174	0.253	0.218	0.259	0.198	0.24	0.261	0.279	0.196	0.283	0.282	0.288	0.285	0.287	0.258	0.337	0.35	0.31	0.222	0.235	0.232	0.34	0.271	0.223
69	0.289	0.304	0.304	0.353	0.302	0.286	0.235	0.351	0.312	0.314	0.318	0.59	0.304	0.35	0.299	0.326	0.299	0.312	0.207	0.573	0.438	0.252	0.257	0.321	0.304	0.318	0.323	0.306	0.33	0.29	0.282	0.259	0.256	0.308	0.338	0.34	0.336	0.25	0.266	0.331	0.32	0.323	0.37	0.358	0.305	0.31	0.315	0.262	0.283
70	0.283	0.298	0.32	0.356	0.299	0.312	0.238	0.336	0.307	0.323	0.317	0.577	0.299	0.36	0.306	0.326	0.306	0.319	0.186	0.559	0.436	0.258	0.26	0.333	0.302	0.336	0.318	0.299	0.319	0.286	0.294	0.256	0.265	0.327	0.352	0.353	0.326	0.253	0.264	0.325	0.309	0.338	0.378	0.357	0.297	0.3	0.321	0.276	0.285
71	0.319	0.323	0.347	0.391	0.352	0.346	0.276	0.389	0.352	0.363	0.36	0.638	0.328	0.387	0.318	0.358	0.321	0.347	0.203	0.608	0.472	0.302	0.29	0.298	0.34	0.349	0.282	0.325	0.282	0.324	0.323	0.289	0.295	0.351	0.323	0.325	0.287	0.292	0.304	0.373	0.279	0.311	0.349	0.392	0.324	0.338	0.287	0.312	0.318
72	0.286	0.306	0.309	0.35	0.305	0.31	0.23	0.346	0.31	0.328	0.323	0.605	0.294	0.329	0.292	0.304	0.3	0.301	0.175	0.583	0.42	0.272	0.256	0.318	0.293	0.324	0.315	0.295	0.31	0.293	0.288	0.25	0.259	0.306	0.339	0.34	0.318	0.27	0.29	0.326	0.309	0.33	0.374	0.359	0.309	0.312	0.315	0.28	0.284
73	0.283	0.298	0.32	0.355	0.298	0.312	0.238	0.335	0.307	0.322	0.317	0.576	0.298	0.36	0.306	0.326	0.306	0.319	0.186	0.559	0.435	0.257	0.259	0.332	0.302	0.336	0.317	0.299	0.319	0.285	0.294	0.256	0.265	0.328	0.352	0.352	0.325	0.253	0.264	0.324	0.309	0.338	0.377	0.356	0.297	0.299	0.32	0.276	0.285
74	0.192	0.202	0.237	0.324	0.218	0.248	0.226	0.254	0.234	0.243	0.233	0.542	0.302	0.3	0.246	0.242	0.254	0.26	0.305	0.422	0.505	0.309	0.269	0.282	0.221	0.26	0.255	0.208	0.269	0.225	0.268	0.269	0.271	0.248	0.287	0.285	0.287	0.279	0.298	0.241	0.346	0.374	0.318	0.286	0.249	0.214	0.343	0.296	0.206
75	0.273	0.285	0.319	0.34	0.283	0.32	0.299	0.342	0.309	0.319	0.323	0.486	0.297	0.331	0.287	0.309	0.292	0.303	0.238	0.557	0.407	0.35	0.326	0.347	0.314	0.309	0.326	0.291	0.326	0.292	0.294	0.329	0.335	0.301	0.359	0.36	0.304	0.337	0.345	0.328	0.396	0.403	0.372	0.338	0.305	0.306	0.402	0.35	0.297
76	0.524	0.512	0.502	0.514	0.51	0.503	0.547	0.531	0.518	0.508	0.509	0.346	0.55	0.493	0.549	0.512	0.547	0.521	0.555	0.355	0.486	0.564	0.558	0.557	0.536	0.522	0.57	0.519	0.56	0.534	0.515	0.568	0.561	0.51	0.554	0.552	0.557	0.55	0.521	0.513	0.59	0.58	0.54	0.483	0.51	0.518	0.592	0.539	0.504
77	0.256	0.266	0.285	0.316	0.269	0.285	0.273	0.336	0.277	0.285	0.296	0.515	0.313	0.328	0.273	0.281	0.281	0.292	0.239	0.572	0.423	0.329	0.312	0.304	0.28	0.3	0.299	0.273	0.3	0.271	0.277	0.319	0.324	0.275	0.321	0.325	0.291	0.335	0.347	0.309	0.368	0.375	0.365	0.329	0.29	0.283	0.382	0.326	0.279
78	0.209	0.215	0.233	0.27	0.202	0.235	0.219	0.28	0.247	0.24	0.244	0.581	0.246	0.298	0.237	0	0.244	0.243	0.271	0.597	0.416	0.295	0.265	0.257	0.231	0.175	0.253	0.218	0.259	0.198	0.24	0.261	0.279	0.196	0.283	0.282	0.289	0.285	0.287	0.258	0.337	0.35	0.31	0.222	0.235	0.232	0.34	0.271	0.223
79	0.351	0.348	0.354	0.359	0.337	0.369	0.361	0.363	0.357	0.345	0.362	0.439	0.35	0.347	0.376	0.31	0.382	0.362	0.39	0.49	0.241	0.364	0.365	0.387	0.366	0.33	0.389	0.359	0.391	0.343	0.347	0.365	0.377	0.332	0.395	0.396	0.398	0.368	0.387	0.374	0.421	0.416	0.403	0.312	0.365	0.377	0.419	0.367	0.373
80	0.231	0.222	0.242	0.261	0.205	0.248	0.232	0.291	0.246	0.24	0.236	0.577	0.257	0.284	0.238	0.085	0.236	0.237	0.274	0.602	0.424	0.295	0.277	0.285	0.237	0.175	0.256	0.232	0.285	0.206	0.248	0.266	0.289	0.2	0.293	0.292	0.31	0.286	0.29	0.26	0.329	0.353	0.317	0.234	0.236	0.23	0.332	0.281	0.228
81	0.209	0.216	0.234	0.27	0.202	0.235	0.219	0.28	0.247	0.24	0.244	0.581	0.246	0.298	0.237	0	0.244	0.244	0.271	0.597	0.417	0.295	0.266	0.257	0.231	0.175	0.253	0.219	0.259	0.199	0.24	0.261	0.279	0.196	0.283	0.283	0.289	0.286	0.288	0.258	0.337	0.35	0.31	0.222	0.235	0.232	0.34	0.271	0.224
82	0.431	0.434	0.416	0.417	0.403	0.403	0.412	0.417	0.415	0.421	0.421	0.432	0.373	0.334	0.411	0.42	0.403	0.418	0.431	0.406	0.416	0.424	0.42	0.461	0.423	0.409	0.47	0.413	0.458	0.408	0.399	0.407	0.422	0.394	0.468	0.465	0.434	0.417	0.421	0.414	0.473	0.457	0.474	0.382	0.397	0.424	0.476	0.427	0.407
83	0.305	0.314	0.314	0.276	0.287	0.319	0.329	0.32	0.314	0.305	0.31	0.51	0.231	0.193	0.313	0.301	0.308	0.311	0.301	0.58	0.458	0.362	0.357	0.355	0.324	0.311	0.35	0.304	0.34	0.301	0.288	0.342	0.345	0.308	0.36	0.36	0.311	0.36	0.372	0.327	0.404	0.411	0.369	0.302	0.319	0.339	0.403	0.374	0.301
84	0.254	0.26	0.26	0.256	0.247	0.277	0.271	0.316	0.256	0.234	0.257	0.515	0.233	0.191	0.269	0.277	0.269	0.285	0.274	0.572	0.448	0.321	0.313	0.301	0.269	0.263	0.292	0.263	0.298	0.272	0.252	0.293	0.314	0.249	0.308	0.309	0.272	0.31	0.329	0.274	0.354	0.375	0.323	0.292	0.261	0.281	0.36	0.32	0.267
85	0.272	0.252	0.267	0.356	0.244	0.274	0.199	0.296	0.241	0.274	0.253	0.646	0.348	0.349	0.297	0.326	0.288	0.311	0.337	0.573	0.449	0.209	0.221	0.213	0.27	0.34	0.234	0.256	0.231	0.308	0.276	0.198	0.206	0.318	0.205	0.204	0.262	0.21	0.26	0.249	0.13	0.168	0.224	0.3	0.283	0.263	0.134	0.247	0.265
86	0.209	0.215	0.233	0.27	0.202	0.235	0.219	0.28	0.247	0.24	0.244	0.581	0.246	0.298	0.237	0	0.244	0.244	0.271	0.596	0.417	0.295	0.265	0.257	0.231	0.174	0.253	0.218	0.259	0.198	0.24	0.261	0.278	0.196	0.283	0.283	0.289	0.285	0.287	0.258	0.337	0.35	0.31	0.223	0.235	0.232	0.34	0.271	0.223
87	0.251	0.243	0.251	0.229	0.238	0.26	0.255	0.302	0.245	0.233	0.245	0.542	0.225	0.183	0.254	0.269	0.245	0.287	0.258	0.593	0.464	0.318	0.287	0.31	0.26	0.262	0.283	0.231	0.275	0.272	0.225	0.274	0.276	0.241	0.326	0.326	0.276	0.292	0.314	0.284	0.344	0.383	0.343	0.262	0.256	0.276	0.349	0.312	0.237
88	0.191	0.194	0.123	0.289	0.116	0.126	0.163	0.198	0.149	0.12	0.115	0.583	0.252	0.284	0.219	0.221	0.219	0.244	0.267	0.555	0.448	0.177	0.216	0.208	0.204	0.231	0.252	0.155	0.212	0.225	0.133	0.202	0.2	0.207	0.181	0.182	0.255	0.197	0.202	0.164	0.225	0.248	0.208	0.186	0.136	0.161	0.218	0.19	0.128
89	0.136	0.143	0.148	0.276	0.092	0.132	0.095	0.109	0.132	0.157	0.134	0.612	0.267	0.275	0.195	0.202	0.198	0.23	0.268	0.551	0.418	0.145	0.137	0.186	0.146	0.195	0.205	0.145	0.198	0.18	0.168	0.135	0.153	0.167	0.178	0.179	0.232	0.132	0.125	0.114	0.157	0.2	0.196	0.129	0.133	0.041	0.161	0.132	0.089
90	0.148	0.141	0.175	0.287	0.137	0.175	0.139	0.208	0.165	0.192	0.184	0.594	0.255	0.307	0.166	0.212	0.176	0.216	0.251	0.576	0.448	0.238	0.185	0.202	0.137	0.193	0.182	0.147	0.201	0.173	0.187	0.19	0.211	0.176	0.21	0.214	0.226	0.214	0.233	0.172	0.251	0.289	0.229	0.22	0.178	0.148	0.252	0.211	0.144
91	0.541	0.528	0.538	0.497	0.521	0.532	0.512	0.522	0.533	0.519	0.52	0.284	0.518	0.503	0.54	0.538	0.539	0.521	0.567	0.394	0.393	0.459	0.508	0.559	0.547	0.509	0.569	0.551	0.597	0.552	0.523	0.501	0.498	0.531	0.555	0.554	0.583	0.483	0.49	0.504	0.502	0.482	0.532	0.496	0.539	0.545	0.503	0.493	0.546
92	0.195	0.199	0.229	0.335	0.189	0.225	0.178	0.242	0.206	0.226	0.225	0.63	0.293	0.315	0.237	0.265	0.239	0.265	0.276	0.61	0.494	0.288	0.221	0.169	0.212	0.27	0.173	0.173	0.13	0.235	0.227	0.224	0.225	0.25	0.19	0.193	0.163	0.242	0.239	0.236	0.224	0.264	0.213	0.251	0.213	0.183	0.234	0.251	0.161
93	0.191	0.201	0.199	0.308	0.186	0.213	0.088	0.231	0.202	0.215	0.206	0.64	0.294	0.319	0.239	0.273	0.237	0.273	0.288	0.519	0.395	0.183	0.123	0.236	0.207	0.254	0.234	0.152	0.214	0.244	0.214	0.112	0.112	0.237	0.26	0.261	0.246	0.11	0.154	0.215	0.192	0.224	0.289	0.259	0.22	0.185	0.19	0.159	0.156
94	0.296	0.296	0.308	0.332	0.297	0.317	0.318	0.381	0.303	0.311	0.316	0.491	0.319	0.334	0.31	0.328	0.323	0.311	0.261	0.552	0.441	0.356	0.354	0.337	0.305	0.341	0.339	0.312	0.336	0.306	0.31	0.35	0.361	0.31	0.353	0.353	0.305	0.357	0.393	0.348	0.405	0.413	0.37	0.363	0.326	0.319	0.414	0.377	0.32
95	0.208	0.215	0.233	0.27	0.202	0.235	0.218	0.28	0.247	0.24	0.244	0.582	0.246	0.298	0.236	0	0.243	0.243	0.271	0.597	0.417	0.295	0.265	0.256	0.23	0.174	0.252	0.218	0.258	0.198	0.24	0.261	0.278	0.196	0.282	0.282	0.288	0.285	0.288	0.258	0.337	0.349	0.309	0.222	0.235	0.231	0.339	0.271	0.223
96	0.228	0.23	0.241	0.285	0.212	0.244	0.246	0.278	0.245	0.248	0.247	0.567	0.238	0.259	0.251	0.14	0.246	0.245	0.275	0.575	0.445	0.305	0.281	0.272	0.258	0.232	0.271	0.234	0.265	0.228	0.252	0.275	0.285	0.239	0.277	0.274	0.291	0.285	0.318	0.255	0.328	0.341	0.291	0.234	0.255	0.248	0.33	0.295	0.236
97	0.212	0.227	0.232	0.29	0.235	0.232	0.213	0.287	0.239	0.249	0.246	0.573	0.266	0.303	0.211	0.25	0.217	0.241	0.159	0.62	0.45	0.268	0.256	0.243	0.221	0.249	0.245	0.215	0.25	0.216	0.217	0.245	0.262	0.236	0.264	0.266	0.253	0.27	0.297	0.252	0.321	0.332	0.297	0.288	0.239	0.231	0.325	0.277	0.205
98	0.219	0.216	0.224	0.318	0.181	0.237	0.199	0.208	0.195	0.212	0.223	0.618	0.318	0.298	0.244	0.283	0.239	0.264	0.3	0.615	0.498	0.275	0.249	0.185	0.232	0.277	0.177	0.199	0.18	0.233	0.234	0.231	0.242	0.263	0.186	0.184	0.189	0.252	0.293	0.221	0.199	0.231	0.214	0.225	0.236	0.209	0.216	0.283	0.202
99	0.399	0.41	0.44	0.403	0.403	0.43	0.441	0.433	0.438	0.429	0.439	0.406	0.357	0.343	0.387	0.419	0.399	0.408	0.414	0.482	0.463	0.485	0.47	0.466	0.423	0.384	0.421	0.424	0.459	0.407	0.417	0.469	0.473	0.406	0.46	0.459	0.431	0.476	0.483	0.431	0.504	0.517	0.465	0.431	0.429	0.427	0.504	0.473	0.431
100	0.254	0.26	0.26	0.255	0.248	0.278	0.271	0.317	0.257	0.235	0.257	0.515	0.233	0.191	0.269	0.277	0.269	0.285	0.274	0.572	0.448	0.322	0.313	0.301	0.269	0.263	0.292	0.264	0.298	0.272	0.252	0.293	0.314	0.249	0.309	0.31	0.273	0.31	0.329	0.275	0.354	0.376	0.324	0.292	0.261	0.282	0.361	0.321	0.267
101	0.64	0.638	0.643	0.576	0.64	0.651	0.63	0.62	0.649	0.62	0.64	0.215	0.584	0.589	0.628	0.621	0.627	0.606	0.613	0.351	0.418	0.587	0.606	0.692	0.648	0.605	0.669	0.645	0.685	0.644	0.617	0.603	0.602	0.622	0.685	0.683	0.659	0.591	0.579	0.635	0.637	0.613	0.666	0.619	0.641	0.654	0.636	0.598	0.643
102	0.659	0.653	0.67	0.588	0.673	0.662	0.648	0.635	0.679	0.649	0.661	0.163	0.616	0.581	0.644	0.644	0.641	0.619	0.646	0.373	0.313	0.609	0.628	0.706	0.668	0.62	0.684	0.676	0.693	0.661	0.65	0.635	0.622	0.643	0.695	0.692	0.682	0.611	0.606	0.658	0.654	0.627	0.672	0.638	0.668	0.669	0.66	0.621	0.665
103	0.242	0.239	0.185	0.334	0.178	0.166	0.135	0.255	0.219	0.215	0.205	0.634	0.314	0.352	0.264	0.274	0.279	0.298	0.308	0.509	0.404	0.154	0.179	0.254	0.232	0.266	0.285	0.211	0.272	0.264	0.206	0.175	0.177	0.242	0.265	0.266	0.312	0.181	0.118	0.242	0.216	0.238	0.301	0.254	0.183	0.181	0.221	0.139	0.171
104	0.189	0.211	0.159	0.306	0.148	0.141	0.165	0.222	0.181	0.18	0.175	0.566	0.271	0.309	0.252	0.244	0.261	0.266	0.26	0.562	0.449	0.202	0.237	0.222	0.2	0.245	0.259	0.172	0.244	0.226	0.162	0.214	0.229	0.216	0.235	0.235	0.26	0.226	0.18	0.181	0.281	0.271	0.241	0.219	0.149	0.145	0.281	0.189	0.123
105	0.209	0.214	0.233	0.269	0.202	0.234	0.218	0.281	0.247	0.24	0.244	0.583	0.246	0.298	0.236	0	0.242	0.242	0.27	0.597	0.417	0.294	0.264	0.256	0.23	0.175	0.251	0.218	0.257	0.198	0.24	0.261	0.278	0.196	0.282	0.282	0.287	0.285	0.288	0.258	0.336	0.349	0.309	0.222	0.234	0.232	0.339	0.271	0.223
106	0.208	0.215	0.233	0.27	0.202	0.235	0.219	0.28	0.247	0.24	0.244	0.581	0.246	0.298	0.237	0	0.244	0.243	0.271	0.596	0.417	0.295	0.265	0.257	0.231	0.175	0.252	0.218	0.259	0.198	0.24	0.261	0.278	0.196	0.283	0.282	0.289	0.285	0.287	0.258	0.337	0.35	0.31	0.222	0.235	0.232	0.34	0.27	0.223
107	0.208	0.215	0.233	0.27	0.201	0.235	0.219	0.28	0.247	0.24	0.244	0.581	0.246	0.298	0.237	0	0.244	0.243	0.27	0.597	0.417	0.295	0.265	0.256	0.23	0.175	0.253	0.218	0.258	0.198	0.239	0.261	0.278	0.196	0.282	0.282	0.288	0.285	0.287	0.258	0.337	0.35	0.31	0.222	0.235	0.232	0.34	0.27	0.223
108	0.209	0.215	0.233	0.27	0.202	0.235	0.219	0.28	0.247	0.24	0.244	0.581	0.246	0.298	0.237	0	0.244	0.243	0.271	0.597	0.417	0.295	0.265	0.256	0.231	0.175	0.252	0.219	0.258	0.198	0.24	0.261	0.278	0.196	0.283	0.283	0.289	0.285	0.287	0.258	0.337	0.35	0.31	0.222	0.235	0.232	0.34	0.271	0.223
109	0.562	0.561	0.547	0.58	0.563	0.554	0.531	0.537	0.561	0.555	0.541	0.408	0.602	0.555	0.572	0.597	0.581	0.563	0.607	0.037	0.475	0.53	0.508	0.603	0.557	0.597	0.603	0.553	0.593	0.564	0.565	0.516	0.508	0.596	0.596	0.592	0.595	0.508	0.492	0.555	0.536	0.554	0.583	0.569	0.56	0.544	0.54	0.515	0.565
110	0.284	0.298	0.32	0.356	0.298	0.312	0.238	0.335	0.307	0.322	0.317	0.576	0.299	0.36	0.306	0.326	0.306	0.319	0.187	0.558	0.435	0.257	0.26	0.333	0.302	0.336	0.317	0.299	0.319	0.286	0.294	0.256	0.265	0.328	0.352	0.353	0.326	0.253	0.264	0.324	0.309	0.339	0.377	0.357	0.297	0.3	0.32	0.276	0.285
111	0.358	0.366	0.358	0.399	0.362	0.353	0.313	0.403	0.372	0.371	0.372	0.582	0.367	0.387	0.355	0.387	0.365	0.377	0.255	0.504	0.489	0.318	0.321	0.375	0.369	0.394	0.39	0.349	0.374	0.375	0.342	0.303	0.303	0.39	0.393	0.396	0.364	0.316	0.344	0.39	0.374	0.379	0.438	0.433	0.361	0.378	0.374	0.344	0.343
112	0.245	0.245	0.24	0.293	0.246	0.249	0.24	0.303	0.247	0.258	0.251	0.577	0.261	0.276	0.229	0.272	0.237	0.27	0.149	0.628	0.463	0.284	0.274	0.277	0.245	0.272	0.268	0.229	0.251	0.248	0.22	0.264	0.267	0.248	0.295	0.299	0.265	0.28	0.302	0.278	0.335	0.355	0.324	0.313	0.25	0.254	0.34	0.306	0.221
113	0.283	0.297	0.32	0.356	0.297	0.311	0.237	0.334	0.307	0.322	0.317	0.577	0.298	0.359	0.306	0.325	0.306	0.318	0.186	0.559	0.435	0.257	0.259	0.332	0.301	0.335	0.317	0.298	0.319	0.285	0.293	0.255	0.265	0.327	0.352	0.352	0.325	0.252	0.264	0.324	0.309	0.338	0.377	0.356	0.296	0.299	0.32	0.275	0.284
114	0.167	0.16	0.216	0.307	0.177	0.212	0.17	0.215	0.202	0.226	0.223	0.581	0.26	0.28	0.162	0.233	0.17	0.218	0.255	0.567	0.445	0.268	0.217	0.225	0.139	0.206	0.19	0.184	0.23	0.122	0.21	0.224	0.241	0.196	0.241	0.241	0.229	0.248	0.257	0.208	0.28	0.318	0.271	0.228	0.201	0.188	0.282	0.243	0.181
115	0.132	0.139	0.178	0.284	0.134	0.172	0.146	0.21	0.155	0.175	0.169	0.579	0.26	0.292	0.196	0.219	0.196	0.211	0.274	0.567	0.448	0.224	0.198	0.191	0.14	0.212	0.181	0.154	0.197	0.171	0.205	0.187	0.21	0.174	0.2	0.199	0.195	0.2	0.239	0.166	0.251	0.277	0.223	0.219	0.19	0.147	0.252	0.231	0.142
116	0.176	0.165	0.117	0.273	0.109	0.136	0.148	0.199	0.106	0.132	0.106	0.602	0.252	0.293	0.194	0.244	0.201	0.238	0.255	0.567	0.474	0.179	0.2	0.187	0.166	0.244	0.226	0.141	0.203	0.218	0.15	0.178	0.185	0.212	0.189	0.186	0.232	0.201	0.229	0.143	0.218	0.254	0.205	0.174	0.148	0.148	0.208	0.224	0.124
117	0.656	0.657	0.661	0.59	0.661	0.657	0.641	0.638	0.666	0.646	0.655	0.306	0.602	0.597	0.639	0.634	0.644	0.629	0.636	0.398	0.444	0.603	0.62	0.629	0.663	0.622	0.608	0.661	0.613	0.662	0.643	0.618	0.614	0.64	0.625	0.624	0.604	0.609	0.598	0.658	0.571	0.553	0.602	0.633	0.663	0.663	0.574	0.615	0.655
118	0.264	0.262	0.268	0.28	0.259	0.282	0.279	0.296	0.266	0.254	0.273	0.543	0.255	0.232	0.258	0.275	0.252	0.282	0.304	0.565	0.476	0.345	0.314	0.304	0.27	0.262	0.302	0.275	0.31	0.276	0.272	0.303	0.322	0.256	0.306	0.306	0.299	0.32	0.332	0.291	0.342	0.365	0.326	0.264	0.276	0.289	0.347	0.328	0.268
119	0.256	0.262	0.259	0.294	0.249	0.263	0.258	0.28	0.256	0.266	0.266	0.558	0.242	0.245	0.264	0.284	0.27	0.28	0.227	0.582	0.469	0.296	0.304	0.302	0.266	0.291	0.304	0.245	0.294	0.244	0.234	0.284	0.293	0.269	0.317	0.315	0.285	0.286	0.318	0.274	0.355	0.372	0.338	0.296	0.254	0.268	0.366	0.314	0.238
120	0.578	0.572	0.599	0.532	0.589	0.599	0.63	0.573	0.606	0.575	0.594	0	0.552	0.549	0.575	0.581	0.574	0.553	0.579	0.414	0.347	0.623	0.634	0.637	0.592	0.556	0.609	0.605	0.628	0.582	0.582	0.64	0.635	0.572	0.626	0.625	0.599	0.62	0.617	0.585	0.67	0.639	0.606	0.573	0.595	0.6	0.67	0.63	0.588
121	0.566	0.558	0.577	0.529	0.566	0.572	0.541	0.542	0.586	0.559	0.569	0.171	0.541	0.527	0.56	0.571	0.557	0.544	0.573	0.376	0.319	0.531	0.533	0.61	0.58	0.542	0.595	0.586	0.604	0.569	0.557	0.54	0.535	0.555	0.596	0.595	0.588	0.519	0.52	0.559	0.558	0.536	0.582	0.531	0.573	0.575	0.564	0.536	0.563
122	0.567	0.559	0.577	0.53	0.567	0.573	0.542	0.542	0.587	0.56	0.57	0.171	0.542	0.527	0.561	0.571	0.558	0.545	0.574	0.375	0.32	0.532	0.533	0.611	0.581	0.543	0.596	0.587	0.605	0.57	0.558	0.541	0.536	0.556	0.597	0.596	0.589	0.52	0.521	0.56	0.559	0.537	0.583	0.532	0.574	0.576	0.565	0.537	0.564
123	0.434	0.425	0.438	0.451	0.402	0.412	0.438	0.412	0.443	0.424	0.442	0.289	0.471	0.458	0.447	0.42	0.442	0.435	0.484	0.492	0.38	0.465	0.461	0.469	0.447	0.41	0.462	0.427	0.475	0.434	0.432	0.46	0.467	0.416	0.474	0.474	0.46	0.453	0.464	0.423	0.502	0.489	0.474	0.415	0.418	0.429	0.519	0.448	0.424
124	0.432	0.417	0.417	0.436	0.399	0.392	0.395	0.418	0.421	0.402	0.425	0.375	0.464	0.436	0.427	0.415	0.42	0.438	0.49	0.501	0.386	0.411	0.407	0.467	0.441	0.399	0.463	0.416	0.46	0.44	0.414	0.406	0.403	0.409	0.466	0.465	0.471	0.417	0.421	0.422	0.449	0.445	0.476	0.396	0.407	0.427	0.457	0.404	0.415
125	0.475	0.463	0.458	0.432	0.447	0.462	0.42	0.455	0.467	0.443	0.456	0.357	0.451	0.447	0.466	0.453	0.469	0.466	0.47	0.505	0.365	0.411	0.424	0.521	0.489	0.447	0.509	0.479	0.503	0.483	0.448	0.428	0.423	0.457	0.51	0.51	0.513	0.408	0.416	0.475	0.462	0.447	0.504	0.424	0.476	0.471	0.468	0.431	0.442
126	0.222	0.23	0.221	0.323	0.205	0.229	0.15	0.232	0.189	0.219	0.205	0.624	0.301	0.327	0.252	0.29	0.257	0.27	0.285	0.523	0.408	0.164	0.172	0.229	0.235	0.294	0.267	0.209	0.259	0.261	0.232	0.149	0.166	0.271	0.212	0.21	0.274	0.168	0.208	0.19	0.157	0.18	0.239	0.249	0.235	0.219	0.165	0.208	0.208
127	0.241	0.252	0.243	0.33	0.231	0.259	0.168	0.26	0.24	0.252	0.245	0.609	0.32	0.324	0.269	0.304	0.264	0.278	0.315	0.531	0.406	0.21	0.202	0.265	0.27	0.302	0.281	0.229	0.259	0.28	0.245	0.169	0.179	0.292	0.252	0.253	0.272	0.186	0.239	0.253	0.211	0.227	0.27	0.27	0.259	0.257	0.214	0.233	0.221
128	0.242	0.252	0.243	0.331	0.231	0.259	0.168	0.26	0.24	0.252	0.245	0.609	0.32	0.324	0.269	0.304	0.264	0.278	0.315	0.531	0.406	0.21	0.202	0.265	0.27	0.303	0.281	0.23	0.26	0.28	0.245	0.17	0.179	0.292	0.252	0.253	0.272	0.186	0.239	0.253	0.21	0.227	0.27	0.27	0.26	0.257	0.214	0.233	0.221
129	0.624	0.619	0.631	0.555	0.631	0.628	0.613	0.619	0.634	0.611	0.626	0.24	0.582	0.564	0.608	0.613	0.605	0.59	0.615	0.368	0.358	0.576	0.587	0.682	0.627	0.578	0.654	0.636	0.667	0.632	0.615	0.597	0.592	0.595	0.671	0.67	0.647	0.574	0.561	0.638	0.624	0.63	0.667	0.623	0.622	0.634	0.627	0.582	0.641
130	0.454	0.466	0.463	0.425	0.459	0.449	0.414	0.482	0.48	0.45	0.457	0.412	0.41	0.402	0.466	0.453	0.472	0.462	0.441	0.457	0.365	0.398	0.421	0.503	0.48	0.443	0.501	0.46	0.478	0.466	0.427	0.413	0.402	0.437	0.499	0.496	0.474	0.392	0.406	0.478	0.453	0.473	0.51	0.467	0.447	0.474	0.461	0.402	0.467
131	0.223	0.227	0.217	0.284	0.166	0.231	0.233	0.214	0.206	0.205	0.21	0.554	0.229	0.237	0.237	0.228	0.236	0.265	0.31	0.564	0.42	0.282	0.282	0.226	0.239	0.221	0.238	0.221	0.222	0.222	0.212	0.263	0.272	0.222	0.206	0.206	0.218	0.281	0.306	0.211	0.26	0.285	0.219	0.154	0.228	0.236	0.263	0.295	0.21
132	0.221	0.226	0.241	0.288	0.223	0.261	0.228	0.238	0.215	0.222	0.238	0.551	0.272	0.221	0.25	0.295	0.244	0.251	0.277	0.561	0.476	0.311	0.273	0.278	0.235	0.273	0.248	0.219	0.271	0.239	0.255	0.251	0.262	0.262	0.28	0.281	0.246	0.267	0.321	0.241	0.302	0.347	0.283	0.26	0.258	0.241	0.317	0.31	0.217
133	0.309	0.328	0.346	0.319	0.305	0.343	0.351	0.313	0.327	0.298	0.33	0.446	0.308	0.262	0.345	0.33	0.351	0.337	0.351	0.549	0.463	0.397	0.377	0.381	0.339	0.321	0.367	0.333	0.363	0.325	0.317	0.373	0.383	0.318	0.382	0.384	0.342	0.38	0.387	0.326	0.424	0.42	0.364	0.302	0.327	0.356	0.434	0.376	0.322
134	0.257	0.257	0.272	0.262	0.246	0.291	0.275	0.315	0.258	0.25	0.273	0.514	0.226	0.191	0.283	0.271	0.271	0.289	0.289	0.582	0.46	0.329	0.319	0.309	0.281	0.281	0.294	0.256	0.312	0.279	0.261	0.296	0.317	0.261	0.322	0.322	0.283	0.324	0.348	0.288	0.359	0.389	0.335	0.294	0.275	0.288	0.368	0.333	0.263
135	0.441	0.433	0.44	0.426	0.434	0.46	0.401	0.464	0.442	0.425	0.449	0.422	0.463	0.398	0.465	0.452	0.458	0.459	0.487	0.419	0.384	0.429	0.398	0.492	0.448	0.423	0.467	0.442	0.488	0.457	0.456	0.396	0.399	0.42	0.49	0.489	0.461	0.391	0.407	0.458	0.429	0.468	0.5	0.445	0.452	0.454	0.44	0.401	0.457
136	0.492	0.494	0.492	0.467	0.488	0.482	0.451	0.506	0.511	0.484	0.49	0.372	0.444	0.44	0.488	0.482	0.493	0.479	0.481	0.43	0.32	0.432	0.451	0.531	0.506	0.465	0.523	0.493	0.511	0.497	0.463	0.449	0.433	0.472	0.529	0.525	0.51	0.424	0.439	0.503	0.475	0.487	0.534	0.493	0.481	0.505	0.482	0.435	0.503
137	0.217	0.231	0.255	0.261	0.219	0.257	0.238	0.27	0.244	0.243	0.259	0.525	0.197	0.189	0.272	0.249	0.263	0.263	0.27	0.581	0.44	0.303	0.29	0.287	0.249	0.25	0.265	0.236	0.277	0.255	0.238	0.275	0.289	0.238	0.288	0.289	0.253	0.296	0.318	0.256	0.33	0.358	0.298	0.269	0.249	0.265	0.341	0.313	0.239
138	0.176	0.175	0.186	0.231	0.148	0.187	0.169	0.174	0.168	0.172	0.176	0.577	0.218	0.153	0.196	0.228	0.195	0.227	0.236	0.594	0.457	0.236	0.221	0.236	0.179	0.221	0.218	0.158	0.215	0.191	0.171	0.208	0.213	0.205	0.25	0.247	0.224	0.225	0.25	0.19	0.272	0.304	0.251	0.175	0.178	0.186	0.285	0.244	0.16
139	0.277	0.282	0.297	0.3	0.26	0.295	0.299	0.304	0.29	0.268	0.29	0.445	0.298	0.269	0.318	0.278	0.315	0.291	0.341	0.556	0.287	0.344	0.346	0.339	0.307	0.274	0.329	0.288	0.331	0.274	0.281	0.327	0.341	0.261	0.333	0.334	0.317	0.338	0.358	0.295	0.376	0.395	0.331	0.273	0.296	0.298	0.382	0.344	0.289
140	0.212	0.217	0.227	0.295	0.208	0.246	0.22	0.224	0.2	0.21	0.22	0.551	0.277	0.251	0.25	0.277	0.249	0.245	0.278	0.566	0.471	0.3	0.269	0.258	0.232	0.271	0.246	0.206	0.25	0.234	0.239	0.242	0.253	0.263	0.255	0.256	0.247	0.254	0.308	0.23	0.286	0.327	0.259	0.235	0.241	0.232	0.302	0.29	0.202
141	0.445	0.447	0.445	0.419	0.431	0.432	0.473	0.452	0.46	0.434	0.443	0.335	0.39	0.391	0.437	0.435	0.441	0.431	0.434	0.5	0.375	0.472	0.496	0.493	0.456	0.418	0.475	0.446	0.463	0.446	0.412	0.495	0.479	0.42	0.489	0.486	0.459	0.474	0.49	0.437	0.527	0.518	0.468	0.425	0.433	0.454	0.535	0.476	0.442
142	0.253	0.254	0.269	0.322	0.241	0.287	0.258	0.266	0.23	0.247	0.259	0.599	0.325	0.278	0.286	0.33	0.281	0.282	0.316	0.598	0.504	0.332	0.292	0.225	0.261	0.316	0.211	0.239	0.226	0.271	0.276	0.266	0.281	0.301	0.229	0.23	0.212	0.288	0.34	0.256	0.242	0.286	0.23	0.283	0.276	0.269	0.258	0.33	0.249
143	0.619	0.613	0.632	0.566	0.631	0.638	0.613	0.596	0.641	0.611	0.63	0.075	0.587	0.588	0.618	0.621	0.616	0.595	0.612	0.364	0.326	0.578	0.593	0.671	0.632	0.601	0.653	0.639	0.665	0.623	0.614	0.595	0.589	0.614	0.661	0.66	0.637	0.576	0.569	0.621	0.624	0.593	0.64	0.611	0.63	0.64	0.625	0.589	0.627
144	0.12	0.122	0.154	0.203	0.109	0.17	0.125	0.142	0.126	0.133	0.138	0.576	0.203	0.157	0.159	0.172	0.164	0.177	0.227	0.581	0.425	0.222	0.183	0.196	0.142	0.177	0.172	0.118	0.173	0.133	0.151	0.169	0.18	0.158	0.199	0.203	0.179	0.184	0.233	0.147	0.232	0.275	0.222	0.146	0.155	0.149	0.24	0.221	0.123
145	0.164	0.166	0.172	0.295	0.126	0.178	0.143	0.144	0.143	0.184	0.161	0.615	0.275	0.247	0.201	0.241	0.201	0.207	0.278	0.571	0.443	0.226	0.196	0.158	0.179	0.232	0.174	0.136	0.151	0.185	0.18	0.188	0.199	0.212	0.148	0.149	0.168	0.194	0.243	0.137	0.176	0.213	0.132	0.162	0.171	0.157	0.176	0.228	0.141
146	0.191	0.195	0.123	0.29	0.117	0.126	0.164	0.198	0.15	0.121	0.116	0.583	0.252	0.284	0.219	0.221	0.22	0.244	0.267	0.555	0.448	0.177	0.216	0.208	0.206	0.231	0.253	0.155	0.213	0.225	0.133	0.203	0.201	0.208	0.182	0.182	0.256	0.197	0.201	0.164	0.225	0.248	0.209	0.187	0.137	0.162	0.218	0.19	0.129
147	0.276	0.279	0.237	0.387	0.25	0.252	0.18	0.249	0.253	0.273	0.242	0.665	0.349	0.371	0.291	0.323	0.297	0.333	0.343	0.568	0.457	0.208	0.203	0.205	0.274	0.334	0.252	0.246	0.217	0.29	0.261	0.193	0.192	0.312	0.212	0.209	0.267	0.206	0.231	0.26	0.167	0.164	0.231	0.267	0.268	0.254	0.161	0.218	0.231
148	0.453	0.444	0.424	0.516	0.432	0.429	0.4	0.432	0.426	0.45	0.413	0.501	0.52	0.503	0.472	0.509	0.482	0.473	0.524	0.347	0.488	0.398	0.397	0.469	0.448	0.524	0.503	0.431	0.458	0.465	0.462	0.389	0.387	0.485	0.475	0.472	0.482	0.391	0.401	0.436	0.428	0.417	0.447	0.431	0.456	0.424	0.429	0.412	0.401
149	0.199	0.195	0.206	0.31	0.161	0.219	0.186	0.137	0.187	0.215	0.206	0.58	0.289	0.293	0.214	0.255	0.216	0.235	0.293	0.576	0.469	0.264	0.244	0.249	0.212	0.252	0.246	0.191	0.238	0.197	0.207	0.227	0.239	0.236	0.24	0.237	0.255	0.242	0.272	0.179	0.275	0.286	0.238	0.15	0.206	0.196	0.283	0.271	0.165
150	0.186	0.175	0.112	0.272	0.112	0.11	0.146	0.201	0.135	0.132	0.111	0.601	0.256	0.287	0.196	0.221	0.204	0.225	0.257	0.561	0.461	0.174	0.211	0.176	0.183	0.221	0.232	0.153	0.205	0.215	0.136	0.188	0.186	0.195	0.151	0.152	0.248	0.208	0.215	0.145	0.214	0.231	0.192	0.172	0.139	0.144	0.201	0.202	0.126
151	0.263	0.253	0.246	0.371	0.218	0.248	0.167	0.231	0.219	0.26	0.232	0.669	0.357	0.372	0.284	0.337	0.285	0.314	0.343	0.555	0.445	0.198	0.187	0.168	0.256	0.318	0.211	0.239	0.209	0.301	0.245	0.183	0.187	0.304	0.14	0.144	0.25	0.189	0.23	0.16	0	0.099	0.149	0.273	0.248	0.227	0.038	0.227	0.23
152	0.221	0.212	0.191	0.326	0.17	0.201	0.115	0.227	0.182	0.193	0.182	0.621	0.312	0.334	0.244	0.285	0.244	0.268	0.298	0.517	0.41	0.145	0.143	0.224	0.228	0.285	0.271	0.182	0.228	0.261	0.187	0.124	0.117	0.259	0.204	0.206	0.273	0.132	0.167	0.181	0.142	0.177	0.248	0.242	0.2	0.198	0.13	0.167	0.172
153	0.202	0.217	0.2	0.323	0.18	0.212	0.092	0.217	0.191	0.206	0.197	0.637	0.31	0.329	0.251	0.269	0.252	0.28	0.295	0.524	0.405	0.17	0.092	0.212	0.217	0.272	0.263	0.135	0.184	0.258	0.216	0.077	0.077	0.258	0.231	0.233	0.243	0.108	0.158	0.208	0.175	0.21	0.272	0.256	0.228	0.192	0.171	0.165	0.142
154	0.208	0.219	0.19	0.325	0.188	0.222	0.097	0.236	0.184	0.204	0.192	0.633	0.312	0.325	0.254	0.268	0.253	0.277	0.286	0.528	0.397	0.159	0.089	0.213	0.218	0.268	0.257	0.125	0.201	0.252	0.205	0.063	0.077	0.244	0.246	0.245	0.256	0.098	0.163	0.204	0.178	0.212	0.278	0.262	0.229	0.189	0.18	0.166	0.141
155	0.28	0.277	0.269	0.261	0.268	0.3	0.296	0.314	0.267	0.254	0.263	0.534	0.238	0.208	0.275	0.296	0.275	0.327	0.316	0.573	0.477	0.326	0.323	0.323	0.262	0.271	0.297	0.268	0.332	0.293	0.251	0.316	0.328	0.265	0.324	0.323	0.333	0.33	0.348	0.289	0.351	0.387	0.351	0.296	0.29	0.304	0.354	0.344	0.283
156	0.282	0.285	0.272	0.268	0.276	0.305	0.301	0.316	0.27	0.257	0.269	0.529	0.247	0.203	0.278	0.299	0.274	0.327	0.314	0.572	0.472	0.329	0.328	0.332	0.273	0.266	0.303	0.272	0.339	0.296	0.246	0.317	0.33	0.265	0.329	0.327	0.337	0.329	0.347	0.295	0.354	0.388	0.353	0.305	0.284	0.31	0.359	0.34	0.284
157	0.282	0.274	0.269	0.324	0.271	0.28	0.273	0.342	0.273	0.287	0.281	0.607	0.284	0.326	0.263	0.292	0.273	0.288	0.159	0.654	0.504	0.319	0.305	0.234	0.288	0.305	0.242	0.263	0.21	0.278	0.25	0.299	0.302	0.287	0.254	0.259	0.232	0.308	0.342	0.307	0.301	0.314	0.286	0.323	0.284	0.29	0.303	0.341	0.25
158	0.282	0.274	0.269	0.324	0.271	0.281	0.273	0.342	0.273	0.287	0.282	0.607	0.285	0.327	0.263	0.293	0.273	0.288	0.159	0.654	0.504	0.319	0.305	0.235	0.288	0.305	0.242	0.264	0.211	0.278	0.25	0.3	0.303	0.287	0.254	0.259	0.232	0.308	0.343	0.308	0.302	0.314	0.287	0.324	0.284	0.291	0.303	0.342	0.251
159	0.138	0.142	0.193	0.291	0.156	0.19	0.147	0.209	0.178	0.19	0.194	0.581	0.251	0.282	0.164	0.219	0.171	0.216	0.264	0.572	0.457	0.245	0.202	0.198	0.11	0.193	0.153	0.153	0.204	0.176	0.202	0.198	0.224	0.165	0.203	0.206	0.209	0.226	0.239	0.178	0.254	0.282	0.231	0.226	0.195	0.147	0.253	0.233	0.144
160	0.154	0.168	0.23	0.322	0.201	0.238	0.183	0.251	0.224	0.24	0.239	0.615	0.3	0.308	0.24	0.254	0.243	0.253	0.295	0.614	0.469	0.295	0.231	0.169	0.205	0.257	0.174	0.188	0.16	0.227	0.245	0.228	0.247	0.235	0.2	0.202	0.186	0.242	0.281	0.234	0.231	0.274	0.223	0.259	0.235	0.217	0.231	0.268	0.189
161	0.211	0.211	0.198	0.323	0.204	0.207	0.099	0.247	0.203	0.208	0.201	0.631	0.304	0.334	0.236	0.273	0.239	0.269	0.287	0.522	0.413	0.168	0.095	0.215	0.218	0.275	0.25	0.135	0.188	0.254	0.212	0.074	0.064	0.255	0.229	0.232	0.251	0.143	0.178	0.234	0.191	0.215	0.275	0.269	0.231	0.211	0.187	0.176	0.178
162	0.151	0.157	0.227	0.319	0.184	0.227	0.189	0.256	0.215	0.233	0.229	0.63	0.297	0.316	0.23	0.251	0.235	0.261	0.296	0.609	0.477	0.288	0.228	0.167	0.181	0.254	0.157	0.186	0.158	0.22	0.238	0.226	0.247	0.232	0.197	0.198	0.173	0.246	0.278	0.225	0.23	0.273	0.213	0.252	0.228	0.195	0.228	0.257	0.186
163	0.157	0.153	0.242	0.316	0.191	0.236	0.181	0.267	0.211	0.228	0.239	0.613	0.295	0.307	0.213	0.256	0.214	0.239	0.273	0.615	0.471	0.286	0.227	0.181	0.184	0.234	0.137	0.189	0.169	0.219	0.241	0.227	0.252	0.223	0.213	0.213	0.177	0.25	0.269	0.234	0.221	0.268	0.228	0.262	0.219	0.193	0.234	0.257	0.195
164	0.156	0.165	0.245	0.32	0.203	0.252	0.201	0.259	0.223	0.231	0.247	0.615	0.293	0.329	0.234	0.251	0.24	0.249	0.281	0.608	0.483	0.297	0.248	0.167	0.206	0.261	0.17	0.2	0.161	0.23	0.246	0.241	0.264	0.246	0.2	0.201	0.168	0.265	0.284	0.234	0.241	0.268	0.225	0.271	0.225	0.218	0.25	0.278	0.204
165	0.148	0.167	0.219	0.276	0.187	0.22	0.168	0.222	0.204	0.217	0.219	0.579	0.225	0.281	0.171	0.221	0.178	0.206	0.227	0.591	0.454	0.264	0.209	0.207	0.14	0.19	0.192	0.176	0.233	0.195	0.194	0.226	0.24	0.177	0.227	0.229	0.227	0.242	0.264	0.203	0.283	0.309	0.252	0.252	0.216	0.189	0.285	0.247	0.179
166	0.261	0.261	0.29	0.382	0.273	0.275	0.266	0.331	0.291	0.285	0.309	0.48	0.354	0.385	0.29	0.323	0.288	0.295	0.335	0.466	0.419	0.343	0.306	0.321	0.26	0.296	0.316	0.271	0.314	0.281	0.287	0.321	0.319	0.28	0.333	0.334	0.32	0.331	0.318	0.31	0.394	0.396	0.359	0.329	0.265	0.269	0.389	0.318	0.261
167	0.159	0.162	0.194	0.29	0.166	0.182	0.143	0.205	0.181	0.195	0.202	0.605	0.263	0.272	0.155	0.238	0.166	0.214	0.253	0.571	0.455	0.261	0.193	0.21	0.103	0.189	0.178	0.162	0.21	0.173	0.186	0.207	0.222	0.152	0.22	0.222	0.22	0.234	0.248	0.193	0.26	0.292	0.247	0.214	0.178	0.165	0.266	0.233	0.167
168	0.235	0.241	0.235	0.366	0.213	0.233	0.226	0.2	0.227	0.256	0.221	0.601	0.322	0.357	0.259	0.305	0.258	0.265	0.328	0.593	0.483	0.272	0.271	0.154	0.241	0.288	0.204	0.229	0.199	0.267	0.229	0.265	0.267	0.279	0.113	0.111	0.209	0.272	0.302	0.144	0.163	0.154	0.035	0.237	0.232	0.229	0.165	0.294	0.198
169	0.396	0.376	0.372	0.453	0.377	0.388	0.395	0.378	0.367	0.388	0.365	0.47	0.477	0.406	0.424	0.453	0.426	0.43	0.471	0.25	0.526	0.425	0.416	0.429	0.384	0.457	0.429	0.365	0.424	0.407	0.41	0.423	0.422	0.426	0.42	0.417	0.424	0.409	0.416	0.38	0.452	0.482	0.409	0.397	0.397	0.356	0.449	0.432	0.369
170	0.22	0.219	0.179	0.333	0.157	0.162	0.191	0.238	0.19	0.196	0.179	0.63	0.297	0.338	0.253	0.261	0.255	0.268	0.304	0.595	0.486	0.228	0.26	0.145	0.245	0.268	0.205	0.211	0.168	0.246	0.187	0.248	0.249	0.237	0.115	0.117	0.206	0.263	0.257	0.181	0.173	0.187	0.134	0.211	0.183	0.203	0.162	0.246	0.188
171	0.23	0.229	0.2	0.35	0.194	0.203	0.208	0.213	0.201	0.224	0.201	0.625	0.305	0.358	0.24	0.289	0.246	0.259	0.305	0.596	0.493	0.237	0.262	0.098	0.233	0.283	0.189	0.216	0.182	0.257	0.216	0.244	0.243	0.266	0.046	0.047	0.207	0.262	0.296	0.144	0.134	0.149	0.101	0.25	0.218	0.209	0.119	0.276	0.193
172	0.218	0.225	0.197	0.344	0.191	0.207	0.207	0.205	0.204	0.226	0.196	0.623	0.297	0.358	0.235	0.286	0.239	0.263	0.3	0.593	0.492	0.236	0.261	0.091	0.224	0.279	0.187	0.215	0.17	0.249	0.216	0.249	0.243	0.26	0.019	0.019	0.196	0.255	0.288	0.153	0.145	0.152	0.103	0.247	0.221	0.207	0.131	0.275	0.189
173	0.566	0.568	0.578	0.515	0.564	0.577	0.624	0.545	0.575	0.558	0.572	0.242	0.521	0.5	0.561	0.542	0.556	0.533	0.552	0.441	0.436	0.614	0.619	0.624	0.568	0.532	0.603	0.58	0.613	0.566	0.549	0.625	0.622	0.549	0.612	0.609	0.589	0.615	0.61	0.553	0.65	0.625	0.579	0.543	0.577	0.576	0.657	0.618	0.564
174	0.226	0.2	0.212	0.263	0.167	0.215	0.2	0.175	0.195	0.202	0.2	0.581	0.282	0.271	0.233	0.227	0.236	0.253	0.31	0.558	0.436	0.258	0.236	0.261	0.233	0.228	0.257	0.195	0.254	0.234	0.209	0.229	0.244	0.205	0.257	0.258	0.273	0.245	0.264	0.209	0.267	0.297	0.275	0.137	0.206	0.212	0.277	0.251	0.206
175	0.183	0.176	0.149	0.274	0.147	0.175	0.162	0.17	0.145	0.157	0.153	0.577	0.279	0.302	0.217	0.246	0.223	0.236	0.273	0.575	0.471	0.218	0.216	0.19	0.188	0.244	0.232	0.151	0.222	0.227	0.176	0.194	0.205	0.209	0.201	0.201	0.234	0.213	0.24	0.15	0.244	0.244	0.197	0.189	0.174	0.168	0.241	0.221	0.127
176	0.225	0.22	0.211	0.279	0.171	0.23	0.218	0.184	0.199	0.196	0.209	0.541	0.291	0.273	0.255	0.221	0.262	0.261	0.31	0.584	0.439	0.27	0.259	0.27	0.233	0.238	0.273	0.203	0.246	0.23	0.219	0.243	0.255	0.22	0.264	0.264	0.268	0.254	0.292	0.209	0.291	0.299	0.265	0.123	0.226	0.223	0.305	0.277	0.185
177	0.215	0.214	0.188	0.334	0.176	0.194	0.191	0.216	0.192	0.22	0.19	0.628	0.297	0.351	0.232	0.285	0.233	0.257	0.289	0.594	0.487	0.226	0.245	0.094	0.223	0.271	0.18	0.202	0.166	0.247	0.203	0.231	0.229	0.258	0.044	0.045	0.197	0.249	0.276	0.144	0.135	0.14	0.108	0.244	0.209	0.188	0.125	0.259	0.181
178	0.407	0.403	0.39	0.394	0.379	0.394	0.416	0.392	0.396	0.369	0.382	0.266	0.411	0.396	0.409	0.408	0.412	0.41	0.44	0.535	0.332	0.41	0.431	0.451	0.412	0.39	0.449	0.398	0.44	0.415	0.363	0.429	0.434	0.396	0.433	0.433	0.446	0.436	0.433	0.391	0.459	0.457	0.416	0.372	0.388	0.406	0.464	0.424	0.386
179	0.213	0.216	0.223	0.344	0.181	0.216	0.212	0.209	0.189	0.215	0.204	0.619	0.315	0.331	0.256	0.292	0.255	0.263	0.322	0.59	0.474	0.261	0.257	0.148	0.217	0.275	0.187	0.208	0.19	0.246	0.213	0.238	0.25	0.26	0.127	0.127	0.201	0.251	0.281	0.157	0.156	0.196	0.111	0.242	0.213	0.207	0.154	0.271	0.189
180	0.199	0.185	0.13	0.289	0.065	0.131	0.166	0.186	0.132	0.126	0.124	0.577	0.259	0.3	0.218	0.23	0.223	0.23	0.284	0.569	0.46	0.173	0.223	0.205	0.2	0.237	0.252	0.17	0.226	0.215	0.145	0.212	0.209	0.21	0.202	0.204	0.26	0.216	0.218	0.128	0.226	0.232	0.197	0.13	0.157	0.155	0.217	0.214	0.137
181	0.199	0.185	0.13	0.29	0.065	0.131	0.165	0.185	0.132	0.126	0.124	0.577	0.259	0.3	0.218	0.23	0.223	0.23	0.284	0.569	0.46	0.173	0.223	0.205	0.2	0.236	0.251	0.17	0.226	0.215	0.145	0.212	0.208	0.21	0.202	0.203	0.259	0.216	0.218	0.128	0.226	0.232	0.197	0.13	0.157	0.154	0.216	0.214	0.136
182	0.162	0.149	0.123	0.297	0.081	0.121	0.129	0.151	0.116	0.127	0.108	0.607	0.263	0.301	0.185	0.225	0.191	0.203	0.272	0.596	0.473	0.16	0.197	0.094	0.157	0.221	0.169	0.14	0.146	0.189	0.13	0.183	0.176	0.193	0.058	0.059	0.181	0.188	0.211	0.083	0.136	0.139	0.073	0.134	0.144	0.133	0.12	0.198	0.111
183	0.223	0.229	0.209	0.348	0.19	0.207	0.207	0.219	0.195	0.237	0.206	0.629	0.296	0.358	0.244	0.289	0.251	0.263	0.309	0.601	0.49	0.237	0.261	0.1	0.24	0.282	0.197	0.228	0.174	0.246	0.221	0.248	0.256	0.27	0.064	0.065	0.21	0.267	0.29	0.155	0.139	0.149	0.101	0.239	0.222	0.202	0.137	0.27	0.193
184	0.253	0.246	0.247	0.349	0.217	0.244	0.224	0.224	0.237	0.254	0.244	0.622	0.319	0.333	0.254	0.301	0.248	0.274	0.327	0.594	0.491	0.296	0.268	0.191	0.256	0.298	0.207	0.224	0.173	0.259	0.248	0.26	0.254	0.285	0.17	0.174	0.207	0.276	0.315	0.23	0.203	0.217	0.195	0.241	0.249	0.244	0.205	0.314	0.22
185	0.155	0.173	0.182	0.299	0.148	0.189	0.153	0.105	0.161	0.193	0.167	0.579	0.245	0.266	0.187	0.237	0.187	0.195	0.272	0.551	0.426	0.24	0.199	0.179	0.17	0.217	0.211	0.157	0.196	0.184	0.177	0.199	0.207	0.21	0.149	0.149	0.202	0.203	0.239	0.106	0.201	0.221	0.126	0.167	0.177	0.163	0.209	0.244	0.14
186	0.197	0.196	0.092	0.259	0.102	0.126	0.169	0.241	0.095	0.037	0.076	0.584	0.261	0.286	0.213	0.239	0.217	0.244	0.275	0.556	0.468	0.179	0.214	0.209	0.192	0.234	0.256	0.164	0.219	0.227	0.123	0.199	0.204	0.204	0.212	0.21	0.25	0.208	0.207	0.19	0.253	0.278	0.246	0.196	0.131	0.163	0.249	0.195	0.14
187	0.231	0.232	0.214	0.351	0.192	0.222	0.212	0.203	0.202	0.244	0.203	0.634	0.317	0.32	0.259	0.298	0.256	0.283	0.327	0.58	0.483	0.264	0.252	0.172	0.243	0.292	0.212	0.202	0.171	0.253	0.223	0.247	0.248	0.269	0.157	0.156	0.214	0.246	0.29	0.191	0.193	0.211	0.149	0.204	0.228	0.219	0.184	0.279	0.204
188	0.209	0.224	0.204	0.276	0.168	0.205	0.187	0.19	0.209	0.223	0.201	0.579	0.252	0.281	0.233	0.226	0.232	0.255	0.292	0.565	0.436	0.253	0.239	0.252	0.22	0.224	0.259	0.195	0.247	0.219	0.211	0.225	0.232	0.204	0.25	0.25	0.256	0.233	0.262	0.203	0.268	0.283	0.264	0.171	0.224	0.214	0.271	0.258	0.192
189	0.23	0.236	0.222	0.37	0.2	0.23	0.228	0.19	0.213	0.259	0.212	0.607	0.315	0.358	0.257	0.303	0.261	0.267	0.326	0.596	0.489	0.267	0.276	0.136	0.238	0.293	0.206	0.229	0.197	0.266	0.231	0.268	0.277	0.281	0.1	0.1	0.211	0.276	0.31	0.123	0.145	0.142	0.009	0.216	0.234	0.218	0.146	0.3	0.192
190	0.238	0.241	0.231	0.356	0.196	0.235	0.217	0.206	0.21	0.254	0.222	0.622	0.331	0.313	0.271	0.302	0.27	0.273	0.335	0.569	0.465	0.276	0.257	0.183	0.25	0.296	0.215	0.205	0.185	0.257	0.242	0.252	0.261	0.276	0.17	0.169	0.207	0.252	0.294	0.197	0.197	0.225	0.141	0.217	0.233	0.221	0.195	0.283	0.209
191	0.187	0.183	0.123	0.271	0.142	0.14	0.153	0.22	0.145	0.157	0.131	0.596	0.238	0.277	0.209	0.245	0.209	0.238	0.227	0.584	0.439	0.164	0.208	0.193	0.18	0.25	0.227	0.151	0.197	0.212	0.116	0.193	0.185	0.213	0.189	0.189	0.241	0.198	0.219	0.166	0.235	0.259	0.217	0.201	0.155	0.158	0.221	0.213	0.117
192	0.541	0.523	0.529	0.564	0.547	0.525	0.489	0.525	0.543	0.555	0.529	0.403	0.569	0.563	0.521	0.594	0.526	0.536	0.579	0.365	0.461	0.485	0.477	0.553	0.526	0.575	0.57	0.521	0.543	0.566	0.545	0.477	0.469	0.57	0.537	0.536	0.569	0.467	0.493	0.507	0.494	0.476	0.537	0.533	0.552	0.519	0.489	0.507	0.501
193	0.363	0.371	0.373	0.415	0.375	0.366	0.386	0.375	0.383	0.374	0.375	0.476	0.392	0.348	0.383	0.381	0.379	0.422	0.432	0.383	0.487	0.443	0.407	0.406	0.362	0.373	0.399	0.355	0.386	0.368	0.388	0.404	0.403	0.367	0.396	0.396	0.409	0.412	0.423	0.373	0.436	0.464	0.415	0.37	0.382	0.367	0.439	0.421	0.364
194	0.285	0.286	0.283	0.296	0.268	0.289	0.303	0.312	0.292	0.284	0.294	0.527	0.235	0.191	0.286	0.296	0.283	0.282	0.293	0.573	0.449	0.34	0.329	0.329	0.294	0.288	0.323	0.277	0.321	0.277	0.262	0.316	0.33	0.279	0.333	0.333	0.323	0.336	0.369	0.308	0.378	0.388	0.342	0.282	0.296	0.307	0.379	0.341	0.293
195	0.375	0.373	0.333	0.387	0.333	0.353	0.396	0.387	0.344	0.322	0.324	0.416	0.404	0.432	0.382	0.412	0.379	0.36	0.42	0.399	0.402	0.372	0.417	0.425	0.387	0.402	0.431	0.36	0.425	0.374	0.317	0.416	0.407	0.398	0.403	0.401	0.414	0.412	0.404	0.368	0.453	0.461	0.409	0.379	0.345	0.374	0.454	0.39	0.378
196	0.252	0.253	0.174	0.318	0.181	0.182	0.16	0.277	0.199	0.18	0.159	0.604	0.296	0.329	0.276	0.296	0.279	0.299	0.306	0.516	0.392	0.103	0.186	0.269	0.26	0.287	0.317	0.217	0.275	0.279	0.157	0.167	0.171	0.267	0.264	0.262	0.316	0.163	0.168	0.243	0.216	0.246	0.293	0.251	0.186	0.221	0.21	0.149	0.205
197	0.188	0.187	0.115	0.257	0.096	0.131	0.157	0.217	0.113	0.066	0.102	0.589	0.262	0.268	0.221	0.233	0.221	0.235	0.27	0.568	0.455	0.175	0.208	0.2	0.185	0.231	0.242	0.154	0.214	0.216	0.129	0.188	0.206	0.196	0.212	0.21	0.24	0.205	0.198	0.165	0.229	0.265	0.236	0.186	0.119	0.149	0.233	0.195	0.127
198	0.222	0.23	0.206	0.339	0.178	0.209	0.212	0.204	0.185	0.218	0.203	0.639	0.3	0.351	0.254	0.277	0.258	0.265	0.292	0.601	0.489	0.249	0.253	0.13	0.224	0.272	0.189	0.204	0.18	0.241	0.199	0.233	0.25	0.254	0.095	0.095	0.188	0.252	0.278	0.148	0.15	0.173	0.112	0.233	0.204	0.202	0.153	0.268	0.175
199	0.201	0.205	0.158	0.298	0.134	0.137	0.167	0.2	0.159	0.163	0.155	0.616	0.28	0.311	0.218	0.255	0.219	0.247	0.279	0.579	0.459	0.201	0.223	0.16	0.194	0.224	0.19	0.171	0.183	0.221	0.142	0.208	0.222	0.209	0.131	0.131	0.216	0.226	0.216	0.148	0.165	0.187	0.146	0.198	0.139	0.168	0.169	0.206	0.146
200	0.179	0.18	0.171	0.307	0.145	0.179	0.118	0.189	0.161	0.184	0.171	0.619	0.277	0.302	0.225	0.237	0.223	0.238	0.269	0.544	0.414	0.159	0.145	0.199	0.195	0.252	0.241	0.155	0.211	0.208	0.191	0.123	0.144	0.235	0.192	0.192	0.254	0.136	0.175	0.172	0.173	0.202	0.228	0.208	0.179	0.164	0.179	0.164	0.131
201	0.186	0.171	0.12	0.281	0.057	0.122	0.152	0.18	0.12	0.117	0.111	0.582	0.248	0.293	0.204	0.221	0.208	0.219	0.273	0.568	0.456	0.166	0.211	0.195	0.186	0.225	0.24	0.158	0.216	0.201	0.134	0.199	0.197	0.199	0.193	0.193	0.25	0.207	0.21	0.123	0.22	0.229	0.19	0.126	0.146	0.142	0.209	0.205	0.129
202	0.157	0.152	0.126	0.302	0.088	0.123	0.155	0.179	0.126	0.158	0.123	0.525	0.243	0.295	0.179	0.212	0.186	0.201	0.283	0.485	0.422	0.203	0.223	0.167	0.163	0.208	0.237	0.156	0.219	0.19	0.149	0.226	0.222	0.189	0.139	0.139	0.238	0.231	0.253	0.087	0.205	0.233	0.125	0.15	0.152	0.137	0.205	0.242	0.14
203	0.188	0.175	0.123	0.284	0.06	0.125	0.152	0.18	0.123	0.12	0.116	0.581	0.251	0.293	0.206	0.221	0.21	0.221	0.27	0.57	0.456	0.167	0.212	0.195	0.189	0.226	0.241	0.158	0.215	0.203	0.138	0.201	0.199	0.201	0.194	0.196	0.249	0.207	0.211	0.123	0.22	0.229	0.193	0.127	0.149	0.146	0.21	0.207	0.129
204	0.248	0.252	0.231	0.339	0.22	0.231	0.233	0.175	0.229	0.248	0.218	0.604	0.307	0.324	0.241	0.307	0.242	0.271	0.316	0.581	0.489	0.273	0.287	0.183	0.246	0.297	0.219	0.221	0.195	0.254	0.227	0.261	0.256	0.283	0.139	0.143	0.215	0.281	0.327	0.172	0.212	0.193	0.105	0.213	0.244	0.245	0.205	0.324	0.206
205	0.225	0.221	0.184	0.329	0.171	0.183	0.194	0.213	0.174	0.199	0.186	0.631	0.304	0.339	0.236	0.289	0.236	0.266	0.295	0.586	0.492	0.223	0.238	0.155	0.213	0.258	0.184	0.189	0.182	0.244	0.184	0.224	0.235	0.245	0.124	0.122	0.215	0.237	0.256	0.159	0.153	0.178	0.135	0.233	0.184	0.184	0.151	0.247	0.172
206	0.218	0.217	0.166	0.313	0.154	0.149	0.186	0.244	0.182	0.174	0.167	0.633	0.302	0.327	0.248	0.267	0.252	0.271	0.3	0.587	0.475	0.214	0.25	0.137	0.227	0.265	0.202	0.202	0.16	0.252	0.181	0.235	0.238	0.239	0.116	0.12	0.206	0.252	0.255	0.18	0.168	0.194	0.149	0.211	0.175	0.194	0.157	0.243	0.174
207	0.197	0.178	0.133	0.287	0.143	0.146	0.164	0.206	0.125	0.149	0.125	0.605	0.285	0.317	0.214	0.255	0.218	0.241	0.281	0.547	0.486	0.188	0.218	0.179	0.185	0.258	0.236	0.152	0.2	0.221	0.161	0.19	0.183	0.223	0.152	0.154	0.246	0.206	0.239	0.153	0.225	0.246	0.198	0.194	0.168	0.167	0.218	0.224	0.138
208	0.255	0.265	0.281	0.326	0.263	0.279	0.258	0.314	0.27	0.288	0.283	0.613	0.264	0.34	0.242	0.3	0.249	0.268	0.159	0.658	0.492	0.313	0.293	0.223	0.268	0.281	0.221	0.266	0.221	0.255	0.253	0.3	0.311	0.273	0.24	0.244	0.226	0.328	0.333	0.29	0.29	0.306	0.27	0.322	0.267	0.262	0.298	0.317	0.254
209	0.194	0.176	0.124	0.302	0.095	0.146	0.158	0.164	0.13	0.15	0.127	0.593	0.266	0.307	0.209	0.241	0.213	0.233	0.269	0.581	0.475	0.172	0.211	0.183	0.185	0.251	0.238	0.155	0.211	0.216	0.155	0.191	0.188	0.223	0.178	0.179	0.245	0.197	0.232	0.105	0.202	0.215	0.176	0.144	0.167	0.138	0.188	0.227	0.121
210	0.114	0.115	0.139	0.261	0.118	0.147	0.061	0.172	0.128	0.153	0.143	0.624	0.221	0.27	0.11	0.186	0.118	0.18	0.207	0.554	0.395	0.156	0.085	0.156	0.088	0.149	0.148	0.103	0.165	0.148	0.141	0.093	0.102	0.128	0.187	0.187	0.193	0.124	0.139	0.151	0.162	0.196	0.211	0.196	0.144	0.121	0.173	0.135	0.115
211	0.142	0.153	0.15	0.273	0.142	0.167	0.073	0.203	0.148	0.164	0.148	0.624	0.241	0.288	0.162	0.219	0.167	0.212	0.225	0.546	0.389	0.142	0.089	0.157	0.139	0.203	0.198	0.12	0.176	0.183	0.163	0.085	0.088	0.177	0.205	0.206	0.207	0.116	0.137	0.172	0.17	0.197	0.233	0.22	0.168	0.149	0.176	0.138	0.12
212	0.105	0.111	0.143	0.254	0.113	0.143	0.094	0.176	0.132	0.143	0.152	0.593	0.222	0.256	0.126	0.192	0.129	0.185	0.214	0.583	0.43	0.206	0.141	0.161	0.08	0.157	0.146	0.112	0.16	0.149	0.154	0.154	0.167	0.118	0.181	0.185	0.174	0.172	0.202	0.144	0.217	0.254	0.207	0.196	0.14	0.124	0.221	0.184	0.103
213	0.301	0.301	0.29	0.268	0.277	0.273	0.296	0.326	0.295	0.292	0.291	0.532	0.244	0.249	0.27	0.273	0.263	0.289	0.289	0.579	0.457	0.315	0.331	0.326	0.293	0.283	0.326	0.281	0.309	0.272	0.273	0.317	0.325	0.277	0.333	0.333	0.322	0.333	0.347	0.318	0.39	0.394	0.361	0.305	0.285	0.303	0.394	0.334	0.285
214	0.333	0.342	0.356	0.381	0.332	0.355	0.293	0.37	0.354	0.362	0.363	0.486	0.333	0.314	0.368	0.343	0.369	0.362	0.382	0.483	0.256	0.316	0.304	0.381	0.358	0.343	0.368	0.337	0.394	0.344	0.348	0.285	0.303	0.343	0.383	0.383	0.391	0.307	0.331	0.349	0.337	0.339	0.403	0.37	0.359	0.363	0.338	0.322	0.346
215	0.51	0.505	0.532	0.534	0.533	0.528	0.541	0.518	0.528	0.522	0.523	0.342	0.552	0.531	0.506	0.566	0.511	0.498	0.563	0.202	0.505	0.56	0.55	0.56	0.513	0.543	0.541	0.512	0.543	0.524	0.536	0.556	0.545	0.54	0.545	0.54	0.535	0.551	0.541	0.518	0.577	0.582	0.546	0.558	0.533	0.511	0.582	0.562	0.523
216	0.175	0.167	0.054	0.266	0.112	0.119	0.135	0.222	0.125	0.135	0.096	0.598	0.237	0.291	0.192	0.224	0.204	0.224	0.247	0.556	0.457	0.194	0.197	0.173	0.171	0.219	0.224	0.144	0.197	0.209	0.13	0.195	0.19	0.187	0.175	0.174	0.23	0.197	0.218	0.158	0.224	0.246	0.2	0.185	0.137	0.153	0.217	0.202	0.135
217	0.21	0.208	0.189	0.278	0.17	0.183	0.2	0.248	0.219	0.196	0.197	0.555	0.267	0.266	0.24	0.247	0.24	0.255	0.279	0.547	0.423	0.218	0.253	0.263	0.215	0.252	0.272	0.204	0.251	0.222	0.168	0.254	0.25	0.223	0.266	0.267	0.27	0.249	0.236	0.238	0.306	0.328	0.271	0.214	0.186	0.213	0.3	0.217	0.206
218	0.206	0.21	0.227	0.285	0.203	0.243	0.206	0.204	0.197	0.207	0.22	0.547	0.26	0.222	0.232	0.282	0.228	0.245	0.271	0.569	0.475	0.298	0.26	0.264	0.218	0.259	0.236	0.198	0.252	0.221	0.234	0.234	0.248	0.248	0.268	0.268	0.234	0.251	0.305	0.208	0.289	0.313	0.257	0.226	0.239	0.225	0.308	0.293	0.188
219	0.135	0.14	0.162	0.24	0.132	0.165	0.13	0.215	0.171	0.172	0.173	0.596	0.199	0.255	0.149	0.001	0.158	0.175	0.202	0.602	0.415	0.233	0.19	0.19	0.153	0.126	0.183	0.142	0.191	0.128	0.168	0.189	0.205	0.138	0.217	0.218	0.222	0.215	0.225	0.186	0.273	0.292	0.247	0.177	0.165	0.155	0.278	0.21	0.144
220	0.216	0.214	0.201	0.289	0.132	0.198	0.193	0.167	0.188	0.196	0.193	0.547	0.267	0.273	0.241	0.219	0.239	0.254	0.303	0.588	0.431	0.259	0.238	0.232	0.231	0.225	0.273	0.198	0.221	0.228	0.2	0.229	0.246	0.204	0.243	0.245	0.259	0.243	0.271	0.176	0.26	0.271	0.241	0.114	0.196	0.2	0.265	0.253	0.168
221	0.524	0.534	0.533	0.535	0.53	0.525	0.575	0.532	0.551	0.521	0.528	0.282	0.534	0.509	0.541	0.533	0.537	0.535	0.585	0.337	0.467	0.582	0.578	0.575	0.54	0.513	0.577	0.54	0.568	0.543	0.535	0.583	0.569	0.524	0.56	0.558	0.568	0.563	0.555	0.519	0.612	0.595	0.552	0.519	0.543	0.54	0.6	0.568	0.522
222	0.319	0.329	0.37	0.374	0.319	0.348	0.354	0.371	0.383	0.367	0.382	0.38	0.358	0.336	0.336	0.306	0.356	0.327	0.379	0.466	0.355	0.401	0.398	0.392	0.345	0.29	0.373	0.354	0.413	0.192	0.343	0.404	0.42	0.303	0.395	0.398	0.409	0.415	0.372	0.366	0.469	0.482	0.422	0.335	0.348	0.321	0.471	0.374	0.339
223	0.16	0.172	0.223	0.288	0.165	0.207	0.175	0.221	0.203	0.216	0.219	0.583	0.26	0.277	0.168	0.193	0.182	0.18	0.236	0.561	0.437	0.261	0.227	0.228	0.187	0.183	0.205	0.193	0.24	0	0.22	0.23	0.25	0.19	0.24	0.24	0.244	0.252	0.251	0.21	0.294	0.314	0.265	0.219	0.201	0.18	0.296	0.237	0.186
224	0.165	0.178	0.228	0.29	0.17	0.213	0.182	0.225	0.207	0.221	0.223	0.583	0.264	0.279	0.173	0.196	0.187	0.184	0.24	0.56	0.437	0.265	0.232	0.232	0.193	0.187	0.21	0.199	0.245	0	0.224	0.234	0.255	0.195	0.244	0.244	0.248	0.257	0.256	0.214	0.298	0.317	0.269	0.223	0.206	0.186	0.3	0.242	0.192
225	0.501	0.501	0.501	0.56	0.516	0.515	0.531	0.503	0.506	0.511	0.498	0.368	0.534	0.52	0.511	0.554	0.511	0.506	0.567	0.332	0.488	0.54	0.53	0.52	0.503	0.55	0.543	0.5	0.513	0.525	0.534	0.53	0.514	0.548	0.511	0.508	0.525	0.511	0.543	0.493	0.555	0.563	0.522	0.543	0.538	0.5	0.543	0.553	0.495
226	0.162	0.174	0.224	0.288	0.167	0.209	0.176	0.221	0.204	0.217	0.22	0.584	0.26	0.277	0.17	0.194	0.184	0.183	0.236	0.561	0.437	0.261	0.228	0.229	0.189	0.185	0.207	0.195	0.241	0	0.22	0.231	0.251	0.193	0.241	0.241	0.245	0.253	0.253	0.21	0.294	0.314	0.265	0.22	0.201	0.181	0.296	0.238	0.188
227	0.193	0.178	0.121	0.253	0.108	0.15	0.147	0.186	0.14	0.147	0.128	0.582	0.236	0.264	0.204	0.208	0.213	0.231	0.261	0.586	0.448	0.189	0.216	0.186	0.184	0.212	0.222	0.153	0.207	0.211	0.149	0.192	0.19	0.189	0.181	0.183	0.244	0.212	0.235	0.136	0.199	0.241	0.203	0.146	0.162	0.153	0.196	0.224	0.15
228	0.278	0.279	0.291	0.403	0.256	0.289	0.218	0.259	0.259	0.291	0.277	0.633	0.366	0.385	0.307	0.346	0.312	0.306	0.356	0.549	0.451	0.239	0.233	0.195	0.295	0.347	0.244	0.277	0.25	0.312	0.288	0.22	0.228	0.335	0.15	0.152	0.255	0.229	0.273	0.215	0.115	0.14	0.147	0.306	0.295	0.292	0.114	0.266	0.28
229	0.223	0.217	0.212	0.273	0.158	0.205	0.191	0.153	0.193	0.198	0.203	0.567	0.276	0.27	0.242	0.232	0.242	0.265	0.315	0.569	0.439	0.259	0.236	0.255	0.227	0.232	0.261	0.192	0.238	0.234	0.205	0.225	0.232	0.202	0.248	0.251	0.253	0.245	0.266	0.188	0.265	0.276	0.249	0.12	0.204	0.216	0.276	0.256	0.18
230	0.311	0.316	0.295	0.305	0.288	0.326	0.266	0.314	0.286	0.284	0.294	0.566	0.284	0.257	0.312	0.317	0.313	0.321	0.32	0.551	0.417	0.277	0.281	0.355	0.32	0.303	0.344	0.302	0.349	0.306	0.285	0.261	0.282	0.308	0.358	0.36	0.342	0.272	0.31	0.32	0.306	0.341	0.367	0.299	0.315	0.331	0.314	0.299	0.3
231	0.269	0.271	0.293	0.382	0.269	0.296	0.207	0.254	0.287	0.293	0.29	0.64	0.348	0.328	0.288	0.34	0.29	0.307	0.352	0.566	0.434	0.255	0.224	0.233	0.282	0.333	0.243	0.269	0.224	0.293	0.278	0.224	0.214	0.32	0.224	0.227	0.247	0.229	0.261	0.285	0.171	0.19	0.239	0.288	0.301	0.302	0.17	0.263	0.262
232	0.267	0.266	0.283	0.379	0.261	0.289	0.201	0.248	0.278	0.285	0.277	0.65	0.357	0.342	0.283	0.335	0.285	0.316	0.353	0.566	0.438	0.248	0.22	0.224	0.276	0.333	0.238	0.266	0.218	0.292	0.275	0.216	0.208	0.31	0.211	0.214	0.248	0.22	0.252	0.275	0.159	0.18	0.24	0.279	0.293	0.299	0.158	0.259	0.255
233	0.37	0.38	0.398	0.423	0.367	0.385	0.33	0.408	0.414	0.401	0.416	0.371	0.41	0.426	0.405	0.366	0.409	0.394	0.435	0.482	0.014	0.348	0.336	0.419	0.39	0.355	0.419	0.376	0.416	0.374	0.374	0.333	0.352	0.363	0.428	0.429	0.42	0.338	0.339	0.395	0.391	0.39	0.439	0.4	0.381	0.395	0.392	0.335	0.374
234	0.231	0.225	0.236	0.304	0.2	0.246	0.222	0.24	0.226	0.231	0.244	0.608	0.302	0.279	0.262	0.267	0.258	0.283	0.311	0.615	0.459	0.304	0.27	0.204	0.247	0.26	0.188	0.214	0.185	0.251	0.233	0.259	0.266	0.244	0.217	0.219	0.202	0.268	0.303	0.248	0.228	0.26	0.24	0.22	0.239	0.238	0.248	0.295	0.218
235	0.124	0.139	0.145	0.223	0.105	0.157	0.132	0.198	0.14	0.132	0.142	0.586	0.203	0.252	0.174	0.085	0.179	0.18	0.233	0.59	0.419	0.215	0.195	0.182	0.15	0.146	0.184	0.132	0.19	0.137	0.156	0.174	0.193	0.14	0.201	0.202	0.205	0.185	0.211	0.162	0.256	0.283	0.23	0.16	0.157	0.15	0.256	0.202	0.124
236	0.225	0.229	0.224	0.254	0.196	0.228	0.223	0.27	0.224	0.22	0.226	0.539	0.216	0.176	0.238	0.239	0.233	0.269	0.254	0.601	0.437	0.284	0.273	0.274	0.239	0.239	0.273	0.209	0.258	0.239	0.204	0.251	0.254	0.222	0.286	0.286	0.259	0.268	0.3	0.251	0.317	0.352	0.296	0.24	0.233	0.247	0.327	0.289	0.217
237	0.205	0.201	0.2	0.26	0.144	0.199	0.194	0.182	0.184	0.183	0.193	0.56	0.261	0.258	0.223	0.208	0.22	0.247	0.293	0.577	0.425	0.257	0.245	0.245	0.211	0.212	0.245	0.188	0.231	0.22	0.198	0.227	0.237	0.19	0.245	0.247	0.241	0.248	0.279	0.204	0.27	0.303	0.265	0.123	0.196	0.203	0.283	0.26	0.184
238	0.279	0.28	0.292	0.274	0.257	0.295	0.292	0.299	0.272	0.275	0.289	0.554	0.234	0.176	0.284	0.284	0.274	0.292	0.274	0.576	0.469	0.333	0.322	0.316	0.285	0.284	0.312	0.262	0.309	0.269	0.263	0.298	0.327	0.265	0.329	0.33	0.307	0.329	0.357	0.289	0.369	0.379	0.349	0.282	0.278	0.303	0.372	0.337	0.267
239	0.229	0.222	0.234	0.302	0.197	0.243	0.219	0.238	0.224	0.228	0.242	0.608	0.3	0.277	0.259	0.265	0.256	0.282	0.31	0.614	0.458	0.302	0.268	0.203	0.244	0.258	0.188	0.212	0.185	0.248	0.231	0.257	0.263	0.242	0.216	0.218	0.202	0.266	0.3	0.245	0.228	0.259	0.239	0.216	0.237	0.236	0.247	0.292	0.215
240	0.23	0.231	0.227	0.334	0.194	0.234	0.213	0.21	0.21	0.237	0.217	0.631	0.319	0.313	0.252	0.284	0.251	0.273	0.314	0.595	0.499	0.284	0.261	0.172	0.242	0.297	0.197	0.212	0.157	0.245	0.245	0.25	0.245	0.275	0.152	0.155	0.209	0.264	0.305	0.217	0.193	0.228	0.172	0.209	0.243	0.226	0.19	0.294	0.211
241	0.224	0.236	0.226	0.373	0.203	0.231	0.222	0.187	0.216	0.26	0.214	0.606	0.309	0.352	0.256	0.3	0.255	0.265	0.32	0.6	0.488	0.271	0.268	0.136	0.24	0.29	0.206	0.223	0.185	0.261	0.226	0.261	0.27	0.28	0.102	0.103	0.201	0.269	0.302	0.131	0.148	0.148	0.009	0.218	0.226	0.222	0.149	0.294	0.185
242	0.192	0.193	0.112	0.288	0.11	0.116	0.153	0.199	0.148	0.12	0.11	0.583	0.249	0.278	0.214	0.223	0.218	0.243	0.264	0.549	0.454	0.176	0.211	0.203	0.188	0.228	0.25	0.149	0.21	0.226	0.127	0.198	0.194	0.194	0.179	0.18	0.246	0.193	0.187	0.169	0.233	0.252	0.217	0.189	0.128	0.145	0.224	0.188	0.112
243	0.191	0.194	0.183	0.322	0.147	0.188	0.158	0.167	0.162	0.207	0.173	0.615	0.293	0.28	0.226	0.261	0.224	0.233	0.298	0.556	0.446	0.234	0.209	0.167	0.199	0.253	0.199	0.155	0.166	0.212	0.195	0.203	0.214	0.23	0.156	0.155	0.192	0.205	0.247	0.153	0.185	0.216	0.131	0.179	0.186	0.173	0.182	0.238	0.156
244	0.19	0.19	0.121	0.284	0.107	0.123	0.156	0.198	0.142	0.116	0.111	0.583	0.246	0.283	0.208	0.219	0.21	0.237	0.266	0.558	0.45	0.178	0.21	0.207	0.199	0.225	0.249	0.15	0.207	0.22	0.13	0.194	0.192	0.205	0.182	0.185	0.244	0.191	0.203	0.167	0.229	0.253	0.211	0.184	0.132	0.16	0.222	0.191	0.126
245	0.228	0.239	0.23	0.377	0.207	0.236	0.227	0.188	0.221	0.263	0.218	0.602	0.312	0.355	0.259	0.305	0.259	0.266	0.325	0.596	0.486	0.275	0.271	0.142	0.243	0.291	0.21	0.228	0.192	0.265	0.23	0.265	0.274	0.282	0.106	0.107	0.206	0.274	0.306	0.131	0.15	0.149	0.011	0.223	0.23	0.226	0.151	0.297	0.19
246	0.219	0.23	0.226	0.362	0.197	0.232	0.214	0.2	0.211	0.253	0.208	0.608	0.308	0.347	0.255	0.295	0.256	0.262	0.32	0.578	0.472	0.267	0.255	0.137	0.235	0.284	0.201	0.215	0.185	0.257	0.23	0.248	0.256	0.282	0.101	0.102	0.201	0.258	0.288	0.145	0.131	0.162	0.035	0.243	0.228	0.217	0.131	0.287	0.203
247	0.181	0.187	0.175	0.307	0.165	0.18	0.169	0.184	0.171	0.195	0.157	0.58	0.251	0.301	0.196	0.254	0.203	0.217	0.276	0.556	0.454	0.23	0.23	0.179	0.185	0.247	0.231	0.183	0.217	0.226	0.182	0.224	0.226	0.227	0.155	0.158	0.222	0.232	0.277	0.139	0.211	0.234	0.137	0.199	0.191	0.184	0.207	0.268	0.166
248	0.197	0.184	0.219	0.277	0.17	0.235	0.194	0.179	0.189	0.195	0.204	0.563	0.294	0.252	0.22	0.267	0.217	0.229	0.288	0.56	0.449	0.27	0.238	0.251	0.201	0.26	0.229	0.18	0.234	0.213	0.221	0.227	0.234	0.242	0.253	0.255	0.232	0.245	0.281	0.206	0.269	0.303	0.252	0.209	0.215	0.21	0.279	0.27	0.192
249	0.169	0.173	0.166	0.321	0.138	0.171	0.158	0.164	0.159	0.197	0.152	0.617	0.261	0.307	0.202	0.25	0.205	0.212	0.282	0.583	0.464	0.214	0.222	0.105	0.184	0.246	0.169	0.169	0.151	0.207	0.179	0.214	0.214	0.227	0.065	0.065	0.169	0.224	0.26	0.105	0.127	0.145	0.024	0.193	0.179	0.166	0.121	0.249	0.151
250	0.226	0.232	0.235	0.368	0.196	0.236	0.231	0.195	0.214	0.257	0.217	0.609	0.312	0.355	0.267	0.297	0.265	0.281	0.315	0.611	0.51	0.273	0.282	0.14	0.24	0.299	0.199	0.233	0.201	0.259	0.238	0.27	0.28	0.281	0.11	0.109	0.223	0.267	0.307	0.13	0.148	0.15	0.05	0.215	0.242	0.225	0.147	0.299	0.198
251	0.183	0.178	0.161	0.312	0.152	0.175	0.164	0.182	0.162	0.201	0.159	0.587	0.264	0.303	0.194	0.252	0.199	0.212	0.273	0.548	0.446	0.217	0.216	0.17	0.176	0.233	0.222	0.174	0.224	0.218	0.183	0.217	0.224	0.221	0.149	0.148	0.229	0.224	0.263	0.116	0.185	0.212	0.11	0.192	0.185	0.166	0.191	0.255	0.16
252	0.229	0.219	0.206	0.345	0.184	0.211	0.207	0.242	0.199	0.223	0.198	0.627	0.301	0.336	0.247	0.288	0.25	0.26	0.311	0.61	0.5	0.245	0.258	0.121	0.23	0.289	0.192	0.218	0.172	0.257	0.214	0.243	0.24	0.263	0.08	0.083	0.193	0.245	0.291	0.187	0.17	0.191	0.127	0.244	0.224	0.214	0.156	0.279	0.191
253	0.244	0.237	0.207	0.358	0.194	0.207	0.153	0.198	0.204	0.237	0.204	0.613	0.321	0.377	0.251	0.308	0.26	0.279	0.332	0.524	0.415	0.167	0.185	0.212	0.244	0.293	0.284	0.233	0.278	0.271	0.226	0.172	0.173	0.279	0.168	0.168	0.307	0.18	0.205	0.143	0.142	0.13	0.167	0.237	0.233	0.222	0.136	0.203	0.201
254	0.269	0.273	0.272	0.408	0.241	0.271	0.206	0.256	0.251	0.292	0.259	0.646	0.36	0.39	0.312	0.341	0.314	0.314	0.353	0.545	0.436	0.219	0.223	0.174	0.29	0.341	0.246	0.272	0.243	0.304	0.279	0.216	0.224	0.329	0.142	0.144	0.259	0.218	0.252	0.198	0.105	0.125	0.123	0.289	0.287	0.272	0.091	0.248	0.262
255	0.368	0.364	0.356	0.446	0.359	0.364	0.37	0.355	0.344	0.366	0.349	0.491	0.459	0.412	0.402	0.434	0.396	0.412	0.451	0.352	0.523	0.384	0.387	0.412	0.387	0.43	0.419	0.346	0.404	0.389	0.39	0.374	0.372	0.407	0.393	0.391	0.405	0.359	0.401	0.353	0.421	0.449	0.401	0.396	0.378	0.365	0.411	0.396	0.348
256	0.272	0.275	0.274	0.405	0.25	0.285	0.208	0.257	0.248	0.29	0.263	0.641	0.355	0.38	0.308	0.351	0.305	0.316	0.349	0.549	0.443	0.231	0.225	0.183	0.292	0.347	0.241	0.271	0.238	0.312	0.279	0.214	0.223	0.332	0.152	0.153	0.247	0.222	0.263	0.206	0.108	0.13	0.139	0.292	0.289	0.279	0.101	0.261	0.267
257	0.383	0.38	0.4	0.456	0.385	0.396	0.33	0.406	0.409	0.401	0.401	0.539	0.444	0.459	0.4	0.404	0.402	0.405	0.417	0.52	0.379	0.353	0.335	0.35	0.4	0.41	0.355	0.379	0.335	0.392	0.4	0.334	0.344	0.408	0.355	0.356	0.342	0.325	0.349	0.395	0.309	0.309	0.343	0.415	0.397	0.397	0.308	0.348	0.367
258	0.241	0.248	0.206	0.336	0.204	0.191	0.137	0.257	0.251	0.226	0.219	0.619	0.317	0.332	0.262	0.278	0.27	0.298	0.315	0.512	0.38	0.17	0.177	0.262	0.245	0.267	0.299	0.225	0.259	0.245	0.211	0.18	0.181	0.248	0.265	0.269	0.305	0.175	0.163	0.262	0.225	0.241	0.305	0.25	0.193	0.227	0.221	0.149	0.217
259	0.171	0.186	0.135	0.292	0.105	0.118	0.141	0.215	0.144	0.149	0.124	0.585	0.271	0.297	0.204	0.241	0.207	0.245	0.277	0.545	0.456	0.187	0.206	0.218	0.184	0.222	0.238	0.165	0.223	0.213	0.142	0.201	0.207	0.195	0.22	0.221	0.254	0.211	0.169	0.173	0.244	0.271	0.235	0.207	0.124	0.128	0.239	0.172	0.126
260	0.153	0.153	0.077	0.259	0.091	0.083	0.11	0.18	0.103	0.098	0.076	0.598	0.232	0.271	0.173	0.2	0.173	0.202	0.237	0.566	0.445	0.143	0.177	0.166	0.145	0.197	0.204	0.115	0.169	0.178	0.092	0.157	0.156	0.163	0.157	0.157	0.212	0.161	0.173	0.137	0.209	0.233	0.182	0.161	0.1	0.118	0.2	0.164	0.092
261	0.661	0.653	0.669	0.583	0.671	0.663	0.647	0.641	0.68	0.651	0.662	0.181	0.616	0.577	0.641	0.639	0.638	0.613	0.645	0.36	0.336	0.606	0.622	0.702	0.665	0.619	0.681	0.676	0.69	0.659	0.647	0.632	0.623	0.642	0.697	0.694	0.683	0.608	0.604	0.662	0.651	0.63	0.675	0.634	0.665	0.668	0.655	0.618	0.665
262	0.306	0.309	0.296	0.283	0.288	0.282	0.299	0.334	0.302	0.301	0.296	0.531	0.248	0.239	0.278	0.284	0.271	0.29	0.296	0.567	0.46	0.324	0.342	0.333	0.3	0.294	0.331	0.292	0.32	0.28	0.278	0.33	0.339	0.282	0.345	0.344	0.325	0.341	0.35	0.324	0.4	0.404	0.36	0.305	0.296	0.307	0.404	0.345	0.288
263	0.185	0.181	0.216	0.254	0.192	0.215	0.178	0.227	0.201	0.213	0.208	0.58	0.239	0.287	0.05	0.236	0.071	0.158	0.236	0.593	0.457	0.276	0.219	0.23	0.156	0.122	0.195	0.187	0.23	0.173	0.209	0.232	0.243	0.173	0.232	0.234	0.247	0.249	0.268	0.216	0.279	0.299	0.263	0.26	0.206	0.192	0.286	0.249	0.192
264	0.212	0.224	0.242	0.247	0.219	0.257	0.247	0.247	0.236	0.233	0.24	0.532	0.241	0.217	0.262	0.245	0.257	0.265	0.285	0.564	0.44	0.296	0.278	0.288	0.245	0.261	0.277	0.241	0.267	0.233	0.236	0.281	0.286	0.234	0.294	0.293	0.272	0.293	0.313	0.257	0.33	0.355	0.309	0.237	0.248	0.26	0.339	0.303	0.24
265	0.224	0.219	0.205	0.332	0.183	0.201	0.191	0.223	0.195	0.234	0.2	0.632	0.313	0.351	0.241	0.288	0.24	0.277	0.305	0.6	0.474	0.254	0.247	0.16	0.235	0.273	0.193	0.202	0.164	0.26	0.214	0.232	0.234	0.257	0.133	0.135	0.21	0.242	0.275	0.18	0.166	0.177	0.147	0.234	0.22	0.203	0.155	0.274	0.19
266	0.306	0.309	0.288	0.342	0.304	0.298	0.24	0.332	0.306	0.319	0.309	0.617	0.303	0.329	0.313	0.325	0.318	0.331	0.242	0.54	0.422	0.24	0.254	0.32	0.311	0.344	0.348	0.287	0.339	0.287	0.287	0.235	0.243	0.321	0.335	0.334	0.342	0.242	0.267	0.316	0.298	0.303	0.377	0.349	0.312	0.314	0.295	0.268	0.287
267	0.237	0.235	0.248	0.272	0.213	0.252	0.238	0.246	0.229	0.22	0.237	0.548	0.262	0.213	0.26	0.249	0.248	0.272	0.291	0.568	0.446	0.312	0.272	0.294	0.234	0.25	0.27	0.219	0.272	0.254	0.24	0.255	0.276	0.232	0.297	0.301	0.274	0.268	0.3	0.25	0.318	0.347	0.309	0.219	0.243	0.241	0.33	0.299	0.204
268	0.258	0.268	0.281	0.276	0.256	0.298	0.294	0.28	0.261	0.254	0.271	0.515	0.25	0.207	0.292	0.269	0.284	0.274	0.299	0.578	0.453	0.335	0.318	0.322	0.287	0.284	0.303	0.265	0.309	0.271	0.263	0.293	0.316	0.278	0.324	0.326	0.289	0.321	0.351	0.29	0.367	0.382	0.332	0.269	0.282	0.3	0.374	0.333	0.27
269	0.272	0.276	0.235	0.388	0.249	0.248	0.176	0.247	0.25	0.272	0.241	0.669	0.347	0.364	0.288	0.326	0.295	0.332	0.342	0.572	0.458	0.204	0.201	0.203	0.274	0.332	0.253	0.245	0.219	0.285	0.259	0.191	0.192	0.313	0.213	0.21	0.266	0.208	0.231	0.258	0.164	0.162	0.228	0.269	0.266	0.255	0.159	0.222	0.23
270	0.238	0.242	0.25	0.263	0.222	0.254	0.241	0.278	0.251	0.25	0.239	0.548	0.235	0.258	0.236	0.202	0.239	0.243	0.29	0.583	0.454	0.305	0.293	0.287	0.265	0.235	0.284	0.243	0.268	0.219	0.252	0.284	0.288	0.232	0.294	0.291	0.277	0.297	0.315	0.273	0.331	0.35	0.321	0.221	0.256	0.258	0.338	0.312	0.235
271	0.296	0.304	0.289	0.276	0.276	0.27	0.294	0.318	0.296	0.293	0.292	0.529	0.241	0.248	0.275	0.273	0.268	0.295	0.292	0.578	0.464	0.317	0.335	0.327	0.294	0.286	0.33	0.285	0.306	0.272	0.275	0.322	0.328	0.276	0.33	0.33	0.318	0.335	0.345	0.318	0.393	0.395	0.356	0.296	0.285	0.302	0.399	0.336	0.28
272	0.298	0.295	0.301	0.288	0.29	0.294	0.307	0.309	0.302	0.292	0.303	0.529	0.231	0.236	0.282	0.291	0.289	0.298	0.298	0.583	0.467	0.339	0.347	0.324	0.29	0.271	0.31	0.301	0.33	0.278	0.275	0.342	0.345	0.27	0.323	0.322	0.313	0.345	0.351	0.3	0.366	0.385	0.335	0.309	0.291	0.311	0.374	0.345	0.302
273	0.623	0.628	0.636	0.569	0.633	0.634	0.619	0.595	0.633	0.621	0.628	0.275	0.577	0.557	0.613	0.618	0.611	0.597	0.614	0.358	0.41	0.587	0.591	0.686	0.63	0.595	0.658	0.638	0.676	0.638	0.609	0.594	0.601	0.605	0.674	0.672	0.654	0.578	0.577	0.619	0.619	0.597	0.641	0.603	0.629	0.634	0.623	0.588	0.625
274	0.204	0.197	0.106	0.262	0.114	0.135	0.178	0.223	0.109	0.055	0.09	0.578	0.257	0.296	0.205	0.251	0.206	0.25	0.283	0.556	0.463	0.184	0.225	0.211	0.176	0.221	0.238	0.172	0.23	0.236	0.125	0.209	0.214	0.195	0.197	0.199	0.257	0.22	0.214	0.172	0.235	0.266	0.23	0.207	0.135	0.169	0.23	0.205	0.148
275	0.203	0.199	0.095	0.26	0.105	0.122	0.169	0.237	0.094	0.045	0.076	0.584	0.267	0.293	0.221	0.246	0.222	0.249	0.281	0.552	0.469	0.175	0.214	0.212	0.194	0.238	0.257	0.166	0.218	0.23	0.125	0.2	0.205	0.202	0.207	0.206	0.254	0.213	0.2	0.188	0.251	0.278	0.245	0.194	0.124	0.157	0.247	0.192	0.143
276	0.194	0.186	0.121	0.265	0.102	0.13	0.161	0.215	0.113	0.086	0.102	0.585	0.276	0.287	0.219	0.234	0.222	0.231	0.278	0.555	0.451	0.173	0.213	0.203	0.184	0.223	0.234	0.154	0.227	0.212	0.128	0.186	0.202	0.193	0.183	0.18	0.239	0.202	0.203	0.157	0.224	0.26	0.216	0.187	0.128	0.143	0.231	0.193	0.137
277	0.279	0.275	0.269	0.388	0.254	0.28	0.19	0.259	0.249	0.282	0.259	0.657	0.374	0.35	0.305	0.342	0.308	0.313	0.345	0.552	0.428	0.229	0.21	0.223	0.291	0.342	0.251	0.257	0.222	0.296	0.282	0.191	0.197	0.327	0.209	0.208	0.256	0.21	0.25	0.264	0.149	0.183	0.224	0.278	0.281	0.27	0.154	0.252	0.249
278	0.186	0.179	0.126	0.28	0.139	0.148	0.162	0.209	0.123	0.145	0.118	0.61	0.277	0.31	0.205	0.246	0.212	0.237	0.269	0.555	0.483	0.187	0.218	0.167	0.186	0.25	0.233	0.156	0.205	0.215	0.155	0.193	0.19	0.212	0.145	0.145	0.241	0.216	0.239	0.151	0.224	0.242	0.191	0.2	0.157	0.156	0.215	0.219	0.134
279	0.173	0.172	0.185	0.258	0.163	0.16	0.149	0.231	0.178	0.183	0.193	0.588	0.266	0.287	0.156	0.234	0.172	0.201	0.262	0.572	0.438	0.243	0.205	0.211	0.099	0.172	0.178	0.168	0.212	0.179	0.189	0.206	0.222	0.133	0.217	0.218	0.225	0.219	0.233	0.19	0.26	0.293	0.247	0.242	0.18	0.159	0.266	0.228	0.147
280	0.155	0.151	0.182	0.267	0.157	0.174	0.132	0.211	0.178	0.193	0.189	0.589	0.245	0.292	0.14	0.229	0.156	0.19	0.239	0.576	0.441	0.243	0.191	0.196	0.09	0.177	0.168	0.163	0.21	0.175	0.189	0.201	0.22	0.14	0.214	0.216	0.225	0.219	0.233	0.183	0.248	0.289	0.239	0.231	0.179	0.147	0.254	0.219	0.152
281	0.215	0.207	0.235	0.229	0.207	0.221	0.201	0.28	0.238	0.236	0.241	0.543	0.222	0.268	0.172	0.205	0.19	0.214	0.251	0.611	0.405	0.277	0.257	0.269	0.177	0.139	0.234	0.222	0.278	0.206	0.199	0.267	0.28	0.122	0.285	0.284	0.285	0.286	0.267	0.247	0.318	0.35	0.306	0.246	0.218	0.217	0.324	0.253	0.23
282	0.183	0.176	0.128	0.286	0.122	0.145	0.133	0.212	0.136	0.151	0.132	0.593	0.263	0.297	0.182	0.238	0.184	0.223	0.245	0.573	0.445	0.181	0.187	0.182	0.178	0.236	0.227	0.145	0.181	0.205	0.12	0.174	0.171	0.202	0.18	0.181	0.218	0.184	0.218	0.163	0.224	0.225	0.207	0.197	0.146	0.15	0.219	0.207	0.122
283	0.158	0.149	0.097	0.269	0.101	0.118	0.109	0.193	0.112	0.127	0.099	0.599	0.246	0.285	0.161	0.214	0.164	0.205	0.23	0.579	0.437	0.161	0.167	0.158	0.156	0.211	0.205	0.118	0.163	0.184	0.102	0.151	0.153	0.181	0.16	0.161	0.2	0.16	0.201	0.142	0.207	0.213	0.188	0.18	0.123	0.127	0.203	0.188	0.096
284	0.152	0.158	0.137	0.276	0.138	0.16	0.082	0.204	0.138	0.155	0.141	0.628	0.257	0.292	0.183	0.222	0.188	0.223	0.236	0.547	0.396	0.14	0.09	0.152	0.145	0.221	0.201	0.118	0.173	0.196	0.152	0.087	0.085	0.187	0.194	0.194	0.206	0.115	0.144	0.167	0.17	0.191	0.225	0.221	0.163	0.146	0.175	0.145	0.12
285	0.271	0.276	0.274	0.28	0.252	0.283	0.284	0.315	0.281	0.27	0.288	0.52	0.237	0.202	0.282	0.268	0.281	0.275	0.272	0.579	0.448	0.327	0.316	0.319	0.289	0.273	0.301	0.264	0.311	0.275	0.263	0.307	0.317	0.256	0.323	0.326	0.285	0.317	0.34	0.287	0.375	0.379	0.341	0.304	0.283	0.29	0.376	0.339	0.262
286	0.241	0.239	0.184	0.334	0.177	0.166	0.136	0.254	0.219	0.215	0.204	0.633	0.313	0.351	0.263	0.273	0.279	0.298	0.308	0.509	0.403	0.154	0.18	0.254	0.231	0.266	0.285	0.211	0.271	0.264	0.205	0.175	0.177	0.241	0.265	0.266	0.311	0.181	0.119	0.241	0.216	0.237	0.301	0.254	0.183	0.181	0.22	0.14	0.171
287	0.384	0.393	0.382	0.46	0.371	0.395	0.336	0.397	0.384	0.407	0.374	0.5	0.426	0.449	0.399	0.461	0.406	0.414	0.407	0.434	0.465	0.346	0.343	0.424	0.41	0.453	0.452	0.382	0.424	0.419	0.383	0.345	0.343	0.427	0.439	0.439	0.429	0.347	0.337	0.397	0.39	0.377	0.414	0.409	0.395	0.378	0.392	0.355	0.343
288	0.162	0.174	0.224	0.289	0.167	0.209	0.178	0.222	0.205	0.218	0.219	0.583	0.262	0.277	0.17	0.195	0.184	0.183	0.239	0.561	0.437	0.261	0.228	0.23	0.19	0.185	0.207	0.195	0.242	0	0.22	0.231	0.251	0.193	0.242	0.242	0.246	0.253	0.253	0.212	0.295	0.315	0.266	0.221	0.202	0.182	0.297	0.239	0.188
289	0.149	0.141	0.184	0.282	0.159	0.18	0.151	0.215	0.17	0.185	0.185	0.591	0.261	0.285	0.161	0.231	0.176	0.217	0.253	0.572	0.456	0.245	0.199	0.206	0	0.192	0.173	0.164	0.222	0.194	0.195	0.203	0.217	0.146	0.22	0.22	0.227	0.222	0.236	0.184	0.255	0.303	0.245	0.243	0.191	0.146	0.256	0.227	0.151
290	0.173	0.165	0.124	0.286	0.115	0.137	0.134	0.201	0.129	0.137	0.126	0.594	0.262	0.295	0.18	0.24	0.183	0.225	0.25	0.573	0.453	0.173	0.189	0.183	0.176	0.235	0.227	0.139	0.181	0.212	0.12	0.177	0.175	0.207	0.179	0.181	0.211	0.184	0.216	0.159	0.22	0.232	0.211	0.197	0.138	0.145	0.221	0.201	0.119
291	0.121	0.137	0.174	0.245	0.138	0.173	0.121	0.193	0.153	0.169	0.17	0.584	0.203	0.249	0.137	0.192	0.141	0.172	0.2	0.593	0.441	0.22	0.174	0.178	0.117	0.169	0.174	0.135	0.189	0.159	0.156	0.179	0.198	0.15	0.203	0.205	0.19	0.204	0.227	0.17	0.254	0.287	0.214	0.214	0.168	0.147	0.259	0.212	0.128
292	0.169	0.161	0.201	0.248	0.174	0.201	0.158	0.216	0.182	0.195	0.199	0.581	0.23	0.277	0.046	0.227	0.059	0.156	0.218	0.59	0.445	0.262	0.197	0.213	0.141	0.105	0.186	0.164	0.216	0.156	0.194	0.21	0.223	0.158	0.224	0.226	0.225	0.225	0.252	0.193	0.266	0.293	0.254	0.243	0.188	0.173	0.272	0.234	0.166
293	0.173	0.188	0.222	0.269	0.197	0.219	0.174	0.237	0.208	0.22	0.227	0.569	0.235	0.264	0.178	0.23	0.189	0.205	0.229	0.578	0.442	0.265	0.219	0.233	0.158	0.204	0.215	0.184	0.245	0.206	0.2	0.229	0.247	0.19	0.256	0.258	0.235	0.251	0.266	0.214	0.297	0.323	0.258	0.26	0.216	0.197	0.303	0.248	0.191
294	0.135	0.13	0.159	0.227	0.141	0.166	0.112	0.194	0.14	0.163	0.157	0.587	0.179	0.235	0.069	0.194	0.076	0.149	0.157	0.613	0.423	0.197	0.164	0.18	0.116	0.12	0.163	0.126	0.177	0.127	0.137	0.171	0.18	0.132	0.198	0.199	0.2	0.191	0.213	0.169	0.233	0.264	0.228	0.211	0.157	0.146	0.244	0.2	0.127
295	0.198	0.19	0.231	0.262	0.212	0.231	0.185	0.246	0.209	0.23	0.226	0.567	0.226	0.281	0.091	0.251	0.096	0.19	0.22	0.605	0.44	0.262	0.226	0.244	0.173	0.144	0.211	0.195	0.239	0.178	0.202	0.24	0.252	0.18	0.254	0.254	0.259	0.257	0.275	0.235	0.291	0.315	0.281	0.273	0.221	0.207	0.3	0.257	0.202
296	0.133	0.148	0.197	0.271	0.146	0.181	0.139	0.215	0.184	0.196	0.2	0.583	0.228	0.274	0.158	0.174	0.164	0.174	0.218	0.577	0.427	0.242	0.197	0.204	0.158	0.169	0.181	0.16	0.204	0.035	0.189	0.203	0.215	0.161	0.218	0.218	0.211	0.226	0.22	0.192	0.28	0.298	0.246	0.219	0.174	0.161	0.279	0.209	0.152
297	0.227	0.227	0.27	0.237	0.225	0.249	0.235	0.275	0.262	0.259	0.254	0.554	0.25	0.251	0.218	0.21	0.207	0.245	0.26	0.592	0.421	0.292	0.272	0.297	0.246	0.173	0.27	0.243	0.282	0.188	0.237	0.284	0.292	0.187	0.308	0.306	0.308	0.298	0.298	0.28	0.343	0.371	0.326	0.245	0.254	0.237	0.347	0.278	0.253
298	0.205	0.192	0.22	0.224	0.191	0.207	0.187	0.251	0.215	0.219	0.213	0.56	0.223	0.283	0.069	0.206	0.077	0.177	0.249	0.597	0.435	0.288	0.235	0.245	0.173	0.092	0.211	0.202	0.245	0.188	0.212	0.244	0.255	0.141	0.26	0.261	0.258	0.264	0.266	0.237	0.298	0.322	0.286	0.23	0.205	0.204	0.304	0.252	0.205
299	0.185	0.176	0.22	0.238	0.191	0.212	0.173	0.237	0.204	0.216	0.215	0.579	0.22	0.277	0.075	0.237	0.07	0.164	0.209	0.608	0.449	0.254	0.22	0.229	0.16	0.13	0.195	0.186	0.229	0.181	0.197	0.225	0.243	0.174	0.241	0.243	0.251	0.248	0.272	0.219	0.282	0.305	0.272	0.263	0.21	0.192	0.288	0.246	0.197
300	0.158	0.146	0.17	0.235	0.149	0.169	0.137	0.208	0.165	0.181	0.166	0.585	0.213	0.277	0	0.209	0.04	0.137	0.213	0.592	0.456	0.233	0.189	0.193	0.13	0.108	0.175	0.151	0.195	0.145	0.168	0.196	0.201	0.145	0.203	0.204	0.212	0.219	0.242	0.184	0.254	0.27	0.231	0.219	0.171	0.156	0.252	0.223	0.15
301	0.166	0.15	0.188	0.247	0.165	0.182	0.149	0.218	0.177	0.193	0.178	0.579	0.225	0.283	0.038	0.213	0.047	0.148	0.225	0.588	0.449	0.245	0.199	0.205	0.143	0.116	0.18	0.163	0.203	0.159	0.18	0.207	0.212	0.159	0.214	0.215	0.228	0.228	0.251	0.199	0.261	0.275	0.241	0.231	0.183	0.167	0.262	0.232	0.168
302	0.183	0.177	0.217	0.239	0.184	0.206	0.173	0.252	0.196	0.214	0.203	0.58	0.233	0.272	0.121	0.243	0.098	0.169	0.216	0.607	0.446	0.242	0.216	0.239	0.18	0.181	0.217	0.188	0.227	0.167	0.198	0.221	0.241	0.176	0.253	0.253	0.255	0.243	0.274	0.225	0.283	0.307	0.273	0.257	0.208	0.182	0.291	0.247	0.191
303	0.171	0.181	0.176	0.309	0.175	0.196	0.079	0.208	0.176	0.196	0.187	0.634	0.272	0.312	0.199	0.245	0.211	0.238	0.261	0.533	0.397	0.167	0.093	0.192	0.163	0.23	0.211	0.128	0.192	0.209	0.186	0.082	0.093	0.197	0.216	0.218	0.216	0.123	0.164	0.179	0.173	0.204	0.247	0.246	0.206	0.177	0.179	0.159	0.143
304	0.51	0.512	0.512	0.542	0.53	0.517	0.533	0.499	0.503	0.511	0.509	0.293	0.56	0.533	0.514	0.556	0.511	0.506	0.546	0.326	0.5	0.554	0.542	0.538	0.502	0.55	0.536	0.497	0.531	0.532	0.533	0.535	0.524	0.546	0.527	0.528	0.524	0.535	0.547	0.49	0.57	0.568	0.524	0.54	0.529	0.501	0.562	0.569	0.481
305	0.193	0.179	0.209	0.248	0.185	0.204	0.18	0.233	0.203	0.217	0.201	0.576	0.232	0.299	0.002	0.236	0.045	0.152	0.237	0.589	0.466	0.265	0.226	0.227	0.16	0.121	0.201	0.193	0.232	0.174	0.203	0.236	0.24	0.176	0.232	0.232	0.243	0.254	0.276	0.217	0.281	0.295	0.259	0.25	0.206	0.193	0.28	0.258	0.195
306	0.188	0.179	0.222	0.257	0.201	0.22	0.173	0.238	0.2	0.219	0.216	0.567	0.221	0.273	0.087	0.243	0.092	0.184	0.213	0.605	0.438	0.255	0.216	0.235	0.162	0.139	0.202	0.184	0.228	0.169	0.195	0.229	0.242	0.171	0.245	0.245	0.249	0.246	0.266	0.226	0.283	0.308	0.273	0.263	0.211	0.196	0.292	0.249	0.191
307	0.524	0.515	0.516	0.502	0.516	0.523	0.552	0.525	0.54	0.507	0.52	0.3	0.492	0.49	0.517	0.551	0.511	0.519	0.534	0.426	0.437	0.557	0.572	0.576	0.529	0.531	0.554	0.527	0.555	0.535	0.497	0.574	0.56	0.536	0.564	0.564	0.549	0.553	0.547	0.52	0.6	0.586	0.55	0.532	0.528	0.53	0.602	0.559	0.507
308	0.163	0.157	0.168	0.286	0.133	0.144	0.119	0.235	0.168	0.157	0.174	0.569	0.268	0.287	0.194	0.218	0.195	0.217	0.255	0.559	0.427	0.234	0.18	0.214	0.135	0.19	0.203	0.156	0.211	0.188	0.158	0.198	0.219	0.15	0.241	0.242	0.231	0.226	0.184	0.206	0.266	0.305	0.262	0.216	0.127	0.141	0.281	0.181	0.131
309	0.17	0.173	0.11	0.251	0.107	0.122	0.142	0.226	0.129	0.118	0.114	0.578	0.221	0.262	0.196	0.222	0.203	0.233	0.231	0.575	0.426	0.149	0.2	0.202	0.172	0.215	0.234	0.142	0.201	0.202	0.087	0.193	0.189	0.184	0.208	0.205	0.238	0.203	0.192	0.183	0.256	0.281	0.233	0.192	0.122	0.162	0.249	0.189	0.136
310	0.123	0.141	0.188	0.289	0.152	0.195	0.14	0.184	0.17	0.179	0.198	0.578	0.244	0.284	0.163	0.209	0.175	0.212	0.241	0.583	0.447	0.25	0.198	0.185	0.102	0.19	0.159	0.152	0.202	0.18	0.191	0.2	0.214	0.167	0.203	0.202	0.191	0.219	0.229	0.175	0.252	0.289	0.239	0.237	0.184	0.148	0.258	0.218	0.141
311	0.136	0.133	0.196	0.295	0.157	0.188	0.091	0.203	0.177	0.193	0.201	0.579	0.245	0.289	0.161	0.229	0.162	0.205	0.25	0.572	0.446	0.256	0.176	0.206	0.127	0.185	0.159	0.134	0.193	0.182	0.197	0.187	0.197	0.162	0.231	0.233	0.193	0.214	0.222	0.193	0.261	0.293	0.252	0.241	0.193	0.163	0.265	0.223	0.148
312	0.139	0.133	0.196	0.283	0.15	0.186	0.108	0.203	0.17	0.181	0.203	0.578	0.25	0.279	0.155	0.22	0.154	0.21	0.232	0.582	0.442	0.251	0.177	0.196	0.134	0.187	0.162	0.141	0.177	0.18	0.195	0.186	0.194	0.169	0.216	0.216	0.143	0.206	0.218	0.187	0.257	0.288	0.25	0.234	0.182	0.155	0.265	0.218	0.137
313	0.279	0.272	0.291	0.329	0.283	0.292	0.288	0.333	0.299	0.32	0.307	0.609	0.294	0.323	0.269	0.302	0.281	0.291	0.194	0.628	0.511	0.329	0.33	0.264	0.278	0.307	0.241	0.284	0.255	0.251	0.281	0.324	0.332	0.286	0.283	0.284	0.261	0.329	0.346	0.323	0.323	0.345	0.314	0.315	0.293	0.286	0.33	0.348	0.278
314	0.13	0.147	0.185	0.273	0.141	0.17	0.138	0.209	0.167	0.171	0.193	0.589	0.257	0.289	0.168	0.206	0.178	0.197	0.243	0.564	0.436	0.232	0.189	0.197	0.129	0.189	0.183	0.151	0.193	0.163	0.179	0.192	0.219	0.139	0.211	0.212	0.191	0.224	0.234	0.183	0.265	0.29	0.239	0.221	0.162	0.161	0.272	0.207	0.15
315	0.179	0.161	0.193	0.284	0.175	0.191	0.156	0.231	0.194	0.209	0.203	0.593	0.232	0.293	0.152	0.224	0.156	0.202	0.228	0.577	0.443	0.255	0.207	0.213	0.138	0.17	0.197	0.175	0.227	0.174	0.197	0.22	0.234	0.159	0.233	0.234	0.249	0.225	0.238	0.202	0.274	0.298	0.25	0.245	0.195	0.166	0.271	0.23	0.171
316	0.123	0.139	0.178	0.267	0.136	0.162	0.123	0.209	0.16	0.167	0.178	0.586	0.241	0.272	0.167	0.169	0.17	0.176	0.218	0.569	0.427	0.223	0.175	0.178	0.139	0.175	0.171	0.143	0.185	0.075	0.181	0.182	0.196	0.146	0.201	0.203	0.191	0.2	0.214	0.164	0.253	0.277	0.227	0.21	0.162	0.148	0.252	0.205	0.129
317	0.171	0.183	0.174	0.293	0.172	0.197	0.096	0.22	0.171	0.185	0.174	0.624	0.272	0.305	0.21	0.239	0.215	0.248	0.257	0.54	0.394	0.158	0.109	0.177	0.166	0.24	0.218	0.146	0.202	0.218	0.193	0.1	0.103	0.211	0.224	0.224	0.227	0.132	0.154	0.193	0.181	0.207	0.252	0.244	0.198	0.176	0.186	0.159	0.147
318	0.2	0.198	0.2	0.31	0.182	0.212	0.103	0.254	0.191	0.203	0.199	0.626	0.297	0.314	0.223	0.28	0.225	0.265	0.301	0.526	0.4	0.174	0.099	0.213	0.2	0.253	0.248	0.15	0.209	0.248	0.212	0.09	0.09	0.235	0.243	0.245	0.236	0.125	0.177	0.218	0.18	0.223	0.278	0.27	0.219	0.201	0.187	0.171	0.171
319	0.168	0.178	0.228	0.274	0.191	0.224	0.18	0.239	0.211	0.22	0.228	0.575	0.237	0.281	0.184	0.226	0.196	0.207	0.235	0.586	0.454	0.27	0.23	0.224	0.163	0.214	0.212	0.196	0.244	0.205	0.214	0.237	0.256	0.2	0.247	0.248	0.235	0.264	0.279	0.218	0.297	0.324	0.251	0.262	0.23	0.196	0.302	0.262	0.196
320	0.194	0.186	0.229	0.261	0.207	0.227	0.182	0.242	0.205	0.226	0.222	0.567	0.223	0.279	0.09	0.248	0.094	0.187	0.219	0.604	0.44	0.26	0.223	0.24	0.169	0.142	0.206	0.191	0.235	0.175	0.2	0.236	0.249	0.177	0.25	0.249	0.255	0.253	0.272	0.23	0.288	0.311	0.276	0.269	0.217	0.203	0.296	0.255	0.198
321	0.136	0.133	0.196	0.295	0.157	0.188	0.091	0.203	0.177	0.192	0.201	0.579	0.245	0.288	0.16	0.229	0.162	0.205	0.25	0.572	0.446	0.256	0.176	0.205	0.127	0.184	0.159	0.134	0.193	0.182	0.197	0.187	0.197	0.162	0.23	0.232	0.193	0.214	0.222	0.193	0.26	0.292	0.251	0.241	0.192	0.163	0.265	0.222	0.148
322	0.29	0.295	0.313	0.338	0.297	0.311	0.3	0.355	0.311	0.324	0.331	0.583	0.298	0.365	0.306	0.308	0.308	0.29	0.198	0.629	0.499	0.333	0.339	0.266	0.314	0.334	0.263	0.297	0.265	0.294	0.289	0.325	0.341	0.315	0.281	0.281	0.256	0.337	0.346	0.33	0.318	0.333	0.317	0.354	0.3	0.313	0.327	0.348	0.293
323	0.135	0.14	0.137	0.252	0.106	0.138	0.122	0.194	0.149	0.135	0.143	0.577	0.215	0.26	0.165	0.185	0.17	0.211	0.248	0.569	0.427	0.19	0.189	0.172	0.119	0.17	0.181	0.131	0.182	0.173	0.124	0.18	0.197	0.144	0.188	0.189	0.206	0.197	0.19	0.156	0.231	0.272	0.21	0.185	0.135	0.142	0.231	0.185	0.126
324	0.202	0.201	0.178	0.312	0.192	0.198	0.092	0.246	0.189	0.195	0.189	0.63	0.298	0.317	0.228	0.263	0.231	0.266	0.276	0.535	0.406	0.163	0.083	0.211	0.21	0.259	0.244	0.117	0.176	0.243	0.194	0.06	0.045	0.245	0.232	0.235	0.24	0.119	0.173	0.222	0.187	0.215	0.271	0.269	0.218	0.203	0.184	0.166	0.157
325	0.121	0.127	0.132	0.257	0.111	0.145	0.105	0.175	0.125	0.143	0.139	0.603	0.23	0.26	0.157	0.187	0.163	0.19	0.216	0.579	0.436	0.207	0.132	0.144	0.136	0.195	0.174	0.071	0.126	0.166	0.138	0.113	0.119	0.169	0.171	0.172	0.152	0.166	0.209	0.144	0.216	0.248	0.199	0.182	0.144	0.138	0.226	0.194	0.093
326	0.116	0.121	0.173	0.277	0.136	0.172	0.114	0.184	0.158	0.173	0.179	0.578	0.23	0.273	0.139	0.21	0.14	0.194	0.244	0.581	0.433	0.239	0.167	0.182	0.085	0.162	0.147	0.136	0.176	0.159	0.172	0.181	0.192	0.14	0.194	0.194	0.19	0.203	0.218	0.165	0.234	0.272	0.209	0.202	0.165	0.135	0.237	0.21	0.125
327	0.145	0.138	0.177	0.236	0.147	0.171	0.13	0.217	0.16	0.18	0.173	0.585	0.233	0.263	0.056	0.203	0.068	0.145	0.208	0.592	0.451	0.24	0.184	0.2	0.141	0.124	0.182	0.145	0.19	0.151	0.179	0.188	0.203	0.149	0.22	0.22	0.209	0.213	0.236	0.195	0.257	0.28	0.246	0.227	0.169	0.155	0.264	0.214	0.151
328	0.134	0.132	0.192	0.297	0.146	0.186	0.137	0.201	0.174	0.18	0.191	0.584	0.251	0.284	0.153	0.215	0.172	0.209	0.25	0.57	0.452	0.25	0.194	0.193	0.079	0.184	0.152	0.155	0.208	0.17	0.198	0.203	0.222	0.159	0.209	0.212	0.209	0.224	0.234	0.178	0.253	0.298	0.24	0.226	0.192	0.143	0.252	0.227	0.144
329	0.143	0.151	0.142	0.278	0.134	0.151	0.112	0.193	0.129	0.161	0.15	0.592	0.243	0.274	0.167	0.206	0.181	0.204	0.232	0.572	0.443	0.21	0.171	0.191	0.121	0.196	0.188	0.12	0.199	0.168	0.144	0.168	0.19	0.161	0.203	0.202	0.207	0.203	0.193	0.158	0.243	0.264	0.216	0.215	0.132	0.119	0.253	0.194	0.115
330	0.17	0.168	0.117	0.274	0.142	0.151	0.137	0.223	0.124	0.14	0.113	0.598	0.259	0.307	0.189	0.235	0.189	0.237	0.249	0.575	0.471	0.193	0.193	0.201	0.155	0.228	0.216	0.144	0.205	0.205	0.151	0.188	0.192	0.187	0.219	0.218	0.241	0.212	0.198	0.189	0.257	0.286	0.236	0.205	0.134	0.143	0.25	0.196	0.143
331	0.147	0.135	0.173	0.271	0.142	0.177	0.123	0.199	0.146	0.164	0.176	0.582	0.243	0.278	0.15	0.219	0.161	0.211	0.241	0.57	0.452	0.231	0.173	0.2	0.09	0.183	0.156	0.136	0.2	0.18	0.17	0.183	0.204	0.151	0.218	0.218	0.214	0.211	0.207	0.174	0.241	0.283	0.24	0.218	0.168	0.133	0.251	0.206	0.13
332	0.124	0.117	0.153	0.27	0.119	0.149	0.108	0.184	0.139	0.165	0.147	0.59	0.236	0.274	0.138	0.212	0.148	0.198	0.24	0.567	0.443	0.211	0.164	0.169	0.079	0.162	0.148	0.127	0.185	0.161	0.161	0.179	0.196	0.141	0.185	0.186	0.201	0.186	0.193	0.139	0.215	0.257	0.194	0.192	0.151	0.112	0.215	0.192	0.112
333	0.148	0.164	0.169	0.286	0.149	0.178	0.148	0.228	0.156	0.176	0.175	0.599	0.253	0.294	0.195	0.221	0.198	0.22	0.24	0.585	0.455	0.236	0.19	0.177	0.164	0.239	0.205	0.145	0.173	0.189	0.189	0.18	0.191	0.201	0.202	0.204	0.168	0.213	0.247	0.177	0.25	0.275	0.231	0.216	0.19	0.176	0.256	0.243	0.148
334	0.189	0.185	0.189	0.272	0.148	0.167	0.164	0.228	0.192	0.183	0.183	0.58	0.248	0.3	0.164	0.218	0.164	0.203	0.256	0.567	0.431	0.236	0.221	0.229	0.159	0.158	0.208	0.184	0.242	0.181	0.169	0.226	0.246	0.148	0.232	0.231	0.267	0.231	0.224	0.198	0.276	0.293	0.247	0.224	0.163	0.165	0.268	0.207	0.171
335	0.085	0.086	0.124	0.253	0.093	0.119	0.053	0.16	0.111	0.133	0.129	0.596	0.202	0.248	0.105	0.171	0.11	0.151	0.179	0.592	0.433	0.19	0.125	0.136	0.081	0.143	0.123	0.083	0.132	0.122	0.128	0.134	0.144	0.113	0.157	0.161	0.144	0.152	0.176	0.123	0.2	0.232	0.183	0.177	0.123	0.095	0.202	0.169	0.078
336	0.178	0.185	0.206	0.292	0.187	0.21	0.173	0.241	0.199	0.203	0.21	0.601	0.25	0.288	0.193	0.239	0.195	0.23	0.201	0.593	0.473	0.262	0.228	0.218	0.157	0.226	0.202	0.18	0.202	0.188	0.205	0.218	0.228	0.198	0.238	0.237	0.218	0.238	0.257	0.226	0.29	0.317	0.268	0.237	0.2	0.182	0.293	0.257	0.167
337	0.14	0.138	0.204	0.289	0.153	0.191	0.143	0.216	0.177	0.196	0.199	0.574	0.265	0.282	0.162	0.234	0.17	0.218	0.251	0.577	0.447	0.254	0.192	0.203	0.1	0.187	0.162	0.16	0.208	0.19	0.187	0.205	0.224	0.155	0.22	0.222	0.2	0.221	0.226	0.181	0.253	0.299	0.244	0.241	0.179	0.143	0.254	0.214	0.147
338	0.182	0.164	0.15	0.32	0.122	0.156	0.125	0.194	0.142	0.18	0.147	0.662	0.297	0.311	0.203	0.256	0.203	0.226	0.282	0.587	0.435	0.149	0.165	0.085	0.198	0.257	0.155	0.161	0.125	0.219	0.169	0.149	0.148	0.232	0.06	0.061	0.169	0.153	0.195	0.123	0.059	0.081	0.079	0.19	0.178	0.159	0.05	0.191	0.139
339	0.168	0.161	0.183	0.282	0.15	0.173	0.149	0.213	0.173	0.192	0.183	0.598	0.237	0.29	0.152	0.225	0.15	0.192	0.232	0.584	0.442	0.236	0.2	0.204	0.14	0.172	0.187	0.163	0.223	0.175	0.179	0.199	0.22	0.163	0.211	0.212	0.242	0.206	0.242	0.177	0.25	0.276	0.227	0.22	0.179	0.146	0.246	0.225	0.149
340	0.136	0.135	0.182	0.26	0.142	0.174	0.131	0.205	0.159	0.17	0.185	0.587	0.237	0.276	0.147	0.195	0.153	0.18	0.241	0.585	0.441	0.223	0.193	0.19	0.121	0.167	0.16	0.14	0.196	0.157	0.165	0.192	0.211	0.149	0.214	0.214	0.215	0.215	0.221	0.176	0.248	0.287	0.232	0.214	0.166	0.155	0.253	0.206	0.145
341	0.18	0.181	0.225	0.284	0.198	0.222	0.178	0.25	0.209	0.235	0.226	0.593	0.259	0.285	0.112	0.24	0.111	0.197	0.245	0.588	0.46	0.288	0.224	0.233	0.166	0.166	0.198	0.192	0.227	0.189	0.217	0.237	0.249	0.182	0.251	0.251	0.247	0.256	0.273	0.23	0.29	0.316	0.278	0.263	0.21	0.202	0.299	0.251	0.199
342	0.174	0.168	0.201	0.278	0.179	0.199	0.159	0.247	0.189	0.208	0.197	0.595	0.258	0.28	0.121	0.234	0.12	0.181	0.232	0.586	0.464	0.26	0.205	0.225	0.166	0.167	0.206	0.176	0.219	0.167	0.215	0.217	0.23	0.166	0.244	0.248	0.24	0.235	0.254	0.223	0.288	0.311	0.28	0.254	0.2	0.178	0.293	0.234	0.177
343	0.195	0.194	0.091	0.259	0.101	0.125	0.167	0.239	0.096	0.037	0.076	0.583	0.26	0.285	0.212	0.238	0.216	0.244	0.274	0.556	0.466	0.176	0.213	0.206	0.191	0.233	0.255	0.162	0.215	0.226	0.123	0.198	0.203	0.203	0.21	0.208	0.248	0.207	0.206	0.189	0.252	0.276	0.246	0.195	0.13	0.16	0.248	0.195	0.139
344	0.194	0.187	0.027	0.267	0.119	0.11	0.15	0.23	0.115	0.114	0.075	0.598	0.253	0.3	0.215	0.234	0.225	0.259	0.266	0.553	0.466	0.177	0.208	0.197	0.185	0.24	0.246	0.147	0.215	0.224	0.135	0.197	0.192	0.2	0.205	0.203	0.245	0.19	0.199	0.18	0.249	0.27	0.236	0.205	0.142	0.155	0.239	0.195	0.135
345	0.275	0.27	0.25	0.314	0.215	0.248	0.241	0.193	0.231	0.257	0.231	0.583	0.326	0.32	0.273	0.286	0.277	0.304	0.349	0.606	0.47	0.282	0.29	0.207	0.254	0.268	0.226	0.249	0.228	0.279	0.242	0.274	0.286	0.259	0.182	0.183	0.246	0.293	0.301	0.198	0.195	0.209	0.176	0.189	0.237	0.254	0.202	0.299	0.233
346	0.182	0.181	0.083	0.251	0.089	0.115	0.152	0.216	0.084	0.035	0.067	0.587	0.251	0.277	0.2	0.227	0.204	0.232	0.27	0.559	0.461	0.167	0.202	0.193	0.176	0.22	0.239	0.148	0.205	0.213	0.111	0.186	0.193	0.19	0.196	0.194	0.236	0.196	0.198	0.168	0.235	0.261	0.228	0.178	0.12	0.147	0.232	0.188	0.126
347	0.2	0.194	0.204	0.306	0.158	0.206	0.178	0.174	0.174	0.206	0.193	0.578	0.282	0.295	0.235	0.257	0.227	0.26	0.283	0.566	0.458	0.244	0.228	0.226	0.205	0.261	0.237	0.171	0.223	0.219	0.202	0.205	0.223	0.239	0.223	0.227	0.264	0.23	0.265	0.179	0.232	0.263	0.235	0.201	0.204	0.188	0.241	0.259	0.172
348	0.146	0.149	0.135	0.277	0.116	0.144	0.122	0.151	0.118	0.145	0.117	0.588	0.227	0.264	0.161	0.22	0.165	0.185	0.242	0.567	0.445	0.191	0.185	0.154	0.148	0.21	0.191	0.135	0.176	0.189	0.14	0.177	0.184	0.186	0.134	0.135	0.191	0.191	0.236	0.104	0.174	0.207	0.123	0.158	0.148	0.143	0.18	0.23	0.122
349	0.221	0.221	0.186	0.322	0.158	0.169	0.198	0.257	0.174	0.179	0.179	0.612	0.305	0.318	0.256	0.269	0.26	0.249	0.295	0.585	0.466	0.24	0.248	0.169	0.237	0.254	0.202	0.194	0.191	0.242	0.179	0.224	0.252	0.233	0.159	0.16	0.209	0.258	0.246	0.204	0.199	0.219	0.149	0.229	0.17	0.191	0.206	0.235	0.164
350	0.187	0.195	0.183	0.309	0.168	0.188	0.176	0.189	0.17	0.194	0.162	0.577	0.259	0.3	0.198	0.261	0.204	0.217	0.28	0.555	0.456	0.234	0.233	0.188	0.193	0.249	0.226	0.187	0.215	0.232	0.189	0.222	0.231	0.233	0.163	0.163	0.221	0.238	0.288	0.145	0.211	0.24	0.144	0.203	0.195	0.193	0.212	0.278	0.176
351	0.197	0.182	0.13	0.287	0.062	0.13	0.165	0.186	0.13	0.122	0.121	0.577	0.256	0.299	0.215	0.23	0.219	0.227	0.284	0.568	0.459	0.173	0.221	0.206	0.197	0.233	0.25	0.169	0.225	0.212	0.142	0.21	0.207	0.208	0.202	0.203	0.26	0.217	0.217	0.129	0.227	0.233	0.195	0.128	0.154	0.154	0.217	0.213	0.137
352	0.627	0.623	0.644	0.567	0.641	0.641	0.612	0.615	0.653	0.626	0.64	0.211	0.588	0.574	0.614	0.617	0.614	0.608	0.625	0.386	0.347	0.58	0.594	0.679	0.639	0.589	0.649	0.655	0.671	0.639	0.623	0.609	0.6	0.607	0.678	0.676	0.661	0.59	0.577	0.64	0.627	0.611	0.656	0.605	0.635	0.646	0.63	0.59	0.649
353	0.227	0.226	0.176	0.322	0.194	0.184	0.135	0.267	0.187	0.194	0.177	0.621	0.315	0.368	0.258	0.291	0.264	0.288	0.313	0.505	0.415	0.131	0.161	0.257	0.226	0.284	0.288	0.2	0.267	0.268	0.191	0.154	0.156	0.255	0.257	0.255	0.306	0.163	0.149	0.241	0.208	0.236	0.29	0.274	0.174	0.201	0.205	0.152	0.198
354	0.193	0.184	0.082	0.264	0.112	0.13	0.159	0.212	0.091	0.094	0	0.594	0.257	0.296	0.202	0.243	0.208	0.245	0.273	0.551	0.478	0.177	0.212	0.201	0.185	0.235	0.247	0.154	0.214	0.225	0.131	0.189	0.193	0.207	0.201	0.199	0.249	0.196	0.21	0.167	0.232	0.263	0.215	0.187	0.143	0.151	0.225	0.21	0.135
355	0.244	0.241	0.184	0.324	0.178	0.185	0.153	0.261	0.188	0.176	0.17	0.603	0.322	0.339	0.289	0.282	0.284	0.293	0.318	0.504	0.384	0.122	0.191	0.26	0.256	0.283	0.301	0.217	0.285	0.267	0.188	0.168	0.186	0.256	0.264	0.265	0.299	0.164	0.15	0.229	0.214	0.249	0.282	0.256	0.182	0.224	0.212	0.159	0.191
356	0.208	0.205	0.124	0.253	0.132	0.14	0.173	0.253	0.126	0.107	0.107	0.567	0.252	0.289	0.222	0.257	0.225	0.253	0.278	0.562	0.46	0.177	0.231	0.237	0.207	0.239	0.269	0.18	0.225	0.232	0.125	0.22	0.222	0.212	0.237	0.235	0.264	0.218	0.218	0.21	0.266	0.299	0.262	0.221	0.138	0.183	0.268	0.21	0.167
357	0.209	0.2	0.131	0.265	0.129	0.137	0.167	0.244	0.168	0.144	0.129	0.572	0.245	0.282	0.224	0.249	0.23	0.25	0.266	0.561	0.44	0.171	0.239	0.225	0.184	0.235	0.256	0.188	0.232	0.229	0.13	0.228	0.221	0.201	0.219	0.216	0.263	0.226	0.209	0.201	0.261	0.283	0.249	0.208	0.156	0.16	0.259	0.221	0.154
358	0.18	0.172	0.107	0.27	0.104	0.118	0.146	0.226	0.126	0.114	0.121	0.584	0.256	0.288	0.22	0.222	0.23	0.233	0.266	0.551	0.438	0.175	0.195	0.211	0.176	0.215	0.239	0.134	0.217	0.206	0.139	0.187	0.2	0.185	0.228	0.229	0.241	0.195	0.178	0.173	0.255	0.286	0.25	0.197	0.12	0.152	0.255	0.174	0.126
359	0.168	0.164	0.121	0.26	0.095	0.111	0.13	0.217	0.138	0.109	0.11	0.582	0.239	0.262	0.19	0.212	0.194	0.221	0.261	0.557	0.452	0.178	0.202	0.207	0.157	0.209	0.223	0.151	0.194	0.195	0.134	0.189	0.192	0.174	0.201	0.201	0.229	0.198	0.193	0.174	0.23	0.256	0.223	0.191	0.129	0.132	0.235	0.193	0.126
360	0.226	0.205	0.177	0.327	0.177	0.201	0.13	0.25	0.177	0.194	0.166	0.635	0.312	0.35	0.249	0.301	0.249	0.281	0.303	0.525	0.424	0.146	0.167	0.25	0.192	0.277	0.263	0.205	0.268	0.264	0.209	0.157	0.161	0.255	0.245	0.244	0.281	0.159	0.155	0.226	0.197	0.234	0.281	0.244	0.193	0.172	0.196	0.172	0.172
361	0.183	0.175	0.083	0.269	0.121	0.136	0.153	0.205	0.084	0.1	0.016	0.599	0.261	0.301	0.194	0.248	0.202	0.24	0.265	0.558	0.479	0.169	0.203	0.191	0.179	0.24	0.239	0.144	0.205	0.217	0.138	0.183	0.188	0.209	0.194	0.191	0.241	0.189	0.212	0.164	0.227	0.258	0.211	0.196	0.146	0.147	0.219	0.212	0.127
362	0.2	0.193	0.134	0.262	0.117	0.129	0.155	0.229	0.145	0.124	0.132	0.574	0.263	0.275	0.203	0.252	0.21	0.232	0.278	0.565	0.458	0.188	0.221	0.229	0.176	0.216	0.24	0.173	0.222	0.225	0.154	0.216	0.225	0.18	0.237	0.238	0.235	0.212	0.192	0.194	0.26	0.291	0.256	0.215	0.134	0.156	0.267	0.204	0.14
363	0.193	0.187	0.145	0.244	0.143	0.185	0.174	0.226	0.106	0.131	0.122	0.579	0.25	0.271	0.219	0.247	0.211	0.239	0.244	0.586	0.46	0.197	0.216	0.225	0.201	0.248	0.234	0.164	0.221	0.227	0.149	0.199	0.214	0.225	0.239	0.233	0.235	0.207	0.228	0.192	0.261	0.301	0.259	0.23	0.166	0.176	0.266	0.229	0.141
364	0.16	0.155	0.073	0.261	0.101	0.122	0.129	0.19	0.078	0.089	0.031	0.6	0.245	0.285	0.176	0.224	0.183	0.218	0.246	0.571	0.462	0.158	0.186	0.169	0.158	0.219	0.213	0.125	0.187	0.194	0.118	0.166	0.17	0.191	0.173	0.171	0.22	0.166	0.199	0.149	0.211	0.237	0.195	0.178	0.133	0.125	0.204	0.192	0.104
365	0.198	0.186	0.022	0.27	0.121	0.111	0.151	0.232	0.115	0.125	0.085	0.6	0.25	0.301	0.213	0.238	0.223	0.252	0.261	0.557	0.464	0.177	0.208	0.194	0.189	0.239	0.246	0.149	0.214	0.23	0.133	0.2	0.195	0.196	0.2	0.198	0.243	0.195	0.206	0.181	0.25	0.264	0.231	0.196	0.136	0.163	0.24	0.2	0.137
366	0.308	0.316	0.332	0.371	0.317	0.328	0.315	0.366	0.324	0.344	0.34	0.501	0.313	0.363	0.293	0.347	0.306	0.285	0.215	0.568	0.446	0.37	0.35	0.342	0.324	0.33	0.348	0.313	0.34	0.306	0.304	0.349	0.366	0.325	0.361	0.364	0.323	0.358	0.374	0.332	0.407	0.421	0.362	0.365	0.314	0.31	0.413	0.377	0.306
367	0.129	0.152	0.176	0.277	0.151	0.172	0.147	0.218	0.18	0.193	0.183	0.597	0.243	0.276	0.177	0.192	0.188	0.213	0.22	0.58	0.453	0.238	0.203	0.179	0.154	0.209	0.199	0.159	0.183	0.165	0.198	0.196	0.215	0.174	0.207	0.208	0.194	0.215	0.25	0.191	0.26	0.284	0.236	0.222	0.186	0.174	0.266	0.231	0.155
368	0.28	0.276	0.269	0.261	0.268	0.3	0.295	0.313	0.267	0.254	0.263	0.534	0.238	0.208	0.274	0.296	0.274	0.327	0.315	0.573	0.477	0.326	0.323	0.323	0.262	0.271	0.296	0.267	0.332	0.293	0.251	0.316	0.328	0.265	0.324	0.322	0.332	0.331	0.348	0.289	0.351	0.387	0.351	0.296	0.29	0.304	0.354	0.344	0.283
369	0.209	0.215	0.234	0.27	0.202	0.235	0.219	0.28	0.247	0.24	0.244	0.581	0.246	0.298	0.237	0	0.244	0.244	0.271	0.597	0.417	0.295	0.266	0.257	0.231	0.175	0.253	0.219	0.259	0.199	0.24	0.261	0.279	0.196	0.283	0.283	0.289	0.286	0.288	0.258	0.337	0.35	0.31	0.222	0.235	0.232	0.34	0.271	0.223
370	0.564	0.548	0.577	0.527	0.56	0.562	0.531	0.545	0.587	0.572	0.576	0.349	0.528	0.504	0.554	0.538	0.556	0.537	0.523	0.415	0.43	0.502	0.516	0.613	0.578	0.544	0.608	0.572	0.6	0.549	0.543	0.531	0.518	0.539	0.611	0.61	0.582	0.514	0.495	0.57	0.569	0.545	0.599	0.53	0.552	0.565	0.571	0.508	0.557
371	0.196	0.2	0.202	0.324	0.164	0.214	0.187	0.081	0.178	0.206	0.179	0.568	0.265	0.309	0.222	0.271	0.226	0.252	0.288	0.561	0.468	0.236	0.23	0.213	0.196	0.256	0.237	0.188	0.253	0.234	0.208	0.21	0.223	0.243	0.188	0.191	0.253	0.214	0.254	0.108	0.199	0.214	0.168	0.193	0.215	0.189	0.204	0.254	0.159
372	0.2	0.188	0.057	0.255	0.107	0.137	0.16	0.221	0.081	0.088	0.057	0.584	0.255	0.295	0.209	0.248	0.214	0.244	0.267	0.555	0.472	0.172	0.207	0.204	0.188	0.245	0.246	0.152	0.212	0.236	0.128	0.189	0.197	0.21	0.201	0.199	0.239	0.196	0.224	0.177	0.234	0.265	0.228	0.196	0.141	0.161	0.236	0.213	0.137
373	0.212	0.233	0.213	0.277	0.167	0.21	0.211	0.141	0.205	0.197	0.203	0.549	0.26	0.282	0.226	0.242	0.225	0.253	0.309	0.559	0.427	0.278	0.253	0.234	0.22	0.215	0.26	0.215	0.238	0.228	0.207	0.245	0.248	0.202	0.203	0.207	0.252	0.262	0.277	0.166	0.25	0.276	0.23	0.154	0.204	0.223	0.252	0.276	0.189
374	0.212	0.196	0.101	0.287	0.116	0.144	0.177	0.18	0.149	0.155	0.132	0.579	0.277	0.309	0.235	0.25	0.239	0.252	0.283	0.572	0.452	0.186	0.238	0.217	0.2	0.246	0.249	0.169	0.23	0.234	0.167	0.214	0.222	0.217	0.211	0.213	0.251	0.206	0.226	0.144	0.247	0.248	0.218	0.155	0.16	0.171	0.241	0.227	0.126
375	0.171	0.178	0.158	0.294	0.133	0.16	0.139	0.2	0.156	0.172	0.163	0.58	0.283	0.3	0.223	0.23	0.225	0.246	0.26	0.584	0.478	0.21	0.205	0.188	0.172	0.249	0.223	0.142	0.197	0.213	0.171	0.174	0.194	0.217	0.203	0.203	0.213	0.193	0.22	0.16	0.245	0.256	0.213	0.195	0.184	0.142	0.244	0.223	0.078
376	0.126	0.137	0.186	0.284	0.158	0.188	0.117	0.224	0.172	0.185	0.191	0.571	0.257	0.27	0.179	0.226	0.187	0.205	0.24	0.571	0.439	0.252	0.17	0.206	0.132	0.201	0.176	0.132	0.179	0.183	0.189	0.175	0.19	0.173	0.229	0.23	0.189	0.195	0.216	0.194	0.262	0.3	0.254	0.239	0.185	0.157	0.271	0.224	0.125
377	0.135	0.132	0.195	0.295	0.157	0.187	0.09	0.202	0.177	0.192	0.201	0.579	0.246	0.288	0.16	0.228	0.162	0.204	0.25	0.572	0.445	0.256	0.176	0.205	0.127	0.184	0.159	0.133	0.193	0.181	0.196	0.187	0.197	0.162	0.23	0.232	0.193	0.214	0.222	0.193	0.26	0.292	0.251	0.241	0.192	0.163	0.265	0.222	0.148
378	0.226	0.227	0.243	0.194	0.204	0.25	0.233	0.276	0.217	0.23	0.243	0.539	0.257	0.27	0.2	0.275	0.191	0.185	0.269	0.567	0.442	0.262	0.277	0.276	0.226	0.248	0.264	0.243	0.281	0.223	0.233	0.273	0.295	0.23	0.283	0.282	0.26	0.283	0.306	0.237	0.319	0.327	0.295	0.287	0.239	0.229	0.328	0.292	0.239
379	0.18	0.163	0.206	0.241	0.178	0.199	0.164	0.243	0.183	0.2	0.192	0.576	0.23	0.268	0.101	0.23	0.088	0.167	0.207	0.613	0.443	0.238	0.208	0.231	0.171	0.159	0.208	0.176	0.221	0.161	0.19	0.218	0.229	0.171	0.244	0.245	0.241	0.233	0.256	0.224	0.282	0.306	0.272	0.246	0.199	0.176	0.289	0.24	0.179
380	0.198	0.206	0.185	0.316	0.172	0.187	0.085	0.233	0.183	0.21	0.186	0.639	0.313	0.329	0.237	0.264	0.239	0.267	0.279	0.524	0.398	0.152	0.13	0.218	0.206	0.263	0.242	0.149	0.219	0.239	0.196	0.101	0.122	0.24	0.234	0.234	0.258	0.122	0.145	0.209	0.188	0.215	0.271	0.257	0.192	0.178	0.186	0.151	0.136
381	0.199	0.198	0.171	0.262	0.15	0.169	0.165	0.236	0.178	0.156	0.183	0.555	0.242	0.252	0.222	0.244	0.225	0.23	0.252	0.578	0.425	0.209	0.235	0.253	0.18	0.218	0.244	0.184	0.24	0.228	0.158	0.215	0.24	0.192	0.255	0.254	0.238	0.24	0.223	0.228	0.289	0.32	0.271	0.233	0.166	0.174	0.297	0.226	0.158
382	0.172	0.165	0.154	0.273	0.138	0.146	0.141	0.213	0.158	0.141	0.153	0.59	0.247	0.284	0.193	0.234	0.198	0.223	0.269	0.567	0.453	0.213	0.213	0.213	0.141	0.208	0.205	0.152	0.21	0.198	0.16	0.19	0.197	0.177	0.215	0.212	0.234	0.215	0.213	0.196	0.268	0.286	0.241	0.215	0.167	0.135	0.259	0.214	0.133
383	0.161	0.157	0.193	0.271	0.159	0.193	0.158	0.192	0.184	0.194	0.195	0.583	0.252	0.231	0.202	0.215	0.204	0.217	0.254	0.561	0.434	0.251	0.204	0.22	0.179	0.228	0.214	0.153	0.196	0.183	0.196	0.209	0.204	0.206	0.225	0.226	0.205	0.208	0.255	0.196	0.258	0.294	0.247	0.197	0.185	0.18	0.268	0.238	0.162
384	0.147	0.136	0.185	0.167	0.145	0.185	0.151	0.197	0.16	0.168	0.185	0.573	0.2	0.231	0.137	0.191	0.141	0.143	0.215	0.584	0.433	0.232	0.198	0.218	0.157	0.162	0.191	0.152	0.205	0.158	0.166	0.212	0.215	0.164	0.226	0.227	0.219	0.218	0.252	0.185	0.261	0.293	0.251	0.208	0.173	0.162	0.271	0.23	0.165
385	0.185	0.189	0.19	0.23	0.167	0.193	0.141	0.253	0.192	0.181	0.192	0.593	0.21	0.28	0.189	0.183	0.2	0.203	0.256	0.576	0.388	0.208	0.178	0.232	0.198	0.176	0.237	0.181	0.229	0.174	0.196	0.171	0.186	0.165	0.254	0.255	0.257	0.197	0.19	0.223	0.242	0.277	0.287	0.218	0.19	0.201	0.246	0.184	0.179
386	0.175	0.177	0.121	0.277	0.116	0.142	0.162	0.211	0.127	0.125	0.047	0.592	0.244	0.292	0.198	0.219	0.2	0.233	0.256	0.567	0.472	0.188	0.22	0.2	0.185	0.229	0.232	0.166	0.209	0.205	0.152	0.194	0.203	0.2	0.194	0.195	0.234	0.205	0.221	0.176	0.239	0.272	0.209	0.182	0.153	0.16	0.234	0.218	0.139
387	0.164	0.166	0.115	0.271	0.108	0.135	0.151	0.201	0.119	0.12	0.045	0.595	0.239	0.284	0.188	0.21	0.19	0.223	0.249	0.571	0.467	0.182	0.211	0.191	0.175	0.22	0.221	0.155	0.201	0.194	0.145	0.184	0.195	0.191	0.186	0.187	0.225	0.197	0.215	0.166	0.231	0.264	0.201	0.175	0.146	0.151	0.225	0.212	0.128
388	0.146	0.136	0.165	0.246	0.134	0.164	0.13	0.188	0.144	0.166	0.155	0.582	0.231	0.282	0.069	0.215	0.083	0.162	0.223	0.576	0.441	0.216	0.181	0.195	0.104	0.126	0.166	0.14	0.193	0.148	0.162	0.18	0.194	0.136	0.197	0.194	0.204	0.197	0.218	0.164	0.24	0.269	0.227	0.217	0.158	0.145	0.239	0.206	0.139
389	0.157	0.16	0.093	0.27	0.097	0.111	0.122	0.185	0.097	0.109	0.083	0.604	0.231	0.286	0.171	0.22	0.174	0.206	0.232	0.57	0.45	0.154	0.181	0.174	0.159	0.209	0.225	0.127	0.183	0.189	0.112	0.16	0.167	0.178	0.166	0.163	0.213	0.182	0.195	0.142	0.213	0.233	0.188	0.169	0.11	0.139	0.203	0.191	0.107
390	0.156	0.158	0.147	0.263	0.134	0.171	0.148	0.223	0.148	0.17	0.154	0.634	0.196	0.271	0.162	0.21	0.174	0.193	0.112	0.653	0.472	0.212	0.195	0.157	0.171	0.208	0.172	0.145	0.144	0.166	0.147	0.192	0.2	0.188	0.174	0.175	0.163	0.211	0.232	0.188	0.223	0.256	0.208	0.205	0.157	0.158	0.225	0.23	0.129
391	0.239	0.25	0.242	0.303	0.244	0.252	0.179	0.288	0.241	0.254	0.254	0.618	0.234	0.309	0.223	0.265	0.234	0.25	0.04	0.595	0.436	0.226	0.206	0.269	0.24	0.263	0.272	0.226	0.263	0.231	0.223	0.201	0.215	0.253	0.288	0.29	0.266	0.217	0.238	0.265	0.269	0.292	0.321	0.297	0.235	0.241	0.279	0.24	0.215
392	0.164	0.176	0.225	0.289	0.167	0.209	0.178	0.222	0.204	0.218	0.22	0.584	0.263	0.278	0.171	0.195	0.185	0.184	0.238	0.56	0.438	0.262	0.229	0.23	0.191	0.185	0.208	0.195	0.241	0	0.221	0.231	0.252	0.193	0.242	0.242	0.247	0.254	0.253	0.212	0.295	0.314	0.265	0.221	0.203	0.181	0.297	0.238	0.188
393	0.453	0.445	0.425	0.516	0.433	0.429	0.4	0.431	0.426	0.451	0.414	0.502	0.521	0.503	0.473	0.51	0.482	0.473	0.524	0.347	0.488	0.398	0.397	0.47	0.448	0.525	0.504	0.431	0.458	0.465	0.462	0.389	0.387	0.485	0.476	0.472	0.482	0.391	0.402	0.436	0.428	0.417	0.447	0.431	0.456	0.424	0.429	0.412	0.401
394	0.299	0.297	0.311	0.332	0.304	0.315	0.247	0.334	0.318	0.337	0.321	0.608	0.314	0.317	0.291	0.321	0.296	0.315	0.203	0.57	0.423	0.281	0.265	0.342	0.303	0.323	0.32	0.295	0.319	0.272	0.292	0.252	0.261	0.313	0.365	0.368	0.322	0.263	0.287	0.341	0.323	0.347	0.391	0.343	0.319	0.309	0.331	0.295	0.284
395	0.178	0.184	0.226	0.276	0.195	0.216	0.175	0.254	0.221	0.232	0.236	0.582	0.257	0.298	0.175	0.228	0.187	0.208	0.213	0.583	0.44	0.273	0.23	0.246	0.186	0.197	0.202	0.199	0.228	0.188	0.218	0.234	0.24	0.198	0.251	0.249	0.244	0.264	0.261	0.229	0.275	0.313	0.275	0.261	0.205	0.205	0.288	0.242	0.202
396	0.318	0.313	0.314	0.373	0.319	0.31	0.244	0.367	0.317	0.324	0.321	0.625	0.333	0.352	0.301	0.351	0.31	0.34	0.238	0.614	0.461	0.283	0.274	0.291	0.315	0.343	0.264	0.305	0.26	0.322	0.294	0.273	0.26	0.327	0.298	0.301	0.266	0.279	0.295	0.356	0.264	0.289	0.33	0.378	0.324	0.314	0.267	0.29	0.292
397	0.133	0.142	0.147	0.242	0.137	0.159	0.11	0.202	0.141	0.163	0.158	0.599	0.173	0.248	0.12	0.179	0.133	0.164	0	0.625	0.449	0.202	0.168	0.166	0.13	0.164	0.175	0.126	0.173	0.134	0.133	0.167	0.182	0.154	0.192	0.193	0.18	0.186	0.207	0.165	0.24	0.267	0.23	0.204	0.142	0.138	0.249	0.201	0.114
398	0.45	0.456	0.443	0.516	0.463	0.446	0.463	0.446	0.449	0.457	0.442	0.447	0.513	0.475	0.472	0.515	0.473	0.497	0.519	0.24	0.548	0.479	0.472	0.483	0.451	0.511	0.498	0.435	0.48	0.472	0.476	0.471	0.459	0.499	0.474	0.472	0.497	0.46	0.473	0.445	0.509	0.53	0.507	0.491	0.466	0.439	0.498	0.48	0.433
399	0.166	0.179	0.229	0.291	0.172	0.214	0.183	0.226	0.209	0.223	0.226	0.582	0.265	0.28	0.173	0.197	0.188	0.185	0.241	0.56	0.437	0.266	0.234	0.235	0.194	0.187	0.211	0.2	0.247	0	0.226	0.236	0.257	0.196	0.246	0.246	0.25	0.259	0.257	0.216	0.3	0.319	0.27	0.224	0.207	0.187	0.302	0.243	0.194
400	0.177	0.185	0.202	0.257	0.171	0.205	0.184	0.252	0.217	0.21	0.214	0.583	0.225	0.274	0.211	0	0.218	0.222	0.251	0.594	0.412	0.269	0.236	0.229	0.199	0.158	0.223	0.186	0.231	0.173	0.211	0.231	0.249	0.172	0.255	0.255	0.26	0.257	0.261	0.228	0.31	0.326	0.284	0.199	0.205	0.203	0.314	0.246	0.191
401	0.292	0.294	0.315	0.336	0.303	0.314	0.235	0.35	0.313	0.314	0.326	0.603	0.29	0.348	0.288	0.319	0.293	0.304	0.17	0.582	0.431	0.262	0.256	0.337	0.301	0.308	0.314	0.291	0.322	0.288	0.283	0.251	0.262	0.298	0.358	0.361	0.326	0.264	0.268	0.344	0.316	0.352	0.398	0.342	0.297	0.308	0.326	0.273	0.286
402	0.28	0.283	0.285	0.338	0.286	0.287	0.211	0.334	0.286	0.297	0.293	0.601	0.296	0.33	0.274	0.312	0.285	0.312	0.195	0.579	0.419	0.252	0.24	0.318	0.283	0.311	0.308	0.273	0.293	0.29	0.269	0.228	0.233	0.295	0.334	0.34	0.304	0.242	0.265	0.318	0.293	0.324	0.367	0.339	0.291	0.286	0.301	0.262	0.259
403	0.249	0.258	0.256	0.309	0.258	0.271	0.245	0.313	0.254	0.272	0.27	0.577	0.241	0.306	0.238	0.268	0.248	0.255	0.048	0.624	0.477	0.295	0.282	0.265	0.258	0.267	0.277	0.245	0.276	0.241	0.231	0.28	0.295	0.267	0.293	0.293	0.269	0.289	0.307	0.277	0.341	0.356	0.326	0.303	0.248	0.26	0.35	0.306	0.226
404	0.233	0.253	0.258	0.312	0.252	0.266	0.23	0.304	0.256	0.277	0.28	0.581	0.247	0.303	0.235	0.266	0.239	0.258	0.079	0.632	0.474	0.302	0.271	0.274	0.248	0.264	0.266	0.245	0.274	0.231	0.24	0.276	0.287	0.258	0.291	0.293	0.264	0.292	0.308	0.279	0.339	0.352	0.326	0.309	0.252	0.243	0.349	0.292	0.229
405	0.177	0.18	0.201	0.28	0.183	0.202	0.167	0.248	0.194	0.214	0.214	0.595	0.215	0.261	0.173	0.2	0.177	0.203	0.113	0.624	0.455	0.252	0.213	0.214	0.19	0.209	0.209	0.178	0.213	0.174	0.181	0.214	0.226	0.194	0.241	0.248	0.221	0.238	0.263	0.217	0.288	0.317	0.272	0.244	0.19	0.182	0.301	0.248	0.169
406	0.505	0.516	0.505	0.538	0.508	0.505	0.492	0.503	0.508	0.507	0.496	0.429	0.541	0.517	0.528	0.522	0.529	0.508	0.554	0.232	0.444	0.481	0.471	0.545	0.521	0.537	0.571	0.513	0.554	0.498	0.523	0.477	0.482	0.532	0.551	0.549	0.558	0.459	0.435	0.515	0.516	0.524	0.543	0.515	0.509	0.506	0.515	0.447	0.511
407	0.254	0.266	0.235	0.25	0.245	0.255	0.269	0.279	0.242	0.229	0.244	0.546	0.236	0.192	0.262	0.263	0.252	0.293	0.269	0.584	0.444	0.306	0.302	0.302	0.253	0.256	0.294	0.235	0.286	0.253	0.231	0.277	0.294	0.237	0.303	0.304	0.285	0.292	0.33	0.268	0.347	0.36	0.324	0.266	0.26	0.272	0.351	0.315	0.254
408	0.115	0.109	0.157	0.209	0.116	0.158	0.121	0.192	0.137	0.141	0.147	0.575	0.179	0.158	0.144	0.159	0.15	0.179	0.202	0.586	0.433	0.217	0.184	0.189	0.118	0.152	0.142	0.113	0.192	0.139	0.137	0.173	0.196	0.135	0.211	0.21	0.191	0.209	0.224	0.157	0.249	0.287	0.237	0.175	0.149	0.144	0.255	0.21	0.128
409	0.227	0.241	0.259	0.303	0.244	0.264	0.226	0.289	0.249	0.269	0.268	0.573	0.246	0.288	0.237	0.273	0.24	0.253	0.122	0.627	0.46	0.286	0.262	0.262	0.248	0.255	0.261	0.23	0.273	0.222	0.231	0.258	0.282	0.252	0.287	0.292	0.26	0.272	0.284	0.263	0.328	0.345	0.317	0.299	0.238	0.239	0.335	0.291	0.219
410	0.188	0.195	0.212	0.263	0.181	0.214	0.194	0.261	0.225	0.22	0.223	0.583	0.234	0.286	0.217	0	0.225	0.227	0.258	0.595	0.414	0.276	0.245	0.237	0.209	0.164	0.233	0.196	0.24	0.18	0.22	0.24	0.258	0.18	0.263	0.263	0.269	0.265	0.268	0.237	0.319	0.333	0.291	0.208	0.215	0.211	0.323	0.253	0.2
411	0.085	0.091	0.117	0.221	0.096	0.124	0.078	0.171	0.109	0.13	0.129	0.611	0.162	0.218	0.098	0.14	0.111	0.133	0.043	0.625	0.44	0.177	0.135	0.133	0.096	0.136	0.129	0.086	0.142	0.066	0.107	0.136	0.154	0.117	0.159	0.162	0.147	0.157	0.181	0.13	0.221	0.252	0.201	0.17	0.111	0.095	0.226	0.167	0.077
412	0.122	0.127	0.186	0.284	0.149	0.186	0.134	0.21	0.175	0.188	0.19	0.591	0.249	0.285	0.164	0.217	0.169	0.217	0.254	0.567	0.436	0.245	0.173	0.203	0.11	0.178	0.161	0.147	0.193	0.185	0.186	0.188	0.206	0.157	0.22	0.22	0.211	0.202	0.224	0.176	0.251	0.295	0.238	0.224	0.179	0.152	0.251	0.206	0.151
413	0.449	0.441	0.42	0.514	0.428	0.424	0.395	0.427	0.421	0.446	0.409	0.502	0.518	0.499	0.468	0.506	0.478	0.469	0.521	0.349	0.486	0.394	0.394	0.466	0.444	0.521	0.499	0.427	0.454	0.46	0.458	0.385	0.384	0.481	0.472	0.468	0.478	0.387	0.399	0.432	0.424	0.414	0.443	0.427	0.452	0.42	0.425	0.409	0.397
414	0.237	0.24	0.231	0.356	0.196	0.235	0.216	0.206	0.21	0.254	0.222	0.621	0.331	0.314	0.271	0.302	0.269	0.273	0.334	0.569	0.465	0.276	0.257	0.183	0.25	0.295	0.215	0.205	0.185	0.257	0.241	0.251	0.261	0.276	0.17	0.169	0.207	0.252	0.294	0.198	0.197	0.225	0.14	0.217	0.233	0.221	0.194	0.282	0.208
415	0.21	0.21	0.198	0.33	0.172	0.195	0.185	0.212	0.19	0.229	0.194	0.631	0.301	0.346	0.236	0.278	0.235	0.271	0.303	0.599	0.474	0.248	0.242	0.152	0.23	0.27	0.194	0.197	0.158	0.247	0.206	0.226	0.228	0.25	0.126	0.127	0.203	0.236	0.268	0.173	0.166	0.177	0.139	0.22	0.212	0.196	0.156	0.266	0.178
416	0.129	0.128	0.158	0.274	0.136	0.165	0.133	0.209	0.155	0.169	0.162	0.58	0.237	0.27	0.168	0.214	0.18	0.221	0.242	0.582	0.445	0.205	0.194	0.192	0.114	0.206	0.176	0.145	0.203	0.178	0.165	0.203	0.21	0.166	0.199	0.201	0.207	0.205	0.214	0.185	0.254	0.292	0.233	0.216	0.171	0.133	0.252	0.207	0.129
417	0.182	0.171	0.133	0.287	0.126	0.147	0.139	0.211	0.137	0.147	0.137	0.591	0.262	0.295	0.18	0.239	0.178	0.221	0.254	0.576	0.453	0.19	0.19	0.189	0.18	0.233	0.223	0.139	0.187	0.208	0.123	0.176	0.17	0.206	0.181	0.181	0.209	0.187	0.228	0.165	0.226	0.232	0.216	0.2	0.149	0.163	0.221	0.212	0.127
418	0.167	0.18	0.23	0.291	0.173	0.214	0.183	0.226	0.21	0.223	0.226	0.583	0.265	0.28	0.175	0.198	0.188	0.186	0.241	0.56	0.438	0.267	0.234	0.234	0.195	0.188	0.211	0.2	0.247	0	0.226	0.236	0.257	0.197	0.246	0.246	0.25	0.259	0.257	0.217	0.3	0.319	0.27	0.225	0.207	0.187	0.302	0.243	0.194
419	0.164	0.154	0.226	0.287	0.178	0.202	0.171	0.227	0.201	0.212	0.222	0.578	0.282	0.26	0.18	0.22	0.189	0.221	0.271	0.563	0.443	0.264	0.233	0.239	0.155	0.185	0.198	0.185	0.233	0.11	0.21	0.232	0.251	0.176	0.257	0.257	0.239	0.254	0.246	0.221	0.286	0.321	0.275	0.235	0.196	0.173	0.29	0.233	0.186
420	0.166	0.18	0.23	0.292	0.173	0.215	0.184	0.226	0.211	0.224	0.226	0.582	0.266	0.28	0.175	0.198	0.188	0.186	0.241	0.56	0.438	0.267	0.234	0.235	0.195	0.188	0.211	0.201	0.247	0	0.227	0.237	0.258	0.196	0.246	0.246	0.25	0.259	0.258	0.217	0.3	0.319	0.271	0.225	0.208	0.188	0.303	0.243	0.194
421	0.109	0.113	0.14	0.264	0.119	0.137	0.095	0.183	0.144	0.163	0.153	0.591	0.219	0.273	0.126	0.189	0.137	0.177	0.219	0.581	0.435	0.212	0.159	0.167	0.094	0.166	0.148	0.124	0.162	0.144	0.149	0.166	0.17	0.116	0.17	0.172	0.178	0.194	0.215	0.152	0.229	0.251	0.203	0.189	0.153	0.12	0.231	0.207	0.117
422	0.176	0.174	0.234	0.303	0.192	0.238	0.122	0.249	0.207	0.224	0.226	0.62	0.307	0.32	0.225	0.273	0.235	0.257	0.296	0.54	0.395	0.194	0.143	0.238	0.188	0.262	0.23	0.187	0.227	0.238	0.244	0.134	0.153	0.234	0.254	0.256	0.23	0.151	0.188	0.239	0.205	0.245	0.294	0.271	0.226	0.214	0.208	0.184	0.196
423	0.142	0.152	0.194	0.27	0.139	0.18	0.147	0.201	0.175	0.189	0.193	0.59	0.247	0.266	0.155	0.178	0.167	0.168	0.223	0.566	0.432	0.234	0.205	0.204	0.165	0.169	0.187	0.165	0.218	0	0.192	0.204	0.224	0.17	0.217	0.216	0.224	0.227	0.228	0.184	0.271	0.294	0.243	0.199	0.174	0.154	0.273	0.214	0.156
424	0.089	0.095	0.095	0.242	0.073	0.105	0.029	0.142	0.08	0.1	0.1	0.641	0.214	0.245	0.13	0.171	0.133	0.171	0.2	0.568	0.402	0.114	0.037	0.118	0.097	0.16	0.141	0.031	0.097	0.13	0.102	0.024	0.031	0.132	0.139	0.141	0.145	0.073	0.12	0.105	0.127	0.17	0.175	0.159	0.105	0.087	0.132	0.106	0.059
425	0.103	0.101	0.098	0.252	0.07	0.102	0.038	0.143	0.082	0.1	0.094	0.636	0.224	0.251	0.14	0.182	0.141	0.178	0.214	0.562	0.407	0.105	0.049	0.123	0.109	0.175	0.156	0.04	0.102	0.146	0.103	0.031	0.032	0.148	0.139	0.14	0.156	0.076	0.121	0.105	0.125	0.164	0.176	0.156	0.108	0.092	0.127	0.112	0.069
426	0.15	0.148	0.201	0.286	0.156	0.193	0.135	0.22	0.172	0.181	0.198	0.577	0.25	0.274	0.159	0.24	0.163	0.214	0.238	0.568	0.454	0.261	0.177	0.212	0.103	0.189	0.176	0.154	0.209	0.185	0.198	0.202	0.213	0.156	0.232	0.235	0.216	0.219	0.226	0.19	0.259	0.303	0.259	0.248	0.177	0.151	0.266	0.215	0.152
427	0.487	0.477	0.463	0.541	0.477	0.467	0.435	0.491	0.464	0.481	0.452	0.475	0.561	0.522	0.504	0.538	0.508	0.507	0.556	0.266	0.512	0.431	0.428	0.516	0.482	0.549	0.535	0.461	0.503	0.506	0.501	0.423	0.417	0.522	0.52	0.518	0.519	0.413	0.425	0.483	0.462	0.483	0.51	0.503	0.488	0.457	0.456	0.438	0.46
428	0.166	0.178	0.228	0.29	0.171	0.213	0.181	0.224	0.208	0.222	0.224	0.584	0.265	0.279	0.173	0.196	0.187	0.184	0.241	0.56	0.437	0.265	0.231	0.233	0.192	0.187	0.209	0.199	0.244	0	0.226	0.233	0.254	0.195	0.244	0.244	0.248	0.256	0.256	0.215	0.298	0.317	0.269	0.223	0.206	0.185	0.3	0.241	0.192
429	0.155	0.167	0.214	0.285	0.157	0.2	0.167	0.212	0.195	0.209	0.211	0.586	0.257	0.276	0.164	0.191	0.179	0.175	0.234	0.562	0.436	0.253	0.221	0.216	0.182	0.18	0.199	0.186	0.232	0	0.213	0.223	0.242	0.187	0.225	0.225	0.236	0.245	0.246	0.199	0.283	0.302	0.252	0.212	0.195	0.174	0.284	0.232	0.177
430	0.198	0.203	0.132	0.29	0.113	0.122	0.16	0.194	0.144	0.129	0.126	0.593	0.269	0.28	0.226	0.235	0.224	0.248	0.287	0.549	0.458	0.182	0.217	0.229	0.197	0.235	0.261	0.163	0.217	0.209	0.141	0.208	0.21	0.202	0.216	0.216	0.262	0.214	0.199	0.185	0.257	0.279	0.243	0.173	0.131	0.158	0.253	0.186	0.152
431	0.271	0.267	0.258	0.257	0.257	0.29	0.283	0.304	0.256	0.244	0.254	0.537	0.232	0.203	0.265	0.289	0.265	0.319	0.308	0.573	0.477	0.318	0.313	0.314	0.251	0.263	0.288	0.256	0.322	0.285	0.241	0.305	0.317	0.257	0.315	0.314	0.323	0.32	0.339	0.279	0.342	0.379	0.342	0.287	0.28	0.294	0.346	0.335	0.272
432	0.218	0.212	0.219	0.286	0.181	0.229	0.204	0.172	0.213	0.214	0.219	0.551	0.253	0.272	0.223	0.216	0.233	0.264	0.306	0.589	0.436	0.297	0.257	0.264	0.215	0.212	0.242	0.201	0.252	0.223	0.205	0.249	0.258	0.207	0.263	0.264	0.276	0.278	0.279	0.216	0.295	0.298	0.262	0.141	0.212	0.221	0.308	0.267	0.195
433	0.245	0.24	0.205	0.34	0.203	0.229	0.215	0.203	0.205	0.225	0.21	0.627	0.296	0.312	0.243	0.293	0.25	0.281	0.307	0.616	0.506	0.276	0.26	0.188	0.229	0.289	0.208	0.213	0.175	0.256	0.215	0.254	0.251	0.272	0.192	0.191	0.218	0.276	0.296	0.208	0.207	0.215	0.185	0.209	0.235	0.23	0.208	0.288	0.204
434	0.147	0.147	0.172	0.278	0.154	0.168	0.124	0.216	0.17	0.194	0.186	0.624	0.231	0.285	0.126	0.207	0.134	0.187	0.176	0.622	0.46	0.244	0.192	0.151	0.128	0.169	0.131	0.154	0.149	0.159	0.18	0.195	0.212	0.151	0.166	0.172	0.166	0.21	0.234	0.172	0.207	0.24	0.193	0.221	0.165	0.148	0.211	0.22	0.142
435	0.567	0.573	0.578	0.531	0.582	0.592	0.559	0.541	0.587	0.573	0.575	0.359	0.547	0.501	0.559	0.568	0.555	0.565	0.566	0.329	0.428	0.537	0.537	0.632	0.581	0.548	0.598	0.578	0.618	0.567	0.551	0.537	0.528	0.565	0.614	0.613	0.599	0.54	0.525	0.565	0.569	0.548	0.594	0.543	0.587	0.582	0.572	0.532	0.583
436	0.153	0.148	0.094	0.238	0.101	0.118	0.118	0.195	0.12	0.136	0.106	0.588	0.208	0.256	0.167	0.207	0.166	0.21	0.21	0.572	0.435	0.154	0.183	0.183	0.156	0.202	0.202	0.117	0.182	0.18	0.084	0.175	0.173	0.166	0.18	0.179	0.215	0.184	0.198	0.156	0.229	0.237	0.203	0.177	0.117	0.131	0.223	0.187	0.111
437	0.249	0.256	0.266	0.339	0.226	0.258	0.269	0.262	0.263	0.267	0.253	0.581	0.297	0.316	0.292	0.278	0.293	0.309	0.347	0.59	0.473	0.321	0.318	0.21	0.282	0.282	0.237	0.265	0.222	0.287	0.286	0.306	0.305	0.278	0.187	0.187	0.233	0.315	0.323	0.242	0.249	0.252	0.208	0.271	0.278	0.267	0.236	0.321	0.259
438	0.192	0.199	0.175	0.312	0.169	0.193	0.079	0.228	0.173	0.184	0.184	0.631	0.299	0.315	0.228	0.259	0.236	0.263	0.283	0.525	0.401	0.164	0.076	0.2	0.198	0.249	0.239	0.106	0.178	0.238	0.191	0.058	0.065	0.225	0.223	0.226	0.237	0.11	0.16	0.193	0.17	0.203	0.263	0.252	0.195	0.18	0.169	0.146	0.142
439	0.56	0.556	0.572	0.599	0.578	0.574	0.542	0.538	0.58	0.572	0.564	0.39	0.586	0.565	0.567	0.621	0.57	0.561	0.613	0.152	0.485	0.535	0.526	0.606	0.565	0.603	0.6	0.57	0.601	0.556	0.591	0.536	0.519	0.599	0.59	0.586	0.594	0.514	0.521	0.569	0.551	0.558	0.586	0.584	0.598	0.559	0.548	0.538	0.583
440	0.261	0.264	0.236	0.335	0.197	0.236	0.161	0.207	0.23	0.251	0.228	0.588	0.323	0.321	0.281	0.282	0.281	0.313	0.349	0.541	0.392	0.2	0.183	0.279	0.267	0.278	0.313	0.237	0.278	0.271	0.233	0.186	0.188	0.254	0.268	0.267	0.31	0.192	0.212	0.204	0.193	0.22	0.268	0.156	0.236	0.243	0.197	0.217	0.217
441	0.457	0.463	0.448	0.521	0.47	0.452	0.471	0.453	0.454	0.462	0.446	0.445	0.518	0.479	0.478	0.52	0.479	0.503	0.524	0.238	0.548	0.483	0.479	0.489	0.459	0.515	0.503	0.443	0.487	0.478	0.481	0.477	0.464	0.505	0.48	0.477	0.503	0.464	0.477	0.452	0.513	0.533	0.512	0.498	0.471	0.445	0.503	0.484	0.439
442	0.168	0.168	0.131	0.291	0.126	0.137	0.12	0.199	0.139	0.164	0.152	0.588	0.277	0.295	0.205	0.223	0.211	0.239	0.244	0.58	0.453	0.2	0.177	0.19	0.152	0.226	0.211	0.119	0.18	0.199	0.16	0.159	0.175	0.187	0.207	0.206	0.215	0.168	0.188	0.148	0.246	0.248	0.211	0.2	0.159	0.116	0.247	0.178	0.077
443	0.242	0.234	0.244	0.242	0.229	0.267	0.253	0.281	0.231	0.219	0.238	0.55	0.245	0.214	0.251	0.266	0.245	0.284	0.288	0.58	0.481	0.308	0.293	0.279	0.231	0.258	0.263	0.246	0.282	0.248	0.243	0.286	0.297	0.237	0.294	0.295	0.275	0.304	0.313	0.262	0.333	0.373	0.324	0.257	0.257	0.268	0.336	0.307	0.243
444	0.235	0.25	0.273	0.328	0.239	0.274	0.259	0.281	0.261	0.267	0.271	0.623	0.284	0.317	0.234	0.266	0.249	0.25	0.214	0.63	0.504	0.315	0.293	0.215	0.252	0.27	0.207	0.259	0.213	0.123	0.257	0.298	0.306	0.265	0.226	0.226	0.209	0.315	0.326	0.284	0.279	0.303	0.256	0.281	0.263	0.257	0.284	0.313	0.255
445	0.252	0.248	0.242	0.368	0.21	0.236	0.168	0.281	0.247	0.243	0.241	0.637	0.344	0.361	0.277	0.302	0.282	0.299	0.331	0.536	0.417	0.201	0.19	0.214	0.256	0.273	0.221	0.242	0.235	0.277	0.235	0.194	0.216	0.272	0.219	0.218	0.261	0.2	0.184	0.252	0.156	0.199	0.258	0.293	0.221	0.229	0.163	0.18	0.244
446	0.19	0.199	0.18	0.313	0.155	0.201	0.17	0.118	0.163	0.195	0.167	0.574	0.255	0.31	0.213	0.264	0.217	0.254	0.285	0.579	0.47	0.223	0.234	0.199	0.192	0.253	0.229	0.183	0.216	0.234	0.187	0.215	0.206	0.24	0.171	0.174	0.244	0.214	0.259	0.119	0.204	0.218	0.16	0.177	0.212	0.189	0.191	0.266	0.142
447	0.334	0.342	0.354	0.36	0.335	0.359	0.283	0.337	0.334	0.351	0.351	0.583	0.338	0.312	0.372	0.383	0.366	0.381	0.341	0.475	0.463	0.288	0.296	0.369	0.333	0.404	0.38	0.338	0.378	0.346	0.332	0.279	0.298	0.371	0.369	0.371	0.371	0.298	0.317	0.338	0.323	0.345	0.391	0.36	0.356	0.338	0.333	0.33	0.332
448	0.196	0.185	0.162	0.271	0.156	0.177	0.185	0.238	0.191	0.16	0.175	0.565	0.267	0.263	0.216	0.242	0.22	0.243	0.292	0.545	0.434	0.255	0.242	0.238	0.205	0.227	0.252	0.193	0.224	0.205	0.185	0.24	0.236	0.203	0.238	0.24	0.254	0.239	0.256	0.226	0.285	0.305	0.262	0.2	0.186	0.208	0.282	0.239	0.194
449	0.457	0.456	0.479	0.527	0.467	0.485	0.49	0.481	0.483	0.489	0.49	0.394	0.497	0.505	0.456	0.493	0.461	0.461	0.518	0.38	0.454	0.509	0.5	0.505	0.465	0.473	0.486	0.474	0.506	0.459	0.501	0.515	0.504	0.487	0.506	0.503	0.505	0.488	0.502	0.475	0.542	0.543	0.538	0.508	0.491	0.461	0.538	0.51	0.472
450	0.128	0.137	0.173	0.276	0.132	0.157	0.119	0.197	0.165	0.18	0.182	0.607	0.248	0.251	0.151	0.171	0.166	0.183	0.228	0.563	0.432	0.229	0.184	0.2	0.149	0.167	0.183	0.144	0.2	0.036	0.178	0.197	0.214	0.154	0.222	0.224	0.219	0.218	0.212	0.182	0.269	0.296	0.249	0.194	0.15	0.138	0.274	0.196	0.147
451	0.258	0.259	0.284	0.266	0.249	0.29	0.281	0.287	0.276	0.271	0.282	0.527	0.217	0.187	0.27	0.265	0.273	0.279	0.269	0.591	0.423	0.333	0.312	0.313	0.267	0.265	0.303	0.265	0.312	0.263	0.265	0.308	0.329	0.259	0.326	0.326	0.287	0.323	0.34	0.283	0.368	0.384	0.331	0.277	0.284	0.286	0.371	0.326	0.265
452	0.183	0.195	0.244	0.258	0.171	0.216	0.162	0.243	0.253	0.235	0.26	0.437	0.252	0.253	0.207	0.159	0.22	0.203	0.251	0.562	0.091	0.238	0.197	0.272	0.217	0.139	0.238	0.206	0.257	0.085	0.211	0.205	0.232	0.148	0.292	0.294	0.273	0.225	0.206	0.245	0.293	0.313	0.33	0.207	0.203	0.212	0.303	0.195	0.199
453	0.367	0.344	0.307	0.432	0.322	0.324	0.355	0.339	0.324	0.333	0.304	0.485	0.436	0.421	0.364	0.413	0.372	0.381	0.439	0.428	0.496	0.373	0.388	0.372	0.353	0.417	0.406	0.33	0.362	0.367	0.354	0.381	0.372	0.383	0.371	0.372	0.395	0.373	0.403	0.323	0.41	0.4	0.348	0.327	0.352	0.331	0.411	0.393	0.303
454	0.23	0.217	0.242	0.286	0.192	0.237	0.227	0.225	0.22	0.224	0.218	0.543	0.261	0.252	0.234	0.249	0.229	0.256	0.301	0.561	0.442	0.286	0.269	0.287	0.244	0.242	0.269	0.225	0.257	0.236	0.235	0.253	0.261	0.235	0.267	0.271	0.268	0.272	0.305	0.23	0.288	0.318	0.262	0.204	0.222	0.235	0.292	0.288	0.231
455	0.208	0.214	0.232	0.269	0.201	0.234	0.218	0.279	0.246	0.239	0.243	0.581	0.246	0.297	0.236	0	0.243	0.243	0.27	0.597	0.417	0.294	0.265	0.256	0.23	0.174	0.252	0.218	0.258	0.197	0.239	0.26	0.277	0.195	0.282	0.282	0.288	0.284	0.287	0.257	0.337	0.35	0.309	0.221	0.234	0.231	0.339	0.27	0.223
456	0.273	0.272	0.29	0.383	0.268	0.295	0.207	0.253	0.284	0.29	0.284	0.651	0.362	0.346	0.289	0.34	0.29	0.321	0.358	0.567	0.44	0.252	0.226	0.227	0.283	0.338	0.239	0.273	0.22	0.298	0.281	0.221	0.213	0.316	0.214	0.217	0.25	0.225	0.257	0.28	0.161	0.18	0.242	0.285	0.299	0.305	0.159	0.263	0.261
457	0.245	0.261	0.251	0.255	0.232	0.264	0.268	0.279	0.25	0.238	0.246	0.524	0.173	0.161	0.263	0.25	0.259	0.276	0.249	0.591	0.451	0.309	0.299	0.301	0.264	0.258	0.285	0.239	0.285	0.258	0.222	0.283	0.296	0.243	0.308	0.309	0.283	0.298	0.319	0.264	0.354	0.375	0.323	0.261	0.255	0.275	0.359	0.314	0.235
458	0.332	0.331	0.351	0.317	0.32	0.343	0.298	0.35	0.345	0.345	0.343	0.561	0.292	0.31	0.329	0.286	0.342	0.328	0.323	0.549	0.407	0.294	0.312	0.383	0.344	0.297	0.38	0.349	0.377	0.304	0.325	0.295	0.313	0.303	0.389	0.391	0.397	0.315	0.323	0.364	0.352	0.373	0.413	0.309	0.349	0.357	0.355	0.312	0.343
459	0.261	0.261	0.256	0.247	0.249	0.28	0.279	0.277	0.256	0.248	0.259	0.535	0.231	0.208	0.254	0.275	0.243	0.28	0.281	0.579	0.457	0.32	0.313	0.307	0.268	0.255	0.291	0.258	0.313	0.252	0.243	0.297	0.314	0.247	0.307	0.307	0.301	0.322	0.341	0.281	0.351	0.359	0.332	0.266	0.271	0.293	0.354	0.329	0.27
460	0.161	0.169	0.207	0.263	0.164	0.214	0.175	0.184	0.169	0.185	0.184	0.579	0.236	0.211	0.185	0.238	0.179	0.203	0.237	0.577	0.461	0.239	0.226	0.224	0.177	0.227	0.212	0.172	0.214	0.172	0.185	0.208	0.224	0.209	0.225	0.223	0.215	0.239	0.26	0.185	0.259	0.29	0.224	0.201	0.193	0.19	0.262	0.254	0.169
461	0.186	0.186	0.196	0.296	0.152	0.2	0.18	0.169	0.186	0.205	0.189	0.59	0.281	0.287	0.215	0.234	0.215	0.227	0.284	0.56	0.434	0.244	0.228	0.191	0.203	0.24	0.235	0.184	0.21	0.192	0.203	0.213	0.219	0.234	0.182	0.181	0.25	0.223	0.263	0.157	0.222	0.242	0.198	0.169	0.203	0.186	0.219	0.253	0.165
462	0.234	0.239	0.248	0.249	0.229	0.265	0.261	0.286	0.238	0.224	0.242	0.52	0.235	0.185	0.256	0.263	0.244	0.253	0.269	0.583	0.424	0.308	0.299	0.29	0.253	0.265	0.275	0.244	0.275	0.252	0.238	0.284	0.295	0.242	0.284	0.284	0.259	0.297	0.324	0.26	0.338	0.355	0.299	0.257	0.248	0.275	0.345	0.312	0.236
463	0.19	0.194	0.125	0.285	0.108	0.117	0.149	0.185	0.136	0.123	0.12	0.596	0.262	0.274	0.218	0.228	0.216	0.24	0.281	0.55	0.455	0.177	0.209	0.221	0.189	0.228	0.251	0.153	0.208	0.2	0.134	0.201	0.202	0.194	0.207	0.208	0.253	0.207	0.196	0.178	0.25	0.272	0.235	0.165	0.126	0.152	0.246	0.185	0.144
464	0.209	0.201	0.19	0.293	0.165	0.2	0.178	0.178	0.175	0.192	0.189	0.584	0.269	0.274	0.205	0.262	0.211	0.25	0.276	0.583	0.472	0.253	0.234	0.237	0.197	0.25	0.24	0.182	0.228	0.22	0.189	0.223	0.237	0.235	0.247	0.245	0.26	0.253	0.26	0.182	0.257	0.268	0.235	0.171	0.183	0.193	0.264	0.243	0.172
465	0.418	0.412	0.419	0.476	0.432	0.415	0.43	0.427	0.414	0.423	0.417	0.451	0.482	0.453	0.436	0.466	0.432	0.448	0.485	0.31	0.509	0.458	0.433	0.437	0.403	0.469	0.455	0.405	0.448	0.434	0.445	0.436	0.431	0.451	0.444	0.44	0.451	0.43	0.45	0.416	0.478	0.5	0.462	0.46	0.431	0.404	0.472	0.453	0.405
466	0.17	0.171	0.226	0.292	0.17	0.204	0.17	0.223	0.202	0.216	0.221	0.584	0.267	0.267	0.155	0.214	0.165	0.199	0.262	0.56	0.444	0.258	0.222	0.232	0.143	0.173	0.183	0.188	0.246	0.067	0.211	0.222	0.249	0.165	0.242	0.242	0.254	0.251	0.235	0.204	0.284	0.313	0.27	0.23	0.2	0.17	0.284	0.236	0.177
467	0.149	0.141	0.163	0.273	0.114	0.172	0.127	0.102	0.136	0.152	0.152	0.586	0.247	0.26	0.185	0.221	0.183	0.213	0.263	0.581	0.446	0.21	0.183	0.199	0.171	0.22	0.207	0.128	0.186	0.179	0.157	0.168	0.176	0.207	0.201	0.202	0.207	0.182	0.221	0.139	0.219	0.231	0.2	0.139	0.161	0.151	0.223	0.211	0.12
468	0.227	0.23	0.258	0.358	0.233	0.259	0.151	0.276	0.264	0.268	0.278	0.665	0.336	0.338	0.272	0.269	0.282	0.295	0.314	0.551	0.342	0.215	0.181	0.216	0.251	0.275	0.218	0.227	0.221	0.219	0.265	0.184	0.203	0.258	0.232	0.236	0.244	0.195	0.196	0.268	0.181	0.21	0.276	0.288	0.249	0.237	0.183	0.195	0.219
469	0.404	0.415	0.423	0.451	0.382	0.405	0.356	0.409	0.423	0.414	0.429	0.399	0.452	0.444	0.434	0.395	0.427	0.413	0.477	0.483	0.108	0.381	0.368	0.441	0.428	0.392	0.445	0.406	0.425	0.402	0.414	0.358	0.371	0.395	0.437	0.435	0.431	0.355	0.366	0.418	0.395	0.401	0.45	0.392	0.406	0.422	0.399	0.365	0.413
470	0.245	0.246	0.24	0.293	0.247	0.249	0.24	0.304	0.247	0.258	0.251	0.577	0.261	0.276	0.229	0.272	0.237	0.27	0.149	0.628	0.464	0.284	0.275	0.277	0.245	0.271	0.269	0.229	0.251	0.248	0.221	0.265	0.267	0.248	0.295	0.3	0.265	0.28	0.302	0.278	0.335	0.355	0.325	0.313	0.251	0.254	0.34	0.306	0.221
471	0.254	0.256	0.277	0.285	0.239	0.276	0.262	0.313	0.28	0.272	0.281	0.54	0.235	0.243	0.26	0.266	0.247	0.258	0.241	0.585	0.426	0.321	0.306	0.302	0.275	0.254	0.297	0.266	0.313	0.263	0.247	0.306	0.326	0.249	0.311	0.31	0.294	0.324	0.324	0.284	0.352	0.357	0.32	0.285	0.248	0.267	0.363	0.302	0.278
472	0.166	0.179	0.23	0.292	0.173	0.214	0.183	0.226	0.21	0.223	0.226	0.583	0.265	0.281	0.174	0.197	0.188	0.185	0.241	0.56	0.438	0.267	0.234	0.234	0.194	0.188	0.211	0.2	0.247	0	0.227	0.236	0.257	0.196	0.246	0.246	0.25	0.259	0.257	0.217	0.3	0.319	0.27	0.225	0.207	0.187	0.302	0.243	0.194
473	0.536	0.541	0.547	0.532	0.54	0.542	0.514	0.562	0.562	0.541	0.562	0.295	0.534	0.519	0.57	0.525	0.572	0.554	0.577	0.357	0.196	0.506	0.496	0.582	0.546	0.512	0.574	0.544	0.584	0.541	0.537	0.504	0.506	0.53	0.595	0.593	0.579	0.482	0.467	0.559	0.553	0.557	0.606	0.563	0.548	0.547	0.554	0.478	0.538
474	0.243	0.254	0.263	0.253	0.244	0.283	0.273	0.297	0.25	0.25	0.262	0.525	0.247	0.211	0.266	0.249	0.261	0.288	0.296	0.558	0.443	0.321	0.308	0.296	0.263	0.251	0.286	0.25	0.309	0.25	0.245	0.289	0.308	0.243	0.315	0.312	0.304	0.324	0.348	0.284	0.356	0.372	0.334	0.273	0.279	0.285	0.364	0.321	0.264
475	0.181	0.194	0.187	0.224	0.169	0.207	0.19	0.234	0.182	0.171	0.184	0.555	0.165	0.166	0.189	0.212	0.187	0.237	0.242	0.587	0.447	0.268	0.233	0.236	0.18	0.192	0.234	0.17	0.241	0.209	0.171	0.219	0.237	0.177	0.237	0.241	0.23	0.251	0.266	0.196	0.284	0.316	0.27	0.226	0.191	0.214	0.286	0.256	0.181
476	0.215	0.226	0.231	0.245	0.206	0.234	0.225	0.247	0.234	0.223	0.232	0.546	0.221	0.155	0.225	0.234	0.222	0.258	0.257	0.566	0.445	0.294	0.271	0.267	0.223	0.233	0.256	0.216	0.266	0.216	0.22	0.254	0.262	0.219	0.28	0.282	0.257	0.277	0.31	0.243	0.324	0.352	0.302	0.252	0.239	0.242	0.332	0.293	0.222
477	0.226	0.238	0.25	0.263	0.222	0.266	0.247	0.237	0.234	0.236	0.245	0.535	0.213	0.199	0.244	0.263	0.235	0.259	0.272	0.578	0.441	0.304	0.292	0.267	0.237	0.237	0.276	0.245	0.285	0.237	0.224	0.27	0.296	0.232	0.26	0.265	0.269	0.283	0.32	0.225	0.306	0.332	0.267	0.248	0.248	0.266	0.313	0.311	0.233
478	0.305	0.305	0.315	0.358	0.312	0.323	0.252	0.339	0.304	0.333	0.32	0.635	0.298	0.333	0.315	0.324	0.326	0.32	0.199	0.604	0.448	0.275	0.278	0.27	0.304	0.346	0.277	0.305	0.284	0.277	0.304	0.262	0.275	0.318	0.296	0.3	0.281	0.28	0.297	0.324	0.259	0.288	0.328	0.349	0.322	0.323	0.268	0.308	0.294
479	0.242	0.242	0.239	0.265	0.225	0.257	0.248	0.264	0.229	0.21	0.23	0.527	0.277	0.214	0.265	0.259	0.26	0.263	0.304	0.553	0.44	0.316	0.285	0.292	0.248	0.263	0.281	0.229	0.269	0.252	0.236	0.262	0.282	0.235	0.292	0.291	0.265	0.285	0.304	0.262	0.325	0.347	0.295	0.233	0.242	0.253	0.336	0.306	0.214
480	0.245	0.249	0.269	0.255	0.24	0.283	0.27	0.289	0.255	0.253	0.271	0.53	0.244	0.202	0.282	0.282	0.28	0.273	0.285	0.566	0.441	0.326	0.303	0.301	0.265	0.287	0.306	0.256	0.296	0.264	0.253	0.297	0.313	0.252	0.317	0.319	0.279	0.308	0.324	0.276	0.352	0.374	0.32	0.267	0.275	0.284	0.363	0.315	0.262
481	0.466	0.456	0.441	0.526	0.454	0.447	0.411	0.472	0.443	0.461	0.43	0.48	0.544	0.509	0.484	0.52	0.488	0.488	0.542	0.27	0.507	0.412	0.409	0.498	0.462	0.53	0.517	0.44	0.485	0.483	0.482	0.402	0.398	0.502	0.503	0.501	0.502	0.394	0.407	0.465	0.446	0.468	0.494	0.484	0.467	0.437	0.44	0.42	0.437
482	0.178	0.171	0.213	0.316	0.171	0.211	0.089	0.23	0.204	0.227	0.221	0.618	0.304	0.336	0.229	0.272	0.229	0.259	0.293	0.52	0.385	0.171	0.124	0.23	0.199	0.25	0.235	0.179	0.238	0.229	0.219	0.136	0.145	0.219	0.243	0.247	0.256	0.139	0.147	0.216	0.195	0.225	0.28	0.252	0.202	0.175	0.189	0.133	0.168
483	0.296	0.293	0.315	0.413	0.302	0.313	0.308	0.335	0.319	0.332	0.324	0.516	0.374	0.376	0.322	0.255	0.333	0.348	0.35	0.417	0.519	0.361	0.342	0.344	0.302	0.333	0.351	0.296	0.336	0.304	0.342	0.347	0.351	0.331	0.361	0.36	0.356	0.343	0.341	0.329	0.414	0.426	0.389	0.358	0.317	0.287	0.406	0.351	0.278
484	0.167	0.18	0.23	0.292	0.173	0.214	0.184	0.226	0.211	0.224	0.226	0.582	0.266	0.28	0.175	0.198	0.188	0.186	0.241	0.56	0.438	0.267	0.234	0.234	0.194	0.188	0.211	0.201	0.247	0	0.227	0.237	0.258	0.197	0.246	0.246	0.251	0.26	0.258	0.217	0.3	0.319	0.271	0.225	0.208	0.188	0.303	0.243	0.195
485	0.186	0.198	0.161	0.278	0.132	0.145	0.158	0.215	0.158	0.156	0.151	0.585	0.262	0.297	0.183	0.234	0.188	0.224	0.26	0.558	0.441	0.207	0.212	0.202	0.159	0.197	0.228	0.173	0.21	0.21	0.139	0.208	0.219	0.173	0.2	0.199	0.233	0.211	0.209	0.176	0.227	0.266	0.224	0.198	0.131	0.158	0.236	0.197	0.146
486	0.178	0.184	0.108	0.271	0.124	0.12	0.129	0.222	0.135	0.123	0.115	0.592	0.252	0.286	0.202	0.215	0.21	0.236	0.259	0.562	0.442	0.185	0.202	0.192	0.171	0.205	0.226	0.139	0.2	0.198	0.129	0.179	0.194	0.171	0.201	0.202	0.234	0.196	0.193	0.179	0.249	0.271	0.233	0.202	0.126	0.148	0.248	0.183	0.121
487	0.178	0.183	0.106	0.271	0.124	0.12	0.129	0.222	0.133	0.123	0.114	0.592	0.252	0.287	0.203	0.216	0.211	0.237	0.26	0.561	0.443	0.183	0.201	0.192	0.17	0.206	0.226	0.139	0.2	0.197	0.127	0.179	0.194	0.172	0.201	0.202	0.235	0.197	0.194	0.179	0.249	0.271	0.233	0.2	0.127	0.148	0.247	0.184	0.121
488	0.179	0.19	0.135	0.265	0.124	0.135	0.151	0.211	0.147	0.134	0.141	0.569	0.244	0.271	0.217	0.232	0.219	0.251	0.25	0.567	0.43	0.165	0.215	0.215	0.154	0.217	0.217	0.15	0.215	0.213	0.115	0.191	0.211	0.183	0.221	0.22	0.237	0.191	0.181	0.172	0.253	0.287	0.25	0.224	0.139	0.141	0.254	0.188	0.117
489	0.177	0.188	0.194	0.314	0.17	0.202	0.099	0.234	0.182	0.205	0.207	0.613	0.299	0.313	0.233	0.262	0.235	0.26	0.293	0.53	0.408	0.178	0.142	0.219	0.187	0.259	0.229	0.17	0.221	0.225	0.208	0.134	0.14	0.225	0.23	0.232	0.231	0.136	0.154	0.21	0.191	0.231	0.274	0.249	0.198	0.175	0.196	0.169	0.145
490	0.291	0.291	0.267	0.321	0.268	0.275	0.298	0.342	0.291	0.277	0.266	0.544	0.312	0.296	0.296	0.207	0.294	0.321	0.331	0.505	0.446	0.329	0.351	0.334	0.288	0.25	0.321	0.276	0.335	0.288	0.271	0.321	0.323	0.271	0.324	0.321	0.358	0.34	0.329	0.301	0.375	0.39	0.353	0.289	0.275	0.28	0.367	0.333	0.269
491	0.167	0.166	0.132	0.299	0.143	0.14	0.139	0.214	0.155	0.165	0.142	0.592	0.244	0.284	0.18	0.229	0.191	0.236	0.261	0.562	0.459	0.192	0.187	0.194	0.13	0.217	0.202	0.146	0.187	0.204	0.154	0.194	0.188	0.182	0.198	0.199	0.234	0.199	0.204	0.179	0.246	0.273	0.225	0.218	0.161	0.139	0.235	0.203	0.116
492	0.106	0.112	0.159	0.25	0.116	0.147	0.103	0.179	0.14	0.158	0.161	0.593	0.217	0.24	0.111	0.159	0.127	0.137	0.164	0.574	0.435	0.213	0.162	0.17	0.107	0.148	0.156	0.12	0.177	0.015	0.156	0.165	0.185	0.132	0.186	0.188	0.18	0.194	0.195	0.152	0.244	0.271	0.221	0.181	0.14	0.118	0.248	0.189	0.11
493	0.167	0.18	0.23	0.291	0.173	0.214	0.184	0.227	0.21	0.224	0.226	0.582	0.265	0.28	0.174	0.198	0.188	0.185	0.241	0.56	0.437	0.267	0.235	0.235	0.195	0.188	0.211	0.201	0.248	0	0.227	0.237	0.258	0.197	0.246	0.246	0.251	0.26	0.258	0.216	0.3	0.319	0.271	0.225	0.207	0.187	0.302	0.244	0.194
494	0.209	0.216	0.234	0.27	0.202	0.235	0.219	0.28	0.247	0.241	0.244	0.581	0.246	0.298	0.237	0	0.244	0.244	0.271	0.597	0.417	0.295	0.266	0.257	0.231	0.175	0.253	0.219	0.259	0.199	0.24	0.261	0.279	0.196	0.283	0.283	0.289	0.286	0.288	0.258	0.337	0.35	0.31	0.222	0.235	0.232	0.34	0.271	0.224
495	0.108	0.121	0.174	0.275	0.126	0.167	0.11	0.195	0.152	0.174	0.176	0.593	0.25	0.255	0.164	0.205	0.174	0.198	0.242	0.569	0.448	0.232	0.159	0.183	0.113	0.192	0.171	0.126	0.17	0.166	0.176	0.169	0.184	0.158	0.214	0.215	0.185	0.181	0.203	0.176	0.248	0.293	0.238	0.212	0.161	0.128	0.256	0.199	0.116
496	0.186	0.195	0.176	0.31	0.151	0.197	0.166	0.117	0.159	0.191	0.163	0.574	0.252	0.307	0.209	0.261	0.213	0.25	0.282	0.579	0.468	0.219	0.23	0.196	0.189	0.25	0.226	0.179	0.212	0.23	0.183	0.211	0.202	0.236	0.168	0.171	0.241	0.211	0.255	0.117	0.201	0.216	0.158	0.175	0.207	0.185	0.189	0.262	0.139
497	0.221	0.212	0.192	0.338	0.175	0.206	0.204	0.218	0.195	0.219	0.19	0.621	0.31	0.34	0.253	0.289	0.256	0.269	0.308	0.606	0.504	0.235	0.261	0.153	0.232	0.29	0.198	0.209	0.178	0.258	0.223	0.248	0.243	0.265	0.138	0.134	0.216	0.243	0.297	0.155	0.162	0.171	0.124	0.204	0.226	0.196	0.147	0.281	0.188
498	0.194	0.187	0.266	0.317	0.225	0.26	0.196	0.269	0.244	0.262	0.273	0.599	0.29	0.313	0.202	0.252	0.205	0.247	0.273	0.61	0.467	0.318	0.245	0.19	0.198	0.205	0.053	0.206	0.18	0.203	0.258	0.247	0.269	0.212	0.203	0.203	0.193	0.274	0.287	0.244	0.229	0.264	0.227	0.292	0.25	0.213	0.24	0.281	0.213
499	0.17	0.177	0.122	0.272	0.108	0.113	0.139	0.219	0.137	0.122	0.116	0.586	0.242	0.278	0.198	0.207	0.202	0.234	0.255	0.553	0.44	0.165	0.194	0.203	0.173	0.215	0.228	0.137	0.191	0.208	0.118	0.18	0.181	0.183	0.195	0.197	0.23	0.189	0.193	0.179	0.246	0.275	0.23	0.193	0.112	0.142	0.241	0.165	0.12
500	0.159	0.158	0.186	0.283	0.156	0.189	0.151	0.212	0.179	0.195	0.198	0.577	0.245	0.288	0.191	0.236	0.205	0.231	0.241	0.591	0.445	0.23	0.213	0.189	0.133	0.222	0.189	0.156	0.206	0.202	0.167	0.204	0.226	0.191	0.208	0.211	0.22	0.23	0.242	0.181	0.254	0.289	0.244	0.238	0.186	0.156	0.257	0.237	0.153
501	0.184	0.186	0.204	0.32	0.176	0.205	0.184	0.263	0.186	0.193	0.212	0.63	0.315	0.308	0.239	0.254	0.248	0.27	0.288	0.617	0.495	0.264	0.217	0.156	0.173	0.266	0.144	0.171	0.138	0.235	0.223	0.204	0.229	0.232	0.184	0.185	0.156	0.242	0.263	0.228	0.217	0.252	0.217	0.263	0.216	0.186	0.224	0.253	0.165
502	0.153	0.143	0.092	0.245	0.072	0.09	0.129	0.14	0.096	0.115	0.089	0.586	0.236	0.271	0.161	0.192	0.167	0.195	0.242	0.602	0.448	0.154	0.193	0.166	0.147	0.199	0.208	0.122	0.183	0.186	0.107	0.161	0.172	0.16	0.148	0.149	0.201	0.179	0.209	0.099	0.207	0.2	0.137	0.08	0.104	0.12	0.203	0.195	0.086
503	0.16	0.155	0.126	0.229	0.117	0.159	0.141	0.195	0.089	0.116	0.108	0.579	0.231	0.245	0.182	0.216	0.179	0.207	0.215	0.588	0.443	0.18	0.19	0.202	0.169	0.214	0.203	0.136	0.192	0.172	0.131	0.178	0.191	0.196	0.216	0.211	0.209	0.186	0.206	0.164	0.242	0.285	0.24	0.195	0.141	0.145	0.246	0.21	0.113
504	0.212	0.217	0.178	0.332	0.176	0.177	0.136	0.249	0.186	0.2	0.182	0.639	0.296	0.322	0.232	0.257	0.234	0.264	0.25	0.543	0.421	0.161	0.165	0.237	0.216	0.258	0.262	0.189	0.237	0.231	0.196	0.157	0.163	0.226	0.228	0.229	0.261	0.158	0.18	0.215	0.209	0.233	0.262	0.25	0.184	0.185	0.206	0.168	0.161
505	0.225	0.225	0.15	0.305	0.155	0.159	0.137	0.254	0.175	0.16	0.138	0.609	0.28	0.314	0.249	0.275	0.252	0.275	0.287	0.522	0.392	0.095	0.169	0.244	0.23	0.263	0.29	0.19	0.252	0.253	0.137	0.151	0.155	0.241	0.241	0.24	0.294	0.149	0.154	0.217	0.203	0.233	0.269	0.231	0.164	0.193	0.197	0.137	0.18
506	0.199	0.184	0.148	0.266	0.097	0.15	0.169	0.19	0.142	0.152	0.139	0.56	0.252	0.281	0.208	0.21	0.217	0.236	0.283	0.588	0.443	0.197	0.227	0.212	0.2	0.206	0.25	0.174	0.23	0.218	0.158	0.216	0.218	0.18	0.21	0.209	0.259	0.224	0.234	0.118	0.217	0.229	0.186	0.1	0.161	0.158	0.213	0.223	0.148
507	0.221	0.204	0.189	0.271	0.147	0.197	0.206	0.196	0.184	0.188	0.182	0.57	0.258	0.261	0.226	0.215	0.231	0.257	0.293	0.588	0.449	0.237	0.26	0.233	0.225	0.233	0.257	0.2	0.232	0.226	0.184	0.24	0.234	0.2	0.227	0.231	0.26	0.257	0.284	0.195	0.258	0.284	0.25	0.127	0.207	0.221	0.259	0.269	0.193
508	0.583	0.579	0.588	0.535	0.577	0.597	0.627	0.572	0.592	0.578	0.587	0.21	0.538	0.541	0.579	0.574	0.583	0.557	0.555	0.42	0.447	0.622	0.63	0.639	0.596	0.566	0.628	0.602	0.637	0.588	0.571	0.642	0.636	0.57	0.627	0.627	0.611	0.621	0.607	0.575	0.654	0.641	0.606	0.544	0.581	0.59	0.654	0.623	0.587
509	0.208	0.207	0.202	0.336	0.189	0.212	0.198	0.229	0.195	0.216	0.189	0.622	0.301	0.337	0.236	0.281	0.24	0.261	0.307	0.606	0.503	0.24	0.259	0.118	0.216	0.282	0.176	0.208	0.168	0.245	0.209	0.244	0.234	0.259	0.073	0.076	0.194	0.249	0.285	0.18	0.149	0.191	0.141	0.24	0.222	0.211	0.144	0.272	0.186
510	0.144	0.152	0.145	0.302	0.131	0.15	0.122	0.161	0.145	0.173	0.148	0.627	0.241	0.302	0.17	0.224	0.175	0.199	0.242	0.602	0.473	0.198	0.193	0.066	0.159	0.214	0.138	0.143	0.133	0.177	0.158	0.179	0.182	0.195	0.031	0.027	0.156	0.196	0.231	0.105	0.124	0.141	0.084	0.196	0.161	0.145	0.114	0.217	0.125
511	0.211	0.21	0.187	0.263	0.152	0.19	0.18	0.183	0.196	0.189	0.193	0.57	0.263	0.269	0.218	0.216	0.218	0.249	0.293	0.573	0.425	0.239	0.233	0.243	0.22	0.222	0.245	0.186	0.224	0.219	0.182	0.22	0.214	0.202	0.241	0.243	0.253	0.23	0.256	0.215	0.261	0.285	0.263	0.144	0.2	0.2	0.266	0.24	0.18
512	0.168	0.171	0.139	0.278	0.115	0.122	0.127	0.199	0.119	0.144	0.143	0.6	0.273	0.297	0.21	0.225	0.204	0.219	0.25	0.569	0.439	0.168	0.192	0.186	0.177	0.22	0.219	0.131	0.198	0.197	0.138	0.169	0.191	0.191	0.186	0.187	0.228	0.191	0.196	0.145	0.222	0.251	0.208	0.196	0.123	0.123	0.228	0.184	0.102
513	0.169	0.174	0.138	0.274	0.106	0.112	0.128	0.211	0.129	0.141	0.138	0.593	0.271	0.289	0.205	0.211	0.201	0.221	0.25	0.566	0.434	0.182	0.2	0.205	0.186	0.2	0.218	0.142	0.216	0.195	0.128	0.184	0.212	0.182	0.203	0.203	0.243	0.21	0.186	0.165	0.237	0.267	0.228	0.191	0.105	0.125	0.242	0.161	0.122
514	0.218	0.217	0.186	0.335	0.182	0.183	0.179	0.213	0.18	0.215	0.195	0.638	0.3	0.343	0.239	0.28	0.235	0.268	0.283	0.616	0.483	0.218	0.242	0.123	0.221	0.273	0.192	0.193	0.15	0.246	0.201	0.225	0.22	0.258	0.098	0.101	0.199	0.24	0.265	0.181	0.165	0.192	0.146	0.229	0.201	0.193	0.156	0.248	0.155
515	0.16	0.166	0.148	0.279	0.137	0.133	0.13	0.238	0.166	0.156	0.153	0.588	0.257	0.276	0.19	0.217	0.193	0.222	0.26	0.566	0.453	0.217	0.209	0.218	0.151	0.2	0.213	0.158	0.212	0.203	0.144	0.201	0.203	0.161	0.224	0.228	0.241	0.229	0.189	0.207	0.274	0.296	0.251	0.203	0.137	0.139	0.27	0.185	0.129
516	0.281	0.299	0.293	0.318	0.288	0.291	0.301	0.327	0.308	0.307	0.308	0.519	0.23	0.262	0.294	0.274	0.297	0.294	0.294	0.569	0.44	0.331	0.345	0.334	0.302	0.295	0.334	0.297	0.322	0.273	0.277	0.335	0.349	0.273	0.343	0.342	0.309	0.35	0.346	0.323	0.399	0.407	0.359	0.308	0.293	0.309	0.4	0.342	0.297
517	0.278	0.275	0.267	0.26	0.266	0.298	0.293	0.312	0.264	0.252	0.261	0.536	0.237	0.206	0.273	0.295	0.273	0.325	0.314	0.573	0.477	0.325	0.321	0.321	0.26	0.269	0.295	0.265	0.33	0.291	0.249	0.314	0.326	0.263	0.322	0.321	0.33	0.328	0.346	0.287	0.349	0.385	0.35	0.294	0.288	0.302	0.352	0.342	0.281
518	0.237	0.244	0.256	0.267	0.238	0.275	0.269	0.288	0.252	0.235	0.251	0.517	0.229	0.216	0.278	0.257	0.27	0.263	0.286	0.576	0.447	0.32	0.313	0.294	0.264	0.273	0.282	0.251	0.292	0.269	0.249	0.297	0.309	0.261	0.295	0.294	0.266	0.32	0.328	0.272	0.355	0.369	0.311	0.273	0.271	0.284	0.355	0.324	0.243
519	0.243	0.249	0.262	0.255	0.241	0.28	0.265	0.3	0.256	0.247	0.26	0.528	0.248	0.202	0.271	0.265	0.262	0.262	0.281	0.563	0.434	0.325	0.303	0.318	0.257	0.263	0.288	0.244	0.304	0.244	0.244	0.285	0.298	0.24	0.331	0.329	0.287	0.313	0.331	0.284	0.358	0.377	0.331	0.275	0.273	0.276	0.367	0.319	0.251
520	0.162	0.177	0.215	0.27	0.177	0.192	0.17	0.241	0.198	0.211	0.217	0.573	0.246	0.291	0.15	0.194	0.158	0.17	0.194	0.595	0.431	0.249	0.223	0.223	0.179	0.172	0.2	0.179	0.219	0.065	0.203	0.222	0.239	0.18	0.232	0.232	0.225	0.239	0.249	0.211	0.284	0.3	0.263	0.247	0.186	0.183	0.293	0.233	0.176
521	0.254	0.266	0.266	0.303	0.254	0.265	0.267	0.319	0.266	0.278	0.28	0.57	0.247	0.313	0.257	0.263	0.268	0.255	0.147	0.621	0.456	0.289	0.309	0.282	0.272	0.277	0.292	0.258	0.286	0.247	0.239	0.292	0.306	0.265	0.315	0.318	0.28	0.307	0.313	0.288	0.36	0.364	0.339	0.316	0.268	0.274	0.366	0.315	0.243
522	0.242	0.254	0.253	0.297	0.241	0.252	0.253	0.309	0.255	0.266	0.267	0.573	0.239	0.307	0.246	0.256	0.258	0.245	0.141	0.62	0.453	0.278	0.298	0.271	0.259	0.268	0.281	0.246	0.275	0.237	0.228	0.281	0.294	0.254	0.302	0.306	0.27	0.296	0.304	0.275	0.349	0.353	0.326	0.306	0.257	0.261	0.355	0.305	0.23
523	0.294	0.306	0.314	0.367	0.307	0.316	0.24	0.34	0.31	0.33	0.327	0.652	0.311	0.359	0.277	0.334	0.292	0.309	0.194	0.633	0.468	0.28	0.255	0.263	0.304	0.326	0.26	0.3	0.254	0.298	0.292	0.258	0.268	0.311	0.277	0.281	0.256	0.271	0.297	0.333	0.255	0.266	0.312	0.365	0.311	0.303	0.259	0.281	0.296
524	0.26	0.268	0.295	0.351	0.283	0.293	0.206	0.325	0.286	0.305	0.301	0.618	0.284	0.336	0.262	0.284	0.272	0.273	0.184	0.589	0.42	0.253	0.227	0.298	0.28	0.289	0.288	0.271	0.301	0.264	0.272	0.236	0.236	0.284	0.314	0.317	0.307	0.253	0.263	0.312	0.289	0.301	0.349	0.338	0.293	0.277	0.294	0.256	0.259
525	0.44	0.443	0.419	0.482	0.435	0.427	0.395	0.448	0.427	0.446	0.413	0.492	0.472	0.469	0.454	0.511	0.465	0.453	0.456	0.369	0.452	0.377	0.392	0.458	0.439	0.507	0.493	0.427	0.467	0.442	0.433	0.385	0.385	0.476	0.464	0.464	0.465	0.391	0.404	0.441	0.425	0.427	0.463	0.469	0.448	0.429	0.428	0.409	0.412
526	0.423	0.423	0.447	0.453	0.422	0.432	0.388	0.453	0.462	0.446	0.462	0.345	0.445	0.456	0.452	0.407	0.452	0.433	0.469	0.471	0.022	0.388	0.387	0.467	0.433	0.395	0.463	0.429	0.466	0.416	0.421	0.387	0.401	0.409	0.474	0.476	0.466	0.389	0.379	0.444	0.435	0.428	0.482	0.442	0.425	0.446	0.435	0.376	0.429
527	0.205	0.197	0.109	0.259	0.108	0.129	0.169	0.23	0.107	0.069	0.091	0.586	0.266	0.29	0.223	0.244	0.224	0.243	0.283	0.56	0.471	0.186	0.222	0.205	0.196	0.242	0.257	0.169	0.224	0.23	0.132	0.2	0.209	0.206	0.202	0.201	0.257	0.225	0.209	0.181	0.24	0.269	0.232	0.186	0.126	0.168	0.234	0.201	0.145
528	0.275	0.255	0.241	0.37	0.231	0.244	0.188	0.287	0.232	0.268	0.228	0.666	0.348	0.368	0.3	0.327	0.294	0.319	0.344	0.555	0.456	0.195	0.212	0.199	0.282	0.34	0.251	0.245	0.222	0.316	0.266	0.193	0.194	0.323	0.183	0.181	0.267	0.199	0.246	0.242	0.131	0.16	0.204	0.278	0.264	0.245	0.123	0.233	0.242
529	0.189	0.199	0.204	0.267	0.197	0.195	0.185	0.254	0.209	0.202	0.213	0.581	0.265	0.287	0.197	0.23	0.207	0.202	0.247	0.573	0.441	0.262	0.236	0.24	0.163	0.211	0.215	0.192	0.243	0.179	0.219	0.227	0.241	0.167	0.242	0.244	0.251	0.26	0.27	0.219	0.294	0.315	0.268	0.26	0.206	0.193	0.304	0.269	0.177
530	0.259	0.274	0.271	0.323	0.265	0.279	0.257	0.317	0.271	0.295	0.288	0.612	0.264	0.322	0.24	0.278	0.253	0.265	0.131	0.667	0.504	0.323	0.288	0.225	0.265	0.279	0.223	0.265	0.227	0.251	0.248	0.297	0.31	0.27	0.246	0.249	0.224	0.315	0.327	0.29	0.3	0.31	0.274	0.319	0.269	0.259	0.31	0.319	0.253
531	0.186	0.188	0.205	0.284	0.184	0.214	0.177	0.235	0.19	0.208	0.211	0.583	0.237	0.298	0.175	0.247	0.182	0.232	0.201	0.596	0.454	0.251	0.229	0.231	0.147	0.216	0.202	0.189	0.235	0.213	0.204	0.22	0.233	0.197	0.234	0.236	0.24	0.234	0.255	0.206	0.259	0.304	0.274	0.262	0.205	0.193	0.271	0.25	0.184
532	0.275	0.28	0.291	0.331	0.271	0.293	0.296	0.346	0.284	0.294	0.299	0.498	0.293	0.315	0.292	0.318	0.301	0.298	0.231	0.558	0.426	0.337	0.325	0.321	0.288	0.319	0.324	0.281	0.309	0.294	0.277	0.321	0.328	0.288	0.336	0.338	0.28	0.323	0.356	0.316	0.379	0.39	0.351	0.341	0.293	0.295	0.388	0.347	0.277
533	0.226	0.245	0.238	0.367	0.209	0.237	0.227	0.211	0.23	0.256	0.234	0.613	0.3	0.336	0.265	0.293	0.268	0.264	0.317	0.576	0.461	0.288	0.272	0.151	0.234	0.288	0.203	0.227	0.187	0.255	0.24	0.267	0.272	0.279	0.125	0.126	0.19	0.259	0.305	0.175	0.186	0.209	0.121	0.252	0.239	0.231	0.188	0.303	0.202
534	0.203	0.218	0.221	0.252	0.186	0.241	0.231	0.265	0.214	0.204	0.217	0.564	0.246	0.296	0.246	0.114	0.251	0.24	0.287	0.588	0.431	0.292	0.28	0.263	0.234	0.194	0.256	0.221	0.271	0.215	0.234	0.259	0.276	0.204	0.279	0.279	0.279	0.262	0.285	0.243	0.33	0.35	0.303	0.216	0.238	0.235	0.33	0.281	0.211
535	0.2	0.198	0.204	0.333	0.157	0.182	0.163	0.243	0.178	0.212	0.2	0.631	0.315	0.334	0.229	0.272	0.229	0.256	0.283	0.598	0.497	0.249	0.222	0.173	0.199	0.26	0.172	0.175	0.171	0.233	0.213	0.217	0.24	0.23	0.173	0.175	0.195	0.217	0.224	0.202	0.205	0.234	0.198	0.258	0.188	0.149	0.212	0.224	0.141
536	0.181	0.177	0.164	0.292	0.128	0.135	0.14	0.218	0.158	0.164	0.152	0.595	0.248	0.285	0.175	0.234	0.18	0.228	0.256	0.565	0.456	0.225	0.213	0.219	0.143	0.188	0.192	0.168	0.231	0.207	0.162	0.21	0.223	0.171	0.215	0.216	0.25	0.227	0.201	0.177	0.255	0.276	0.236	0.202	0.151	0.101	0.254	0.197	0.142
537	0.2	0.201	0.149	0.279	0.139	0.15	0.164	0.227	0.162	0.144	0.142	0.559	0.283	0.297	0.223	0.258	0.222	0.229	0.284	0.543	0.428	0.206	0.229	0.233	0.213	0.244	0.267	0.185	0.217	0.241	0.144	0.215	0.214	0.215	0.221	0.224	0.237	0.216	0.221	0.204	0.257	0.273	0.225	0.207	0.147	0.197	0.255	0.214	0.161
538	0.271	0.288	0.305	0.34	0.294	0.3	0.284	0.311	0.301	0.328	0.313	0.569	0.272	0.316	0.272	0.277	0.281	0.287	0.179	0.601	0.477	0.327	0.325	0.308	0.29	0.299	0.311	0.282	0.298	0.255	0.284	0.315	0.333	0.296	0.334	0.336	0.312	0.322	0.343	0.316	0.385	0.395	0.361	0.314	0.298	0.291	0.388	0.337	0.277
539	0.179	0.172	0.13	0.286	0.122	0.145	0.133	0.211	0.141	0.153	0.135	0.59	0.265	0.295	0.184	0.238	0.183	0.221	0.246	0.577	0.445	0.184	0.192	0.183	0.183	0.234	0.231	0.143	0.183	0.208	0.127	0.175	0.177	0.207	0.178	0.18	0.221	0.19	0.224	0.168	0.225	0.226	0.21	0.205	0.148	0.154	0.22	0.207	0.122
540	0.282	0.291	0.253	0.354	0.239	0.245	0.193	0.286	0.287	0.257	0.248	0.653	0.347	0.348	0.324	0.324	0.32	0.344	0.353	0.552	0.413	0.192	0.225	0.237	0.299	0.326	0.277	0.275	0.229	0.297	0.23	0.22	0.22	0.309	0.236	0.238	0.281	0.223	0.209	0.288	0.174	0.21	0.269	0.286	0.246	0.268	0.172	0.197	0.264
541	0.196	0.185	0.017	0.269	0.117	0.109	0.148	0.23	0.117	0.12	0.087	0.598	0.252	0.301	0.21	0.238	0.223	0.252	0.264	0.558	0.464	0.175	0.206	0.195	0.186	0.237	0.242	0.147	0.211	0.228	0.132	0.199	0.194	0.196	0.2	0.198	0.245	0.195	0.205	0.179	0.25	0.264	0.23	0.196	0.134	0.161	0.24	0.198	0.135
542	0.283	0.291	0.252	0.354	0.24	0.245	0.193	0.286	0.287	0.257	0.248	0.654	0.347	0.349	0.324	0.324	0.32	0.344	0.353	0.552	0.414	0.192	0.225	0.237	0.3	0.326	0.277	0.275	0.229	0.297	0.23	0.22	0.221	0.31	0.235	0.237	0.281	0.223	0.209	0.288	0.174	0.21	0.269	0.286	0.246	0.269	0.172	0.197	0.265
543	0.283	0.292	0.253	0.354	0.24	0.245	0.194	0.286	0.288	0.257	0.249	0.654	0.347	0.349	0.324	0.324	0.321	0.344	0.353	0.551	0.414	0.193	0.225	0.237	0.3	0.327	0.278	0.275	0.23	0.297	0.23	0.22	0.221	0.31	0.235	0.237	0.281	0.223	0.209	0.288	0.175	0.21	0.269	0.287	0.246	0.269	0.173	0.198	0.265
544	0.266	0.27	0.296	0.365	0.272	0.294	0.197	0.31	0.301	0.307	0.315	0.659	0.353	0.349	0.304	0.302	0.314	0.326	0.326	0.568	0.344	0.232	0.22	0.243	0.286	0.305	0.238	0.268	0.242	0.251	0.284	0.227	0.244	0.292	0.257	0.259	0.265	0.235	0.234	0.305	0.204	0.233	0.297	0.32	0.286	0.274	0.207	0.23	0.264
545	0.178	0.182	0.115	0.281	0.107	0.116	0.145	0.189	0.139	0.112	0.109	0.586	0.244	0.274	0.207	0.211	0.208	0.233	0.259	0.558	0.44	0.169	0.204	0.198	0.191	0.218	0.239	0.144	0.2	0.211	0.125	0.191	0.191	0.195	0.172	0.173	0.243	0.188	0.193	0.154	0.215	0.24	0.201	0.177	0.126	0.151	0.208	0.182	0.117
546	0.219	0.205	0.074	0.265	0.145	0.15	0.178	0.254	0.15	0.15	0.121	0.587	0.255	0.297	0.23	0.251	0.24	0.262	0.254	0.57	0.484	0.21	0.229	0.228	0.207	0.245	0.256	0.173	0.238	0.247	0.171	0.217	0.219	0.221	0.231	0.23	0.261	0.214	0.228	0.209	0.272	0.294	0.258	0.229	0.164	0.191	0.263	0.22	0.175
547	0.199	0.185	0.174	0.282	0.197	0.216	0.179	0.255	0.184	0.199	0.197	0.578	0.246	0.296	0.214	0.248	0.222	0.24	0.221	0.587	0.472	0.256	0.228	0.231	0.173	0.257	0.228	0.187	0.225	0.231	0.217	0.23	0.237	0.218	0.265	0.266	0.234	0.246	0.26	0.235	0.292	0.33	0.283	0.257	0.208	0.205	0.293	0.269	0.169
548	0.175	0.166	0.215	0.242	0.188	0.21	0.166	0.244	0.197	0.211	0.208	0.578	0.25	0.279	0.082	0.226	0.075	0.16	0.229	0.592	0.454	0.272	0.212	0.233	0.173	0.146	0.204	0.176	0.221	0.169	0.213	0.222	0.234	0.173	0.247	0.249	0.241	0.239	0.262	0.227	0.29	0.313	0.277	0.256	0.2	0.187	0.298	0.241	0.187
549	0.264	0.274	0.234	0.34	0.22	0.227	0.176	0.271	0.269	0.24	0.23	0.653	0.331	0.337	0.304	0.307	0.301	0.326	0.337	0.552	0.409	0.179	0.211	0.228	0.282	0.307	0.268	0.257	0.221	0.279	0.213	0.206	0.208	0.292	0.227	0.229	0.273	0.21	0.196	0.273	0.172	0.208	0.263	0.272	0.228	0.251	0.17	0.185	0.245
550	0.19	0.189	0.205	0.303	0.157	0.218	0.179	0.091	0.191	0.205	0.193	0.579	0.281	0.288	0.227	0.265	0.233	0.251	0.297	0.557	0.459	0.24	0.236	0.234	0.21	0.261	0.25	0.179	0.232	0.214	0.214	0.216	0.221	0.249	0.228	0.23	0.247	0.211	0.263	0.156	0.24	0.258	0.226	0.159	0.219	0.192	0.24	0.257	0.156
551	0.181	0.186	0.213	0.321	0.175	0.205	0.169	0.22	0.202	0.213	0.217	0.637	0.295	0.292	0.235	0.238	0.236	0.239	0.277	0.599	0.433	0.254	0.233	0.144	0.208	0.244	0.158	0.182	0.165	0.19	0.201	0.234	0.243	0.229	0.15	0.153	0.184	0.234	0.256	0.198	0.186	0.213	0.174	0.214	0.197	0.194	0.186	0.246	0.173
552	0.192	0.202	0.219	0.306	0.193	0.224	0.194	0.245	0.229	0.233	0.242	0.607	0.285	0.312	0.241	0.245	0.251	0.256	0.273	0.601	0.42	0.249	0.234	0.175	0.221	0.245	0.185	0.203	0.177	0.205	0.217	0.255	0.261	0.228	0.18	0.182	0.208	0.247	0.261	0.212	0.225	0.252	0.211	0.254	0.232	0.204	0.226	0.254	0.191
553	0.238	0.241	0.232	0.357	0.197	0.236	0.217	0.206	0.21	0.255	0.223	0.622	0.332	0.314	0.272	0.303	0.27	0.274	0.335	0.569	0.465	0.277	0.258	0.184	0.25	0.296	0.216	0.206	0.185	0.257	0.242	0.252	0.262	0.277	0.17	0.17	0.207	0.253	0.295	0.198	0.198	0.226	0.141	0.217	0.234	0.222	0.195	0.283	0.209
554	0.235	0.226	0.229	0.318	0.213	0.233	0.226	0.211	0.234	0.22	0.224	0.545	0.287	0.305	0.251	0.282	0.241	0.267	0.302	0.533	0.457	0.269	0.28	0.27	0.247	0.278	0.275	0.22	0.246	0.237	0.227	0.261	0.259	0.263	0.246	0.248	0.283	0.273	0.308	0.241	0.294	0.315	0.264	0.219	0.231	0.253	0.297	0.31	0.212
555	0.194	0.184	0.129	0.288	0.119	0.145	0.146	0.21	0.135	0.154	0.124	0.601	0.271	0.302	0.201	0.251	0.202	0.23	0.262	0.564	0.454	0.18	0.193	0.188	0.189	0.249	0.242	0.149	0.184	0.218	0.126	0.179	0.181	0.215	0.181	0.183	0.229	0.188	0.218	0.159	0.217	0.236	0.205	0.199	0.142	0.152	0.217	0.208	0.125
556	0.187	0.173	0.138	0.284	0.125	0.15	0.139	0.205	0.14	0.152	0.139	0.588	0.274	0.301	0.193	0.251	0.194	0.23	0.263	0.566	0.448	0.192	0.197	0.188	0.191	0.243	0.233	0.145	0.188	0.222	0.133	0.181	0.181	0.211	0.177	0.177	0.223	0.19	0.228	0.163	0.218	0.228	0.204	0.197	0.148	0.162	0.212	0.213	0.125
557	0.203	0.19	0.14	0.297	0.146	0.167	0.166	0.211	0.143	0.155	0.145	0.569	0.294	0.304	0.218	0.271	0.216	0.238	0.292	0.55	0.453	0.215	0.223	0.211	0.208	0.263	0.245	0.173	0.202	0.241	0.164	0.205	0.203	0.237	0.196	0.196	0.233	0.214	0.258	0.174	0.231	0.25	0.199	0.21	0.176	0.186	0.228	0.247	0.152
558	0.197	0.184	0.137	0.293	0.14	0.162	0.16	0.204	0.138	0.151	0.141	0.571	0.289	0.299	0.212	0.265	0.21	0.233	0.287	0.552	0.453	0.21	0.217	0.205	0.202	0.258	0.24	0.166	0.197	0.235	0.16	0.199	0.198	0.232	0.192	0.192	0.229	0.209	0.253	0.167	0.227	0.246	0.194	0.203	0.171	0.18	0.224	0.243	0.148
559	0.228	0.228	0.174	0.314	0.181	0.185	0.205	0.259	0.181	0.191	0.156	0.625	0.281	0.317	0.245	0.284	0.247	0.281	0.267	0.614	0.487	0.193	0.246	0.172	0.228	0.287	0.208	0.19	0.161	0.259	0.159	0.229	0.227	0.256	0.165	0.166	0.205	0.226	0.272	0.217	0.207	0.237	0.189	0.251	0.193	0.185	0.202	0.246	0.164
560	0.256	0.26	0.291	0.381	0.265	0.288	0.19	0.305	0.295	0.299	0.31	0.665	0.362	0.362	0.298	0.292	0.308	0.318	0.336	0.556	0.351	0.246	0.215	0.233	0.28	0.298	0.229	0.261	0.236	0.243	0.296	0.219	0.237	0.284	0.247	0.249	0.257	0.23	0.226	0.3	0.199	0.225	0.29	0.315	0.278	0.267	0.2	0.226	0.254
561	0.189	0.2	0.195	0.308	0.189	0.208	0.1	0.229	0.179	0.197	0.196	0.637	0.279	0.315	0.219	0.259	0.225	0.257	0.26	0.533	0.398	0.181	0.08	0.208	0.181	0.241	0.229	0.128	0.191	0.224	0.196	0.077	0.085	0.215	0.233	0.235	0.228	0.136	0.171	0.196	0.179	0.212	0.26	0.262	0.208	0.195	0.186	0.175	0.157
562	0.417	0.428	0.411	0.487	0.432	0.434	0.375	0.413	0.415	0.432	0.415	0.471	0.49	0.472	0.45	0.483	0.452	0.464	0.495	0.348	0.432	0.389	0.382	0.466	0.429	0.481	0.474	0.414	0.461	0.443	0.443	0.377	0.377	0.471	0.455	0.452	0.474	0.371	0.382	0.439	0.416	0.443	0.464	0.46	0.437	0.41	0.41	0.388	0.403
563	0.182	0.175	0.125	0.274	0.12	0.106	0.144	0.225	0.15	0.144	0.13	0.596	0.257	0.291	0.209	0.221	0.215	0.236	0.255	0.543	0.439	0.174	0.202	0.201	0.176	0.229	0.241	0.145	0.2	0.212	0.121	0.191	0.198	0.187	0.198	0.198	0.236	0.202	0.206	0.182	0.247	0.267	0.231	0.181	0.115	0.155	0.244	0.19	0.129
564	0.163	0.17	0.151	0.283	0.112	0.135	0.139	0.213	0.149	0.149	0.153	0.59	0.27	0.279	0.203	0.217	0.204	0.218	0.252	0.564	0.446	0.202	0.195	0.22	0.161	0.201	0.216	0.152	0.224	0.195	0.144	0.186	0.206	0.175	0.219	0.221	0.238	0.214	0.182	0.177	0.255	0.286	0.242	0.189	0.129	0.118	0.257	0.179	0.115
565	0.173	0.184	0.163	0.299	0.128	0.142	0.14	0.21	0.173	0.172	0.172	0.572	0.281	0.293	0.221	0.228	0.23	0.247	0.27	0.563	0.456	0.207	0.211	0.23	0.176	0.221	0.232	0.16	0.236	0.213	0.16	0.212	0.22	0.192	0.237	0.234	0.258	0.222	0.169	0.183	0.272	0.275	0.245	0.199	0.14	0.117	0.275	0.168	0.123
566	0.162	0.168	0.151	0.285	0.112	0.134	0.138	0.212	0.148	0.15	0.152	0.591	0.269	0.28	0.203	0.216	0.204	0.218	0.252	0.564	0.447	0.202	0.196	0.219	0.159	0.201	0.217	0.15	0.223	0.193	0.144	0.186	0.206	0.177	0.218	0.22	0.238	0.214	0.182	0.176	0.255	0.286	0.241	0.187	0.13	0.118	0.256	0.179	0.114
567	0.183	0.181	0.127	0.277	0.128	0.135	0.135	0.211	0.138	0.151	0.122	0.608	0.262	0.291	0.182	0.239	0.185	0.226	0.243	0.572	0.454	0.169	0.184	0.18	0.181	0.232	0.229	0.143	0.18	0.209	0.12	0.172	0.174	0.201	0.177	0.178	0.219	0.187	0.219	0.161	0.221	0.233	0.202	0.206	0.139	0.14	0.22	0.203	0.122
568	0.216	0.22	0.198	0.349	0.187	0.198	0.204	0.209	0.199	0.224	0.196	0.628	0.299	0.353	0.236	0.286	0.241	0.264	0.305	0.599	0.494	0.236	0.256	0.091	0.223	0.28	0.183	0.214	0.169	0.248	0.213	0.242	0.238	0.26	0.032	0.032	0.191	0.256	0.29	0.147	0.139	0.152	0.1	0.245	0.217	0.207	0.127	0.273	0.186
569	0.21	0.197	0.13	0.278	0.131	0.13	0.17	0.231	0.148	0.136	0.132	0.57	0.287	0.312	0.224	0.249	0.219	0.245	0.284	0.551	0.455	0.185	0.229	0.223	0.202	0.242	0.25	0.165	0.226	0.236	0.121	0.203	0.2	0.211	0.214	0.214	0.254	0.222	0.214	0.197	0.262	0.268	0.247	0.211	0.132	0.181	0.261	0.204	0.15
570	0.224	0.208	0.237	0.326	0.197	0.252	0.231	0.269	0.227	0.23	0.239	0.604	0.323	0.301	0.256	0.293	0.261	0.268	0.314	0.613	0.491	0.304	0.272	0.179	0.233	0.279	0.184	0.22	0.178	0.245	0.254	0.251	0.269	0.273	0.177	0.177	0.193	0.249	0.31	0.237	0.216	0.253	0.208	0.259	0.248	0.235	0.224	0.301	0.214
571	0.262	0.252	0.245	0.371	0.217	0.247	0.166	0.231	0.218	0.259	0.232	0.669	0.356	0.371	0.283	0.336	0.284	0.313	0.343	0.555	0.446	0.197	0.186	0.167	0.256	0.317	0.21	0.238	0.209	0.3	0.245	0.182	0.186	0.303	0.14	0.144	0.249	0.189	0.23	0.16	0	0.099	0.149	0.272	0.247	0.226	0.038	0.227	0.229
572	0.204	0.188	0.129	0.274	0.125	0.125	0.164	0.231	0.145	0.131	0.127	0.569	0.281	0.311	0.215	0.255	0.212	0.242	0.28	0.544	0.454	0.179	0.221	0.222	0.203	0.239	0.255	0.173	0.225	0.233	0.111	0.213	0.206	0.207	0.209	0.21	0.25	0.217	0.211	0.191	0.252	0.262	0.236	0.203	0.123	0.178	0.249	0.198	0.158
573	0.196	0.192	0.13	0.271	0.121	0.13	0.161	0.224	0.142	0.126	0.122	0.575	0.274	0.307	0.207	0.251	0.208	0.237	0.274	0.546	0.447	0.188	0.214	0.214	0.2	0.236	0.253	0.169	0.211	0.23	0.11	0.208	0.197	0.204	0.197	0.198	0.241	0.211	0.212	0.187	0.248	0.26	0.229	0.2	0.126	0.172	0.244	0.201	0.156
574	0.18	0.17	0.131	0.284	0.123	0.146	0.136	0.208	0.141	0.139	0.138	0.597	0.261	0.292	0.179	0.248	0.176	0.225	0.253	0.578	0.457	0.188	0.187	0.185	0.18	0.234	0.221	0.138	0.18	0.207	0.129	0.174	0.167	0.199	0.182	0.186	0.207	0.187	0.222	0.168	0.232	0.238	0.22	0.211	0.153	0.152	0.224	0.206	0.121
575	0.176	0.171	0.126	0.285	0.126	0.144	0.134	0.214	0.137	0.138	0.132	0.598	0.256	0.292	0.181	0.245	0.181	0.229	0.249	0.577	0.454	0.188	0.183	0.184	0.17	0.231	0.225	0.135	0.185	0.207	0.122	0.176	0.168	0.199	0.178	0.18	0.213	0.182	0.217	0.169	0.228	0.246	0.207	0.217	0.144	0.149	0.227	0.2	0.116
576	0.161	0.157	0.104	0.279	0.105	0.108	0.099	0.172	0.123	0.129	0.112	0.666	0.26	0.295	0.183	0.214	0.194	0.211	0.251	0.569	0.434	0.121	0.139	0.108	0.167	0.219	0.182	0.127	0.143	0.195	0.13	0.13	0.116	0.195	0.082	0.086	0.182	0.145	0.145	0.148	0.119	0.149	0.15	0.172	0.127	0.134	0.113	0.139	0.112
577	0.227	0.229	0.219	0.342	0.196	0.228	0.15	0.231	0.211	0.234	0.221	0.617	0.317	0.336	0.276	0.281	0.273	0.283	0.309	0.529	0.412	0.18	0.169	0.247	0.248	0.298	0.285	0.204	0.257	0.26	0.243	0.149	0.168	0.285	0.237	0.235	0.3	0.155	0.194	0.22	0.193	0.217	0.271	0.254	0.227	0.216	0.197	0.185	0.181
578	0.226	0.243	0.184	0.308	0.198	0.2	0.211	0.251	0.204	0.175	0.18	0.609	0.299	0.301	0.252	0.278	0.258	0.293	0.308	0.585	0.48	0.268	0.264	0.202	0.234	0.263	0.212	0.21	0.181	0.235	0.197	0.255	0.249	0.252	0.211	0.212	0.225	0.273	0.27	0.254	0.236	0.26	0.227	0.244	0.208	0.241	0.239	0.259	0.218
579	0.238	0.24	0.231	0.356	0.196	0.235	0.217	0.206	0.21	0.254	0.222	0.622	0.331	0.313	0.271	0.302	0.269	0.273	0.334	0.569	0.465	0.277	0.257	0.183	0.25	0.296	0.215	0.205	0.185	0.257	0.242	0.251	0.261	0.276	0.17	0.169	0.207	0.252	0.294	0.198	0.197	0.226	0.141	0.217	0.234	0.221	0.194	0.283	0.209
580	0.172	0.199	0.224	0.3	0.203	0.239	0.198	0.254	0.218	0.236	0.233	0.563	0.267	0.3	0.215	0.213	0.215	0.222	0.255	0.563	0.419	0.292	0.251	0.241	0.221	0.237	0.222	0.209	0.238	0.212	0.236	0.249	0.265	0.23	0.254	0.255	0.227	0.268	0.294	0.229	0.299	0.312	0.254	0.243	0.228	0.229	0.308	0.279	0.211
581	0.254	0.257	0.289	0.379	0.263	0.286	0.187	0.302	0.294	0.297	0.308	0.665	0.36	0.36	0.297	0.29	0.306	0.316	0.334	0.556	0.35	0.246	0.213	0.231	0.278	0.297	0.228	0.259	0.234	0.24	0.294	0.217	0.236	0.282	0.245	0.248	0.256	0.227	0.225	0.295	0.196	0.223	0.287	0.313	0.277	0.265	0.197	0.224	0.252
582	0.224	0.238	0.243	0.297	0.232	0.244	0.227	0.288	0.237	0.253	0.251	0.599	0.242	0.298	0.218	0.265	0.225	0.237	0.152	0.633	0.47	0.285	0.265	0.253	0.237	0.248	0.26	0.232	0.257	0.219	0.223	0.268	0.276	0.242	0.271	0.275	0.26	0.297	0.299	0.257	0.321	0.334	0.305	0.297	0.234	0.233	0.326	0.284	0.223
583	0.184	0.174	0.216	0.274	0.195	0.207	0.167	0.261	0.207	0.222	0.222	0.591	0.253	0.275	0.144	0.223	0.133	0.19	0.216	0.601	0.452	0.263	0.217	0.236	0.18	0.191	0.201	0.19	0.217	0.167	0.225	0.223	0.239	0.174	0.263	0.264	0.244	0.247	0.26	0.232	0.294	0.32	0.288	0.252	0.204	0.191	0.302	0.242	0.188
584	0.429	0.436	0.43	0.475	0.444	0.45	0.383	0.411	0.427	0.441	0.423	0.562	0.46	0.486	0.434	0.481	0.44	0.434	0.412	0.395	0.478	0.419	0.382	0.395	0.45	0.48	0.407	0.426	0.376	0.419	0.452	0.374	0.375	0.48	0.399	0.403	0.373	0.39	0.395	0.447	0.351	0.365	0.394	0.455	0.455	0.436	0.355	0.406	0.427
585	0.242	0.248	0.255	0.25	0.226	0.257	0.249	0.287	0.251	0.25	0.251	0.536	0.24	0.2	0.254	0.248	0.246	0.292	0.279	0.595	0.432	0.3	0.291	0.299	0.26	0.253	0.284	0.238	0.286	0.253	0.229	0.279	0.281	0.229	0.31	0.308	0.296	0.301	0.326	0.279	0.339	0.365	0.322	0.257	0.265	0.264	0.346	0.307	0.248
586	0.249	0.244	0.266	0.276	0.235	0.276	0.26	0.273	0.243	0.248	0.26	0.528	0.243	0.182	0.286	0.272	0.271	0.282	0.285	0.58	0.452	0.317	0.299	0.31	0.261	0.28	0.287	0.247	0.288	0.265	0.253	0.288	0.304	0.26	0.323	0.324	0.279	0.311	0.316	0.281	0.351	0.385	0.328	0.258	0.267	0.264	0.36	0.318	0.235
587	0.198	0.203	0.218	0.318	0.204	0.221	0.174	0.266	0.203	0.22	0.224	0.618	0.3	0.321	0.236	0.268	0.245	0.265	0.272	0.611	0.482	0.282	0.216	0.139	0.223	0.279	0.177	0.161	0.117	0.238	0.233	0.198	0.206	0.249	0.169	0.169	0.136	0.248	0.277	0.218	0.21	0.229	0.205	0.274	0.228	0.218	0.221	0.271	0.186
588	0.157	0.17	0.199	0.295	0.173	0.202	0.167	0.234	0.182	0.194	0.207	0.588	0.257	0.286	0.201	0.221	0.211	0.221	0.247	0.596	0.449	0.266	0.204	0.18	0.179	0.239	0.211	0.146	0.165	0.2	0.203	0.186	0.201	0.208	0.218	0.22	0.153	0.221	0.263	0.199	0.265	0.295	0.249	0.242	0.2	0.203	0.276	0.248	0.158
589	0.254	0.257	0.289	0.378	0.262	0.286	0.187	0.302	0.293	0.297	0.308	0.666	0.359	0.36	0.297	0.289	0.306	0.316	0.334	0.557	0.351	0.245	0.213	0.231	0.278	0.297	0.228	0.258	0.233	0.24	0.294	0.217	0.236	0.283	0.245	0.248	0.256	0.227	0.225	0.296	0.196	0.222	0.287	0.313	0.277	0.265	0.197	0.223	0.252
590	0.269	0.262	0.265	0.274	0.232	0.271	0.265	0.294	0.269	0.257	0.269	0.543	0.247	0.174	0.275	0.284	0.264	0.279	0.295	0.578	0.433	0.318	0.312	0.318	0.269	0.278	0.304	0.254	0.301	0.273	0.243	0.302	0.312	0.259	0.317	0.318	0.293	0.312	0.337	0.279	0.34	0.365	0.331	0.265	0.265	0.278	0.345	0.316	0.267
591	0.145	0.158	0.205	0.307	0.184	0.211	0.176	0.238	0.2	0.211	0.212	0.641	0.288	0.285	0.221	0.237	0.222	0.241	0.279	0.614	0.471	0.265	0.216	0.134	0.171	0.242	0.141	0.176	0.136	0.2	0.226	0.214	0.237	0.21	0.164	0.164	0.152	0.237	0.277	0.215	0.218	0.243	0.197	0.243	0.207	0.188	0.219	0.25	0.178
592	0.16	0.182	0.239	0.328	0.212	0.238	0.202	0.256	0.234	0.245	0.249	0.62	0.292	0.314	0.24	0.249	0.243	0.252	0.288	0.606	0.46	0.298	0.243	0.16	0.207	0.261	0.175	0.201	0.163	0.218	0.247	0.242	0.266	0.243	0.189	0.19	0.174	0.261	0.3	0.23	0.241	0.257	0.212	0.264	0.231	0.221	0.247	0.276	0.201
593	0.227	0.229	0.22	0.342	0.196	0.228	0.149	0.23	0.211	0.234	0.221	0.617	0.317	0.335	0.276	0.281	0.272	0.283	0.309	0.528	0.411	0.18	0.169	0.246	0.247	0.298	0.286	0.204	0.256	0.259	0.242	0.149	0.167	0.284	0.236	0.235	0.3	0.154	0.193	0.22	0.192	0.217	0.27	0.254	0.226	0.215	0.197	0.184	0.181
594	0.224	0.225	0.216	0.341	0.195	0.227	0.148	0.228	0.209	0.232	0.218	0.617	0.314	0.336	0.272	0.278	0.27	0.281	0.307	0.53	0.41	0.18	0.168	0.244	0.246	0.295	0.283	0.201	0.253	0.257	0.238	0.147	0.166	0.283	0.233	0.232	0.299	0.155	0.194	0.218	0.192	0.216	0.268	0.252	0.224	0.213	0.197	0.185	0.178
595	0.256	0.269	0.272	0.322	0.262	0.274	0.255	0.312	0.266	0.283	0.283	0.623	0.273	0.326	0.251	0.298	0.259	0.274	0.17	0.655	0.49	0.317	0.292	0.224	0.269	0.281	0.224	0.261	0.219	0.254	0.25	0.298	0.303	0.277	0.243	0.246	0.225	0.326	0.322	0.285	0.283	0.303	0.27	0.318	0.263	0.261	0.291	0.312	0.25
596	0.42	0.437	0.44	0.484	0.441	0.439	0.376	0.43	0.432	0.455	0.432	0.57	0.487	0.509	0.435	0.484	0.444	0.431	0.426	0.443	0.545	0.417	0.381	0.389	0.444	0.476	0.404	0.439	0.387	0.44	0.456	0.391	0.39	0.46	0.399	0.4	0.377	0.4	0.384	0.429	0.35	0.345	0.368	0.452	0.431	0.42	0.363	0.398	0.409
597	0.141	0.154	0.197	0.291	0.155	0.198	0.156	0.206	0.187	0.205	0.201	0.583	0.253	0.295	0.178	0.221	0.187	0.23	0.267	0.563	0.444	0.257	0.206	0.184	0.131	0.212	0.179	0.154	0.203	0.181	0.203	0.196	0.222	0.183	0.208	0.211	0.201	0.228	0.242	0.18	0.269	0.285	0.232	0.225	0.199	0.156	0.265	0.239	0.151
598	0.136	0.14	0.193	0.285	0.17	0.191	0.133	0.207	0.177	0.192	0.201	0.591	0.251	0.28	0.161	0.234	0.162	0.214	0.245	0.581	0.446	0.262	0.18	0.201	0.119	0.185	0.161	0.148	0.19	0.197	0.184	0.198	0.208	0.146	0.222	0.224	0.196	0.215	0.231	0.184	0.253	0.292	0.244	0.237	0.172	0.164	0.261	0.225	0.145
599	0.155	0.158	0.204	0.308	0.176	0.202	0.146	0.208	0.187	0.205	0.217	0.589	0.272	0.268	0.174	0.229	0.174	0.215	0.253	0.571	0.443	0.27	0.187	0.214	0.139	0.2	0.177	0.158	0.194	0.176	0.2	0.199	0.213	0.161	0.229	0.23	0.216	0.227	0.251	0.2	0.266	0.294	0.253	0.214	0.199	0.183	0.271	0.235	0.165
600	0.133	0.139	0.209	0.28	0.167	0.195	0.138	0.227	0.187	0.205	0.214	0.581	0.269	0.277	0.189	0.225	0.185	0.197	0.245	0.574	0.427	0.265	0.187	0.208	0.147	0.215	0.186	0.153	0.181	0.17	0.207	0.192	0.217	0.186	0.233	0.233	0.197	0.223	0.25	0.2	0.276	0.296	0.262	0.226	0.184	0.172	0.288	0.231	0.167
601	0.163	0.178	0.221	0.342	0.186	0.217	0.162	0.244	0.201	0.229	0.223	0.615	0.282	0.315	0.211	0.247	0.215	0.243	0.266	0.611	0.486	0.286	0.201	0.159	0.198	0.241	0.15	0.161	0.132	0.21	0.225	0.203	0.222	0.214	0.177	0.179	0.154	0.236	0.269	0.226	0.224	0.243	0.193	0.263	0.215	0.196	0.227	0.254	0.194
602	0.196	0.19	0.134	0.273	0.112	0.147	0.181	0.211	0.149	0.116	0.124	0.585	0.26	0.298	0.211	0.241	0.215	0.247	0.286	0.545	0.44	0.189	0.243	0.207	0.192	0.23	0.239	0.185	0.231	0.226	0.149	0.222	0.223	0.218	0.176	0.176	0.269	0.222	0.238	0.161	0.221	0.237	0.199	0.19	0.161	0.177	0.21	0.221	0.161
603	0.216	0.218	0.217	0.342	0.179	0.212	0.211	0.209	0.184	0.215	0.2	0.622	0.31	0.33	0.257	0.292	0.255	0.266	0.316	0.593	0.473	0.257	0.256	0.149	0.218	0.275	0.187	0.206	0.188	0.248	0.207	0.235	0.251	0.263	0.135	0.135	0.204	0.254	0.28	0.156	0.155	0.192	0.11	0.236	0.209	0.204	0.152	0.268	0.182
604	0.348	0.361	0.365	0.338	0.338	0.355	0.314	0.367	0.367	0.358	0.374	0.507	0.34	0.316	0.366	0.33	0.375	0.348	0.369	0.521	0.347	0.322	0.335	0.399	0.373	0.328	0.396	0.357	0.404	0.327	0.335	0.317	0.338	0.317	0.397	0.399	0.39	0.334	0.342	0.363	0.368	0.368	0.41	0.352	0.359	0.373	0.376	0.329	0.349
605	0.198	0.189	0.231	0.262	0.211	0.231	0.185	0.245	0.209	0.229	0.226	0.567	0.225	0.28	0.091	0.251	0.096	0.19	0.22	0.605	0.44	0.263	0.226	0.244	0.173	0.144	0.211	0.195	0.239	0.177	0.202	0.24	0.252	0.179	0.254	0.254	0.259	0.257	0.275	0.235	0.292	0.315	0.281	0.272	0.221	0.207	0.301	0.257	0.202
606	0.184	0.186	0.133	0.277	0.114	0.112	0.147	0.219	0.145	0.144	0.131	0.592	0.267	0.3	0.208	0.228	0.212	0.227	0.261	0.553	0.455	0.168	0.212	0.181	0.193	0.228	0.237	0.167	0.208	0.209	0.137	0.2	0.203	0.194	0.163	0.166	0.241	0.215	0.216	0.145	0.211	0.23	0.187	0.183	0.131	0.142	0.207	0.197	0.136
607	0.198	0.197	0.091	0.262	0.107	0.121	0.165	0.235	0.091	0.045	0.073	0.585	0.265	0.29	0.217	0.243	0.222	0.251	0.278	0.552	0.468	0.176	0.213	0.21	0.191	0.236	0.254	0.159	0.218	0.231	0.123	0.196	0.201	0.199	0.208	0.206	0.249	0.21	0.2	0.186	0.248	0.277	0.242	0.194	0.125	0.158	0.244	0.197	0.138
608	0.224	0.228	0.204	0.346	0.197	0.211	0.215	0.21	0.207	0.237	0.209	0.627	0.288	0.359	0.246	0.277	0.249	0.265	0.301	0.603	0.495	0.232	0.271	0.11	0.228	0.288	0.187	0.223	0.189	0.255	0.221	0.255	0.25	0.274	0.073	0.077	0.213	0.266	0.305	0.156	0.152	0.16	0.108	0.242	0.234	0.219	0.146	0.292	0.199
609	0.216	0.218	0.218	0.342	0.179	0.212	0.211	0.209	0.184	0.215	0.2	0.622	0.31	0.33	0.257	0.291	0.255	0.265	0.316	0.593	0.473	0.257	0.256	0.149	0.218	0.275	0.187	0.205	0.189	0.248	0.207	0.235	0.251	0.263	0.134	0.134	0.205	0.254	0.279	0.156	0.154	0.192	0.11	0.236	0.209	0.204	0.152	0.268	0.182
610	0.188	0.171	0.251	0.323	0.205	0.251	0.219	0.277	0.227	0.243	0.253	0.627	0.328	0.302	0.247	0.264	0.25	0.255	0.312	0.609	0.481	0.299	0.243	0.185	0.198	0.277	0.174	0.209	0.166	0.227	0.263	0.245	0.27	0.241	0.22	0.219	0.194	0.27	0.307	0.252	0.246	0.284	0.237	0.257	0.243	0.223	0.255	0.285	0.214
611	0.172	0.154	0.221	0.312	0.185	0.226	0.191	0.273	0.208	0.223	0.226	0.62	0.304	0.305	0.234	0.255	0.241	0.243	0.304	0.604	0.47	0.274	0.227	0.167	0.18	0.254	0.152	0.189	0.169	0.218	0.244	0.225	0.255	0.216	0.201	0.199	0.19	0.251	0.28	0.226	0.233	0.263	0.219	0.247	0.225	0.2	0.231	0.262	0.197
612	0.243	0.231	0.197	0.328	0.19	0.187	0.204	0.227	0.19	0.223	0.194	0.637	0.3	0.35	0.244	0.296	0.246	0.261	0.305	0.594	0.499	0.222	0.258	0.147	0.226	0.272	0.188	0.208	0.181	0.246	0.195	0.241	0.246	0.257	0.117	0.118	0.217	0.252	0.273	0.169	0.157	0.181	0.133	0.236	0.196	0.206	0.151	0.263	0.187
613	0.222	0.229	0.203	0.338	0.177	0.208	0.21	0.204	0.184	0.216	0.201	0.64	0.3	0.35	0.253	0.277	0.258	0.265	0.292	0.601	0.489	0.248	0.252	0.129	0.223	0.271	0.187	0.202	0.178	0.241	0.197	0.231	0.249	0.253	0.094	0.094	0.188	0.251	0.277	0.149	0.149	0.172	0.112	0.232	0.203	0.201	0.152	0.267	0.174
614	0.191	0.195	0.123	0.289	0.117	0.126	0.164	0.197	0.149	0.12	0.116	0.583	0.252	0.284	0.219	0.221	0.22	0.244	0.267	0.555	0.448	0.178	0.216	0.208	0.204	0.231	0.252	0.155	0.212	0.225	0.133	0.203	0.201	0.207	0.181	0.182	0.256	0.198	0.202	0.164	0.225	0.248	0.208	0.187	0.137	0.162	0.218	0.191	0.129
615	0.506	0.499	0.5	0.538	0.521	0.511	0.53	0.504	0.492	0.504	0.491	0.387	0.554	0.492	0.511	0.563	0.517	0.524	0.557	0.272	0.509	0.531	0.531	0.548	0.517	0.557	0.544	0.496	0.531	0.527	0.524	0.528	0.52	0.544	0.538	0.536	0.536	0.524	0.528	0.513	0.558	0.574	0.548	0.532	0.511	0.495	0.557	0.54	0.495
616	0.466	0.473	0.459	0.527	0.48	0.462	0.482	0.462	0.465	0.473	0.456	0.443	0.525	0.487	0.487	0.528	0.488	0.51	0.53	0.236	0.552	0.492	0.488	0.499	0.468	0.524	0.511	0.453	0.496	0.486	0.491	0.486	0.474	0.515	0.489	0.486	0.512	0.473	0.486	0.462	0.522	0.541	0.52	0.507	0.481	0.454	0.511	0.494	0.45
617	0.262	0.266	0.294	0.324	0.272	0.291	0.277	0.332	0.285	0.296	0.308	0.588	0.291	0.313	0.278	0.293	0.282	0.273	0.176	0.659	0.486	0.329	0.31	0.242	0.287	0.296	0.221	0.273	0.243	0.259	0.273	0.305	0.324	0.288	0.266	0.268	0.232	0.326	0.336	0.306	0.309	0.324	0.296	0.338	0.288	0.28	0.319	0.33	0.266
618	0.143	0.154	0.211	0.282	0.169	0.197	0.153	0.237	0.188	0.203	0.208	0.568	0.241	0.274	0.187	0.229	0.19	0.214	0.23	0.577	0.426	0.232	0.208	0.215	0.151	0.23	0.199	0.179	0.2	0.193	0.195	0.212	0.222	0.193	0.229	0.231	0.217	0.241	0.264	0.198	0.267	0.299	0.243	0.236	0.21	0.181	0.266	0.251	0.179
619	0.456	0.463	0.448	0.521	0.469	0.452	0.47	0.452	0.455	0.462	0.446	0.446	0.517	0.481	0.479	0.52	0.479	0.503	0.524	0.238	0.55	0.483	0.477	0.49	0.458	0.516	0.502	0.443	0.487	0.477	0.482	0.476	0.464	0.506	0.48	0.478	0.504	0.464	0.477	0.452	0.513	0.534	0.512	0.498	0.472	0.444	0.502	0.486	0.439
620	0.205	0.208	0.13	0.269	0.137	0.135	0.176	0.243	0.153	0.143	0.127	0.567	0.256	0.297	0.238	0.245	0.237	0.261	0.264	0.559	0.441	0.156	0.235	0.231	0.2	0.246	0.255	0.175	0.234	0.231	0.12	0.217	0.218	0.216	0.226	0.224	0.271	0.211	0.2	0.204	0.278	0.298	0.253	0.212	0.143	0.172	0.265	0.191	0.152
621	0.584	0.581	0.589	0.536	0.578	0.598	0.628	0.573	0.594	0.579	0.589	0.209	0.54	0.543	0.581	0.575	0.584	0.559	0.556	0.419	0.447	0.623	0.631	0.64	0.597	0.567	0.629	0.603	0.638	0.589	0.573	0.643	0.637	0.572	0.628	0.628	0.612	0.622	0.608	0.576	0.655	0.641	0.606	0.546	0.583	0.592	0.655	0.625	0.588
622	0.259	0.263	0.255	0.378	0.235	0.258	0.184	0.282	0.249	0.269	0.245	0.661	0.357	0.371	0.295	0.332	0.291	0.313	0.34	0.576	0.459	0.218	0.208	0.189	0.285	0.33	0.235	0.251	0.202	0.299	0.268	0.195	0.188	0.309	0.165	0.171	0.235	0.199	0.252	0.244	0.13	0.168	0.202	0.293	0.262	0.257	0.133	0.242	0.243
623	0.25	0.246	0.275	0.354	0.231	0.279	0.249	0.239	0.259	0.27	0.262	0.6	0.322	0.322	0.259	0.301	0.251	0.286	0.322	0.614	0.501	0.312	0.293	0.217	0.267	0.298	0.215	0.252	0.207	0.254	0.278	0.279	0.284	0.301	0.193	0.193	0.231	0.276	0.325	0.261	0.23	0.248	0.228	0.27	0.277	0.267	0.228	0.314	0.249
624	0.207	0.215	0.233	0.27	0.201	0.234	0.218	0.279	0.247	0.239	0.243	0.581	0.246	0.297	0.236	0	0.243	0.243	0.27	0.596	0.416	0.294	0.264	0.256	0.23	0.174	0.252	0.217	0.258	0.198	0.239	0.26	0.278	0.195	0.282	0.282	0.288	0.284	0.286	0.257	0.336	0.349	0.309	0.222	0.234	0.231	0.339	0.27	0.223
625	0.207	0.214	0.231	0.269	0.2	0.233	0.217	0.279	0.245	0.238	0.242	0.582	0.245	0.296	0.236	0	0.243	0.242	0.27	0.597	0.416	0.293	0.264	0.254	0.229	0.174	0.251	0.216	0.257	0.197	0.238	0.259	0.277	0.194	0.281	0.28	0.287	0.283	0.286	0.256	0.336	0.349	0.308	0.221	0.233	0.23	0.338	0.269	0.221
626	0.231	0.222	0.241	0.261	0.205	0.248	0.231	0.291	0.246	0.239	0.236	0.577	0.257	0.284	0.238	0.085	0.236	0.237	0.274	0.602	0.424	0.295	0.277	0.285	0.237	0.174	0.256	0.231	0.284	0.206	0.247	0.266	0.288	0.2	0.292	0.291	0.309	0.286	0.29	0.26	0.329	0.353	0.316	0.234	0.235	0.23	0.331	0.281	0.228
627	0.25	0.252	0.169	0.316	0.177	0.179	0.158	0.273	0.199	0.18	0.16	0.605	0.295	0.331	0.275	0.293	0.278	0.3	0.307	0.517	0.389	0.103	0.184	0.267	0.261	0.285	0.315	0.215	0.274	0.277	0.155	0.166	0.17	0.267	0.261	0.259	0.314	0.156	0.166	0.243	0.216	0.247	0.292	0.249	0.183	0.217	0.21	0.145	0.199
628	0.237	0.239	0.237	0.299	0.213	0.239	0.233	0.242	0.24	0.237	0.226	0.597	0.292	0.284	0.255	0.268	0.249	0.283	0.33	0.607	0.474	0.303	0.288	0.203	0.265	0.251	0.214	0.228	0.176	0.256	0.235	0.272	0.269	0.241	0.198	0.198	0.208	0.281	0.314	0.262	0.239	0.266	0.215	0.194	0.237	0.247	0.243	0.302	0.236
629	0.269	0.25	0.282	0.321	0.246	0.294	0.274	0.289	0.252	0.266	0.275	0.593	0.322	0.275	0.303	0.321	0.294	0.293	0.319	0.61	0.476	0.292	0.311	0.224	0.282	0.326	0.227	0.264	0.232	0.277	0.27	0.282	0.305	0.318	0.219	0.22	0.235	0.297	0.361	0.267	0.248	0.279	0.242	0.29	0.291	0.271	0.258	0.338	0.263
630	0.27	0.251	0.283	0.32	0.247	0.295	0.275	0.29	0.253	0.266	0.275	0.592	0.322	0.275	0.303	0.322	0.294	0.294	0.319	0.61	0.475	0.293	0.312	0.225	0.282	0.326	0.228	0.265	0.233	0.278	0.271	0.283	0.306	0.319	0.22	0.221	0.236	0.298	0.362	0.267	0.249	0.28	0.244	0.291	0.292	0.272	0.259	0.338	0.263
631	0.294	0.305	0.303	0.41	0.291	0.306	0.225	0.25	0.29	0.322	0.301	0.634	0.356	0.353	0.322	0.351	0.317	0.339	0.365	0.542	0.421	0.263	0.248	0.228	0.3	0.339	0.254	0.289	0.257	0.311	0.308	0.228	0.233	0.348	0.195	0.198	0.271	0.241	0.282	0.253	0.149	0.164	0.187	0.311	0.316	0.302	0.147	0.285	0.287
632	0.24	0.236	0.233	0.358	0.193	0.236	0.22	0.207	0.211	0.257	0.223	0.619	0.332	0.312	0.273	0.301	0.273	0.268	0.336	0.567	0.463	0.279	0.26	0.186	0.25	0.296	0.217	0.205	0.187	0.257	0.241	0.252	0.262	0.279	0.171	0.171	0.21	0.255	0.297	0.197	0.197	0.222	0.142	0.214	0.236	0.221	0.194	0.284	0.213
633	0.231	0.233	0.234	0.375	0.213	0.244	0.193	0.208	0.222	0.251	0.213	0.621	0.348	0.336	0.263	0.329	0.262	0.289	0.359	0.508	0.478	0.247	0.225	0.172	0.24	0.314	0.187	0.21	0.162	0.277	0.251	0.211	0.199	0.296	0.139	0.136	0.186	0.221	0.261	0.211	0.123	0.175	0.122	0.256	0.252	0.243	0.12	0.263	0.224
634	0.314	0.313	0.307	0.404	0.287	0.301	0.314	0.313	0.3	0.328	0.297	0.549	0.392	0.392	0.352	0.389	0.349	0.356	0.397	0.526	0.473	0.345	0.345	0.28	0.324	0.379	0.297	0.297	0.262	0.357	0.325	0.339	0.341	0.35	0.261	0.261	0.28	0.321	0.365	0.289	0.291	0.319	0.244	0.342	0.305	0.296	0.283	0.368	0.285
635	0.407	0.417	0.408	0.491	0.404	0.429	0.432	0.379	0.403	0.425	0.4	0.387	0.476	0.502	0.439	0.464	0.44	0.443	0.485	0.399	0.453	0.472	0.459	0.427	0.437	0.472	0.471	0.412	0.434	0.424	0.436	0.458	0.447	0.468	0.417	0.416	0.449	0.455	0.469	0.381	0.474	0.456	0.416	0.404	0.443	0.402	0.464	0.468	0.392
636	0.277	0.277	0.287	0.402	0.256	0.287	0.221	0.265	0.267	0.297	0.275	0.643	0.358	0.396	0.309	0.333	0.311	0.307	0.359	0.55	0.442	0.236	0.234	0.181	0.29	0.341	0.248	0.283	0.252	0.303	0.297	0.224	0.229	0.326	0.142	0.142	0.264	0.228	0.26	0.214	0.121	0.136	0.144	0.31	0.297	0.286	0.108	0.261	0.275
637	0.238	0.241	0.232	0.357	0.197	0.236	0.218	0.206	0.211	0.255	0.223	0.621	0.332	0.314	0.273	0.303	0.271	0.274	0.335	0.569	0.465	0.277	0.258	0.184	0.251	0.297	0.216	0.206	0.186	0.258	0.242	0.253	0.262	0.277	0.171	0.17	0.208	0.253	0.295	0.198	0.198	0.226	0.141	0.218	0.234	0.222	0.195	0.284	0.21
638	0.33	0.324	0.339	0.393	0.303	0.342	0.342	0.346	0.334	0.346	0.339	0.481	0.376	0.382	0.347	0.33	0.345	0.334	0.394	0.555	0.304	0.397	0.377	0.276	0.348	0.311	0.286	0.322	0.293	0.337	0.343	0.37	0.377	0.321	0.265	0.267	0.294	0.369	0.393	0.307	0.313	0.314	0.257	0.325	0.34	0.328	0.317	0.39	0.316
639	0.239	0.249	0.236	0.315	0.218	0.268	0.258	0.289	0.245	0.256	0.241	0.587	0.299	0.324	0.292	0.18	0.301	0.286	0.337	0.595	0.453	0.327	0.305	0.213	0.272	0.264	0.224	0.245	0.219	0.272	0.275	0.299	0.307	0.25	0.223	0.22	0.233	0.303	0.317	0.267	0.271	0.286	0.219	0.24	0.27	0.276	0.265	0.31	0.249
640	0.208	0.215	0.233	0.27	0.201	0.234	0.218	0.279	0.246	0.24	0.243	0.582	0.246	0.298	0.236	0	0.243	0.243	0.27	0.597	0.417	0.294	0.265	0.256	0.23	0.175	0.252	0.218	0.258	0.197	0.239	0.261	0.278	0.196	0.282	0.282	0.288	0.285	0.287	0.257	0.336	0.35	0.309	0.222	0.234	0.231	0.339	0.27	0.222
641	0.33	0.311	0.349	0.422	0.322	0.331	0.337	0.332	0.335	0.357	0.34	0.411	0.402	0.417	0.347	0.379	0.345	0.317	0.417	0.497	0.254	0.375	0.38	0.345	0.323	0.363	0.352	0.325	0.364	0.333	0.355	0.369	0.384	0.352	0.321	0.323	0.372	0.368	0.398	0.282	0.367	0.371	0.303	0.349	0.344	0.321	0.367	0.387	0.318
642	0.203	0.209	0.259	0.345	0.216	0.248	0.213	0.258	0.253	0.254	0.266	0.598	0.325	0.307	0.246	0.277	0.247	0.266	0.313	0.584	0.467	0.309	0.26	0.212	0.243	0.278	0.169	0.217	0.186	0.219	0.255	0.27	0.275	0.257	0.224	0.222	0.198	0.297	0.292	0.279	0.263	0.286	0.23	0.254	0.238	0.244	0.267	0.29	0.234
643	0.169	0.178	0.252	0.338	0.204	0.248	0.115	0.246	0.229	0.245	0.246	0.603	0.304	0.319	0.231	0.271	0.234	0.263	0.302	0.525	0.388	0.205	0.145	0.241	0.17	0.252	0.211	0.196	0.237	0.226	0.248	0.14	0.158	0.23	0.254	0.254	0.25	0.153	0.176	0.234	0.209	0.241	0.289	0.275	0.246	0.201	0.204	0.17	0.181
644	0.141	0.132	0.196	0.28	0.163	0.197	0.138	0.217	0.17	0.187	0.198	0.573	0.26	0.283	0.159	0.232	0.164	0.208	0.239	0.588	0.442	0.253	0.18	0.2	0.114	0.182	0.166	0.159	0.195	0.183	0.19	0.196	0.214	0.164	0.224	0.223	0.204	0.22	0.224	0.194	0.259	0.296	0.254	0.236	0.177	0.16	0.267	0.209	0.157
645	0.209	0.21	0.239	0.335	0.216	0.248	0.217	0.281	0.224	0.242	0.254	0.606	0.31	0.32	0.245	0.279	0.25	0.259	0.291	0.605	0.468	0.301	0.254	0.163	0.225	0.283	0.182	0.197	0.144	0.238	0.246	0.242	0.243	0.258	0.185	0.187	0.122	0.266	0.305	0.24	0.234	0.268	0.213	0.265	0.248	0.243	0.244	0.297	0.209
646	0.33	0.339	0.358	0.438	0.34	0.359	0.331	0.352	0.363	0.373	0.363	0.498	0.398	0.425	0.337	0.279	0.345	0.375	0.385	0.403	0.458	0.381	0.355	0.364	0.343	0.349	0.375	0.334	0.375	0.331	0.371	0.365	0.367	0.371	0.381	0.38	0.399	0.37	0.388	0.364	0.419	0.43	0.419	0.385	0.362	0.34	0.41	0.365	0.345
647	0.155	0.152	0.209	0.291	0.173	0.212	0.169	0.216	0.192	0.197	0.212	0.587	0.288	0.266	0.202	0.224	0.218	0.228	0.261	0.579	0.455	0.255	0.203	0.21	0.168	0.235	0.2	0.171	0.208	0.173	0.223	0.209	0.226	0.202	0.232	0.235	0.22	0.23	0.254	0.212	0.273	0.322	0.273	0.221	0.2	0.182	0.278	0.234	0.165
648	0.153	0.164	0.206	0.285	0.165	0.204	0.158	0.231	0.181	0.195	0.206	0.578	0.266	0.279	0.202	0.226	0.206	0.229	0.246	0.579	0.455	0.261	0.203	0.199	0.18	0.245	0.21	0.148	0.166	0.198	0.209	0.192	0.191	0.222	0.23	0.229	0.156	0.218	0.255	0.204	0.262	0.303	0.261	0.228	0.202	0.201	0.277	0.253	0.158
649	0.151	0.144	0.199	0.274	0.165	0.195	0.139	0.209	0.17	0.186	0.194	0.574	0.243	0.282	0.155	0.233	0.161	0.212	0.24	0.565	0.45	0.252	0.186	0.208	0.098	0.18	0.173	0.153	0.203	0.183	0.189	0.2	0.213	0.152	0.224	0.226	0.21	0.214	0.208	0.185	0.252	0.296	0.247	0.237	0.17	0.156	0.262	0.222	0.149
650	0.585	0.58	0.584	0.63	0.597	0.592	0.563	0.537	0.587	0.593	0.578	0.368	0.617	0.587	0.592	0.642	0.599	0.588	0.623	0.22	0.493	0.556	0.547	0.627	0.584	0.632	0.62	0.591	0.632	0.592	0.61	0.555	0.544	0.629	0.613	0.609	0.623	0.522	0.542	0.555	0.567	0.554	0.582	0.589	0.612	0.572	0.557	0.562	0.583
651	0.252	0.248	0.255	0.346	0.239	0.269	0.233	0.287	0.242	0.255	0.257	0.552	0.344	0.334	0.279	0.288	0.291	0.302	0.319	0.478	0.474	0.29	0.249	0.263	0.25	0.305	0.284	0.213	0.252	0.283	0.261	0.225	0.234	0.281	0.283	0.282	0.291	0.258	0.297	0.273	0.32	0.346	0.324	0.288	0.275	0.248	0.319	0.29	0.209
652	0.219	0.242	0.241	0.296	0.218	0.225	0.228	0.285	0.227	0.236	0.248	0.586	0.253	0.303	0.232	0.242	0.232	0.238	0.187	0.604	0.457	0.276	0.274	0.258	0.248	0.247	0.256	0.23	0.242	0.223	0.234	0.268	0.278	0.235	0.272	0.27	0.255	0.275	0.298	0.253	0.321	0.337	0.292	0.285	0.225	0.235	0.326	0.283	0.204
653	0.206	0.213	0.231	0.268	0.199	0.232	0.216	0.277	0.244	0.237	0.241	0.58	0.245	0.297	0.235	0	0.242	0.242	0.269	0.597	0.415	0.292	0.263	0.254	0.228	0.173	0.251	0.216	0.257	0.196	0.237	0.258	0.276	0.193	0.281	0.28	0.286	0.282	0.284	0.256	0.335	0.348	0.308	0.22	0.232	0.229	0.338	0.268	0.22
654	0.452	0.444	0.423	0.515	0.431	0.427	0.399	0.431	0.425	0.449	0.412	0.501	0.52	0.502	0.472	0.509	0.481	0.472	0.524	0.348	0.488	0.396	0.397	0.468	0.447	0.525	0.502	0.429	0.457	0.464	0.461	0.388	0.386	0.484	0.474	0.471	0.481	0.39	0.401	0.434	0.427	0.417	0.446	0.429	0.455	0.423	0.428	0.411	0.4
655	0.436	0.435	0.443	0.499	0.449	0.452	0.393	0.446	0.431	0.447	0.435	0.569	0.472	0.46	0.431	0.488	0.437	0.435	0.388	0.399	0.517	0.418	0.388	0.409	0.433	0.484	0.406	0.435	0.404	0.445	0.452	0.379	0.381	0.466	0.412	0.417	0.39	0.386	0.391	0.45	0.359	0.376	0.406	0.479	0.445	0.435	0.362	0.409	0.441
656	0.249	0.258	0.255	0.309	0.257	0.271	0.245	0.313	0.254	0.272	0.27	0.577	0.241	0.306	0.237	0.268	0.247	0.255	0.048	0.625	0.477	0.295	0.281	0.265	0.258	0.266	0.277	0.245	0.275	0.24	0.23	0.28	0.294	0.266	0.292	0.293	0.269	0.288	0.307	0.277	0.34	0.356	0.325	0.303	0.247	0.259	0.349	0.306	0.225
657	0.244	0.256	0.257	0.313	0.255	0.272	0.244	0.302	0.251	0.273	0.268	0.576	0.233	0.304	0.235	0.265	0.242	0.266	0.086	0.623	0.464	0.29	0.281	0.264	0.257	0.262	0.281	0.242	0.274	0.236	0.23	0.276	0.291	0.259	0.285	0.289	0.267	0.287	0.304	0.271	0.34	0.353	0.325	0.308	0.251	0.257	0.346	0.305	0.226
658	0.226	0.226	0.191	0.329	0.18	0.184	0.198	0.235	0.18	0.195	0.196	0.634	0.315	0.345	0.24	0.283	0.244	0.265	0.292	0.607	0.505	0.22	0.25	0.138	0.236	0.277	0.187	0.205	0.168	0.256	0.183	0.238	0.232	0.251	0.083	0.084	0.205	0.257	0.272	0.19	0.147	0.178	0.14	0.247	0.189	0.202	0.159	0.251	0.187
659	0.207	0.212	0.179	0.312	0.145	0.152	0.176	0.249	0.172	0.182	0.181	0.63	0.307	0.327	0.241	0.252	0.239	0.256	0.285	0.602	0.476	0.227	0.238	0.172	0.22	0.237	0.179	0.182	0.178	0.227	0.171	0.224	0.247	0.217	0.167	0.168	0.208	0.251	0.229	0.203	0.206	0.241	0.19	0.227	0.15	0.16	0.21	0.205	0.159
660	0.196	0.223	0.24	0.324	0.202	0.231	0.138	0.251	0.225	0.225	0.238	0.611	0.305	0.341	0.249	0.268	0.247	0.265	0.295	0.543	0.385	0.181	0.17	0.254	0.213	0.262	0.248	0.207	0.243	0.242	0.227	0.143	0.173	0.24	0.268	0.27	0.248	0.159	0.179	0.25	0.229	0.255	0.302	0.274	0.218	0.226	0.236	0.181	0.199
661	0.457	0.464	0.45	0.522	0.471	0.455	0.473	0.454	0.456	0.464	0.449	0.445	0.518	0.481	0.479	0.52	0.479	0.504	0.523	0.239	0.55	0.485	0.48	0.49	0.458	0.516	0.503	0.443	0.487	0.479	0.483	0.478	0.466	0.508	0.481	0.478	0.504	0.465	0.48	0.453	0.515	0.536	0.514	0.5	0.474	0.445	0.504	0.486	0.44
662	0.364	0.363	0.384	0.448	0.37	0.379	0.365	0.387	0.38	0.393	0.389	0.505	0.402	0.421	0.369	0.328	0.373	0.39	0.402	0.38	0.499	0.403	0.385	0.401	0.348	0.395	0.39	0.356	0.404	0.382	0.396	0.387	0.38	0.404	0.407	0.406	0.415	0.391	0.396	0.377	0.439	0.458	0.442	0.424	0.386	0.356	0.435	0.4	0.359
663	0.208	0.215	0.233	0.27	0.202	0.235	0.219	0.28	0.247	0.24	0.244	0.581	0.246	0.298	0.237	0	0.243	0.243	0.271	0.597	0.417	0.295	0.265	0.256	0.23	0.174	0.253	0.219	0.258	0.198	0.24	0.261	0.279	0.196	0.283	0.282	0.288	0.285	0.288	0.258	0.337	0.35	0.31	0.222	0.235	0.232	0.34	0.271	0.223
664	0.292	0.298	0.292	0.274	0.273	0.273	0.296	0.319	0.293	0.292	0.29	0.531	0.242	0.247	0.273	0.266	0.266	0.296	0.295	0.583	0.459	0.316	0.332	0.319	0.296	0.285	0.327	0.279	0.303	0.268	0.272	0.317	0.324	0.28	0.327	0.326	0.316	0.332	0.347	0.318	0.39	0.394	0.355	0.301	0.287	0.303	0.394	0.333	0.281
665	0.297	0.297	0.29	0.273	0.278	0.271	0.293	0.324	0.295	0.29	0.291	0.533	0.247	0.249	0.265	0.273	0.26	0.298	0.292	0.575	0.455	0.315	0.333	0.325	0.296	0.282	0.324	0.282	0.309	0.272	0.272	0.321	0.327	0.282	0.334	0.335	0.328	0.331	0.343	0.317	0.391	0.393	0.363	0.303	0.286	0.303	0.396	0.334	0.283
666	0.208	0.215	0.233	0.269	0.201	0.234	0.218	0.279	0.246	0.239	0.243	0.582	0.246	0.297	0.236	0	0.243	0.243	0.27	0.596	0.416	0.294	0.264	0.256	0.23	0.174	0.252	0.218	0.258	0.197	0.239	0.26	0.278	0.195	0.282	0.282	0.288	0.284	0.286	0.257	0.336	0.349	0.309	0.221	0.234	0.231	0.339	0.27	0.222
667	0.245	0.246	0.243	0.293	0.247	0.252	0.241	0.303	0.247	0.258	0.251	0.579	0.262	0.277	0.228	0.272	0.235	0.269	0.145	0.629	0.465	0.286	0.277	0.279	0.247	0.269	0.268	0.232	0.255	0.249	0.221	0.267	0.27	0.249	0.298	0.302	0.263	0.282	0.3	0.278	0.336	0.357	0.325	0.313	0.249	0.254	0.341	0.305	0.226
668	0.237	0.238	0.228	0.357	0.194	0.233	0.215	0.205	0.208	0.252	0.218	0.619	0.331	0.309	0.269	0.299	0.267	0.27	0.334	0.57	0.463	0.275	0.256	0.181	0.249	0.294	0.214	0.202	0.185	0.254	0.24	0.249	0.261	0.277	0.171	0.169	0.207	0.251	0.292	0.199	0.2	0.227	0.142	0.215	0.232	0.221	0.195	0.278	0.208
669	0.235	0.243	0.243	0.343	0.195	0.25	0.227	0.208	0.213	0.244	0.237	0.618	0.32	0.294	0.262	0.305	0.256	0.265	0.319	0.599	0.477	0.293	0.275	0.181	0.252	0.3	0.205	0.227	0.185	0.246	0.255	0.258	0.274	0.273	0.176	0.175	0.189	0.269	0.32	0.213	0.21	0.239	0.177	0.233	0.249	0.233	0.211	0.305	0.221
670	0.201	0.202	0.199	0.302	0.16	0.204	0.192	0.169	0.19	0.212	0.187	0.583	0.291	0.288	0.209	0.253	0.208	0.239	0.296	0.556	0.446	0.245	0.243	0.209	0.213	0.254	0.247	0.195	0.213	0.211	0.213	0.227	0.229	0.248	0.192	0.19	0.252	0.23	0.279	0.172	0.233	0.24	0.198	0.186	0.213	0.2	0.225	0.263	0.182
671	0.19	0.183	0.181	0.258	0.174	0.209	0.179	0.186	0.162	0.183	0.178	0.585	0.279	0.26	0.2	0.245	0.206	0.221	0.262	0.568	0.459	0.251	0.226	0.224	0.194	0.24	0.222	0.173	0.216	0.195	0.2	0.218	0.23	0.226	0.23	0.232	0.249	0.233	0.27	0.196	0.257	0.287	0.253	0.198	0.195	0.187	0.264	0.248	0.171
672	0.222	0.222	0.22	0.334	0.188	0.236	0.225	0.217	0.222	0.237	0.221	0.632	0.318	0.31	0.257	0.287	0.254	0.282	0.32	0.594	0.495	0.283	0.267	0.171	0.243	0.299	0.208	0.22	0.179	0.24	0.244	0.261	0.256	0.282	0.156	0.158	0.205	0.259	0.303	0.213	0.205	0.23	0.177	0.221	0.248	0.223	0.189	0.286	0.209
673	0.233	0.232	0.245	0.359	0.22	0.254	0.162	0.29	0.23	0.238	0.242	0.668	0.344	0.361	0.267	0.301	0.27	0.299	0.322	0.585	0.445	0.223	0.143	0.168	0.249	0.299	0.206	0.182	0.16	0.28	0.257	0.127	0.129	0.276	0.2	0.199	0.175	0.184	0.225	0.264	0.161	0.199	0.245	0.298	0.257	0.248	0.164	0.21	0.21
674	0.209	0.209	0.196	0.321	0.203	0.204	0.096	0.246	0.201	0.206	0.198	0.632	0.302	0.331	0.234	0.272	0.237	0.267	0.285	0.524	0.414	0.167	0.095	0.213	0.215	0.273	0.248	0.133	0.186	0.252	0.21	0.073	0.063	0.253	0.228	0.23	0.25	0.143	0.177	0.232	0.189	0.214	0.274	0.267	0.229	0.209	0.185	0.176	0.175
675	0.291	0.289	0.295	0.335	0.295	0.29	0.229	0.35	0.289	0.306	0.3	0.602	0.308	0.334	0.284	0.33	0.288	0.314	0.193	0.57	0.443	0.258	0.244	0.319	0.284	0.306	0.311	0.278	0.31	0.286	0.282	0.229	0.245	0.302	0.345	0.349	0.313	0.235	0.259	0.321	0.302	0.33	0.377	0.364	0.29	0.296	0.312	0.264	0.262
676	0.618	0.607	0.626	0.534	0.632	0.622	0.599	0.589	0.636	0.611	0.63	0.333	0.567	0.538	0.597	0.585	0.588	0.577	0.601	0.398	0.395	0.579	0.58	0.664	0.629	0.58	0.638	0.628	0.652	0.604	0.61	0.585	0.579	0.594	0.655	0.652	0.643	0.584	0.575	0.62	0.614	0.579	0.64	0.581	0.63	0.629	0.618	0.582	0.636
677	0.295	0.291	0.309	0.351	0.289	0.302	0.23	0.342	0.29	0.302	0.303	0.595	0.321	0.352	0.296	0.31	0.296	0.309	0.228	0.555	0.448	0.272	0.252	0.318	0.303	0.32	0.311	0.293	0.309	0.287	0.31	0.242	0.249	0.302	0.331	0.333	0.319	0.243	0.269	0.311	0.29	0.324	0.37	0.348	0.292	0.299	0.296	0.276	0.281
678	0.206	0.212	0.231	0.27	0.199	0.232	0.215	0.278	0.244	0.237	0.241	0.583	0.246	0.297	0.236	0	0.242	0.243	0.269	0.596	0.416	0.292	0.262	0.254	0.228	0.173	0.25	0.216	0.256	0.197	0.237	0.258	0.275	0.194	0.28	0.28	0.287	0.282	0.284	0.256	0.334	0.348	0.308	0.221	0.232	0.229	0.337	0.267	0.221
679	0.285	0.293	0.255	0.351	0.239	0.252	0.2	0.279	0.283	0.253	0.246	0.654	0.349	0.345	0.324	0.323	0.322	0.341	0.35	0.559	0.416	0.191	0.23	0.241	0.301	0.325	0.271	0.274	0.237	0.295	0.235	0.216	0.223	0.313	0.237	0.239	0.284	0.225	0.215	0.287	0.173	0.212	0.273	0.282	0.252	0.269	0.174	0.203	0.264
680	0.238	0.241	0.232	0.357	0.197	0.236	0.218	0.206	0.211	0.255	0.223	0.622	0.332	0.314	0.272	0.303	0.27	0.274	0.335	0.569	0.466	0.277	0.258	0.184	0.251	0.297	0.216	0.206	0.185	0.258	0.243	0.252	0.262	0.277	0.171	0.17	0.208	0.253	0.295	0.198	0.198	0.226	0.141	0.217	0.234	0.222	0.195	0.283	0.21
681	0.214	0.205	0.209	0.286	0.151	0.209	0.197	0.168	0.169	0.187	0.193	0.561	0.293	0.256	0.219	0.269	0.216	0.236	0.292	0.583	0.462	0.25	0.242	0.252	0.218	0.266	0.243	0.191	0.222	0.217	0.208	0.225	0.225	0.256	0.247	0.248	0.253	0.248	0.281	0.18	0.264	0.265	0.227	0.172	0.21	0.206	0.268	0.27	0.168
682	0.224	0.237	0.221	0.357	0.206	0.227	0.222	0.219	0.22	0.253	0.208	0.622	0.312	0.338	0.257	0.3	0.255	0.265	0.312	0.578	0.474	0.267	0.268	0.143	0.248	0.29	0.207	0.217	0.176	0.255	0.218	0.256	0.258	0.272	0.102	0.102	0.203	0.261	0.3	0.166	0.165	0.178	0.063	0.241	0.229	0.223	0.152	0.287	0.198
683	0.176	0.167	0.17	0.254	0.149	0.187	0.163	0.158	0.155	0.169	0.163	0.568	0.242	0.212	0.182	0.221	0.18	0.204	0.256	0.568	0.436	0.242	0.218	0.227	0.183	0.217	0.206	0.156	0.196	0.188	0.176	0.194	0.194	0.206	0.208	0.211	0.224	0.216	0.263	0.177	0.243	0.264	0.213	0.157	0.181	0.19	0.247	0.249	0.163
684	0.222	0.236	0.25	0.286	0.219	0.263	0.231	0.193	0.22	0.243	0.236	0.549	0.243	0.242	0.231	0.28	0.227	0.245	0.264	0.571	0.438	0.263	0.266	0.267	0.227	0.263	0.253	0.218	0.266	0.232	0.211	0.251	0.267	0.257	0.248	0.249	0.259	0.275	0.316	0.202	0.275	0.295	0.245	0.241	0.242	0.239	0.279	0.3	0.232
685	0.251	0.26	0.278	0.309	0.264	0.296	0.27	0.258	0.267	0.265	0.283	0.474	0.29	0.234	0.283	0.315	0.273	0.288	0.314	0.54	0.486	0.365	0.316	0.308	0.266	0.289	0.291	0.268	0.318	0.27	0.288	0.304	0.316	0.265	0.305	0.306	0.278	0.308	0.351	0.245	0.345	0.347	0.292	0.289	0.285	0.287	0.361	0.34	0.253
686	0.156	0.159	0.142	0.281	0.125	0.139	0.13	0.222	0.162	0.144	0.145	0.582	0.243	0.276	0.185	0.205	0.194	0.23	0.255	0.56	0.442	0.198	0.199	0.213	0.144	0.196	0.216	0.158	0.217	0.189	0.137	0.201	0.21	0.165	0.23	0.232	0.246	0.224	0.186	0.198	0.264	0.291	0.244	0.198	0.136	0.135	0.261	0.173	0.138
687	0.199	0.212	0.201	0.283	0.172	0.178	0.206	0.25	0.218	0.219	0.204	0.579	0.229	0.304	0.193	0.219	0.203	0.215	0.269	0.57	0.439	0.246	0.261	0.242	0.212	0.208	0.251	0.219	0.266	0.194	0.195	0.271	0.272	0.191	0.242	0.243	0.276	0.278	0.242	0.211	0.293	0.306	0.271	0.248	0.182	0.2	0.288	0.225	0.209
688	0.23	0.24	0.247	0.308	0.229	0.246	0.222	0.291	0.237	0.254	0.253	0.584	0.239	0.296	0.228	0.257	0.233	0.255	0.134	0.62	0.468	0.288	0.269	0.268	0.236	0.26	0.259	0.239	0.263	0.228	0.219	0.275	0.281	0.243	0.287	0.291	0.268	0.297	0.289	0.264	0.335	0.349	0.317	0.292	0.234	0.236	0.338	0.281	0.224
689	0.283	0.292	0.296	0.339	0.291	0.295	0.233	0.334	0.301	0.317	0.304	0.601	0.293	0.332	0.285	0.321	0.292	0.307	0.18	0.573	0.422	0.262	0.252	0.316	0.294	0.314	0.308	0.285	0.315	0.28	0.275	0.238	0.247	0.301	0.337	0.342	0.306	0.25	0.267	0.315	0.304	0.323	0.361	0.356	0.3	0.292	0.312	0.278	0.271
690	0.278	0.285	0.283	0.371	0.265	0.299	0.205	0.288	0.298	0.301	0.294	0.641	0.343	0.339	0.328	0.29	0.332	0.352	0.364	0.563	0.371	0.269	0.225	0.235	0.3	0.291	0.253	0.267	0.244	0.282	0.298	0.221	0.241	0.278	0.248	0.251	0.271	0.232	0.236	0.294	0.193	0.226	0.276	0.275	0.283	0.286	0.197	0.239	0.271
691	0.264	0.272	0.267	0.286	0.29	0.291	0.276	0.283	0.268	0.288	0.279	0.553	0.225	0.301	0.237	0.283	0.242	0.262	0.264	0.576	0.472	0.298	0.31	0.298	0.263	0.287	0.292	0.262	0.294	0.246	0.264	0.307	0.311	0.29	0.311	0.309	0.304	0.323	0.341	0.299	0.369	0.376	0.34	0.318	0.291	0.289	0.375	0.329	0.276
692	0.329	0.348	0.385	0.404	0.333	0.365	0.294	0.372	0.383	0.379	0.385	0.455	0.393	0.416	0.342	0.316	0.35	0.351	0.406	0.487	0.19	0.338	0.307	0.39	0.354	0.294	0.368	0.357	0.396	0.256	0.377	0.302	0.324	0.325	0.397	0.397	0.414	0.325	0.303	0.377	0.364	0.366	0.432	0.359	0.352	0.355	0.365	0.296	0.365
693	0.561	0.547	0.572	0.586	0.581	0.583	0.553	0.526	0.566	0.58	0.565	0.343	0.582	0.557	0.573	0.608	0.576	0.571	0.583	0.248	0.44	0.51	0.534	0.591	0.566	0.606	0.604	0.575	0.606	0.562	0.569	0.528	0.524	0.613	0.583	0.582	0.599	0.513	0.53	0.539	0.551	0.53	0.561	0.556	0.597	0.559	0.545	0.549	0.553
694	0.527	0.525	0.515	0.575	0.537	0.522	0.494	0.502	0.52	0.532	0.516	0.441	0.581	0.541	0.541	0.591	0.547	0.537	0.597	0.158	0.49	0.485	0.477	0.555	0.532	0.586	0.579	0.507	0.553	0.532	0.545	0.47	0.461	0.572	0.549	0.548	0.56	0.464	0.472	0.516	0.511	0.514	0.549	0.538	0.546	0.506	0.499	0.491	0.517
695	0.241	0.248	0.205	0.335	0.204	0.191	0.136	0.256	0.25	0.225	0.218	0.62	0.316	0.332	0.262	0.277	0.269	0.298	0.313	0.512	0.379	0.169	0.175	0.261	0.244	0.267	0.299	0.224	0.258	0.244	0.211	0.179	0.179	0.247	0.265	0.269	0.304	0.173	0.161	0.261	0.224	0.24	0.305	0.25	0.192	0.226	0.22	0.148	0.217
696	0.592	0.59	0.589	0.532	0.587	0.59	0.58	0.575	0.599	0.579	0.574	0.321	0.578	0.566	0.608	0.57	0.598	0.581	0.607	0.352	0.377	0.536	0.561	0.64	0.609	0.572	0.647	0.603	0.619	0.594	0.57	0.56	0.55	0.583	0.625	0.623	0.623	0.549	0.53	0.595	0.586	0.565	0.606	0.549	0.597	0.596	0.583	0.552	0.583
697	0.444	0.444	0.444	0.478	0.463	0.463	0.405	0.46	0.446	0.458	0.451	0.563	0.453	0.453	0.428	0.496	0.435	0.43	0.369	0.427	0.496	0.409	0.4	0.41	0.458	0.482	0.412	0.447	0.414	0.447	0.437	0.389	0.392	0.475	0.415	0.42	0.395	0.397	0.424	0.47	0.375	0.378	0.417	0.491	0.459	0.462	0.377	0.427	0.461
698	0.157	0.144	0.178	0.287	0.142	0.163	0.13	0.226	0.172	0.177	0.172	0.57	0.265	0.28	0.202	0.234	0.202	0.232	0.263	0.55	0.449	0.248	0.191	0.222	0.153	0.209	0.21	0.154	0.219	0.209	0.176	0.21	0.213	0.174	0.248	0.251	0.235	0.225	0.173	0.198	0.262	0.308	0.262	0.229	0.143	0.133	0.276	0.187	0.121
699	0.19	0.183	0.217	0.285	0.168	0.218	0.184	0.189	0.183	0.202	0.209	0.575	0.275	0.267	0.218	0.252	0.218	0.225	0.292	0.558	0.454	0.267	0.236	0.243	0.212	0.255	0.229	0.181	0.229	0.208	0.224	0.219	0.232	0.239	0.235	0.24	0.247	0.233	0.287	0.191	0.261	0.288	0.249	0.198	0.214	0.201	0.27	0.275	0.184
700	0.237	0.251	0.25	0.29	0.242	0.261	0.245	0.3	0.248	0.259	0.256	0.566	0.238	0.301	0.237	0.265	0.245	0.264	0.129	0.617	0.46	0.283	0.279	0.267	0.243	0.274	0.271	0.231	0.259	0.242	0.228	0.264	0.272	0.261	0.29	0.292	0.262	0.271	0.313	0.263	0.328	0.353	0.319	0.314	0.258	0.262	0.338	0.308	0.215
701	0.28	0.282	0.292	0.291	0.256	0.293	0.303	0.331	0.294	0.287	0.294	0.504	0.235	0.213	0.295	0.295	0.284	0.294	0.279	0.582	0.454	0.338	0.337	0.33	0.311	0.296	0.326	0.284	0.313	0.285	0.267	0.332	0.332	0.283	0.322	0.322	0.288	0.336	0.355	0.307	0.386	0.396	0.341	0.303	0.287	0.304	0.39	0.349	0.284
702	0.228	0.225	0.211	0.335	0.192	0.214	0.2	0.208	0.202	0.239	0.205	0.63	0.305	0.348	0.241	0.292	0.241	0.281	0.32	0.599	0.488	0.264	0.251	0.154	0.232	0.28	0.19	0.208	0.165	0.266	0.22	0.241	0.232	0.266	0.13	0.131	0.2	0.244	0.284	0.185	0.168	0.184	0.146	0.225	0.237	0.225	0.16	0.292	0.191
703	0.169	0.165	0.151	0.293	0.114	0.161	0.158	0.155	0.123	0.145	0.137	0.6	0.269	0.304	0.207	0.241	0.21	0.234	0.282	0.568	0.45	0.2	0.211	0.175	0.163	0.228	0.215	0.154	0.221	0.201	0.154	0.188	0.208	0.208	0.157	0.157	0.243	0.201	0.234	0.097	0.185	0.215	0.158	0.169	0.158	0.149	0.184	0.217	0.131
704	0.159	0.172	0.152	0.281	0.11	0.137	0.154	0.219	0.153	0.155	0.16	0.595	0.268	0.285	0.202	0.206	0.202	0.217	0.253	0.573	0.437	0.202	0.209	0.217	0.186	0.203	0.217	0.159	0.216	0.193	0.148	0.205	0.225	0.182	0.225	0.225	0.239	0.212	0.208	0.188	0.267	0.294	0.245	0.181	0.127	0.146	0.272	0.184	0.131
705	0.197	0.19	0.225	0.304	0.171	0.234	0.194	0.163	0.197	0.209	0.223	0.565	0.284	0.292	0.22	0.257	0.216	0.232	0.287	0.578	0.454	0.28	0.24	0.253	0.219	0.249	0.239	0.2	0.225	0.201	0.228	0.239	0.243	0.238	0.247	0.245	0.249	0.24	0.274	0.194	0.278	0.277	0.247	0.163	0.213	0.204	0.29	0.269	0.172
706	0.255	0.259	0.29	0.38	0.264	0.288	0.188	0.303	0.295	0.299	0.309	0.666	0.36	0.361	0.298	0.291	0.307	0.317	0.335	0.556	0.351	0.246	0.214	0.232	0.28	0.298	0.229	0.26	0.234	0.242	0.295	0.218	0.237	0.284	0.246	0.249	0.257	0.229	0.227	0.297	0.196	0.223	0.288	0.314	0.279	0.267	0.198	0.224	0.253
707	0.157	0.18	0.229	0.286	0.188	0.221	0.172	0.232	0.209	0.216	0.228	0.563	0.234	0.272	0.187	0.238	0.195	0.213	0.232	0.58	0.439	0.267	0.22	0.222	0.16	0.218	0.208	0.186	0.235	0.201	0.201	0.225	0.244	0.19	0.245	0.247	0.222	0.252	0.269	0.216	0.293	0.322	0.248	0.257	0.215	0.198	0.301	0.251	0.186
708	0.19	0.195	0.203	0.276	0.146	0.183	0.194	0.236	0.204	0.195	0.185	0.561	0.214	0.273	0.186	0.231	0.188	0.215	0.265	0.581	0.444	0.222	0.246	0.247	0.186	0.195	0.236	0.21	0.255	0.198	0.17	0.249	0.254	0.191	0.243	0.245	0.282	0.258	0.24	0.216	0.289	0.322	0.267	0.225	0.184	0.183	0.284	0.231	0.186
709	0.185	0.195	0.178	0.291	0.151	0.155	0.167	0.221	0.197	0.185	0.174	0.567	0.229	0.284	0.191	0.244	0.191	0.242	0.266	0.571	0.441	0.205	0.232	0.248	0.183	0.21	0.233	0.192	0.233	0.205	0.159	0.232	0.24	0.196	0.231	0.226	0.253	0.232	0.229	0.211	0.289	0.296	0.253	0.23	0.165	0.176	0.28	0.206	0.193
710	0.199	0.204	0.133	0.291	0.113	0.123	0.161	0.195	0.144	0.129	0.127	0.593	0.27	0.28	0.227	0.235	0.225	0.248	0.287	0.549	0.459	0.183	0.219	0.231	0.198	0.236	0.262	0.165	0.219	0.21	0.141	0.21	0.212	0.202	0.217	0.217	0.263	0.215	0.2	0.187	0.258	0.28	0.245	0.173	0.132	0.159	0.255	0.188	0.153
711	0.166	0.18	0.23	0.292	0.173	0.215	0.184	0.226	0.21	0.224	0.226	0.583	0.265	0.281	0.174	0.198	0.188	0.185	0.241	0.56	0.438	0.267	0.234	0.235	0.195	0.188	0.211	0.201	0.247	0	0.227	0.237	0.257	0.196	0.246	0.246	0.25	0.259	0.258	0.217	0.3	0.319	0.271	0.225	0.208	0.187	0.302	0.243	0.194
712	0.175	0.166	0.216	0.24	0.188	0.211	0.167	0.244	0.198	0.211	0.209	0.579	0.25	0.277	0.083	0.227	0.074	0.161	0.23	0.592	0.455	0.273	0.212	0.234	0.173	0.146	0.204	0.177	0.222	0.167	0.214	0.222	0.234	0.171	0.248	0.249	0.241	0.239	0.262	0.227	0.291	0.313	0.277	0.257	0.201	0.188	0.299	0.241	0.188
713	0.171	0.165	0.211	0.243	0.184	0.205	0.164	0.242	0.197	0.209	0.207	0.581	0.251	0.279	0.086	0.227	0.077	0.161	0.232	0.591	0.455	0.268	0.208	0.233	0.169	0.151	0.202	0.175	0.219	0.168	0.21	0.22	0.233	0.169	0.247	0.248	0.242	0.236	0.262	0.224	0.286	0.312	0.274	0.254	0.199	0.186	0.294	0.238	0.183
714	0.348	0.331	0.315	0.404	0.3	0.313	0.277	0.364	0.321	0.327	0.311	0.623	0.379	0.405	0.345	0.399	0.35	0.365	0.367	0.533	0.43	0.247	0.301	0.264	0.318	0.381	0.297	0.321	0.278	0.35	0.3	0.269	0.274	0.38	0.262	0.262	0.299	0.283	0.304	0.323	0.225	0.244	0.272	0.345	0.339	0.32	0.218	0.3	0.286
715	0.182	0.169	0.221	0.247	0.196	0.216	0.174	0.246	0.201	0.216	0.213	0.578	0.239	0.278	0.091	0.228	0.079	0.165	0.229	0.597	0.453	0.271	0.214	0.245	0.177	0.154	0.212	0.181	0.229	0.167	0.212	0.226	0.237	0.175	0.26	0.262	0.245	0.248	0.266	0.234	0.294	0.318	0.283	0.263	0.205	0.195	0.302	0.243	0.194
716	0.199	0.205	0.22	0.32	0.206	0.223	0.176	0.268	0.206	0.223	0.227	0.618	0.301	0.322	0.237	0.269	0.247	0.267	0.273	0.611	0.484	0.284	0.217	0.139	0.225	0.281	0.177	0.162	0.118	0.239	0.235	0.199	0.207	0.251	0.17	0.169	0.137	0.249	0.278	0.22	0.211	0.229	0.206	0.276	0.23	0.22	0.222	0.273	0.188
717	0.329	0.317	0.289	0.428	0.289	0.296	0.256	0.343	0.301	0.318	0.29	0.654	0.401	0.426	0.336	0.386	0.342	0.361	0.391	0.507	0.457	0.254	0.277	0.249	0.3	0.38	0.285	0.299	0.258	0.355	0.31	0.249	0.255	0.366	0.237	0.236	0.286	0.263	0.292	0.305	0.206	0.226	0.252	0.328	0.325	0.299	0.196	0.288	0.268
718	0.243	0.241	0.186	0.334	0.178	0.167	0.136	0.255	0.22	0.216	0.206	0.633	0.314	0.352	0.265	0.275	0.28	0.299	0.309	0.509	0.403	0.154	0.18	0.255	0.233	0.267	0.286	0.212	0.273	0.265	0.207	0.176	0.177	0.243	0.266	0.267	0.313	0.181	0.119	0.243	0.216	0.238	0.302	0.255	0.184	0.182	0.221	0.14	0.172
719	0.241	0.239	0.184	0.334	0.177	0.166	0.135	0.254	0.219	0.215	0.204	0.633	0.313	0.351	0.264	0.273	0.28	0.298	0.308	0.509	0.403	0.153	0.179	0.254	0.232	0.266	0.285	0.211	0.272	0.264	0.206	0.174	0.176	0.241	0.265	0.266	0.312	0.18	0.118	0.241	0.215	0.237	0.301	0.254	0.183	0.181	0.22	0.139	0.171
720	0.45	0.442	0.421	0.514	0.429	0.426	0.396	0.429	0.423	0.448	0.411	0.503	0.519	0.501	0.47	0.507	0.48	0.47	0.522	0.348	0.487	0.394	0.393	0.467	0.445	0.522	0.501	0.427	0.455	0.461	0.46	0.386	0.384	0.482	0.473	0.47	0.479	0.388	0.398	0.433	0.425	0.416	0.444	0.429	0.453	0.421	0.426	0.409	0.397
721	0.204	0.197	0.109	0.26	0.107	0.129	0.169	0.23	0.107	0.069	0.09	0.586	0.266	0.29	0.223	0.244	0.224	0.244	0.282	0.56	0.471	0.186	0.221	0.205	0.196	0.241	0.256	0.169	0.224	0.23	0.132	0.199	0.209	0.206	0.202	0.201	0.257	0.225	0.208	0.181	0.24	0.269	0.232	0.187	0.126	0.168	0.235	0.2	0.145
722	0.175	0.179	0.108	0.277	0.113	0.125	0.143	0.204	0.11	0.121	0.094	0.605	0.246	0.301	0.189	0.236	0.193	0.222	0.247	0.567	0.456	0.163	0.197	0.192	0.179	0.226	0.242	0.143	0.2	0.207	0.125	0.175	0.181	0.194	0.187	0.183	0.231	0.197	0.207	0.162	0.231	0.25	0.209	0.186	0.121	0.156	0.221	0.202	0.123
723	0.2	0.196	0.093	0.26	0.107	0.12	0.166	0.237	0.092	0.047	0.075	0.584	0.267	0.291	0.219	0.244	0.221	0.25	0.28	0.553	0.468	0.175	0.215	0.213	0.191	0.234	0.253	0.161	0.22	0.23	0.124	0.198	0.203	0.197	0.21	0.208	0.251	0.212	0.199	0.187	0.25	0.279	0.243	0.196	0.123	0.157	0.246	0.196	0.14
724	0.181	0.166	0.115	0.29	0.102	0.144	0.146	0.184	0.125	0.149	0.121	0.609	0.255	0.295	0.197	0.237	0.206	0.226	0.255	0.572	0.47	0.167	0.203	0.169	0.173	0.241	0.228	0.145	0.198	0.21	0.151	0.183	0.175	0.216	0.165	0.163	0.239	0.193	0.226	0.115	0.184	0.22	0.181	0.17	0.165	0.135	0.169	0.214	0.133
725	0.249	0.247	0.242	0.233	0.211	0.254	0.254	0.291	0.245	0.232	0.235	0.559	0.115	0.228	0.247	0.255	0.24	0.27	0.254	0.604	0.452	0.278	0.295	0.287	0.259	0.244	0.286	0.255	0.302	0.268	0.235	0.281	0.288	0.238	0.295	0.297	0.283	0.294	0.307	0.252	0.331	0.351	0.315	0.253	0.261	0.255	0.334	0.315	0.231
726	0.273	0.288	0.277	0.269	0.27	0.299	0.296	0.317	0.279	0.265	0.275	0.514	0.228	0.215	0.277	0.289	0.268	0.295	0.296	0.575	0.45	0.343	0.336	0.324	0.275	0.269	0.304	0.272	0.336	0.292	0.257	0.32	0.339	0.268	0.328	0.329	0.319	0.338	0.354	0.292	0.371	0.383	0.339	0.318	0.289	0.313	0.369	0.345	0.285
727	0.299	0.311	0.317	0.344	0.3	0.317	0.322	0.372	0.319	0.331	0.332	0.487	0.306	0.334	0.318	0.32	0.324	0.32	0.252	0.561	0.409	0.35	0.354	0.341	0.322	0.335	0.344	0.31	0.329	0.314	0.305	0.346	0.353	0.313	0.362	0.363	0.303	0.35	0.366	0.34	0.41	0.414	0.373	0.356	0.32	0.321	0.418	0.367	0.299
728	0.258	0.273	0.256	0.307	0.271	0.268	0.252	0.32	0.271	0.281	0.273	0.573	0.243	0.297	0.259	0.269	0.268	0.274	0.13	0.616	0.458	0.303	0.299	0.281	0.264	0.297	0.291	0.252	0.27	0.252	0.24	0.285	0.294	0.277	0.301	0.304	0.279	0.294	0.321	0.282	0.35	0.363	0.329	0.315	0.271	0.278	0.351	0.323	0.233
729	0.432	0.431	0.43	0.493	0.446	0.44	0.384	0.445	0.424	0.442	0.429	0.585	0.462	0.461	0.424	0.486	0.429	0.426	0.376	0.422	0.526	0.41	0.383	0.399	0.431	0.482	0.399	0.425	0.39	0.441	0.441	0.367	0.37	0.46	0.399	0.404	0.374	0.377	0.388	0.447	0.354	0.367	0.398	0.47	0.434	0.435	0.358	0.412	0.428
730	0.428	0.426	0.436	0.499	0.448	0.45	0.387	0.44	0.427	0.445	0.429	0.573	0.478	0.473	0.427	0.489	0.434	0.43	0.396	0.407	0.513	0.414	0.383	0.403	0.441	0.482	0.409	0.433	0.402	0.442	0.447	0.375	0.378	0.466	0.403	0.408	0.385	0.382	0.403	0.45	0.357	0.372	0.405	0.485	0.446	0.446	0.36	0.41	0.449
731	0.194	0.196	0.206	0.301	0.162	0.21	0.19	0.175	0.195	0.213	0.199	0.588	0.287	0.292	0.223	0.241	0.222	0.234	0.29	0.559	0.436	0.253	0.238	0.199	0.212	0.247	0.243	0.194	0.217	0.2	0.212	0.223	0.228	0.243	0.19	0.188	0.258	0.232	0.272	0.165	0.23	0.248	0.204	0.174	0.213	0.196	0.226	0.261	0.174
732	0.198	0.201	0.219	0.268	0.165	0.224	0.198	0.212	0.196	0.209	0.205	0.566	0.258	0.248	0.237	0.236	0.239	0.245	0.276	0.577	0.431	0.278	0.24	0.245	0.21	0.232	0.247	0.194	0.224	0.208	0.215	0.232	0.243	0.207	0.25	0.253	0.243	0.236	0.276	0.21	0.278	0.307	0.261	0.173	0.213	0.212	0.291	0.263	0.185
733	0.271	0.288	0.259	0.362	0.226	0.269	0.279	0.19	0.269	0.29	0.254	0.589	0.305	0.35	0.289	0.285	0.291	0.309	0.357	0.599	0.471	0.324	0.323	0.211	0.274	0.284	0.249	0.269	0.239	0.284	0.25	0.313	0.321	0.27	0.173	0.172	0.245	0.33	0.327	0.2	0.235	0.226	0.112	0.176	0.256	0.267	0.226	0.319	0.241
734	0.191	0.201	0.188	0.308	0.173	0.178	0.089	0.262	0.21	0.203	0.204	0.627	0.307	0.326	0.237	0.252	0.244	0.27	0.305	0.516	0.381	0.174	0.138	0.236	0.213	0.235	0.243	0.175	0.235	0.233	0.195	0.131	0.149	0.21	0.26	0.262	0.272	0.146	0.136	0.232	0.203	0.236	0.293	0.259	0.181	0.196	0.206	0.133	0.177
735	0.272	0.275	0.267	0.385	0.26	0.274	0.192	0.232	0.265	0.284	0.27	0.66	0.36	0.367	0.303	0.329	0.302	0.335	0.356	0.551	0.445	0.223	0.21	0.219	0.292	0.339	0.253	0.256	0.21	0.29	0.289	0.201	0.194	0.33	0.199	0.198	0.252	0.215	0.245	0.27	0.159	0.179	0.228	0.265	0.294	0.27	0.153	0.24	0.233
736	0.153	0.153	0.187	0.286	0.152	0.189	0.14	0.209	0.169	0.176	0.19	0.581	0.247	0.274	0.172	0.233	0.179	0.227	0.248	0.577	0.452	0.242	0.198	0.206	0.098	0.201	0.173	0.146	0.205	0.209	0.184	0.191	0.21	0.168	0.224	0.226	0.201	0.21	0.23	0.181	0.254	0.293	0.254	0.238	0.182	0.156	0.255	0.231	0.141
737	0.216	0.211	0.205	0.343	0.174	0.201	0.113	0.204	0.194	0.226	0.209	0.622	0.33	0.365	0.255	0.286	0.256	0.281	0.317	0.528	0.407	0.172	0.145	0.243	0.225	0.274	0.269	0.185	0.253	0.251	0.222	0.131	0.154	0.25	0.253	0.251	0.279	0.137	0.16	0.187	0.19	0.191	0.242	0.236	0.206	0.168	0.194	0.16	0.151
738	0.218	0.222	0.217	0.34	0.209	0.219	0.119	0.251	0.213	0.232	0.22	0.628	0.325	0.336	0.279	0.283	0.281	0.288	0.304	0.507	0.411	0.194	0.146	0.248	0.213	0.291	0.266	0.175	0.24	0.252	0.238	0.129	0.136	0.265	0.267	0.266	0.271	0.143	0.162	0.226	0.21	0.231	0.291	0.267	0.237	0.179	0.212	0.173	0.154
739	0.151	0.164	0.143	0.29	0.122	0.148	0.128	0.19	0.136	0.145	0.143	0.594	0.27	0.292	0.207	0.233	0.209	0.24	0.25	0.566	0.436	0.19	0.18	0.181	0.168	0.227	0.215	0.126	0.183	0.205	0.159	0.166	0.179	0.204	0.188	0.189	0.216	0.159	0.189	0.148	0.221	0.259	0.23	0.212	0.14	0.127	0.218	0.189	0.098
740	0.197	0.213	0.199	0.316	0.195	0.208	0.097	0.252	0.191	0.212	0.213	0.622	0.325	0.347	0.25	0.271	0.253	0.286	0.295	0.519	0.409	0.189	0.133	0.224	0.23	0.275	0.249	0.16	0.212	0.249	0.22	0.121	0.137	0.258	0.251	0.251	0.236	0.141	0.162	0.231	0.2	0.232	0.293	0.274	0.201	0.19	0.207	0.162	0.164
741	0.215	0.235	0.221	0.34	0.205	0.228	0.124	0.24	0.212	0.225	0.217	0.613	0.317	0.335	0.269	0.29	0.263	0.283	0.294	0.513	0.402	0.183	0.148	0.232	0.23	0.297	0.275	0.19	0.223	0.258	0.229	0.134	0.151	0.272	0.242	0.24	0.255	0.13	0.158	0.214	0.201	0.219	0.281	0.273	0.218	0.176	0.207	0.165	0.14
742	0.207	0.2	0.206	0.317	0.195	0.211	0.108	0.259	0.187	0.215	0.205	0.623	0.325	0.333	0.234	0.281	0.247	0.258	0.301	0.516	0.4	0.176	0.133	0.226	0.206	0.27	0.253	0.179	0.237	0.246	0.214	0.129	0.144	0.234	0.244	0.246	0.256	0.146	0.166	0.219	0.187	0.226	0.26	0.266	0.197	0.197	0.193	0.163	0.181
743	0.208	0.215	0.232	0.269	0.2	0.233	0.218	0.279	0.246	0.239	0.243	0.581	0.246	0.297	0.236	0	0.243	0.243	0.27	0.597	0.415	0.294	0.264	0.255	0.229	0.174	0.251	0.217	0.258	0.198	0.239	0.26	0.277	0.195	0.281	0.281	0.288	0.284	0.287	0.257	0.336	0.349	0.309	0.221	0.234	0.23	0.339	0.269	0.222
744	0.208	0.214	0.233	0.269	0.201	0.234	0.218	0.279	0.246	0.239	0.243	0.581	0.246	0.297	0.236	0	0.243	0.243	0.271	0.596	0.417	0.295	0.265	0.256	0.23	0.174	0.252	0.217	0.258	0.198	0.239	0.26	0.278	0.195	0.282	0.281	0.288	0.285	0.287	0.257	0.336	0.349	0.309	0.221	0.234	0.231	0.339	0.27	0.222
745	0.199	0.218	0.182	0.324	0.176	0.191	0.108	0.242	0.219	0.198	0.203	0.609	0.312	0.322	0.264	0.258	0.272	0.293	0.295	0.521	0.395	0.178	0.143	0.233	0.211	0.261	0.26	0.175	0.235	0.256	0.211	0.127	0.142	0.226	0.257	0.257	0.256	0.128	0.138	0.215	0.215	0.22	0.28	0.261	0.207	0.188	0.213	0.146	0.137
746	0.165	0.168	0.139	0.277	0.125	0.122	0.123	0.234	0.157	0.15	0.144	0.591	0.249	0.275	0.185	0.216	0.19	0.223	0.258	0.566	0.452	0.205	0.204	0.213	0.153	0.199	0.217	0.152	0.211	0.2	0.137	0.199	0.202	0.163	0.223	0.227	0.244	0.23	0.18	0.197	0.268	0.288	0.242	0.196	0.128	0.131	0.261	0.18	0.12
747	0.208	0.215	0.233	0.27	0.201	0.234	0.218	0.279	0.246	0.24	0.243	0.581	0.246	0.297	0.237	0	0.244	0.243	0.27	0.597	0.416	0.294	0.265	0.256	0.23	0.174	0.252	0.218	0.259	0.197	0.24	0.261	0.278	0.196	0.282	0.282	0.288	0.284	0.287	0.257	0.337	0.35	0.309	0.222	0.234	0.231	0.339	0.27	0.223
748	0.229	0.225	0.229	0.333	0.19	0.209	0.146	0.262	0.229	0.217	0.22	0.592	0.33	0.32	0.271	0.277	0.278	0.296	0.316	0.515	0.395	0.19	0.172	0.284	0.216	0.26	0.288	0.216	0.29	0.263	0.222	0.173	0.187	0.239	0.308	0.308	0.301	0.182	0.152	0.239	0.235	0.255	0.31	0.259	0.202	0.213	0.24	0.161	0.18
749	0.205	0.203	0.132	0.274	0.127	0.129	0.18	0.244	0.151	0.132	0.118	0.568	0.255	0.288	0.23	0.256	0.231	0.254	0.261	0.561	0.437	0.153	0.232	0.235	0.208	0.245	0.273	0.172	0.228	0.236	0.112	0.215	0.216	0.219	0.23	0.228	0.266	0.208	0.212	0.199	0.27	0.294	0.254	0.203	0.136	0.182	0.26	0.193	0.162
750	0.282	0.297	0.319	0.355	0.297	0.311	0.237	0.334	0.306	0.322	0.316	0.577	0.297	0.359	0.305	0.324	0.305	0.317	0.185	0.56	0.436	0.257	0.259	0.332	0.301	0.334	0.316	0.298	0.318	0.285	0.292	0.255	0.264	0.326	0.351	0.352	0.324	0.253	0.264	0.323	0.308	0.337	0.376	0.356	0.296	0.299	0.319	0.276	0.284
751	0.173	0.19	0.229	0.27	0.202	0.227	0.177	0.236	0.214	0.223	0.23	0.566	0.237	0.266	0.186	0.237	0.194	0.206	0.238	0.573	0.439	0.271	0.221	0.236	0.161	0.208	0.217	0.187	0.249	0.21	0.208	0.233	0.25	0.196	0.26	0.26	0.239	0.257	0.27	0.221	0.303	0.325	0.26	0.263	0.225	0.2	0.308	0.256	0.2
752	0.178	0.181	0.221	0.325	0.192	0.223	0.175	0.247	0.208	0.21	0.229	0.606	0.286	0.301	0.224	0.243	0.226	0.241	0.265	0.605	0.481	0.292	0.21	0.148	0.194	0.258	0.15	0.161	0.124	0.206	0.232	0.205	0.215	0.226	0.178	0.181	0.118	0.241	0.275	0.214	0.228	0.253	0.208	0.258	0.233	0.2	0.237	0.268	0.169
753	0.16	0.158	0.201	0.298	0.159	0.198	0.166	0.229	0.18	0.197	0.209	0.578	0.28	0.288	0.207	0.227	0.206	0.228	0.254	0.577	0.453	0.251	0.196	0.185	0.175	0.247	0.205	0.149	0.174	0.195	0.214	0.19	0.195	0.211	0.214	0.216	0.168	0.227	0.26	0.199	0.266	0.286	0.25	0.233	0.207	0.183	0.274	0.239	0.165
754	0.232	0.231	0.223	0.338	0.186	0.234	0.211	0.201	0.201	0.243	0.217	0.633	0.321	0.307	0.27	0.297	0.267	0.279	0.319	0.583	0.482	0.273	0.258	0.181	0.244	0.294	0.202	0.199	0.177	0.252	0.24	0.245	0.261	0.271	0.167	0.169	0.212	0.249	0.291	0.193	0.19	0.222	0.171	0.212	0.226	0.212	0.19	0.279	0.21
755	0.284	0.281	0.287	0.272	0.26	0.294	0.301	0.305	0.28	0.268	0.289	0.527	0.245	0.184	0.283	0.282	0.277	0.283	0.294	0.564	0.45	0.337	0.325	0.325	0.292	0.275	0.315	0.268	0.312	0.273	0.268	0.306	0.326	0.274	0.335	0.337	0.302	0.323	0.358	0.302	0.38	0.395	0.355	0.286	0.28	0.307	0.386	0.339	0.279
756	0.196	0.188	0.164	0.301	0.147	0.177	0.159	0.166	0.159	0.189	0.171	0.582	0.267	0.283	0.203	0.248	0.213	0.239	0.263	0.579	0.467	0.221	0.212	0.219	0.187	0.251	0.238	0.161	0.207	0.21	0.174	0.199	0.201	0.231	0.226	0.226	0.246	0.228	0.248	0.163	0.24	0.253	0.215	0.159	0.182	0.177	0.242	0.235	0.149
757	0.202	0.196	0.166	0.301	0.161	0.187	0.168	0.168	0.166	0.185	0.17	0.588	0.262	0.278	0.199	0.254	0.207	0.245	0.272	0.576	0.468	0.233	0.22	0.229	0.185	0.246	0.237	0.172	0.21	0.214	0.176	0.211	0.212	0.228	0.231	0.229	0.254	0.235	0.258	0.174	0.246	0.251	0.221	0.17	0.192	0.187	0.248	0.243	0.162
758	0.199	0.185	0.131	0.289	0.064	0.132	0.167	0.186	0.131	0.125	0.123	0.576	0.258	0.301	0.217	0.232	0.221	0.229	0.286	0.568	0.459	0.174	0.222	0.207	0.199	0.236	0.252	0.172	0.227	0.214	0.143	0.211	0.208	0.21	0.203	0.204	0.261	0.217	0.218	0.129	0.227	0.233	0.196	0.129	0.156	0.155	0.217	0.214	0.138
759	0.15	0.159	0.192	0.31	0.147	0.19	0.148	0.237	0.172	0.191	0.198	0.614	0.277	0.286	0.21	0.241	0.214	0.239	0.253	0.624	0.467	0.259	0.193	0.152	0.171	0.234	0.147	0.143	0.116	0.204	0.197	0.191	0.21	0.211	0.174	0.175	0.14	0.199	0.254	0.201	0.21	0.25	0.198	0.244	0.186	0.173	0.218	0.23	0.141
760	0.305	0.32	0.351	0.404	0.327	0.347	0.329	0.348	0.347	0.335	0.353	0.45	0.396	0.396	0.315	0.373	0.32	0.323	0.394	0.439	0.397	0.382	0.348	0.361	0.317	0.33	0.345	0.323	0.357	0.232	0.355	0.352	0.36	0.348	0.369	0.368	0.361	0.351	0.366	0.344	0.419	0.434	0.403	0.391	0.348	0.34	0.414	0.359	0.318
761	0.31	0.312	0.326	0.224	0.307	0.336	0.272	0.324	0.318	0.31	0.323	0.584	0.301	0.313	0.291	0.272	0.279	0.294	0.333	0.543	0.425	0.297	0.275	0.366	0.337	0.254	0.362	0.317	0.364	0.289	0.315	0.278	0.291	0.278	0.378	0.378	0.386	0.291	0.297	0.36	0.335	0.364	0.409	0.318	0.317	0.332	0.346	0.286	0.338
762	0.223	0.236	0.253	0.275	0.213	0.261	0.243	0.243	0.241	0.227	0.235	0.534	0.285	0.244	0.257	0.227	0.255	0.254	0.297	0.575	0.411	0.311	0.287	0.3	0.24	0.217	0.261	0.224	0.271	0.232	0.246	0.272	0.285	0.227	0.308	0.311	0.265	0.274	0.301	0.264	0.334	0.378	0.305	0.209	0.242	0.248	0.342	0.291	0.23
763	0.179	0.175	0.11	0.279	0.089	0.118	0.159	0.231	0.124	0.089	0.1	0.589	0.248	0.276	0.207	0.234	0.208	0.24	0.269	0.562	0.459	0.179	0.215	0.189	0.191	0.228	0.251	0.169	0.215	0.221	0.132	0.205	0.205	0.192	0.185	0.183	0.246	0.198	0.211	0.167	0.236	0.26	0.214	0.188	0.141	0.163	0.221	0.192	0.144
764	0.293	0.301	0.294	0.335	0.301	0.296	0.234	0.337	0.3	0.317	0.31	0.597	0.292	0.346	0.291	0.322	0.3	0.301	0.171	0.584	0.441	0.251	0.255	0.321	0.303	0.322	0.32	0.294	0.314	0.296	0.276	0.245	0.254	0.311	0.334	0.337	0.318	0.248	0.272	0.322	0.304	0.322	0.371	0.353	0.296	0.304	0.311	0.274	0.274
765	0.207	0.214	0.231	0.269	0.2	0.233	0.217	0.278	0.245	0.238	0.242	0.58	0.245	0.296	0.236	0	0.242	0.243	0.27	0.595	0.415	0.293	0.263	0.254	0.228	0.174	0.251	0.217	0.257	0.196	0.238	0.259	0.276	0.195	0.281	0.281	0.287	0.283	0.285	0.256	0.335	0.349	0.308	0.221	0.233	0.231	0.338	0.269	0.221
766	0.178	0.186	0.198	0.226	0.176	0.213	0.191	0.205	0.186	0.183	0.199	0.564	0.204	0.118	0.204	0.23	0.198	0.224	0.23	0.586	0.452	0.275	0.241	0.241	0.192	0.22	0.217	0.172	0.234	0.188	0.197	0.219	0.227	0.202	0.251	0.254	0.211	0.242	0.294	0.205	0.286	0.331	0.267	0.221	0.211	0.208	0.301	0.274	0.182
767	0.268	0.266	0.277	0.268	0.247	0.294	0.292	0.281	0.269	0.267	0.277	0.533	0.257	0.18	0.291	0.281	0.282	0.276	0.29	0.575	0.451	0.325	0.322	0.322	0.275	0.284	0.307	0.259	0.323	0.262	0.264	0.305	0.32	0.268	0.324	0.327	0.296	0.318	0.347	0.278	0.356	0.382	0.331	0.269	0.288	0.296	0.366	0.341	0.27
768	0.394	0.4	0.394	0.367	0.385	0.399	0.424	0.445	0.405	0.394	0.396	0.422	0.345	0.314	0.399	0.392	0.399	0.407	0.381	0.505	0.471	0.429	0.449	0.431	0.404	0.397	0.435	0.395	0.424	0.404	0.376	0.435	0.435	0.387	0.436	0.437	0.404	0.434	0.449	0.414	0.486	0.504	0.443	0.422	0.391	0.412	0.493	0.443	0.407
769	0.115	0.121	0.225	0.319	0.183	0.229	0.187	0.252	0.21	0.221	0.225	0.609	0.296	0.314	0.24	0.25	0.243	0.253	0.303	0.609	0.469	0.284	0.233	0.165	0.193	0.254	0.155	0.192	0.159	0.226	0.238	0.228	0.242	0.229	0.189	0.189	0.174	0.25	0.281	0.226	0.222	0.259	0.209	0.26	0.234	0.209	0.224	0.266	0.174
770	0.276	0.281	0.281	0.292	0.257	0.288	0.298	0.305	0.285	0.28	0.296	0.522	0.236	0.187	0.287	0.291	0.282	0.272	0.292	0.571	0.443	0.337	0.328	0.327	0.29	0.285	0.318	0.271	0.322	0.272	0.261	0.315	0.337	0.27	0.335	0.335	0.31	0.328	0.367	0.299	0.378	0.391	0.348	0.281	0.29	0.299	0.385	0.34	0.284
771	0.309	0.309	0.318	0.303	0.31	0.328	0.255	0.344	0.32	0.314	0.31	0.557	0.293	0.269	0.311	0.276	0.303	0.321	0.328	0.531	0.406	0.292	0.268	0.358	0.333	0.292	0.346	0.321	0.331	0.304	0.32	0.279	0.271	0.289	0.367	0.367	0.351	0.301	0.314	0.361	0.324	0.347	0.381	0.306	0.331	0.337	0.327	0.305	0.323
772	0.233	0.242	0.257	0.304	0.241	0.253	0.227	0.287	0.246	0.262	0.259	0.588	0.24	0.307	0.222	0.267	0.229	0.242	0.139	0.626	0.463	0.29	0.271	0.262	0.238	0.256	0.259	0.247	0.261	0.227	0.229	0.279	0.286	0.244	0.284	0.287	0.267	0.302	0.299	0.266	0.33	0.343	0.309	0.299	0.235	0.235	0.337	0.286	0.228
773	0.209	0.206	0.23	0.271	0.202	0.248	0.218	0.228	0.199	0.207	0.218	0.565	0.289	0.239	0.239	0.271	0.234	0.239	0.283	0.54	0.451	0.289	0.255	0.265	0.219	0.264	0.237	0.205	0.252	0.22	0.246	0.237	0.251	0.251	0.267	0.265	0.245	0.249	0.296	0.233	0.292	0.328	0.28	0.233	0.23	0.217	0.3	0.28	0.21
774	0.245	0.239	0.248	0.255	0.232	0.268	0.267	0.263	0.252	0.243	0.255	0.505	0.236	0.194	0.261	0.266	0.268	0.269	0.286	0.544	0.433	0.297	0.311	0.294	0.249	0.281	0.296	0.254	0.309	0.241	0.241	0.299	0.304	0.259	0.304	0.304	0.297	0.313	0.327	0.258	0.346	0.36	0.314	0.245	0.275	0.26	0.351	0.329	0.252
775	0.282	0.286	0.273	0.272	0.256	0.285	0.29	0.314	0.277	0.271	0.27	0.529	0.221	0.209	0.266	0.287	0.263	0.286	0.293	0.574	0.465	0.331	0.332	0.323	0.299	0.282	0.313	0.266	0.312	0.291	0.246	0.309	0.314	0.283	0.312	0.313	0.282	0.341	0.358	0.299	0.371	0.379	0.329	0.295	0.283	0.307	0.371	0.349	0.274
776	0.263	0.271	0.265	0.275	0.256	0.278	0.29	0.296	0.275	0.267	0.275	0.541	0.208	0.155	0.272	0.272	0.267	0.277	0.271	0.584	0.452	0.323	0.318	0.31	0.278	0.267	0.309	0.259	0.305	0.262	0.24	0.302	0.316	0.261	0.32	0.319	0.303	0.323	0.354	0.289	0.368	0.385	0.328	0.265	0.276	0.293	0.368	0.329	0.274
777	0.274	0.26	0.289	0.264	0.254	0.287	0.273	0.291	0.271	0.263	0.279	0.547	0.247	0.149	0.29	0.262	0.282	0.289	0.294	0.576	0.462	0.332	0.314	0.32	0.277	0.275	0.297	0.258	0.307	0.265	0.261	0.298	0.313	0.263	0.329	0.328	0.295	0.333	0.334	0.3	0.362	0.391	0.342	0.272	0.272	0.292	0.366	0.333	0.258
778	0.191	0.194	0.123	0.289	0.116	0.126	0.163	0.198	0.149	0.12	0.115	0.582	0.252	0.283	0.219	0.221	0.219	0.244	0.267	0.555	0.448	0.177	0.216	0.208	0.205	0.231	0.252	0.155	0.212	0.225	0.133	0.203	0.201	0.208	0.181	0.182	0.255	0.198	0.202	0.164	0.225	0.249	0.208	0.187	0.136	0.162	0.219	0.191	0.128
779	0.315	0.321	0.315	0.318	0.303	0.329	0.345	0.352	0.328	0.308	0.318	0.547	0.255	0.264	0.329	0.316	0.319	0.329	0.328	0.614	0.484	0.374	0.381	0.284	0.342	0.337	0.273	0.322	0.273	0.323	0.291	0.363	0.364	0.33	0.277	0.278	0.248	0.389	0.4	0.342	0.338	0.346	0.295	0.324	0.333	0.352	0.339	0.398	0.313
780	0.22	0.225	0.251	0.283	0.223	0.249	0.229	0.253	0.263	0.251	0.253	0.566	0.237	0.262	0.242	0.193	0.243	0.266	0.276	0.579	0.431	0.294	0.273	0.274	0.265	0.202	0.284	0.241	0.283	0.196	0.248	0.277	0.285	0.217	0.289	0.292	0.306	0.292	0.276	0.27	0.323	0.357	0.321	0.222	0.244	0.265	0.323	0.275	0.242
781	0.255	0.251	0.251	0.262	0.234	0.272	0.262	0.275	0.246	0.239	0.247	0.528	0.263	0.207	0.265	0.27	0.256	0.271	0.29	0.577	0.452	0.305	0.299	0.31	0.257	0.26	0.288	0.244	0.287	0.261	0.235	0.283	0.305	0.257	0.304	0.306	0.296	0.302	0.328	0.282	0.347	0.365	0.312	0.236	0.26	0.261	0.348	0.314	0.245
782	0.219	0.203	0.236	0.274	0.2	0.254	0.222	0.231	0.201	0.208	0.221	0.565	0.277	0.232	0.23	0.26	0.214	0.237	0.281	0.579	0.474	0.293	0.259	0.27	0.223	0.258	0.252	0.2	0.255	0.222	0.234	0.237	0.256	0.245	0.273	0.277	0.249	0.259	0.302	0.237	0.304	0.332	0.291	0.229	0.23	0.233	0.306	0.297	0.208
783	0.588	0.596	0.589	0.546	0.598	0.602	0.582	0.574	0.613	0.586	0.591	0.304	0.575	0.555	0.61	0.578	0.613	0.589	0.633	0.314	0.344	0.538	0.56	0.632	0.614	0.584	0.64	0.602	0.633	0.593	0.591	0.564	0.549	0.584	0.629	0.628	0.625	0.553	0.541	0.581	0.583	0.558	0.603	0.566	0.611	0.597	0.581	0.562	0.604
784	0.419	0.421	0.45	0.455	0.427	0.442	0.389	0.468	0.462	0.454	0.465	0.389	0.439	0.454	0.444	0.366	0.447	0.423	0.469	0.486	0.118	0.401	0.381	0.464	0.439	0.386	0.457	0.432	0.476	0.404	0.438	0.386	0.403	0.395	0.484	0.486	0.474	0.4	0.395	0.453	0.444	0.435	0.488	0.426	0.438	0.44	0.438	0.385	0.448
785	0.2	0.208	0.211	0.269	0.161	0.197	0.21	0.262	0.212	0.204	0.196	0.558	0.233	0.287	0.211	0.235	0.213	0.226	0.27	0.574	0.443	0.229	0.257	0.271	0.218	0.223	0.265	0.224	0.265	0.191	0.194	0.254	0.263	0.201	0.263	0.263	0.291	0.267	0.258	0.234	0.307	0.336	0.284	0.234	0.199	0.204	0.298	0.24	0.207
786	0.218	0.219	0.245	0.327	0.232	0.241	0.209	0.279	0.243	0.267	0.26	0.628	0.284	0.34	0.194	0.265	0.198	0.248	0.222	0.63	0.486	0.309	0.261	0.19	0.197	0.231	0.163	0.229	0.188	0.224	0.251	0.266	0.282	0.217	0.202	0.208	0.204	0.278	0.298	0.241	0.24	0.269	0.227	0.288	0.238	0.221	0.244	0.287	0.222
787	0.16	0.159	0.191	0.289	0.155	0.178	0.15	0.209	0.176	0.189	0.19	0.588	0.286	0.275	0.198	0.233	0.204	0.242	0.274	0.563	0.455	0.238	0.194	0.203	0.155	0.229	0.198	0.152	0.184	0.184	0.206	0.198	0.21	0.191	0.228	0.229	0.195	0.211	0.245	0.201	0.27	0.302	0.256	0.212	0.188	0.177	0.268	0.235	0.154
788	0.207	0.213	0.232	0.269	0.199	0.234	0.217	0.278	0.245	0.238	0.242	0.581	0.245	0.297	0.235	0	0.242	0.242	0.269	0.596	0.416	0.293	0.263	0.255	0.229	0.173	0.251	0.216	0.256	0.197	0.238	0.259	0.277	0.195	0.281	0.28	0.287	0.283	0.286	0.256	0.336	0.349	0.308	0.221	0.233	0.23	0.338	0.269	0.221
789	0.126	0.141	0.193	0.29	0.144	0.185	0.131	0.212	0.169	0.193	0.194	0.589	0.269	0.267	0.189	0.226	0.199	0.219	0.262	0.562	0.452	0.248	0.176	0.202	0.129	0.216	0.19	0.144	0.185	0.19	0.197	0.186	0.2	0.178	0.232	0.232	0.2	0.196	0.215	0.192	0.264	0.309	0.254	0.228	0.18	0.143	0.27	0.215	0.133
790	0.214	0.204	0.169	0.283	0.141	0.188	0.192	0.203	0.178	0.198	0.163	0.566	0.259	0.302	0.233	0.219	0.236	0.25	0.307	0.559	0.422	0.236	0.256	0.22	0.217	0.226	0.254	0.198	0.243	0.237	0.178	0.236	0.251	0.204	0.193	0.194	0.263	0.252	0.261	0.165	0.232	0.255	0.166	0.143	0.188	0.191	0.232	0.25	0.181
791	0.196	0.195	0.097	0.259	0.102	0.131	0.171	0.232	0.102	0.051	0.08	0.581	0.261	0.289	0.213	0.238	0.217	0.245	0.275	0.555	0.467	0.18	0.216	0.207	0.192	0.235	0.254	0.166	0.216	0.224	0.126	0.199	0.203	0.204	0.209	0.209	0.249	0.206	0.209	0.184	0.247	0.278	0.243	0.186	0.137	0.164	0.244	0.199	0.141
792	0.276	0.256	0.243	0.371	0.234	0.247	0.19	0.289	0.234	0.27	0.231	0.666	0.349	0.369	0.302	0.329	0.295	0.321	0.346	0.555	0.457	0.197	0.214	0.2	0.283	0.342	0.251	0.247	0.222	0.318	0.268	0.195	0.195	0.325	0.183	0.182	0.268	0.2	0.247	0.244	0.131	0.16	0.204	0.28	0.267	0.247	0.123	0.235	0.244
793	0.241	0.238	0.208	0.351	0.185	0.207	0.141	0.214	0.209	0.229	0.207	0.606	0.335	0.361	0.261	0.298	0.263	0.281	0.334	0.528	0.412	0.172	0.171	0.24	0.256	0.297	0.306	0.221	0.258	0.273	0.228	0.16	0.162	0.285	0.217	0.217	0.31	0.165	0.19	0.195	0.177	0.173	0.221	0.227	0.223	0.219	0.172	0.18	0.188
794	0.273	0.287	0.269	0.342	0.228	0.266	0.258	0.195	0.258	0.281	0.262	0.595	0.325	0.338	0.287	0.29	0.289	0.308	0.354	0.609	0.466	0.332	0.3	0.196	0.282	0.269	0.235	0.253	0.224	0.284	0.262	0.291	0.309	0.262	0.177	0.18	0.253	0.307	0.318	0.182	0.212	0.2	0.158	0.198	0.263	0.263	0.212	0.309	0.244
795	0.187	0.183	0.123	0.271	0.142	0.14	0.153	0.22	0.145	0.157	0.131	0.596	0.238	0.277	0.208	0.245	0.209	0.238	0.227	0.583	0.439	0.164	0.208	0.192	0.18	0.25	0.227	0.151	0.197	0.212	0.115	0.193	0.186	0.213	0.189	0.189	0.241	0.198	0.219	0.166	0.235	0.259	0.217	0.2	0.155	0.158	0.221	0.213	0.117
796	0.203	0.218	0.221	0.252	0.186	0.241	0.231	0.266	0.214	0.204	0.217	0.564	0.246	0.296	0.245	0.114	0.251	0.24	0.288	0.587	0.431	0.292	0.28	0.264	0.234	0.194	0.256	0.221	0.271	0.215	0.234	0.259	0.276	0.204	0.279	0.279	0.279	0.262	0.285	0.243	0.33	0.35	0.303	0.216	0.238	0.235	0.33	0.281	0.212
797	0.283	0.264	0.246	0.377	0.236	0.252	0.195	0.298	0.239	0.278	0.233	0.657	0.357	0.371	0.305	0.336	0.299	0.315	0.348	0.548	0.448	0.204	0.219	0.207	0.289	0.349	0.26	0.253	0.234	0.321	0.27	0.204	0.201	0.332	0.187	0.187	0.265	0.207	0.247	0.25	0.14	0.166	0.186	0.289	0.268	0.254	0.132	0.243	0.247
798	0.229	0.218	0.186	0.327	0.157	0.188	0.206	0.223	0.182	0.197	0.185	0.628	0.303	0.336	0.244	0.286	0.25	0.269	0.31	0.582	0.484	0.254	0.25	0.147	0.218	0.253	0.188	0.203	0.194	0.248	0.189	0.241	0.259	0.236	0.118	0.117	0.212	0.253	0.266	0.154	0.149	0.181	0.123	0.22	0.19	0.199	0.153	0.254	0.186
799	0.187	0.192	0.14	0.298	0.155	0.159	0.169	0.175	0.134	0.163	0.138	0.597	0.255	0.328	0.201	0.244	0.207	0.227	0.279	0.558	0.473	0.199	0.232	0.144	0.186	0.245	0.225	0.166	0.211	0.216	0.168	0.202	0.201	0.226	0.106	0.107	0.24	0.226	0.258	0.126	0.202	0.208	0.159	0.205	0.179	0.169	0.193	0.237	0.139
800	0.226	0.228	0.218	0.34	0.195	0.227	0.149	0.23	0.21	0.234	0.22	0.616	0.316	0.335	0.274	0.28	0.271	0.282	0.308	0.528	0.411	0.18	0.168	0.246	0.246	0.297	0.284	0.202	0.256	0.258	0.241	0.148	0.166	0.283	0.237	0.235	0.3	0.154	0.193	0.219	0.192	0.217	0.271	0.254	0.225	0.213	0.198	0.184	0.18
801	0.292	0.29	0.315	0.399	0.31	0.32	0.306	0.341	0.32	0.337	0.329	0.537	0.373	0.395	0.309	0.236	0.323	0.311	0.362	0.445	0.503	0.383	0.336	0.335	0.309	0.337	0.339	0.284	0.315	0.302	0.328	0.331	0.342	0.329	0.349	0.349	0.335	0.346	0.37	0.321	0.395	0.418	0.374	0.346	0.324	0.3	0.404	0.37	0.289
802	0.497	0.488	0.472	0.488	0.473	0.478	0.525	0.491	0.486	0.474	0.469	0.345	0.516	0.501	0.515	0.49	0.518	0.502	0.54	0.396	0.432	0.536	0.533	0.525	0.505	0.486	0.539	0.493	0.521	0.491	0.501	0.529	0.537	0.475	0.52	0.52	0.527	0.516	0.531	0.478	0.561	0.537	0.512	0.447	0.488	0.5	0.556	0.533	0.484
803	0.23	0.233	0.206	0.352	0.174	0.219	0.228	0.221	0.199	0.232	0.201	0.624	0.282	0.34	0.236	0.283	0.24	0.266	0.292	0.61	0.493	0.254	0.275	0.119	0.232	0.279	0.197	0.225	0.174	0.252	0.215	0.26	0.259	0.269	0.094	0.096	0.191	0.254	0.309	0.155	0.16	0.173	0.115	0.228	0.233	0.213	0.143	0.292	0.201
804	0.398	0.393	0.411	0.438	0.4	0.419	0.356	0.403	0.387	0.413	0.406	0.438	0.447	0.428	0.406	0.47	0.401	0.406	0.436	0.476	0.369	0.345	0.363	0.429	0.418	0.451	0.441	0.414	0.428	0.431	0.404	0.361	0.349	0.442	0.414	0.41	0.44	0.343	0.386	0.381	0.372	0.355	0.394	0.413	0.431	0.406	0.37	0.393	0.381
805	0.19	0.183	0.129	0.295	0.118	0.108	0.075	0.201	0.146	0.145	0.145	0.651	0.28	0.318	0.217	0.235	0.224	0.249	0.275	0.513	0.384	0.093	0.109	0.207	0.179	0.22	0.239	0.146	0.223	0.218	0.131	0.098	0.109	0.19	0.204	0.204	0.263	0.117	0.077	0.172	0.141	0.175	0.246	0.203	0.116	0.133	0.154	0.082	0.122
806	0.23	0.232	0.227	0.334	0.193	0.234	0.214	0.209	0.209	0.236	0.216	0.63	0.319	0.313	0.252	0.283	0.251	0.273	0.313	0.595	0.499	0.284	0.261	0.171	0.243	0.296	0.197	0.211	0.156	0.245	0.244	0.25	0.245	0.275	0.152	0.154	0.208	0.264	0.304	0.216	0.192	0.227	0.172	0.209	0.242	0.226	0.189	0.294	0.211
807	0.228	0.23	0.226	0.332	0.192	0.233	0.211	0.208	0.209	0.235	0.216	0.631	0.318	0.312	0.251	0.282	0.25	0.272	0.312	0.596	0.499	0.282	0.26	0.17	0.241	0.296	0.196	0.21	0.155	0.244	0.243	0.248	0.244	0.273	0.151	0.154	0.207	0.263	0.303	0.215	0.191	0.227	0.171	0.208	0.241	0.225	0.188	0.293	0.21
808	0.247	0.233	0.228	0.363	0.204	0.237	0.227	0.223	0.221	0.25	0.213	0.601	0.331	0.352	0.271	0.309	0.272	0.27	0.326	0.583	0.491	0.274	0.265	0.179	0.267	0.306	0.221	0.219	0.187	0.275	0.239	0.263	0.258	0.291	0.143	0.145	0.213	0.261	0.304	0.173	0.177	0.172	0.084	0.218	0.239	0.232	0.169	0.306	0.199
809	0.25	0.241	0.168	0.303	0.184	0.189	0.161	0.278	0.194	0.187	0.163	0.606	0.294	0.335	0.278	0.288	0.285	0.295	0.303	0.519	0.407	0.125	0.193	0.251	0.26	0.294	0.308	0.225	0.285	0.282	0.169	0.173	0.177	0.274	0.248	0.244	0.326	0.185	0.177	0.24	0.211	0.226	0.278	0.239	0.208	0.235	0.195	0.175	0.205
810	0.397	0.4	0.381	0.377	0.362	0.377	0.327	0.413	0.39	0.363	0.378	0.439	0.406	0.399	0.395	0.394	0.399	0.395	0.399	0.525	0.37	0.318	0.337	0.43	0.398	0.355	0.427	0.376	0.427	0.405	0.348	0.321	0.339	0.368	0.429	0.429	0.436	0.309	0.329	0.385	0.384	0.383	0.412	0.391	0.37	0.366	0.395	0.33	0.34
811	0.19	0.196	0.119	0.286	0.114	0.122	0.162	0.208	0.145	0.113	0.112	0.581	0.251	0.286	0.221	0.231	0.221	0.246	0.272	0.548	0.451	0.175	0.214	0.219	0.2	0.23	0.255	0.157	0.216	0.221	0.132	0.201	0.202	0.202	0.201	0.201	0.247	0.194	0.2	0.176	0.241	0.265	0.225	0.185	0.135	0.16	0.236	0.187	0.134
812	0.35	0.353	0.347	0.442	0.333	0.348	0.354	0.339	0.34	0.357	0.334	0.484	0.426	0.383	0.37	0.409	0.376	0.363	0.421	0.378	0.456	0.382	0.393	0.339	0.361	0.419	0.381	0.34	0.373	0.363	0.353	0.373	0.371	0.406	0.315	0.31	0.382	0.387	0.407	0.318	0.374	0.396	0.33	0.352	0.357	0.322	0.371	0.407	0.333
813	0.218	0.217	0.149	0.308	0.14	0.141	0.182	0.243	0.17	0.165	0.159	0.637	0.283	0.323	0.237	0.257	0.244	0.26	0.28	0.608	0.486	0.203	0.246	0.131	0.221	0.257	0.196	0.189	0.162	0.24	0.159	0.224	0.233	0.229	0.118	0.121	0.196	0.252	0.252	0.185	0.175	0.194	0.155	0.206	0.167	0.179	0.167	0.228	0.162
814	0.205	0.191	0.132	0.274	0.126	0.124	0.165	0.232	0.145	0.132	0.128	0.571	0.282	0.312	0.215	0.257	0.213	0.241	0.282	0.541	0.454	0.179	0.222	0.224	0.204	0.238	0.257	0.174	0.226	0.234	0.113	0.214	0.208	0.207	0.211	0.212	0.252	0.216	0.207	0.192	0.254	0.262	0.236	0.205	0.122	0.178	0.25	0.194	0.16
815	0.179	0.187	0.147	0.278	0.147	0.144	0.153	0.224	0.176	0.171	0.154	0.582	0.258	0.31	0.2	0.221	0.205	0.242	0.264	0.577	0.444	0.215	0.219	0.224	0.168	0.212	0.236	0.172	0.214	0.209	0.156	0.211	0.215	0.174	0.22	0.22	0.234	0.225	0.212	0.195	0.277	0.277	0.236	0.19	0.141	0.178	0.268	0.207	0.145
816	0.459	0.466	0.452	0.523	0.473	0.456	0.475	0.456	0.458	0.466	0.449	0.445	0.52	0.484	0.482	0.523	0.482	0.505	0.525	0.239	0.55	0.486	0.482	0.492	0.462	0.519	0.505	0.446	0.489	0.482	0.485	0.479	0.467	0.509	0.483	0.48	0.507	0.468	0.481	0.455	0.516	0.536	0.515	0.501	0.475	0.447	0.506	0.488	0.443
817	0.278	0.284	0.264	0.257	0.285	0.289	0.289	0.298	0.28	0.271	0.268	0.538	0.201	0.237	0.255	0.273	0.258	0.278	0.278	0.585	0.447	0.324	0.326	0.305	0.271	0.278	0.308	0.276	0.308	0.263	0.259	0.313	0.324	0.267	0.325	0.323	0.298	0.339	0.341	0.311	0.385	0.39	0.335	0.285	0.295	0.305	0.387	0.335	0.283
818	0.172	0.169	0.136	0.286	0.117	0.113	0.137	0.225	0.151	0.139	0.124	0.584	0.265	0.304	0.199	0.232	0.197	0.228	0.267	0.559	0.447	0.16	0.204	0.209	0.175	0.224	0.237	0.155	0.198	0.203	0.146	0.199	0.197	0.195	0.202	0.202	0.234	0.18	0.198	0.182	0.243	0.272	0.229	0.207	0.124	0.148	0.242	0.189	0.135
819	0.19	0.194	0.123	0.289	0.117	0.127	0.164	0.197	0.149	0.12	0.115	0.582	0.251	0.283	0.219	0.22	0.219	0.244	0.267	0.555	0.448	0.177	0.216	0.208	0.205	0.231	0.253	0.155	0.211	0.224	0.133	0.203	0.2	0.208	0.181	0.181	0.255	0.198	0.202	0.164	0.225	0.249	0.208	0.186	0.137	0.161	0.218	0.191	0.128
820	0.191	0.195	0.123	0.289	0.117	0.126	0.164	0.198	0.149	0.12	0.115	0.583	0.252	0.283	0.219	0.221	0.22	0.244	0.267	0.555	0.449	0.177	0.216	0.209	0.205	0.231	0.253	0.155	0.212	0.225	0.133	0.203	0.2	0.207	0.181	0.182	0.255	0.197	0.202	0.164	0.225	0.249	0.208	0.187	0.136	0.162	0.218	0.191	0.128
821	0.188	0.19	0.122	0.29	0.116	0.126	0.16	0.196	0.147	0.119	0.116	0.582	0.25	0.282	0.218	0.22	0.219	0.242	0.266	0.554	0.45	0.177	0.215	0.207	0.203	0.231	0.249	0.154	0.21	0.222	0.132	0.202	0.199	0.206	0.179	0.179	0.252	0.197	0.201	0.161	0.224	0.246	0.206	0.186	0.135	0.161	0.216	0.19	0.127
822	0.216	0.223	0.215	0.342	0.193	0.22	0.21	0.232	0.2	0.218	0.198	0.615	0.307	0.344	0.248	0.284	0.251	0.254	0.306	0.593	0.488	0.249	0.258	0.124	0.224	0.294	0.195	0.213	0.171	0.248	0.223	0.246	0.24	0.27	0.073	0.078	0.184	0.254	0.29	0.183	0.165	0.193	0.129	0.255	0.226	0.215	0.157	0.274	0.203
823	0.195	0.194	0.169	0.311	0.159	0.18	0.178	0.149	0.171	0.191	0.161	0.585	0.267	0.325	0.214	0.248	0.225	0.248	0.28	0.563	0.469	0.209	0.23	0.175	0.183	0.249	0.225	0.171	0.225	0.229	0.177	0.218	0.207	0.232	0.131	0.136	0.253	0.23	0.26	0.101	0.193	0.191	0.123	0.194	0.192	0.181	0.185	0.244	0.161
824	0.194	0.197	0.174	0.321	0.163	0.187	0.185	0.143	0.173	0.2	0.164	0.586	0.266	0.325	0.223	0.255	0.233	0.261	0.286	0.561	0.48	0.221	0.237	0.172	0.191	0.263	0.232	0.179	0.224	0.234	0.191	0.226	0.214	0.243	0.13	0.132	0.25	0.237	0.272	0.101	0.196	0.196	0.118	0.193	0.199	0.184	0.188	0.255	0.159
825	0.25	0.265	0.263	0.349	0.248	0.263	0.19	0.276	0.258	0.271	0.267	0.618	0.303	0.299	0.265	0.297	0.267	0.294	0.221	0.56	0.419	0.225	0.218	0.293	0.266	0.296	0.292	0.253	0.292	0.254	0.228	0.208	0.217	0.28	0.291	0.294	0.301	0.232	0.247	0.285	0.259	0.285	0.322	0.289	0.247	0.245	0.266	0.226	0.23
826	0.205	0.205	0.179	0.319	0.162	0.189	0.197	0.15	0.172	0.189	0.164	0.591	0.268	0.33	0.219	0.265	0.227	0.249	0.299	0.566	0.481	0.224	0.247	0.178	0.201	0.257	0.238	0.185	0.232	0.234	0.185	0.228	0.219	0.24	0.13	0.131	0.251	0.239	0.275	0.114	0.207	0.197	0.122	0.177	0.204	0.193	0.194	0.266	0.16
827	0.504	0.507	0.517	0.485	0.489	0.497	0.457	0.487	0.524	0.501	0.506	0.312	0.483	0.461	0.506	0.481	0.512	0.483	0.508	0.446	0.24	0.444	0.462	0.535	0.519	0.478	0.523	0.51	0.535	0.5	0.486	0.458	0.449	0.499	0.514	0.513	0.535	0.437	0.444	0.496	0.464	0.468	0.508	0.491	0.505	0.499	0.471	0.457	0.501
828	0.323	0.315	0.29	0.334	0.27	0.294	0.287	0.262	0.309	0.284	0.29	0.444	0.35	0.337	0.314	0.311	0.313	0.327	0.403	0.494	0.342	0.3	0.315	0.357	0.302	0.287	0.361	0.311	0.369	0.318	0.281	0.297	0.299	0.292	0.346	0.341	0.375	0.315	0.314	0.29	0.335	0.318	0.319	0.238	0.298	0.308	0.344	0.315	0.287
829	0.354	0.357	0.37	0.446	0.366	0.37	0.363	0.384	0.368	0.383	0.367	0.52	0.421	0.432	0.373	0.412	0.382	0.404	0.381	0.387	0.495	0.386	0.393	0.384	0.359	0.407	0.392	0.351	0.416	0.384	0.385	0.385	0.383	0.395	0.383	0.383	0.43	0.381	0.396	0.357	0.412	0.44	0.425	0.409	0.376	0.358	0.41	0.384	0.359
830	0.163	0.177	0.226	0.289	0.169	0.211	0.179	0.224	0.207	0.219	0.221	0.583	0.264	0.279	0.173	0.196	0.186	0.185	0.239	0.56	0.437	0.264	0.231	0.23	0.191	0.187	0.208	0.197	0.244	0	0.223	0.233	0.253	0.193	0.243	0.243	0.248	0.255	0.256	0.214	0.297	0.316	0.267	0.223	0.204	0.184	0.299	0.241	0.19
831	0.167	0.157	0.138	0.288	0.091	0.162	0.151	0.181	0.128	0.164	0.137	0.599	0.248	0.292	0.192	0.22	0.197	0.215	0.257	0.572	0.455	0.202	0.205	0.175	0.183	0.237	0.224	0.147	0.197	0.197	0.164	0.191	0.195	0.217	0.175	0.172	0.219	0.206	0.245	0.125	0.201	0.23	0.18	0.124	0.176	0.148	0.191	0.24	0.132
832	0.292	0.309	0.258	0.404	0.26	0.241	0.207	0.26	0.286	0.289	0.274	0.64	0.347	0.4	0.317	0.333	0.326	0.342	0.348	0.55	0.444	0.211	0.24	0.215	0.281	0.312	0.259	0.274	0.249	0.313	0.252	0.231	0.233	0.3	0.189	0.191	0.281	0.239	0.207	0.225	0.156	0.148	0.176	0.288	0.248	0.266	0.163	0.21	0.223
833	0.583	0.579	0.589	0.536	0.577	0.597	0.628	0.572	0.593	0.579	0.588	0.209	0.539	0.542	0.58	0.574	0.583	0.557	0.554	0.419	0.447	0.623	0.631	0.64	0.597	0.566	0.629	0.603	0.638	0.588	0.572	0.643	0.637	0.571	0.627	0.627	0.611	0.622	0.608	0.575	0.654	0.641	0.606	0.546	0.582	0.591	0.655	0.624	0.587
834	0.204	0.196	0.108	0.258	0.107	0.128	0.168	0.229	0.105	0.069	0.09	0.586	0.265	0.288	0.221	0.243	0.224	0.242	0.281	0.56	0.471	0.186	0.222	0.205	0.194	0.241	0.256	0.168	0.223	0.228	0.131	0.199	0.209	0.204	0.202	0.2	0.257	0.224	0.209	0.179	0.24	0.269	0.232	0.186	0.126	0.168	0.234	0.201	0.145
835	0.231	0.21	0.199	0.335	0.176	0.197	0.199	0.199	0.178	0.203	0.182	0.622	0.314	0.345	0.245	0.28	0.257	0.272	0.296	0.614	0.513	0.229	0.255	0.16	0.226	0.284	0.193	0.2	0.182	0.257	0.217	0.242	0.241	0.26	0.137	0.138	0.212	0.247	0.278	0.153	0.163	0.178	0.124	0.199	0.21	0.196	0.164	0.271	0.175
836	0.224	0.233	0.223	0.357	0.203	0.223	0.219	0.225	0.213	0.246	0.221	0.615	0.31	0.34	0.256	0.293	0.26	0.253	0.309	0.584	0.465	0.257	0.265	0.12	0.231	0.281	0.187	0.223	0.188	0.249	0.234	0.252	0.261	0.273	0.082	0.081	0.193	0.25	0.29	0.164	0.156	0.17	0.1	0.259	0.233	0.218	0.154	0.281	0.192
837	0.295	0.295	0.317	0.388	0.301	0.317	0.237	0.325	0.31	0.332	0.329	0.662	0.338	0.343	0.292	0.328	0.296	0.329	0.247	0.593	0.465	0.302	0.251	0.271	0.301	0.322	0.26	0.294	0.252	0.288	0.313	0.257	0.257	0.311	0.296	0.3	0.264	0.268	0.283	0.341	0.242	0.279	0.322	0.341	0.31	0.3	0.256	0.287	0.282
838	0.166	0.179	0.229	0.291	0.172	0.214	0.183	0.226	0.21	0.222	0.225	0.583	0.265	0.28	0.174	0.197	0.187	0.185	0.241	0.561	0.438	0.267	0.233	0.234	0.194	0.188	0.211	0.2	0.247	0	0.227	0.236	0.256	0.196	0.245	0.245	0.25	0.259	0.257	0.216	0.3	0.319	0.269	0.225	0.208	0.186	0.302	0.243	0.193
839	0.631	0.628	0.633	0.569	0.636	0.64	0.615	0.614	0.637	0.619	0.626	0.271	0.58	0.573	0.62	0.612	0.628	0.605	0.602	0.367	0.396	0.583	0.6	0.682	0.65	0.601	0.667	0.639	0.664	0.631	0.615	0.596	0.588	0.616	0.675	0.674	0.647	0.583	0.567	0.632	0.626	0.607	0.656	0.604	0.637	0.641	0.625	0.588	0.627
840	0.174	0.175	0.131	0.271	0.127	0.145	0.126	0.203	0.128	0.147	0.143	0.604	0.261	0.294	0.198	0.235	0.199	0.227	0.235	0.577	0.454	0.196	0.184	0.188	0.166	0.231	0.21	0.125	0.184	0.212	0.13	0.162	0.18	0.204	0.192	0.194	0.208	0.177	0.213	0.154	0.219	0.255	0.215	0.203	0.133	0.13	0.232	0.2	0.088
841	0.195	0.186	0.111	0.254	0.107	0.136	0.17	0.224	0.1	0.069	0.094	0.573	0.279	0.295	0.221	0.241	0.222	0.234	0.289	0.544	0.46	0.183	0.216	0.213	0.188	0.225	0.241	0.159	0.232	0.22	0.135	0.193	0.211	0.196	0.199	0.197	0.248	0.21	0.214	0.172	0.241	0.275	0.234	0.194	0.135	0.151	0.246	0.202	0.141
842	0.197	0.179	0.141	0.298	0.148	0.145	0.166	0.202	0.14	0.16	0.137	0.588	0.293	0.329	0.212	0.274	0.218	0.239	0.284	0.561	0.5	0.194	0.218	0.192	0.183	0.255	0.243	0.166	0.215	0.23	0.169	0.202	0.196	0.222	0.164	0.166	0.254	0.212	0.239	0.131	0.222	0.232	0.188	0.194	0.16	0.163	0.219	0.228	0.132
843	0.184	0.182	0.134	0.275	0.102	0.143	0.164	0.194	0.131	0.113	0.116	0.589	0.275	0.291	0.228	0.218	0.233	0.243	0.284	0.55	0.449	0.187	0.215	0.186	0.191	0.228	0.238	0.158	0.22	0.213	0.142	0.19	0.203	0.202	0.166	0.164	0.239	0.197	0.217	0.145	0.213	0.252	0.189	0.171	0.147	0.154	0.213	0.201	0.141
844	0.213	0.209	0.227	0.276	0.205	0.238	0.221	0.276	0.242	0.237	0.24	0.567	0.242	0.275	0.239	0.1	0.247	0.244	0.267	0.591	0.413	0.293	0.264	0.262	0.227	0.191	0.249	0.221	0.279	0.194	0.243	0.266	0.279	0.194	0.271	0.272	0.286	0.286	0.277	0.245	0.328	0.335	0.301	0.233	0.23	0.228	0.329	0.269	0.222
845	0.181	0.176	0.245	0.321	0.204	0.246	0.215	0.26	0.223	0.235	0.248	0.626	0.325	0.287	0.249	0.258	0.257	0.268	0.313	0.605	0.48	0.295	0.239	0.179	0.206	0.278	0.161	0.204	0.162	0.224	0.261	0.245	0.267	0.242	0.209	0.211	0.179	0.265	0.305	0.245	0.236	0.28	0.24	0.253	0.245	0.225	0.242	0.287	0.208
846	0.17	0.165	0.215	0.309	0.192	0.218	0.184	0.279	0.204	0.219	0.227	0.632	0.297	0.305	0.222	0.25	0.228	0.238	0.281	0.628	0.482	0.286	0.226	0.155	0.184	0.254	0.151	0.188	0.16	0.227	0.232	0.228	0.252	0.221	0.19	0.19	0.176	0.254	0.282	0.219	0.221	0.252	0.208	0.262	0.219	0.207	0.226	0.264	0.189
847	0.213	0.222	0.293	0.373	0.253	0.279	0.188	0.298	0.274	0.292	0.291	0.648	0.352	0.379	0.287	0.298	0.283	0.278	0.333	0.564	0.43	0.249	0.214	0.229	0.261	0.288	0.221	0.254	0.232	0.266	0.29	0.209	0.235	0.277	0.242	0.243	0.24	0.214	0.242	0.278	0.203	0.225	0.26	0.305	0.275	0.264	0.204	0.228	0.254
848	0.152	0.152	0.242	0.315	0.188	0.236	0.18	0.259	0.212	0.229	0.239	0.616	0.294	0.311	0.213	0.252	0.213	0.244	0.278	0.618	0.472	0.286	0.226	0.174	0.183	0.233	0.143	0.189	0.162	0.216	0.241	0.228	0.252	0.222	0.207	0.207	0.17	0.25	0.271	0.234	0.221	0.268	0.222	0.263	0.219	0.193	0.234	0.256	0.194
849	0.157	0.151	0.24	0.316	0.194	0.237	0.181	0.268	0.211	0.228	0.238	0.613	0.295	0.306	0.213	0.256	0.214	0.239	0.271	0.616	0.471	0.285	0.226	0.181	0.185	0.234	0.137	0.188	0.168	0.218	0.239	0.227	0.251	0.222	0.212	0.213	0.177	0.25	0.266	0.235	0.223	0.269	0.228	0.265	0.219	0.194	0.234	0.256	0.193
850	0.209	0.209	0.196	0.321	0.202	0.204	0.097	0.245	0.201	0.205	0.199	0.631	0.301	0.333	0.233	0.271	0.236	0.266	0.285	0.522	0.413	0.166	0.094	0.212	0.217	0.273	0.249	0.134	0.186	0.252	0.21	0.074	0.064	0.254	0.226	0.229	0.249	0.142	0.177	0.231	0.189	0.213	0.273	0.267	0.228	0.21	0.185	0.175	0.176
851	0.196	0.198	0.208	0.329	0.195	0.215	0.095	0.255	0.199	0.215	0.213	0.627	0.315	0.329	0.251	0.27	0.254	0.276	0.307	0.523	0.4	0.189	0.091	0.211	0.21	0.268	0.256	0.13	0.183	0.245	0.22	0.078	0.091	0.241	0.248	0.248	0.245	0.132	0.173	0.227	0.194	0.224	0.275	0.267	0.223	0.204	0.194	0.166	0.165
852	0.228	0.22	0.239	0.259	0.202	0.245	0.228	0.288	0.244	0.237	0.233	0.577	0.255	0.282	0.236	0.084	0.234	0.236	0.273	0.602	0.422	0.292	0.274	0.283	0.234	0.173	0.253	0.229	0.282	0.203	0.244	0.263	0.285	0.198	0.29	0.289	0.307	0.283	0.287	0.257	0.327	0.351	0.314	0.231	0.232	0.227	0.329	0.278	0.225
853	0.507	0.502	0.53	0.544	0.528	0.535	0.509	0.513	0.524	0.528	0.53	0.378	0.551	0.542	0.492	0.544	0.499	0.486	0.56	0.262	0.458	0.518	0.499	0.56	0.505	0.524	0.524	0.51	0.557	0.51	0.541	0.512	0.509	0.521	0.555	0.549	0.539	0.511	0.501	0.519	0.547	0.541	0.568	0.556	0.533	0.503	0.55	0.517	0.528
854	0.272	0.282	0.304	0.334	0.283	0.298	0.291	0.339	0.298	0.306	0.312	0.506	0.286	0.319	0.297	0.304	0.303	0.312	0.218	0.57	0.418	0.342	0.325	0.329	0.3	0.311	0.315	0.286	0.306	0.281	0.284	0.326	0.328	0.288	0.343	0.345	0.29	0.327	0.347	0.316	0.378	0.389	0.374	0.341	0.295	0.304	0.388	0.352	0.274
855	0.288	0.304	0.321	0.362	0.312	0.342	0.318	0.364	0.322	0.336	0.336	0.559	0.312	0.369	0.321	0.315	0.328	0.327	0.248	0.618	0.461	0.379	0.351	0.261	0.321	0.336	0.275	0.315	0.259	0.296	0.321	0.356	0.367	0.328	0.28	0.285	0.271	0.361	0.393	0.343	0.333	0.345	0.313	0.352	0.328	0.331	0.343	0.38	0.324
856	0.258	0.265	0.26	0.265	0.255	0.284	0.278	0.301	0.266	0.257	0.269	0.513	0.219	0.235	0.258	0.274	0.254	0.28	0.283	0.578	0.44	0.328	0.315	0.307	0.261	0.254	0.295	0.255	0.308	0.28	0.245	0.302	0.318	0.25	0.309	0.312	0.306	0.317	0.341	0.278	0.35	0.37	0.332	0.293	0.275	0.297	0.355	0.331	0.263
857	0.236	0.238	0.256	0.365	0.246	0.263	0.174	0.296	0.249	0.26	0.261	0.66	0.335	0.378	0.28	0.315	0.284	0.317	0.325	0.569	0.445	0.239	0.174	0.179	0.254	0.321	0.216	0.208	0.156	0.292	0.27	0.165	0.149	0.298	0.199	0.201	0.173	0.201	0.247	0.265	0.167	0.19	0.234	0.305	0.284	0.278	0.168	0.246	0.231
858	0.137	0.155	0.204	0.298	0.166	0.211	0.156	0.203	0.18	0.196	0.211	0.572	0.253	0.294	0.171	0.222	0.183	0.223	0.252	0.58	0.448	0.264	0.203	0.204	0.11	0.198	0.168	0.163	0.214	0.187	0.203	0.209	0.225	0.178	0.225	0.222	0.204	0.231	0.242	0.193	0.273	0.31	0.26	0.25	0.202	0.163	0.278	0.234	0.153
859	0.278	0.278	0.293	0.276	0.262	0.291	0.294	0.308	0.283	0.277	0.28	0.525	0.236	0.217	0.284	0.291	0.276	0.309	0.295	0.574	0.449	0.331	0.322	0.326	0.289	0.286	0.333	0.274	0.307	0.282	0.269	0.314	0.326	0.264	0.339	0.34	0.312	0.326	0.339	0.3	0.382	0.392	0.365	0.295	0.289	0.302	0.384	0.34	0.273
860	0.271	0.276	0.291	0.287	0.258	0.289	0.295	0.323	0.283	0.273	0.283	0.514	0.234	0.209	0.292	0.285	0.285	0.294	0.297	0.57	0.45	0.331	0.329	0.326	0.289	0.291	0.32	0.277	0.314	0.293	0.272	0.319	0.331	0.266	0.335	0.336	0.303	0.335	0.341	0.298	0.382	0.39	0.351	0.309	0.285	0.299	0.383	0.341	0.275
861	0.302	0.311	0.327	0.33	0.31	0.334	0.282	0.314	0.342	0.326	0.339	0.569	0.266	0.264	0.303	0.313	0.311	0.321	0.324	0.541	0.406	0.308	0.302	0.354	0.314	0.293	0.334	0.315	0.364	0.297	0.287	0.286	0.305	0.306	0.354	0.357	0.345	0.304	0.32	0.328	0.333	0.35	0.371	0.317	0.318	0.343	0.332	0.303	0.324
862	0.194	0.184	0.205	0.27	0.18	0.209	0.192	0.231	0.187	0.205	0.199	0.586	0.255	0.238	0.183	0.243	0.172	0.223	0.257	0.594	0.466	0.254	0.239	0.236	0.19	0.231	0.222	0.198	0.228	0.184	0.218	0.235	0.244	0.208	0.236	0.233	0.244	0.239	0.294	0.203	0.266	0.295	0.251	0.218	0.221	0.195	0.268	0.274	0.198
863	0.124	0.145	0.223	0.294	0.17	0.215	0.138	0.218	0.189	0.206	0.216	0.577	0.263	0.271	0.187	0.215	0.188	0.213	0.237	0.581	0.431	0.273	0.188	0.211	0.157	0.209	0.195	0.148	0.182	0.176	0.209	0.19	0.21	0.177	0.244	0.244	0.178	0.227	0.238	0.21	0.286	0.313	0.267	0.237	0.189	0.177	0.296	0.225	0.162
864	0.214	0.207	0.199	0.264	0.176	0.22	0.197	0.206	0.201	0.205	0.2	0.57	0.254	0.256	0.231	0.216	0.229	0.26	0.287	0.579	0.432	0.271	0.24	0.239	0.227	0.23	0.254	0.191	0.219	0.23	0.203	0.238	0.233	0.205	0.235	0.237	0.25	0.241	0.277	0.216	0.273	0.303	0.261	0.156	0.207	0.226	0.281	0.265	0.187
865	0.237	0.255	0.294	0.32	0.263	0.289	0.256	0.306	0.277	0.31	0.306	0.567	0.246	0.302	0.257	0.261	0.264	0.26	0.159	0.612	0.458	0.328	0.299	0.29	0.26	0.282	0.277	0.268	0.298	0.239	0.265	0.3	0.32	0.269	0.323	0.325	0.291	0.319	0.32	0.289	0.365	0.382	0.344	0.315	0.275	0.265	0.372	0.319	0.252
866	0.222	0.212	0.224	0.293	0.159	0.217	0.204	0.16	0.208	0.209	0.21	0.547	0.276	0.293	0.246	0.227	0.243	0.263	0.309	0.582	0.433	0.272	0.263	0.269	0.234	0.218	0.264	0.213	0.263	0.228	0.223	0.246	0.263	0.204	0.267	0.266	0.28	0.261	0.274	0.196	0.293	0.303	0.252	0.108	0.213	0.213	0.291	0.265	0.193
867	0.281	0.278	0.248	0.379	0.253	0.268	0.194	0.234	0.251	0.267	0.252	0.662	0.342	0.353	0.28	0.331	0.29	0.316	0.348	0.57	0.46	0.233	0.22	0.227	0.266	0.328	0.246	0.252	0.222	0.295	0.258	0.207	0.209	0.309	0.23	0.229	0.263	0.231	0.255	0.252	0.167	0.172	0.226	0.256	0.273	0.271	0.169	0.245	0.252
868	0.21	0.208	0.198	0.315	0.188	0.214	0.098	0.241	0.183	0.201	0.2	0.645	0.308	0.318	0.247	0.267	0.251	0.277	0.282	0.522	0.407	0.183	0.074	0.214	0.213	0.262	0.25	0.124	0.192	0.247	0.211	0.062	0.064	0.242	0.247	0.247	0.24	0.124	0.159	0.215	0.188	0.223	0.278	0.266	0.219	0.198	0.192	0.161	0.163
869	0.285	0.305	0.303	0.34	0.312	0.31	0.234	0.346	0.308	0.321	0.309	0.598	0.289	0.334	0.299	0.313	0.308	0.317	0.17	0.576	0.42	0.264	0.254	0.326	0.297	0.336	0.327	0.29	0.3	0.287	0.289	0.239	0.254	0.322	0.351	0.352	0.312	0.248	0.286	0.331	0.308	0.33	0.377	0.356	0.31	0.316	0.317	0.285	0.277
870	0.287	0.308	0.305	0.34	0.315	0.313	0.236	0.349	0.31	0.324	0.311	0.599	0.29	0.336	0.301	0.314	0.31	0.318	0.171	0.576	0.421	0.265	0.256	0.328	0.3	0.338	0.328	0.292	0.302	0.29	0.291	0.24	0.257	0.323	0.353	0.354	0.314	0.25	0.288	0.333	0.31	0.332	0.379	0.359	0.313	0.318	0.319	0.287	0.28
871	0.159	0.17	0.197	0.317	0.157	0.192	0.166	0.193	0.17	0.205	0.188	0.594	0.264	0.291	0.197	0.214	0.2	0.211	0.235	0.566	0.458	0.24	0.219	0.216	0.18	0.222	0.209	0.174	0.227	0.125	0.205	0.207	0.233	0.214	0.214	0.213	0.235	0.227	0.239	0.18	0.263	0.292	0.237	0.209	0.182	0.161	0.267	0.227	0.15
872	0.158	0.163	0.212	0.282	0.179	0.207	0.152	0.242	0.203	0.222	0.216	0.58	0.261	0.262	0.169	0.214	0.171	0.21	0.221	0.586	0.438	0.258	0.211	0.236	0.182	0.208	0.195	0.171	0.208	0.169	0.211	0.214	0.223	0.193	0.245	0.247	0.238	0.232	0.258	0.213	0.266	0.301	0.274	0.243	0.198	0.179	0.279	0.239	0.184
873	0.177	0.176	0.215	0.299	0.182	0.209	0.177	0.244	0.2	0.218	0.216	0.566	0.277	0.282	0.184	0.228	0.188	0.204	0.234	0.577	0.447	0.262	0.228	0.232	0.199	0.222	0.215	0.187	0.22	0.182	0.219	0.226	0.241	0.221	0.233	0.234	0.232	0.246	0.275	0.216	0.28	0.296	0.256	0.237	0.212	0.189	0.282	0.245	0.193
874	0.198	0.189	0.232	0.262	0.212	0.231	0.186	0.246	0.209	0.23	0.227	0.566	0.226	0.281	0.091	0.251	0.096	0.19	0.22	0.605	0.44	0.263	0.226	0.244	0.173	0.144	0.211	0.195	0.239	0.178	0.202	0.24	0.252	0.18	0.254	0.254	0.259	0.257	0.275	0.235	0.292	0.315	0.281	0.273	0.221	0.207	0.301	0.257	0.202
875	0.187	0.18	0.212	0.251	0.182	0.202	0.171	0.231	0.201	0.215	0.205	0.572	0.231	0.299	0.031	0.228	0.046	0.161	0.238	0.585	0.456	0.264	0.216	0.226	0.16	0.115	0.195	0.184	0.218	0.174	0.203	0.228	0.231	0.175	0.23	0.23	0.237	0.245	0.27	0.216	0.278	0.291	0.256	0.247	0.203	0.19	0.279	0.256	0.19
876	0.19	0.196	0.229	0.269	0.176	0.218	0.194	0.244	0.231	0.226	0.235	0.566	0.259	0.265	0.199	0.172	0.208	0.216	0.263	0.581	0.416	0.284	0.248	0.26	0.213	0.158	0.226	0.209	0.253	0.064	0.23	0.249	0.269	0.168	0.271	0.271	0.275	0.271	0.256	0.244	0.319	0.345	0.304	0.199	0.208	0.203	0.323	0.243	0.206
877	0.271	0.256	0.303	0.374	0.267	0.299	0.279	0.325	0.274	0.302	0.297	0.575	0.34	0.336	0.285	0.315	0.289	0.318	0.263	0.57	0.516	0.326	0.315	0.246	0.284	0.322	0.23	0.267	0.23	0.272	0.278	0.312	0.335	0.291	0.266	0.27	0.232	0.336	0.342	0.295	0.29	0.335	0.274	0.321	0.278	0.26	0.297	0.331	0.268
878	0.313	0.325	0.337	0.381	0.334	0.344	0.276	0.351	0.341	0.359	0.351	0.648	0.346	0.355	0.327	0.347	0.328	0.339	0.233	0.61	0.456	0.309	0.289	0.272	0.33	0.362	0.284	0.322	0.278	0.294	0.328	0.273	0.292	0.344	0.304	0.304	0.291	0.302	0.338	0.353	0.271	0.284	0.329	0.371	0.352	0.335	0.277	0.319	0.318
879	0.187	0.177	0.23	0.323	0.205	0.227	0.182	0.252	0.221	0.235	0.232	0.618	0.278	0.312	0.187	0.233	0.189	0.248	0.267	0.628	0.479	0.278	0.242	0.174	0.189	0.216	0.078	0.179	0.157	0.204	0.216	0.23	0.231	0.212	0.177	0.178	0.178	0.271	0.284	0.228	0.212	0.239	0.202	0.269	0.225	0.204	0.222	0.268	0.207
880	0.177	0.185	0.225	0.288	0.199	0.228	0.195	0.228	0.221	0.218	0.223	0.57	0.269	0.258	0.2	0.236	0.197	0.219	0.273	0.557	0.444	0.287	0.234	0.242	0.195	0.245	0.221	0.193	0.211	0.199	0.223	0.237	0.24	0.223	0.248	0.246	0.223	0.265	0.292	0.236	0.297	0.321	0.264	0.222	0.215	0.22	0.296	0.267	0.204
881	0.222	0.236	0.222	0.366	0.204	0.227	0.22	0.207	0.217	0.258	0.207	0.615	0.295	0.347	0.248	0.295	0.248	0.259	0.314	0.581	0.478	0.261	0.267	0.133	0.238	0.286	0.201	0.224	0.182	0.257	0.22	0.261	0.264	0.277	0.09	0.091	0.199	0.271	0.3	0.149	0.146	0.164	0.031	0.241	0.225	0.222	0.142	0.29	0.2
882	0.222	0.235	0.222	0.365	0.204	0.227	0.22	0.206	0.216	0.259	0.207	0.615	0.295	0.347	0.248	0.295	0.248	0.259	0.314	0.581	0.478	0.261	0.267	0.133	0.238	0.286	0.2	0.223	0.182	0.257	0.221	0.26	0.264	0.277	0.09	0.091	0.199	0.271	0.3	0.148	0.146	0.164	0.031	0.241	0.225	0.221	0.142	0.29	0.2
883	0.233	0.235	0.211	0.347	0.2	0.21	0.138	0.248	0.226	0.238	0.226	0.611	0.318	0.357	0.258	0.301	0.261	0.3	0.31	0.529	0.423	0.176	0.163	0.247	0.234	0.294	0.284	0.212	0.234	0.268	0.232	0.159	0.157	0.263	0.254	0.257	0.274	0.161	0.159	0.233	0.226	0.221	0.271	0.254	0.216	0.207	0.226	0.169	0.143
884	0.234	0.237	0.213	0.349	0.198	0.209	0.141	0.252	0.229	0.237	0.227	0.611	0.318	0.356	0.26	0.302	0.264	0.302	0.31	0.527	0.423	0.175	0.167	0.251	0.237	0.294	0.287	0.216	0.237	0.27	0.231	0.163	0.16	0.263	0.258	0.261	0.278	0.164	0.158	0.235	0.229	0.225	0.275	0.254	0.214	0.211	0.229	0.167	0.147
885	0.218	0.225	0.197	0.344	0.191	0.206	0.207	0.205	0.204	0.226	0.196	0.624	0.297	0.357	0.235	0.286	0.239	0.263	0.299	0.594	0.492	0.237	0.261	0.091	0.224	0.279	0.187	0.214	0.17	0.248	0.216	0.249	0.243	0.26	0.019	0.019	0.195	0.255	0.288	0.153	0.144	0.151	0.103	0.246	0.22	0.207	0.131	0.274	0.189
886	0.198	0.194	0.094	0.255	0.099	0.126	0.168	0.241	0.094	0.041	0.078	0.583	0.26	0.285	0.215	0.241	0.219	0.243	0.273	0.559	0.468	0.175	0.214	0.21	0.192	0.237	0.254	0.165	0.218	0.229	0.122	0.2	0.204	0.205	0.21	0.208	0.246	0.21	0.205	0.191	0.253	0.277	0.246	0.193	0.125	0.163	0.249	0.195	0.143
887	0.22	0.226	0.198	0.341	0.194	0.203	0.213	0.202	0.198	0.225	0.196	0.632	0.293	0.356	0.237	0.278	0.241	0.261	0.309	0.6	0.501	0.243	0.27	0.107	0.228	0.283	0.183	0.207	0.172	0.254	0.216	0.242	0.244	0.268	0.06	0.061	0.201	0.265	0.303	0.146	0.15	0.153	0.099	0.241	0.22	0.209	0.139	0.285	0.189
888	0.217	0.212	0.198	0.327	0.168	0.189	0.192	0.221	0.184	0.214	0.204	0.634	0.31	0.34	0.232	0.283	0.234	0.254	0.297	0.598	0.474	0.25	0.235	0.132	0.207	0.252	0.174	0.197	0.18	0.231	0.201	0.226	0.244	0.232	0.101	0.101	0.2	0.247	0.264	0.149	0.143	0.174	0.127	0.244	0.186	0.182	0.148	0.252	0.168
889	0.251	0.255	0.232	0.38	0.212	0.236	0.24	0.21	0.221	0.264	0.224	0.608	0.333	0.366	0.267	0.317	0.272	0.287	0.332	0.597	0.48	0.269	0.289	0.142	0.256	0.304	0.221	0.245	0.201	0.277	0.247	0.278	0.287	0.288	0.104	0.103	0.219	0.28	0.314	0.146	0.172	0.15	0.059	0.23	0.252	0.235	0.16	0.305	0.207
890	0.178	0.178	0.138	0.301	0.128	0.149	0.153	0.195	0.121	0.145	0.119	0.626	0.265	0.31	0.216	0.239	0.223	0.235	0.265	0.582	0.487	0.182	0.216	0.136	0.194	0.26	0.202	0.162	0.18	0.214	0.171	0.2	0.202	0.231	0.116	0.117	0.208	0.208	0.243	0.132	0.18	0.187	0.14	0.196	0.17	0.152	0.17	0.23	0.139
891	0.229	0.226	0.227	0.295	0.185	0.229	0.214	0.164	0.205	0.224	0.214	0.559	0.286	0.287	0.231	0.251	0.227	0.271	0.319	0.586	0.443	0.286	0.256	0.249	0.23	0.222	0.253	0.212	0.248	0.247	0.223	0.242	0.257	0.216	0.244	0.248	0.269	0.257	0.282	0.172	0.264	0.271	0.227	0.155	0.22	0.235	0.269	0.281	0.187
892	0.167	0.168	0.14	0.277	0.125	0.121	0.126	0.231	0.156	0.15	0.142	0.591	0.246	0.288	0.175	0.215	0.178	0.217	0.251	0.577	0.439	0.202	0.196	0.209	0.15	0.182	0.209	0.151	0.209	0.191	0.131	0.196	0.202	0.149	0.219	0.221	0.24	0.228	0.195	0.197	0.266	0.281	0.24	0.199	0.117	0.15	0.254	0.172	0.148
893	0.172	0.181	0.132	0.275	0.109	0.103	0.13	0.217	0.147	0.143	0.146	0.595	0.254	0.284	0.212	0.219	0.21	0.234	0.246	0.56	0.438	0.182	0.198	0.206	0.185	0.21	0.233	0.143	0.212	0.191	0.125	0.19	0.213	0.182	0.214	0.216	0.252	0.201	0.169	0.175	0.253	0.283	0.234	0.192	0.07	0.142	0.256	0.157	0.124
894	0.168	0.187	0.185	0.315	0.165	0.181	0.171	0.2	0.178	0.183	0.185	0.576	0.277	0.308	0.238	0.246	0.238	0.248	0.272	0.576	0.461	0.237	0.212	0.2	0.189	0.254	0.237	0.173	0.208	0.216	0.199	0.209	0.226	0.229	0.211	0.211	0.226	0.19	0.212	0.159	0.271	0.254	0.21	0.211	0.176	0.172	0.267	0.23	0.091
895	0.185	0.195	0.134	0.29	0.115	0.09	0.133	0.232	0.157	0.153	0.147	0.584	0.258	0.319	0.201	0.235	0.203	0.247	0.255	0.555	0.44	0.177	0.213	0.213	0.204	0.223	0.244	0.162	0.21	0.213	0.122	0.207	0.213	0.187	0.215	0.217	0.253	0.209	0.177	0.196	0.255	0.273	0.239	0.206	0.077	0.151	0.257	0.165	0.141
896	0.478	0.474	0.459	0.52	0.483	0.483	0.497	0.463	0.472	0.482	0.464	0.379	0.527	0.501	0.492	0.548	0.494	0.484	0.519	0.245	0.526	0.528	0.511	0.499	0.484	0.528	0.516	0.464	0.492	0.486	0.5	0.504	0.496	0.522	0.487	0.485	0.505	0.492	0.528	0.451	0.537	0.512	0.475	0.479	0.499	0.468	0.528	0.536	0.446
897	0.206	0.198	0.113	0.269	0.12	0.13	0.163	0.234	0.157	0.16	0.129	0.592	0.239	0.275	0.215	0.236	0.219	0.251	0.233	0.578	0.438	0.164	0.213	0.211	0.199	0.243	0.254	0.154	0.211	0.223	0.094	0.198	0.2	0.204	0.214	0.214	0.247	0.207	0.225	0.187	0.261	0.263	0.233	0.203	0.135	0.168	0.251	0.208	0.137
898	0.294	0.298	0.293	0.33	0.295	0.297	0.228	0.35	0.292	0.303	0.302	0.609	0.292	0.335	0.274	0.306	0.284	0.306	0.125	0.581	0.43	0.259	0.247	0.315	0.292	0.305	0.308	0.277	0.304	0.283	0.266	0.233	0.242	0.299	0.334	0.338	0.306	0.24	0.276	0.317	0.294	0.322	0.366	0.352	0.288	0.294	0.302	0.272	0.267
899	0.26	0.251	0.256	0.369	0.23	0.255	0.233	0.205	0.241	0.277	0.227	0.597	0.347	0.337	0.273	0.326	0.273	0.294	0.349	0.574	0.484	0.28	0.277	0.188	0.258	0.308	0.22	0.246	0.207	0.272	0.255	0.268	0.269	0.304	0.147	0.147	0.239	0.283	0.312	0.187	0.175	0.182	0.106	0.234	0.259	0.249	0.167	0.31	0.23
900	0.169	0.18	0.184	0.332	0.141	0.187	0.169	0.163	0.156	0.192	0.173	0.629	0.279	0.321	0.223	0.243	0.225	0.237	0.276	0.623	0.484	0.222	0.223	0.105	0.186	0.247	0.149	0.166	0.144	0.209	0.187	0.212	0.224	0.231	0.077	0.078	0.158	0.212	0.245	0.121	0.139	0.163	0.096	0.189	0.178	0.159	0.142	0.239	0.138
901	0.238	0.237	0.212	0.309	0.146	0.214	0.224	0.193	0.204	0.219	0.205	0.556	0.265	0.284	0.263	0.236	0.258	0.281	0.313	0.585	0.444	0.262	0.276	0.252	0.252	0.255	0.297	0.221	0.263	0.245	0.209	0.255	0.258	0.229	0.257	0.258	0.277	0.258	0.289	0.176	0.282	0.288	0.24	0.091	0.224	0.231	0.268	0.279	0.189
902	0.279	0.282	0.26	0.315	0.265	0.267	0.285	0.343	0.297	0.273	0.272	0.563	0.306	0.282	0.301	0.196	0.301	0.319	0.335	0.515	0.465	0.326	0.34	0.327	0.283	0.252	0.319	0.265	0.319	0.29	0.272	0.318	0.312	0.266	0.332	0.331	0.345	0.336	0.321	0.31	0.378	0.392	0.361	0.284	0.277	0.276	0.368	0.326	0.257
903	0.153	0.149	0.178	0.293	0.155	0.183	0.117	0.211	0.161	0.179	0.178	0.576	0.254	0.277	0.164	0.239	0.172	0.213	0.254	0.564	0.441	0.248	0.146	0.201	0.111	0.191	0.185	0.131	0.17	0.196	0.179	0.171	0.179	0.161	0.219	0.223	0.213	0.193	0.21	0.176	0.233	0.285	0.241	0.241	0.184	0.15	0.244	0.221	0.123
904	0.227	0.218	0.183	0.319	0.157	0.176	0.137	0.261	0.189	0.185	0.188	0.626	0.316	0.338	0.267	0.255	0.264	0.274	0.306	0.529	0.403	0.144	0.172	0.233	0.226	0.266	0.275	0.206	0.266	0.244	0.197	0.148	0.174	0.236	0.24	0.236	0.286	0.172	0.167	0.209	0.197	0.216	0.257	0.229	0.183	0.202	0.195	0.151	0.179
905	0.253	0.258	0.251	0.32	0.21	0.257	0.246	0.202	0.244	0.246	0.239	0.589	0.306	0.317	0.286	0.273	0.285	0.306	0.349	0.613	0.469	0.305	0.3	0.215	0.269	0.263	0.23	0.242	0.221	0.267	0.252	0.287	0.294	0.247	0.209	0.208	0.232	0.289	0.316	0.224	0.247	0.245	0.192	0.163	0.253	0.257	0.248	0.302	0.229
906	0.224	0.226	0.227	0.336	0.188	0.23	0.207	0.168	0.202	0.233	0.214	0.613	0.316	0.302	0.254	0.289	0.254	0.269	0.327	0.602	0.48	0.274	0.252	0.175	0.233	0.281	0.196	0.196	0.173	0.247	0.227	0.248	0.256	0.255	0.164	0.165	0.188	0.251	0.296	0.172	0.192	0.201	0.125	0.172	0.225	0.215	0.197	0.282	0.19
907	0.203	0.209	0.227	0.268	0.195	0.228	0.211	0.274	0.241	0.234	0.238	0.582	0.243	0.295	0.232	0	0.238	0.239	0.268	0.596	0.415	0.289	0.259	0.25	0.225	0.171	0.247	0.212	0.252	0.193	0.234	0.255	0.272	0.19	0.276	0.276	0.283	0.279	0.282	0.252	0.331	0.344	0.304	0.218	0.229	0.226	0.334	0.265	0.216
908	0.243	0.24	0.231	0.349	0.21	0.243	0.228	0.198	0.204	0.239	0.216	0.625	0.31	0.315	0.258	0.301	0.253	0.284	0.317	0.596	0.499	0.279	0.263	0.194	0.246	0.3	0.203	0.204	0.178	0.258	0.235	0.252	0.25	0.28	0.164	0.163	0.215	0.253	0.307	0.207	0.201	0.229	0.168	0.219	0.249	0.237	0.197	0.295	0.224
909	0.232	0.235	0.225	0.352	0.19	0.229	0.21	0.201	0.204	0.249	0.217	0.622	0.328	0.309	0.267	0.297	0.264	0.269	0.33	0.568	0.463	0.271	0.252	0.181	0.244	0.292	0.213	0.2	0.182	0.253	0.237	0.246	0.256	0.272	0.167	0.166	0.204	0.248	0.289	0.191	0.194	0.224	0.139	0.213	0.228	0.214	0.191	0.277	0.203
910	0.168	0.171	0.158	0.292	0.123	0.119	0.138	0.213	0.154	0.158	0.165	0.595	0.285	0.303	0.208	0.237	0.211	0.234	0.253	0.557	0.442	0.189	0.202	0.196	0.17	0.217	0.229	0.149	0.213	0.194	0.146	0.2	0.213	0.194	0.203	0.205	0.245	0.193	0.181	0.167	0.237	0.272	0.225	0.216	0.079	0.13	0.246	0.17	0.123
911	0.404	0.405	0.374	0.413	0.374	0.367	0.334	0.402	0.402	0.386	0.37	0.452	0.445	0.465	0.438	0.414	0.437	0.448	0.472	0.455	0.397	0.333	0.357	0.443	0.402	0.409	0.468	0.394	0.434	0.425	0.385	0.356	0.351	0.386	0.444	0.444	0.468	0.33	0.312	0.4	0.397	0.406	0.453	0.388	0.37	0.389	0.388	0.319	0.365
912	0.174	0.182	0.132	0.276	0.11	0.104	0.132	0.217	0.148	0.145	0.147	0.595	0.254	0.286	0.212	0.22	0.211	0.235	0.245	0.561	0.439	0.182	0.199	0.208	0.186	0.21	0.233	0.143	0.213	0.191	0.125	0.19	0.214	0.182	0.216	0.217	0.253	0.201	0.169	0.177	0.254	0.284	0.235	0.192	0.07	0.143	0.258	0.157	0.125
913	0.209	0.206	0.14	0.295	0.129	0.113	0.172	0.223	0.163	0.153	0.147	0.587	0.272	0.31	0.239	0.239	0.248	0.272	0.28	0.566	0.475	0.187	0.24	0.217	0.194	0.254	0.262	0.183	0.217	0.232	0.145	0.223	0.224	0.21	0.213	0.213	0.268	0.225	0.196	0.174	0.265	0.265	0.212	0.179	0.121	0.154	0.259	0.197	0.121
914	0.187	0.184	0.142	0.281	0.118	0.113	0.158	0.237	0.163	0.156	0.153	0.588	0.262	0.299	0.217	0.227	0.225	0.245	0.269	0.551	0.454	0.191	0.225	0.202	0.181	0.228	0.242	0.174	0.214	0.213	0.142	0.216	0.226	0.191	0.206	0.206	0.246	0.212	0.178	0.183	0.252	0.281	0.227	0.194	0.114	0.137	0.253	0.177	0.119
915	0.253	0.252	0.176	0.34	0.173	0.166	0.143	0.243	0.2	0.196	0.176	0.619	0.314	0.344	0.267	0.301	0.273	0.307	0.312	0.523	0.429	0.156	0.179	0.253	0.245	0.295	0.301	0.211	0.259	0.288	0.192	0.162	0.161	0.262	0.25	0.25	0.3	0.169	0.15	0.22	0.216	0.202	0.268	0.23	0.196	0.187	0.204	0.161	0.145
916	0.257	0.259	0.177	0.337	0.18	0.178	0.147	0.254	0.211	0.192	0.185	0.623	0.326	0.347	0.27	0.302	0.276	0.312	0.32	0.521	0.431	0.16	0.181	0.256	0.245	0.3	0.3	0.218	0.257	0.3	0.208	0.16	0.161	0.26	0.251	0.248	0.293	0.162	0.158	0.228	0.223	0.203	0.275	0.244	0.211	0.194	0.209	0.168	0.15
917	0.228	0.24	0.231	0.377	0.206	0.235	0.226	0.188	0.219	0.264	0.218	0.604	0.311	0.354	0.259	0.304	0.258	0.269	0.324	0.597	0.486	0.273	0.271	0.143	0.243	0.292	0.211	0.228	0.192	0.265	0.228	0.265	0.274	0.283	0.107	0.107	0.206	0.273	0.305	0.133	0.15	0.15	0.009	0.22	0.228	0.226	0.151	0.296	0.189
918	0.268	0.267	0.26	0.326	0.207	0.265	0.189	0.207	0.261	0.257	0.254	0.585	0.314	0.326	0.28	0.28	0.282	0.316	0.348	0.557	0.405	0.233	0.221	0.3	0.294	0.281	0.321	0.254	0.295	0.287	0.256	0.205	0.204	0.266	0.293	0.295	0.322	0.221	0.232	0.258	0.241	0.236	0.307	0.164	0.257	0.276	0.235	0.227	0.241
919	0.231	0.233	0.201	0.359	0.19	0.206	0.21	0.23	0.204	0.235	0.2	0.619	0.304	0.348	0.246	0.296	0.252	0.253	0.312	0.587	0.473	0.247	0.262	0.104	0.233	0.29	0.197	0.22	0.188	0.263	0.215	0.248	0.248	0.268	0.061	0.059	0.2	0.264	0.296	0.152	0.146	0.155	0.08	0.251	0.222	0.213	0.129	0.277	0.197
920	0.237	0.24	0.23	0.356	0.196	0.234	0.216	0.205	0.209	0.253	0.222	0.621	0.331	0.313	0.271	0.302	0.269	0.272	0.334	0.569	0.465	0.276	0.257	0.183	0.249	0.295	0.216	0.204	0.185	0.256	0.241	0.251	0.26	0.276	0.17	0.169	0.207	0.252	0.293	0.197	0.197	0.225	0.14	0.217	0.233	0.22	0.194	0.282	0.208
921	0.217	0.215	0.213	0.274	0.162	0.208	0.208	0.178	0.195	0.199	0.204	0.554	0.277	0.268	0.247	0.222	0.242	0.26	0.312	0.585	0.449	0.274	0.259	0.256	0.235	0.23	0.262	0.204	0.243	0.231	0.213	0.244	0.256	0.2	0.25	0.253	0.251	0.259	0.281	0.193	0.285	0.294	0.254	0.12	0.209	0.217	0.294	0.276	0.177
922	0.29	0.308	0.283	0.403	0.272	0.291	0.272	0.249	0.279	0.303	0.264	0.53	0.381	0.403	0.319	0.379	0.325	0.323	0.408	0.467	0.415	0.296	0.296	0.304	0.303	0.373	0.346	0.285	0.317	0.321	0.302	0.279	0.29	0.347	0.276	0.275	0.344	0.282	0.317	0.231	0.289	0.278	0.246	0.284	0.302	0.28	0.294	0.314	0.243
923	0.226	0.217	0.238	0.259	0.201	0.245	0.229	0.288	0.242	0.235	0.232	0.578	0.255	0.283	0.234	0.085	0.232	0.233	0.272	0.604	0.423	0.295	0.274	0.282	0.233	0.173	0.252	0.228	0.282	0.202	0.244	0.262	0.286	0.198	0.29	0.288	0.306	0.283	0.29	0.257	0.326	0.351	0.313	0.231	0.232	0.226	0.329	0.279	0.223
924	0.23	0.221	0.241	0.26	0.204	0.247	0.23	0.29	0.245	0.239	0.235	0.578	0.256	0.284	0.237	0.084	0.236	0.237	0.274	0.603	0.424	0.295	0.276	0.284	0.236	0.174	0.255	0.231	0.284	0.206	0.247	0.265	0.287	0.199	0.292	0.291	0.309	0.285	0.289	0.259	0.328	0.352	0.316	0.233	0.235	0.23	0.331	0.28	0.227
925	0.304	0.307	0.327	0.325	0.31	0.338	0.261	0.331	0.329	0.334	0.329	0.575	0.265	0.315	0.298	0.258	0.301	0.327	0.327	0.572	0.381	0.284	0.279	0.348	0.321	0.261	0.342	0.329	0.358	0.287	0.305	0.287	0.283	0.283	0.348	0.347	0.384	0.29	0.299	0.34	0.306	0.334	0.382	0.307	0.337	0.331	0.306	0.28	0.326
926	0.32	0.31	0.32	0.332	0.284	0.318	0.322	0.321	0.316	0.313	0.32	0.468	0.304	0.283	0.343	0.316	0.331	0.328	0.32	0.556	0.449	0.345	0.361	0.374	0.332	0.329	0.348	0.312	0.351	0.305	0.29	0.353	0.361	0.324	0.365	0.362	0.359	0.345	0.359	0.335	0.396	0.426	0.365	0.297	0.305	0.313	0.408	0.349	0.3
927	0.285	0.289	0.274	0.315	0.274	0.305	0.309	0.303	0.281	0.286	0.28	0.569	0.277	0.266	0.304	0.317	0.31	0.327	0.316	0.602	0.471	0.34	0.347	0.231	0.289	0.304	0.245	0.29	0.268	0.315	0.273	0.338	0.347	0.291	0.227	0.227	0.252	0.346	0.372	0.277	0.27	0.291	0.22	0.307	0.314	0.31	0.277	0.358	0.303
928	0.238	0.241	0.231	0.357	0.197	0.236	0.217	0.206	0.21	0.255	0.223	0.621	0.332	0.314	0.272	0.303	0.27	0.274	0.335	0.569	0.465	0.277	0.258	0.184	0.25	0.296	0.216	0.205	0.185	0.257	0.242	0.252	0.262	0.277	0.17	0.17	0.208	0.253	0.295	0.198	0.198	0.226	0.141	0.217	0.234	0.222	0.195	0.283	0.209
929	0.235	0.237	0.224	0.282	0.171	0.228	0.21	0.147	0.215	0.216	0.211	0.559	0.284	0.284	0.25	0.247	0.251	0.277	0.316	0.564	0.434	0.269	0.254	0.27	0.245	0.242	0.285	0.213	0.255	0.246	0.224	0.246	0.245	0.216	0.258	0.263	0.265	0.248	0.267	0.192	0.273	0.283	0.254	0.136	0.218	0.234	0.283	0.271	0.188
930	0.206	0.213	0.231	0.268	0.2	0.232	0.217	0.277	0.245	0.238	0.242	0.581	0.243	0.296	0.236	0	0.243	0.242	0.269	0.596	0.416	0.292	0.264	0.255	0.228	0.173	0.25	0.216	0.257	0.196	0.238	0.259	0.276	0.194	0.281	0.28	0.286	0.283	0.285	0.255	0.335	0.349	0.308	0.221	0.233	0.23	0.338	0.269	0.22
931	0.256	0.256	0.271	0.262	0.244	0.289	0.273	0.313	0.257	0.249	0.271	0.515	0.225	0.191	0.283	0.271	0.27	0.287	0.288	0.582	0.459	0.328	0.318	0.308	0.28	0.28	0.293	0.254	0.31	0.278	0.259	0.294	0.316	0.26	0.321	0.32	0.283	0.323	0.347	0.287	0.358	0.388	0.334	0.293	0.274	0.287	0.367	0.331	0.262
932	0.218	0.211	0.204	0.325	0.186	0.208	0.2	0.18	0.191	0.214	0.198	0.578	0.291	0.301	0.211	0.271	0.219	0.23	0.303	0.545	0.453	0.253	0.252	0.222	0.212	0.265	0.245	0.202	0.226	0.219	0.206	0.24	0.239	0.249	0.19	0.19	0.252	0.25	0.283	0.176	0.231	0.253	0.186	0.195	0.214	0.214	0.234	0.281	0.189
933	0.22	0.218	0.23	0.286	0.176	0.225	0.22	0.155	0.219	0.224	0.216	0.549	0.282	0.286	0.241	0.239	0.241	0.268	0.339	0.569	0.431	0.291	0.259	0.25	0.232	0.222	0.269	0.221	0.254	0.236	0.227	0.265	0.269	0.212	0.234	0.237	0.277	0.264	0.282	0.179	0.274	0.276	0.233	0.134	0.229	0.226	0.275	0.28	0.188
934	0.261	0.266	0.263	0.311	0.217	0.27	0.185	0.214	0.242	0.243	0.255	0.596	0.301	0.308	0.277	0.282	0.272	0.317	0.343	0.538	0.384	0.221	0.207	0.29	0.262	0.259	0.294	0.241	0.28	0.282	0.256	0.187	0.195	0.249	0.285	0.287	0.302	0.197	0.227	0.254	0.226	0.264	0.325	0.211	0.264	0.273	0.234	0.227	0.239
935	0.211	0.222	0.231	0.314	0.202	0.24	0.213	0.176	0.206	0.24	0.222	0.565	0.258	0.27	0.224	0.265	0.221	0.243	0.274	0.559	0.455	0.273	0.261	0.249	0.221	0.266	0.243	0.213	0.25	0.221	0.22	0.242	0.251	0.255	0.221	0.225	0.257	0.259	0.299	0.176	0.25	0.274	0.207	0.22	0.228	0.227	0.253	0.294	0.212
936	0.228	0.23	0.22	0.343	0.197	0.229	0.15	0.231	0.212	0.235	0.222	0.617	0.318	0.336	0.276	0.282	0.273	0.284	0.31	0.528	0.412	0.181	0.17	0.247	0.249	0.298	0.286	0.205	0.257	0.26	0.243	0.15	0.168	0.285	0.237	0.236	0.301	0.155	0.194	0.221	0.193	0.217	0.271	0.255	0.227	0.216	0.198	0.185	0.182
937	0.204	0.194	0.195	0.296	0.18	0.211	0.191	0.178	0.191	0.202	0.193	0.579	0.263	0.273	0.221	0.262	0.214	0.243	0.279	0.569	0.47	0.25	0.249	0.226	0.214	0.262	0.235	0.183	0.217	0.215	0.203	0.224	0.227	0.247	0.203	0.206	0.255	0.245	0.295	0.194	0.245	0.269	0.217	0.189	0.212	0.213	0.252	0.286	0.181
938	0.203	0.218	0.221	0.252	0.186	0.241	0.231	0.266	0.214	0.204	0.217	0.564	0.246	0.296	0.246	0.114	0.251	0.24	0.287	0.587	0.431	0.292	0.28	0.264	0.234	0.194	0.256	0.221	0.271	0.215	0.234	0.259	0.276	0.204	0.279	0.279	0.279	0.262	0.285	0.243	0.33	0.35	0.303	0.216	0.238	0.235	0.33	0.281	0.212
939	0.221	0.221	0.214	0.338	0.188	0.217	0.192	0.217	0.209	0.243	0.201	0.631	0.305	0.346	0.244	0.291	0.242	0.271	0.311	0.588	0.483	0.262	0.254	0.158	0.238	0.278	0.199	0.208	0.161	0.257	0.216	0.243	0.241	0.262	0.12	0.121	0.209	0.252	0.284	0.177	0.154	0.175	0.124	0.226	0.224	0.207	0.146	0.283	0.196
940	0.272	0.275	0.234	0.384	0.247	0.247	0.175	0.249	0.25	0.272	0.24	0.669	0.345	0.365	0.287	0.326	0.294	0.331	0.34	0.571	0.459	0.204	0.201	0.202	0.274	0.332	0.252	0.244	0.219	0.284	0.258	0.191	0.192	0.31	0.21	0.208	0.264	0.208	0.23	0.259	0.165	0.162	0.229	0.27	0.265	0.254	0.159	0.221	0.231
941	0.231	0.222	0.241	0.261	0.205	0.248	0.231	0.291	0.246	0.239	0.236	0.578	0.257	0.285	0.237	0.085	0.236	0.237	0.274	0.603	0.424	0.295	0.277	0.285	0.237	0.174	0.256	0.232	0.284	0.206	0.247	0.266	0.288	0.2	0.292	0.292	0.309	0.286	0.29	0.26	0.329	0.353	0.316	0.234	0.235	0.23	0.332	0.281	0.227
942	0.202	0.218	0.22	0.252	0.185	0.24	0.229	0.264	0.213	0.203	0.216	0.564	0.246	0.296	0.245	0.114	0.25	0.24	0.287	0.587	0.43	0.29	0.279	0.263	0.233	0.194	0.255	0.219	0.27	0.214	0.233	0.257	0.274	0.203	0.278	0.278	0.278	0.26	0.284	0.242	0.329	0.349	0.302	0.216	0.237	0.234	0.328	0.279	0.21
943	0.168	0.157	0.193	0.277	0.166	0.185	0.154	0.222	0.189	0.19	0.205	0.584	0.265	0.296	0.149	0.24	0.164	0.206	0.254	0.576	0.443	0.256	0.204	0.209	0.078	0.18	0.176	0.176	0.231	0.192	0.2	0.214	0.228	0.144	0.223	0.225	0.23	0.233	0.233	0.196	0.267	0.303	0.255	0.248	0.184	0.145	0.269	0.223	0.16
944	0.465	0.472	0.457	0.526	0.479	0.461	0.481	0.461	0.464	0.471	0.455	0.442	0.525	0.487	0.486	0.527	0.486	0.509	0.53	0.236	0.551	0.49	0.487	0.498	0.466	0.523	0.51	0.452	0.495	0.486	0.49	0.485	0.473	0.513	0.488	0.485	0.512	0.472	0.485	0.461	0.521	0.541	0.519	0.506	0.48	0.453	0.51	0.492	0.449
945	0.175	0.181	0.245	0.343	0.212	0.241	0.19	0.263	0.232	0.253	0.254	0.605	0.28	0.314	0.207	0.227	0.214	0.239	0.257	0.625	0.468	0.3	0.238	0.18	0.213	0.235	0.101	0.193	0.156	0.191	0.25	0.235	0.245	0.233	0.193	0.193	0.178	0.273	0.296	0.243	0.236	0.249	0.217	0.265	0.248	0.213	0.245	0.283	0.211
946	0.454	0.462	0.447	0.52	0.468	0.451	0.468	0.45	0.453	0.461	0.444	0.446	0.515	0.479	0.475	0.517	0.476	0.5	0.52	0.24	0.548	0.48	0.476	0.488	0.456	0.512	0.501	0.44	0.485	0.475	0.48	0.473	0.462	0.503	0.477	0.474	0.502	0.463	0.476	0.449	0.51	0.532	0.51	0.496	0.469	0.441	0.5	0.483	0.437
947	0.462	0.468	0.453	0.523	0.475	0.457	0.476	0.456	0.459	0.467	0.451	0.444	0.52	0.483	0.482	0.523	0.482	0.506	0.526	0.238	0.551	0.486	0.482	0.494	0.462	0.518	0.506	0.448	0.491	0.481	0.487	0.481	0.469	0.509	0.485	0.482	0.508	0.469	0.482	0.456	0.517	0.537	0.516	0.503	0.476	0.449	0.507	0.489	0.444
948	0.186	0.181	0.223	0.295	0.184	0.218	0.177	0.222	0.201	0.211	0.223	0.578	0.294	0.251	0.186	0.245	0.197	0.239	0.285	0.56	0.447	0.282	0.222	0.227	0.129	0.224	0.192	0.176	0.222	0.198	0.22	0.22	0.24	0.204	0.241	0.242	0.238	0.237	0.278	0.208	0.276	0.312	0.268	0.241	0.226	0.19	0.284	0.266	0.179
949	0.188	0.197	0.244	0.312	0.202	0.234	0.115	0.248	0.223	0.235	0.237	0.617	0.303	0.316	0.237	0.281	0.24	0.269	0.295	0.531	0.396	0.209	0.138	0.254	0.19	0.268	0.234	0.188	0.223	0.241	0.248	0.132	0.15	0.24	0.274	0.277	0.235	0.156	0.176	0.25	0.215	0.256	0.308	0.285	0.227	0.207	0.221	0.182	0.184
950	0.196	0.18	0.133	0.304	0.136	0.164	0.162	0.164	0.157	0.158	0.137	0.583	0.26	0.285	0.212	0.237	0.221	0.254	0.275	0.538	0.467	0.229	0.229	0.237	0.206	0.237	0.254	0.173	0.234	0.214	0.171	0.226	0.22	0.219	0.218	0.22	0.274	0.235	0.221	0.189	0.253	0.282	0.244	0.172	0.167	0.174	0.251	0.217	0.166
951	0.199	0.198	0.212	0.305	0.18	0.224	0.179	0.143	0.182	0.196	0.195	0.579	0.29	0.293	0.229	0.259	0.224	0.257	0.299	0.566	0.462	0.261	0.22	0.236	0.206	0.258	0.243	0.181	0.229	0.224	0.215	0.206	0.215	0.236	0.228	0.229	0.239	0.217	0.274	0.176	0.25	0.255	0.223	0.166	0.216	0.201	0.263	0.262	0.163
952	0.21	0.207	0.203	0.258	0.148	0.199	0.197	0.191	0.187	0.182	0.196	0.565	0.259	0.261	0.225	0.21	0.225	0.25	0.301	0.58	0.431	0.269	0.244	0.246	0.216	0.214	0.249	0.194	0.234	0.222	0.2	0.237	0.242	0.2	0.25	0.249	0.247	0.25	0.278	0.207	0.274	0.308	0.269	0.125	0.197	0.207	0.287	0.265	0.185
953	0.209	0.207	0.203	0.257	0.147	0.198	0.196	0.19	0.186	0.181	0.195	0.565	0.259	0.26	0.225	0.209	0.225	0.25	0.301	0.58	0.431	0.269	0.243	0.245	0.216	0.213	0.249	0.192	0.234	0.22	0.199	0.237	0.242	0.201	0.249	0.248	0.247	0.25	0.277	0.206	0.274	0.308	0.268	0.124	0.197	0.206	0.286	0.265	0.184
954	0.191	0.195	0.123	0.289	0.117	0.127	0.163	0.198	0.149	0.12	0.116	0.583	0.252	0.283	0.22	0.221	0.22	0.244	0.267	0.555	0.448	0.177	0.216	0.208	0.205	0.231	0.253	0.155	0.212	0.225	0.133	0.203	0.2	0.208	0.182	0.182	0.255	0.197	0.202	0.164	0.225	0.248	0.208	0.187	0.137	0.162	0.218	0.191	0.128
955	0.186	0.182	0.204	0.3	0.151	0.213	0.178	0.147	0.173	0.195	0.2	0.576	0.274	0.288	0.217	0.237	0.214	0.231	0.285	0.574	0.466	0.255	0.227	0.242	0.209	0.244	0.227	0.172	0.218	0.199	0.198	0.208	0.22	0.224	0.239	0.239	0.235	0.229	0.268	0.173	0.26	0.267	0.229	0.144	0.198	0.188	0.27	0.257	0.159
956	0.191	0.194	0.123	0.289	0.116	0.126	0.163	0.197	0.149	0.12	0.115	0.583	0.252	0.283	0.219	0.22	0.219	0.243	0.266	0.555	0.448	0.178	0.215	0.208	0.204	0.231	0.252	0.154	0.212	0.225	0.133	0.202	0.2	0.207	0.181	0.181	0.255	0.197	0.202	0.164	0.225	0.249	0.208	0.186	0.136	0.162	0.218	0.19	0.128
957	0.191	0.195	0.123	0.289	0.117	0.127	0.164	0.198	0.149	0.12	0.116	0.582	0.252	0.284	0.22	0.221	0.22	0.244	0.267	0.555	0.448	0.178	0.216	0.208	0.205	0.231	0.253	0.155	0.212	0.225	0.133	0.203	0.201	0.208	0.182	0.182	0.255	0.197	0.203	0.164	0.225	0.249	0.208	0.187	0.137	0.162	0.219	0.191	0.129
958	0.208	0.214	0.232	0.269	0.201	0.234	0.218	0.279	0.246	0.239	0.243	0.581	0.246	0.298	0.236	0	0.243	0.243	0.27	0.596	0.417	0.294	0.265	0.256	0.23	0.174	0.252	0.218	0.258	0.198	0.239	0.26	0.278	0.195	0.282	0.282	0.288	0.285	0.287	0.257	0.337	0.349	0.309	0.221	0.234	0.231	0.339	0.27	0.222
959	0.36	0.367	0.319	0.41	0.317	0.314	0.298	0.345	0.341	0.31	0.304	0.54	0.407	0.385	0.383	0.378	0.389	0.402	0.431	0.446	0.466	0.285	0.301	0.385	0.388	0.37	0.428	0.339	0.384	0.392	0.325	0.3	0.293	0.367	0.365	0.365	0.42	0.29	0.299	0.332	0.323	0.32	0.365	0.325	0.321	0.347	0.318	0.298	0.311
960	0.191	0.195	0.123	0.289	0.117	0.126	0.164	0.198	0.149	0.12	0.116	0.583	0.252	0.283	0.22	0.221	0.22	0.244	0.267	0.555	0.449	0.177	0.216	0.208	0.205	0.231	0.253	0.155	0.212	0.225	0.133	0.203	0.2	0.208	0.181	0.182	0.255	0.197	0.203	0.165	0.225	0.249	0.208	0.187	0.137	0.162	0.219	0.191	0.128
961	0.185	0.18	0.201	0.312	0.149	0.207	0.191	0.209	0.189	0.206	0.203	0.625	0.287	0.287	0.235	0.237	0.241	0.25	0.29	0.597	0.477	0.265	0.22	0.178	0.203	0.262	0.196	0.175	0.169	0.2	0.218	0.224	0.227	0.244	0.19	0.192	0.198	0.221	0.273	0.202	0.228	0.261	0.211	0.208	0.213	0.187	0.235	0.256	0.17
962	0.203	0.218	0.221	0.252	0.186	0.241	0.231	0.266	0.214	0.204	0.217	0.564	0.247	0.296	0.245	0.115	0.251	0.24	0.288	0.587	0.431	0.292	0.28	0.264	0.234	0.195	0.256	0.221	0.271	0.215	0.234	0.259	0.276	0.204	0.279	0.279	0.279	0.262	0.285	0.243	0.33	0.35	0.303	0.216	0.238	0.235	0.33	0.28	0.211
963	0.203	0.218	0.221	0.251	0.186	0.241	0.231	0.265	0.214	0.204	0.217	0.565	0.246	0.296	0.245	0.114	0.251	0.24	0.288	0.587	0.431	0.292	0.28	0.263	0.234	0.195	0.256	0.221	0.271	0.215	0.234	0.259	0.276	0.204	0.278	0.279	0.279	0.262	0.285	0.243	0.33	0.35	0.303	0.216	0.238	0.235	0.33	0.28	0.211
964	0.189	0.194	0.122	0.289	0.116	0.125	0.162	0.198	0.148	0.12	0.115	0.581	0.25	0.282	0.218	0.22	0.217	0.243	0.265	0.556	0.447	0.177	0.215	0.207	0.203	0.231	0.251	0.153	0.211	0.224	0.131	0.202	0.199	0.206	0.181	0.181	0.255	0.196	0.202	0.164	0.226	0.249	0.208	0.187	0.135	0.16	0.219	0.191	0.127
965	0.188	0.185	0.102	0.266	0.09	0.114	0.156	0.224	0.098	0.055	0.085	0.59	0.25	0.277	0.206	0.224	0.211	0.236	0.26	0.563	0.457	0.162	0.207	0.202	0.187	0.227	0.242	0.154	0.21	0.215	0.116	0.192	0.198	0.193	0.199	0.199	0.235	0.198	0.198	0.171	0.235	0.26	0.229	0.183	0.12	0.149	0.234	0.191	0.129
966	0.198	0.196	0.091	0.261	0.105	0.123	0.167	0.235	0.09	0.044	0.072	0.587	0.264	0.289	0.216	0.242	0.221	0.249	0.278	0.552	0.47	0.177	0.212	0.21	0.19	0.237	0.255	0.16	0.216	0.231	0.121	0.195	0.201	0.2	0.204	0.202	0.249	0.211	0.202	0.186	0.249	0.275	0.24	0.192	0.124	0.16	0.245	0.194	0.139
967	0.173	0.174	0.131	0.271	0.126	0.146	0.126	0.202	0.127	0.147	0.142	0.603	0.261	0.293	0.197	0.234	0.198	0.227	0.236	0.577	0.452	0.194	0.183	0.187	0.165	0.23	0.21	0.124	0.184	0.212	0.13	0.161	0.179	0.204	0.191	0.194	0.207	0.176	0.212	0.155	0.22	0.256	0.216	0.202	0.134	0.13	0.233	0.202	0.089
968	0.258	0.27	0.229	0.299	0.209	0.239	0.273	0.282	0.23	0.226	0.235	0.499	0.283	0.326	0.286	0.272	0.291	0.295	0.32	0.598	0.333	0.272	0.315	0.256	0.261	0.247	0.3	0.261	0.322	0.27	0.219	0.294	0.317	0.235	0.247	0.247	0.314	0.298	0.314	0.208	0.308	0.315	0.278	0.254	0.247	0.258	0.298	0.293	0.245
969	0.196	0.209	0.175	0.254	0.159	0.197	0.208	0.235	0.186	0.181	0.165	0.564	0.252	0.31	0.24	0.162	0.249	0.255	0.295	0.564	0.426	0.235	0.267	0.235	0.23	0.207	0.27	0.209	0.251	0.229	0.192	0.245	0.25	0.2	0.236	0.238	0.277	0.255	0.261	0.215	0.291	0.3	0.255	0.198	0.206	0.214	0.278	0.251	0.195
970	0.203	0.219	0.222	0.252	0.187	0.241	0.232	0.266	0.215	0.205	0.218	0.565	0.247	0.296	0.246	0.114	0.252	0.241	0.288	0.588	0.431	0.292	0.281	0.264	0.234	0.195	0.257	0.221	0.272	0.215	0.235	0.259	0.277	0.204	0.279	0.279	0.28	0.263	0.286	0.243	0.331	0.35	0.304	0.216	0.239	0.235	0.331	0.281	0.212
971	0.154	0.153	0.101	0.263	0.094	0.113	0.108	0.189	0.115	0.116	0.103	0.595	0.242	0.274	0.163	0.214	0.163	0.205	0.232	0.577	0.432	0.154	0.172	0.161	0.155	0.206	0.211	0.119	0.16	0.182	0.092	0.155	0.157	0.174	0.157	0.159	0.201	0.158	0.191	0.138	0.201	0.217	0.185	0.172	0.11	0.13	0.196	0.177	0.094
972	0.177	0.174	0.134	0.259	0.126	0.129	0.143	0.226	0.163	0.145	0.137	0.563	0.229	0.258	0.198	0.235	0.205	0.219	0.247	0.566	0.419	0.176	0.224	0.207	0.174	0.208	0.233	0.176	0.213	0.206	0.135	0.215	0.217	0.184	0.206	0.205	0.225	0.216	0.191	0.191	0.257	0.28	0.216	0.207	0.148	0.145	0.247	0.202	0.135
973	0.212	0.204	0.199	0.333	0.179	0.205	0.187	0.225	0.194	0.216	0.202	0.625	0.298	0.336	0.229	0.276	0.231	0.255	0.305	0.61	0.493	0.236	0.246	0.117	0.218	0.273	0.175	0.204	0.153	0.242	0.207	0.236	0.228	0.244	0.074	0.078	0.192	0.246	0.283	0.174	0.147	0.167	0.135	0.236	0.222	0.202	0.141	0.266	0.181
974	0.234	0.215	0.2	0.327	0.18	0.208	0.203	0.244	0.198	0.229	0.192	0.637	0.298	0.341	0.232	0.294	0.234	0.261	0.294	0.604	0.504	0.237	0.252	0.131	0.231	0.272	0.189	0.211	0.176	0.259	0.212	0.242	0.239	0.262	0.105	0.105	0.217	0.239	0.289	0.173	0.156	0.174	0.129	0.235	0.221	0.199	0.149	0.272	0.193
975	0.285	0.261	0.228	0.305	0.203	0.239	0.179	0.252	0.233	0.239	0.222	0.611	0.312	0.307	0.286	0.274	0.291	0.307	0.344	0.537	0.398	0.196	0.202	0.285	0.277	0.284	0.307	0.242	0.276	0.286	0.247	0.192	0.189	0.271	0.272	0.271	0.313	0.204	0.234	0.252	0.208	0.23	0.304	0.204	0.25	0.246	0.211	0.215	0.243
976	0.406	0.4	0.394	0.457	0.394	0.41	0.349	0.402	0.378	0.395	0.381	0.481	0.468	0.463	0.415	0.436	0.427	0.399	0.458	0.374	0.416	0.36	0.352	0.43	0.405	0.46	0.436	0.398	0.426	0.418	0.407	0.347	0.337	0.444	0.41	0.408	0.429	0.343	0.366	0.388	0.366	0.375	0.42	0.427	0.432	0.389	0.369	0.388	0.387
977	0.175	0.174	0.126	0.286	0.123	0.139	0.129	0.21	0.137	0.147	0.133	0.598	0.261	0.293	0.186	0.241	0.186	0.228	0.248	0.578	0.448	0.18	0.187	0.174	0.178	0.234	0.227	0.139	0.179	0.207	0.115	0.169	0.171	0.203	0.18	0.181	0.219	0.18	0.219	0.156	0.22	0.231	0.203	0.198	0.146	0.151	0.212	0.199	0.111
978	0.176	0.179	0.211	0.272	0.165	0.22	0.196	0.217	0.163	0.197	0.197	0.557	0.267	0.271	0.231	0.26	0.222	0.221	0.266	0.557	0.462	0.271	0.243	0.228	0.207	0.255	0.236	0.203	0.231	0.22	0.225	0.234	0.241	0.238	0.209	0.209	0.219	0.232	0.27	0.179	0.255	0.289	0.213	0.231	0.205	0.194	0.262	0.274	0.182
979	0.193	0.196	0.229	0.28	0.185	0.239	0.216	0.231	0.18	0.213	0.214	0.551	0.277	0.278	0.246	0.275	0.235	0.233	0.278	0.556	0.465	0.288	0.26	0.246	0.224	0.269	0.251	0.22	0.248	0.236	0.243	0.249	0.258	0.253	0.226	0.227	0.231	0.245	0.286	0.195	0.271	0.303	0.226	0.247	0.224	0.212	0.278	0.291	0.199
980	0.187	0.178	0.103	0.284	0.1	0.106	0.147	0.202	0.135	0.116	0.097	0.596	0.254	0.288	0.206	0.217	0.212	0.23	0.264	0.559	0.444	0.161	0.213	0.193	0.185	0.225	0.244	0.152	0.202	0.214	0.121	0.19	0.191	0.19	0.175	0.176	0.245	0.194	0.201	0.157	0.221	0.236	0.198	0.168	0.122	0.143	0.218	0.185	0.124
981	0.175	0.176	0.178	0.314	0.135	0.17	0.163	0.175	0.144	0.176	0.162	0.619	0.278	0.303	0.215	0.255	0.214	0.231	0.286	0.589	0.457	0.221	0.217	0.13	0.176	0.236	0.167	0.164	0.171	0.208	0.169	0.197	0.215	0.223	0.116	0.116	0.189	0.218	0.245	0.119	0.143	0.183	0.1	0.201	0.17	0.164	0.141	0.231	0.138
982	0.198	0.192	0.11	0.27	0.108	0.127	0.166	0.206	0.118	0.093	0.101	0.572	0.263	0.299	0.21	0.238	0.214	0.238	0.276	0.564	0.474	0.178	0.22	0.194	0.194	0.235	0.248	0.172	0.224	0.223	0.137	0.203	0.209	0.203	0.185	0.184	0.259	0.219	0.219	0.149	0.233	0.236	0.193	0.17	0.139	0.156	0.226	0.2	0.132
983	0.177	0.161	0.112	0.288	0.099	0.141	0.141	0.181	0.121	0.144	0.117	0.61	0.252	0.292	0.194	0.234	0.203	0.223	0.252	0.572	0.469	0.165	0.2	0.167	0.168	0.237	0.225	0.141	0.195	0.206	0.148	0.179	0.172	0.212	0.163	0.161	0.235	0.19	0.222	0.113	0.181	0.219	0.18	0.167	0.161	0.132	0.168	0.21	0.129
984	0.309	0.316	0.314	0.324	0.305	0.345	0.288	0.312	0.313	0.311	0.314	0.568	0.281	0.271	0.309	0.314	0.31	0.318	0.335	0.526	0.412	0.3	0.307	0.355	0.313	0.296	0.332	0.317	0.368	0.302	0.301	0.282	0.303	0.301	0.346	0.348	0.351	0.288	0.321	0.312	0.321	0.333	0.358	0.306	0.333	0.344	0.322	0.31	0.324
985	0.204	0.211	0.228	0.268	0.197	0.23	0.213	0.275	0.242	0.235	0.239	0.582	0.243	0.296	0.233	0	0.24	0.239	0.268	0.596	0.416	0.29	0.261	0.252	0.226	0.173	0.248	0.214	0.254	0.194	0.235	0.257	0.274	0.193	0.278	0.278	0.284	0.281	0.283	0.253	0.332	0.345	0.305	0.219	0.23	0.227	0.336	0.267	0.218
986	0.096	0.088	0.065	0.236	0.049	0.055	0.059	0.126	0.057	0.077	0.062	0.611	0.21	0.254	0.123	0.173	0.129	0.163	0.207	0.588	0.453	0.123	0.124	0.126	0.084	0.161	0.15	0.064	0.133	0.128	0.08	0.114	0.122	0.122	0.131	0.132	0.169	0.122	0.134	0.079	0.174	0.192	0.142	0.122	0.068	0.053	0.171	0.129	0.047
987	0.248	0.248	0.173	0.303	0.184	0.188	0.149	0.281	0.185	0.183	0.155	0.611	0.292	0.327	0.272	0.298	0.267	0.303	0.294	0.527	0.41	0.099	0.182	0.259	0.246	0.288	0.311	0.218	0.278	0.278	0.177	0.16	0.173	0.27	0.257	0.254	0.318	0.16	0.168	0.238	0.21	0.239	0.281	0.258	0.187	0.22	0.2	0.159	0.205
988	0.211	0.213	0.131	0.265	0.127	0.133	0.182	0.247	0.153	0.131	0.118	0.57	0.252	0.286	0.226	0.251	0.228	0.251	0.261	0.556	0.442	0.152	0.231	0.236	0.211	0.243	0.266	0.17	0.226	0.232	0.104	0.208	0.216	0.219	0.232	0.231	0.263	0.208	0.215	0.199	0.264	0.299	0.253	0.206	0.131	0.168	0.262	0.19	0.16
989	0.189	0.192	0.121	0.26	0.12	0.134	0.162	0.243	0.143	0.13	0.127	0.575	0.231	0.272	0.213	0.239	0.22	0.248	0.242	0.575	0.43	0.156	0.216	0.218	0.191	0.233	0.252	0.16	0.217	0.219	0.096	0.209	0.204	0.2	0.224	0.22	0.254	0.217	0.204	0.199	0.269	0.293	0.247	0.206	0.133	0.177	0.262	0.201	0.154
990	0.191	0.178	0.209	0.246	0.185	0.203	0.179	0.237	0.201	0.218	0.204	0.57	0.234	0.302	0.033	0.242	0.041	0.163	0.24	0.583	0.459	0.265	0.227	0.229	0.165	0.12	0.203	0.194	0.231	0.171	0.202	0.234	0.241	0.175	0.235	0.235	0.245	0.253	0.272	0.219	0.284	0.296	0.264	0.257	0.201	0.192	0.284	0.251	0.196
991	0.18	0.176	0.197	0.295	0.143	0.205	0.17	0.143	0.166	0.189	0.192	0.578	0.268	0.283	0.21	0.231	0.208	0.225	0.28	0.575	0.464	0.248	0.22	0.236	0.202	0.238	0.219	0.166	0.21	0.192	0.189	0.201	0.212	0.217	0.231	0.233	0.23	0.222	0.261	0.166	0.252	0.261	0.224	0.14	0.191	0.18	0.263	0.251	0.152
992	0.172	0.174	0.163	0.308	0.123	0.168	0.141	0.151	0.143	0.186	0.153	0.62	0.278	0.271	0.208	0.246	0.207	0.222	0.286	0.566	0.447	0.216	0.195	0.153	0.183	0.236	0.187	0.139	0.156	0.196	0.175	0.187	0.198	0.213	0.142	0.143	0.183	0.192	0.232	0.137	0.173	0.206	0.127	0.162	0.166	0.154	0.17	0.22	0.137
993	0.107	0.116	0.086	0.254	0.059	0.079	0.077	0.159	0.088	0.102	0.077	0.6	0.221	0.253	0.145	0.188	0.148	0.187	0.229	0.564	0.44	0.145	0.149	0.154	0.116	0.169	0.174	0.098	0.161	0.151	0.095	0.143	0.151	0.142	0.158	0.161	0.193	0.155	0.14	0.109	0.189	0.225	0.173	0.151	0.082	0.076	0.186	0.138	0.071
994	0.188	0.192	0.121	0.288	0.113	0.124	0.16	0.195	0.146	0.118	0.113	0.584	0.251	0.281	0.216	0.219	0.216	0.241	0.265	0.555	0.448	0.175	0.212	0.205	0.201	0.229	0.249	0.151	0.209	0.221	0.131	0.199	0.198	0.204	0.179	0.18	0.252	0.195	0.2	0.161	0.222	0.247	0.206	0.185	0.134	0.159	0.217	0.189	0.126
995	0.203	0.21	0.229	0.266	0.2	0.23	0.214	0.277	0.242	0.236	0.239	0.583	0.245	0.296	0.234	0.01	0.241	0.239	0.266	0.595	0.421	0.291	0.263	0.253	0.224	0.176	0.246	0.214	0.255	0.194	0.237	0.258	0.273	0.191	0.279	0.28	0.286	0.282	0.282	0.253	0.331	0.344	0.307	0.22	0.233	0.226	0.337	0.268	0.219
996	0.129	0.131	0.075	0.246	0.062	0.081	0.097	0.156	0.093	0.076	0.07	0.594	0.208	0.244	0.157	0.166	0.159	0.191	0.222	0.569	0.429	0.14	0.159	0.154	0.138	0.17	0.189	0.096	0.158	0.163	0.087	0.145	0.15	0.149	0.144	0.144	0.199	0.148	0.16	0.115	0.187	0.214	0.17	0.136	0.086	0.101	0.184	0.147	0.072
997	0.123	0.122	0.089	0.22	0.061	0.09	0.095	0.124	0.092	0.082	0.081	0.608	0.205	0.23	0.147	0.136	0.151	0.183	0.234	0.611	0.444	0.175	0.16	0.121	0.129	0.149	0.139	0.093	0.11	0.147	0.094	0.152	0.157	0.118	0.122	0.122	0.142	0.167	0.182	0.115	0.171	0.193	0.138	0.078	0.091	0.11	0.179	0.172	0.085
998	0.591	0.586	0.586	0.553	0.589	0.585	0.573	0.591	0.601	0.588	0.583	0.345	0.566	0.532	0.617	0.599	0.61	0.583	0.613	0.267	0.42	0.548	0.557	0.653	0.612	0.59	0.652	0.601	0.65	0.586	0.585	0.564	0.551	0.597	0.651	0.647	0.645	0.542	0.524	0.612	0.6	0.605	0.641	0.589	0.598	0.592	0.594	0.547	0.607
999	0.165	0.158	0.22	0.297	0.187	0.218	0.162	0.225	0.203	0.222	0.23	0.585	0.275	0.266	0.16	0.237	0.165	0.213	0.248	0.579	0.436	0.283	0.203	0.214	0.14	0.185	0.179	0.181	0.208	0.166	0.218	0.216	0.233	0.168	0.232	0.235	0.225	0.235	0.267	0.212	0.266	0.297	0.262	0.234	0.218	0.187	0.273	0.249	0.185
1000	0.187	0.184	0.175	0.304	0.154	0.187	0.166	0.18	0.153	0.18	0.169	0.589	0.281	0.299	0.219	0.257	0.22	0.245	0.274	0.584	0.457	0.226	0.219	0.201	0.177	0.24	0.235	0.163	0.225	0.221	0.172	0.196	0.21	0.213	0.193	0.195	0.246	0.21	0.246	0.13	0.236	0.236	0.19	0.19	0.18	0.17	0.229	0.235	0.125
1001	0.163	0.154	0.102	0.266	0.114	0.126	0.125	0.191	0.109	0.128	0.093	0.602	0.259	0.294	0.183	0.234	0.19	0.221	0.255	0.562	0.462	0.165	0.19	0.157	0.158	0.229	0.221	0.135	0.187	0.2	0.13	0.167	0.172	0.194	0.152	0.153	0.224	0.188	0.215	0.132	0.204	0.225	0.175	0.179	0.141	0.138	0.189	0.199	0.114
1002	0.267	0.264	0.282	0.379	0.246	0.283	0.191	0.233	0.257	0.269	0.26	0.648	0.358	0.359	0.302	0.331	0.292	0.326	0.345	0.565	0.449	0.241	0.226	0.235	0.277	0.331	0.23	0.25	0.23	0.288	0.27	0.197	0.204	0.319	0.196	0.199	0.257	0.215	0.251	0.261	0.156	0.181	0.236	0.28	0.282	0.277	0.154	0.24	0.252
1003	0.153	0.152	0.111	0.272	0.1	0.122	0.107	0.193	0.118	0.129	0.117	0.602	0.248	0.277	0.17	0.22	0.169	0.21	0.235	0.581	0.439	0.164	0.167	0.161	0.159	0.215	0.205	0.12	0.165	0.188	0.102	0.149	0.153	0.183	0.166	0.167	0.201	0.161	0.2	0.142	0.203	0.216	0.189	0.18	0.127	0.133	0.198	0.178	0.093
1004	0.098	0.101	0.09	0.219	0.058	0.091	0.081	0.135	0.064	0.083	0.077	0.591	0.204	0.222	0.148	0.18	0.142	0.157	0.204	0.571	0.434	0.156	0.145	0.141	0.119	0.174	0.165	0.092	0.142	0.144	0.104	0.128	0.14	0.144	0.127	0.128	0.157	0.136	0.169	0.09	0.173	0.209	0.14	0.133	0.087	0.088	0.177	0.164	0.07
1005	0.191	0.195	0.124	0.289	0.117	0.127	0.164	0.198	0.15	0.12	0.116	0.583	0.252	0.283	0.22	0.221	0.22	0.244	0.267	0.556	0.448	0.178	0.216	0.209	0.205	0.231	0.253	0.155	0.212	0.225	0.133	0.203	0.201	0.208	0.182	0.182	0.256	0.198	0.203	0.165	0.226	0.249	0.209	0.187	0.137	0.162	0.219	0.191	0.129
1006	0.281	0.295	0.319	0.354	0.297	0.309	0.238	0.333	0.306	0.322	0.317	0.579	0.298	0.362	0.304	0.322	0.305	0.317	0.185	0.558	0.433	0.257	0.258	0.331	0.3	0.335	0.316	0.298	0.318	0.283	0.292	0.256	0.264	0.327	0.351	0.351	0.324	0.253	0.264	0.322	0.309	0.338	0.376	0.355	0.295	0.299	0.319	0.274	0.284
1007	0.153	0.165	0.144	0.293	0.119	0.15	0.131	0.188	0.133	0.144	0.141	0.592	0.272	0.293	0.206	0.235	0.207	0.238	0.25	0.567	0.438	0.188	0.183	0.184	0.17	0.226	0.215	0.129	0.186	0.205	0.161	0.164	0.181	0.207	0.187	0.188	0.218	0.159	0.19	0.146	0.219	0.258	0.229	0.21	0.142	0.124	0.216	0.191	0.097
1008	0.192	0.201	0.151	0.303	0.123	0.132	0.148	0.226	0.173	0.16	0.166	0.566	0.275	0.297	0.232	0.244	0.242	0.253	0.269	0.555	0.442	0.216	0.214	0.223	0.188	0.224	0.25	0.158	0.211	0.218	0.154	0.206	0.213	0.196	0.235	0.236	0.251	0.207	0.172	0.178	0.271	0.276	0.228	0.198	0.137	0.128	0.272	0.165	0.098
1009	0.143	0.133	0.1	0.268	0.07	0.12	0.112	0.156	0.096	0.133	0.102	0.606	0.229	0.279	0.16	0.204	0.166	0.192	0.233	0.578	0.444	0.163	0.172	0.148	0.144	0.204	0.196	0.116	0.168	0.166	0.123	0.156	0.154	0.181	0.144	0.146	0.195	0.17	0.201	0.101	0.179	0.21	0.158	0.121	0.137	0.112	0.172	0.196	0.097
1010	0.184	0.173	0.186	0.243	0.149	0.194	0.172	0.244	0.19	0.187	0.18	0.585	0.23	0.259	0.197	0.067	0.197	0.201	0.244	0.603	0.417	0.243	0.228	0.235	0.188	0.151	0.215	0.179	0.235	0.169	0.195	0.215	0.236	0.166	0.24	0.24	0.265	0.236	0.245	0.205	0.28	0.306	0.266	0.194	0.186	0.179	0.281	0.236	0.17
1011	0.221	0.227	0.183	0.332	0.17	0.186	0.118	0.24	0.193	0.2	0.176	0.635	0.316	0.343	0.239	0.292	0.244	0.275	0.298	0.525	0.422	0.156	0.158	0.236	0.238	0.287	0.26	0.192	0.223	0.252	0.193	0.137	0.135	0.265	0.232	0.233	0.256	0.148	0.178	0.217	0.182	0.208	0.258	0.251	0.196	0.193	0.187	0.17	0.164
1012	0.195	0.187	0.121	0.266	0.104	0.131	0.162	0.216	0.113	0.087	0.103	0.584	0.278	0.288	0.22	0.235	0.223	0.233	0.279	0.554	0.451	0.174	0.212	0.203	0.185	0.224	0.235	0.154	0.227	0.213	0.129	0.185	0.202	0.195	0.183	0.18	0.24	0.201	0.204	0.157	0.224	0.26	0.216	0.188	0.129	0.145	0.231	0.194	0.138
1013	0.184	0.176	0.122	0.276	0.122	0.152	0.158	0.194	0.102	0.109	0.098	0.6	0.269	0.304	0.207	0.243	0.208	0.236	0.271	0.566	0.48	0.187	0.21	0.18	0.184	0.243	0.233	0.149	0.201	0.221	0.151	0.192	0.194	0.22	0.164	0.165	0.238	0.209	0.234	0.154	0.214	0.25	0.181	0.183	0.151	0.158	0.203	0.224	0.154
1014	0.172	0.163	0.204	0.264	0.172	0.201	0.153	0.224	0.181	0.2	0.203	0.586	0.25	0.293	0.091	0.23	0.102	0.179	0.234	0.583	0.448	0.253	0.195	0.212	0.12	0.132	0.175	0.168	0.213	0.165	0.198	0.203	0.225	0.152	0.223	0.227	0.231	0.218	0.25	0.192	0.258	0.288	0.248	0.239	0.192	0.169	0.27	0.231	0.172
1015	0.226	0.229	0.189	0.298	0.154	0.195	0.211	0.182	0.177	0.181	0.18	0.551	0.304	0.289	0.253	0.264	0.26	0.262	0.309	0.555	0.447	0.242	0.252	0.255	0.231	0.264	0.286	0.206	0.247	0.235	0.186	0.242	0.256	0.236	0.264	0.267	0.265	0.263	0.265	0.198	0.292	0.289	0.239	0.172	0.194	0.217	0.296	0.253	0.177
1016	0.306	0.314	0.265	0.372	0.25	0.253	0.207	0.26	0.266	0.259	0.256	0.647	0.382	0.37	0.307	0.35	0.309	0.333	0.381	0.55	0.435	0.223	0.234	0.235	0.302	0.321	0.257	0.279	0.245	0.303	0.253	0.221	0.225	0.301	0.2	0.197	0.287	0.244	0.224	0.274	0.15	0.157	0.238	0.296	0.25	0.278	0.155	0.226	0.282
1017	0.108	0.101	0.061	0.248	0.033	0.063	0.054	0.12	0.056	0.058	0.05	0.625	0.216	0.253	0.147	0.176	0.151	0.173	0.228	0.556	0.401	0.076	0.09	0.117	0.117	0.172	0.173	0.076	0.141	0.146	0.072	0.072	0.081	0.144	0.107	0.105	0.178	0.088	0.108	0.063	0.109	0.133	0.119	0.104	0.074	0.081	0.106	0.103	0.056
1018	0.087	0.088	0.063	0.236	0.04	0.064	0.039	0.137	0.057	0.062	0.064	0.631	0.211	0.237	0.135	0.161	0.143	0.178	0.208	0.566	0.417	0.101	0.073	0.114	0.085	0.16	0.148	0.044	0.101	0.136	0.073	0.057	0.06	0.125	0.131	0.131	0.15	0.084	0.105	0.092	0.141	0.182	0.166	0.129	0.075	0.068	0.139	0.097	0.043
1019	0.133	0.132	0.133	0.278	0.087	0.14	0.113	0.063	0.107	0.131	0.112	0.585	0.229	0.268	0.168	0.21	0.171	0.199	0.243	0.582	0.451	0.175	0.171	0.156	0.141	0.205	0.187	0.117	0.183	0.173	0.143	0.151	0.162	0.183	0.139	0.143	0.192	0.158	0.2	0.067	0.163	0.181	0.132	0.129	0.143	0.122	0.164	0.196	0.09
1020	0.179	0.186	0.097	0.269	0.098	0.124	0.157	0.222	0.109	0.077	0.084	0.581	0.245	0.293	0.208	0.233	0.208	0.24	0.26	0.55	0.457	0.173	0.208	0.205	0.187	0.227	0.253	0.154	0.213	0.218	0.121	0.191	0.196	0.196	0.207	0.205	0.246	0.202	0.198	0.175	0.251	0.271	0.236	0.191	0.125	0.164	0.24	0.192	0.135
1021	0.197	0.197	0.092	0.262	0.107	0.121	0.165	0.235	0.091	0.045	0.073	0.585	0.264	0.289	0.217	0.242	0.222	0.251	0.278	0.552	0.468	0.176	0.213	0.21	0.191	0.236	0.253	0.159	0.217	0.231	0.122	0.196	0.201	0.199	0.208	0.206	0.248	0.21	0.2	0.185	0.248	0.276	0.241	0.194	0.125	0.158	0.244	0.197	0.137
1022	0.088	0.085	0.049	0.229	0.05	0.067	0.04	0.118	0.051	0.061	0.048	0.627	0.202	0.237	0.12	0.167	0.126	0.168	0.207	0.577	0.426	0.107	0.102	0.102	0.095	0.163	0.144	0.061	0.113	0.127	0.077	0.085	0.088	0.13	0.104	0.105	0.153	0.104	0.132	0.085	0.144	0.17	0.139	0.112	0.077	0.066	0.139	0.123	0.048
1023	0.257	0.266	0.261	0.333	0.215	0.267	0.185	0.144	0.248	0.262	0.242	0.591	0.312	0.342	0.285	0.28	0.285	0.327	0.358	0.537	0.395	0.218	0.21	0.287	0.264	0.266	0.305	0.247	0.3	0.285	0.26	0.199	0.203	0.266	0.262	0.266	0.324	0.2	0.212	0.202	0.204	0.228	0.278	0.18	0.257	0.256	0.2	0.218	0.22
1024	0.204	0.197	0.145	0.27	0.113	0.152	0.163	0.205	0.134	0.117	0.131	0.607	0.27	0.29	0.229	0.238	0.229	0.252	0.277	0.562	0.449	0.201	0.21	0.209	0.201	0.247	0.245	0.161	0.221	0.225	0.154	0.189	0.208	0.206	0.219	0.219	0.234	0.209	0.217	0.172	0.238	0.265	0.24	0.166	0.145	0.173	0.241	0.211	0.142
1025	0.113	0.105	0.07	0.238	0.045	0.087	0.078	0.128	0.061	0.078	0.063	0.609	0.215	0.24	0.141	0.181	0.146	0.172	0.215	0.582	0.444	0.127	0.143	0.128	0.113	0.18	0.166	0.078	0.142	0.143	0.089	0.126	0.129	0.15	0.12	0.12	0.176	0.136	0.169	0.07	0.148	0.188	0.141	0.119	0.097	0.079	0.145	0.158	0.067
1026	0.178	0.166	0.13	0.288	0.097	0.132	0.145	0.163	0.131	0.114	0.106	0.598	0.261	0.286	0.192	0.225	0.2	0.225	0.278	0.543	0.458	0.19	0.204	0.196	0.187	0.216	0.244	0.162	0.214	0.184	0.139	0.205	0.203	0.198	0.182	0.183	0.256	0.206	0.198	0.148	0.218	0.252	0.202	0.139	0.135	0.14	0.21	0.186	0.147
1027	0.227	0.221	0.184	0.32	0.178	0.218	0.15	0.214	0.163	0.19	0.182	0.623	0.323	0.345	0.253	0.279	0.26	0.278	0.32	0.537	0.44	0.162	0.169	0.222	0.232	0.287	0.273	0.196	0.259	0.254	0.216	0.143	0.156	0.268	0.222	0.221	0.273	0.156	0.206	0.177	0.187	0.196	0.237	0.205	0.221	0.205	0.183	0.197	0.164
1028	0.119	0.114	0.047	0.228	0.053	0.066	0.084	0.16	0.045	0.029	0.034	0.604	0.215	0.248	0.148	0.185	0.152	0.186	0.221	0.572	0.443	0.126	0.14	0.13	0.117	0.175	0.179	0.079	0.143	0.155	0.071	0.12	0.128	0.138	0.13	0.13	0.177	0.141	0.151	0.105	0.181	0.215	0.165	0.134	0.071	0.087	0.176	0.141	0.062
1029	0.257	0.263	0.242	0.382	0.237	0.248	0.187	0.232	0.246	0.27	0.238	0.66	0.343	0.396	0.28	0.322	0.282	0.308	0.346	0.55	0.442	0.199	0.212	0.14	0.268	0.32	0.223	0.247	0.211	0.291	0.259	0.195	0.192	0.305	0.07	0.07	0.238	0.206	0.24	0.189	0.09	0.103	0.142	0.29	0.262	0.246	0.08	0.237	0.234
1030	0.181	0.166	0.116	0.291	0.103	0.144	0.146	0.184	0.125	0.149	0.121	0.61	0.256	0.295	0.198	0.238	0.207	0.227	0.255	0.572	0.47	0.168	0.204	0.17	0.173	0.241	0.229	0.145	0.199	0.211	0.152	0.184	0.176	0.217	0.165	0.163	0.24	0.194	0.227	0.115	0.184	0.22	0.181	0.17	0.165	0.135	0.17	0.214	0.134
1031	0.199	0.19	0.114	0.265	0.106	0.124	0.166	0.228	0.114	0.072	0.101	0.589	0.27	0.292	0.215	0.237	0.218	0.243	0.28	0.563	0.462	0.172	0.218	0.21	0.192	0.231	0.245	0.166	0.222	0.223	0.128	0.198	0.199	0.199	0.185	0.184	0.248	0.214	0.203	0.177	0.238	0.261	0.225	0.195	0.129	0.152	0.233	0.193	0.143
1032	0.165	0.15	0.104	0.279	0.087	0.13	0.125	0.171	0.111	0.134	0.106	0.611	0.242	0.279	0.18	0.221	0.188	0.21	0.243	0.575	0.463	0.158	0.184	0.159	0.158	0.223	0.211	0.125	0.182	0.192	0.136	0.163	0.159	0.199	0.154	0.153	0.222	0.178	0.211	0.105	0.175	0.212	0.17	0.157	0.148	0.122	0.164	0.201	0.116
1033	0.188	0.192	0.192	0.269	0.133	0.185	0.167	0.143	0.16	0.183	0.181	0.566	0.269	0.262	0.213	0.227	0.215	0.236	0.276	0.605	0.447	0.231	0.218	0.218	0.192	0.231	0.244	0.173	0.208	0.203	0.19	0.213	0.222	0.206	0.223	0.224	0.226	0.225	0.26	0.156	0.24	0.261	0.222	0.131	0.174	0.177	0.251	0.244	0.145
1034	0.229	0.214	0.226	0.295	0.169	0.224	0.206	0.16	0.219	0.217	0.218	0.553	0.286	0.284	0.257	0.235	0.252	0.271	0.324	0.565	0.422	0.263	0.247	0.265	0.25	0.231	0.283	0.217	0.26	0.244	0.227	0.241	0.249	0.22	0.266	0.27	0.284	0.25	0.26	0.204	0.285	0.282	0.268	0.117	0.223	0.228	0.281	0.254	0.194
1035	0.227	0.229	0.218	0.348	0.184	0.223	0.204	0.196	0.198	0.242	0.21	0.618	0.321	0.305	0.261	0.293	0.259	0.263	0.326	0.566	0.46	0.265	0.246	0.18	0.239	0.286	0.213	0.193	0.181	0.247	0.23	0.24	0.25	0.265	0.167	0.166	0.203	0.242	0.284	0.187	0.194	0.223	0.138	0.207	0.221	0.21	0.192	0.273	0.197
1036	0.182	0.166	0.116	0.291	0.103	0.144	0.147	0.184	0.125	0.149	0.121	0.609	0.256	0.295	0.198	0.238	0.207	0.227	0.255	0.572	0.47	0.167	0.204	0.17	0.173	0.241	0.229	0.145	0.199	0.211	0.152	0.184	0.176	0.216	0.166	0.164	0.24	0.194	0.227	0.115	0.184	0.22	0.182	0.17	0.165	0.135	0.17	0.214	0.134
1037	0.227	0.222	0.184	0.321	0.179	0.218	0.151	0.215	0.164	0.19	0.182	0.622	0.324	0.346	0.254	0.28	0.261	0.278	0.321	0.536	0.439	0.162	0.169	0.222	0.233	0.288	0.274	0.198	0.26	0.255	0.217	0.143	0.157	0.269	0.222	0.222	0.274	0.157	0.206	0.178	0.187	0.196	0.237	0.206	0.221	0.206	0.183	0.197	0.166
1038	0.239	0.248	0.247	0.323	0.2	0.245	0.257	0.207	0.225	0.239	0.238	0.589	0.297	0.33	0.265	0.272	0.267	0.282	0.332	0.624	0.469	0.303	0.295	0.164	0.245	0.255	0.206	0.252	0.211	0.278	0.249	0.281	0.305	0.241	0.162	0.162	0.213	0.29	0.333	0.163	0.199	0.201	0.147	0.193	0.249	0.248	0.204	0.315	0.236
1039	0.191	0.183	0.195	0.259	0.139	0.201	0.179	0.157	0.185	0.19	0.197	0.57	0.252	0.259	0.216	0.203	0.212	0.234	0.284	0.589	0.442	0.259	0.233	0.244	0.212	0.206	0.231	0.182	0.229	0.199	0.19	0.22	0.232	0.188	0.237	0.241	0.234	0.24	0.261	0.181	0.27	0.281	0.243	0.118	0.19	0.188	0.281	0.253	0.176
1040	0.18	0.176	0.116	0.27	0.135	0.133	0.144	0.214	0.137	0.149	0.123	0.598	0.235	0.275	0.202	0.236	0.203	0.234	0.225	0.584	0.439	0.16	0.2	0.185	0.173	0.243	0.222	0.143	0.191	0.207	0.11	0.186	0.179	0.205	0.183	0.183	0.233	0.192	0.214	0.159	0.23	0.254	0.212	0.196	0.148	0.152	0.215	0.208	0.11
1041	0.185	0.191	0.185	0.323	0.148	0.195	0.183	0.156	0.172	0.198	0.183	0.571	0.269	0.32	0.218	0.26	0.225	0.235	0.287	0.577	0.455	0.232	0.236	0.168	0.197	0.251	0.223	0.191	0.233	0.214	0.198	0.221	0.239	0.228	0.153	0.154	0.241	0.224	0.267	0.104	0.212	0.194	0.13	0.181	0.203	0.182	0.208	0.259	0.146
1042	0.189	0.186	0.132	0.277	0.118	0.136	0.162	0.231	0.156	0.141	0.138	0.58	0.241	0.273	0.215	0.233	0.215	0.231	0.25	0.57	0.43	0.168	0.212	0.214	0.206	0.224	0.251	0.167	0.212	0.214	0.118	0.205	0.218	0.192	0.206	0.207	0.251	0.204	0.208	0.184	0.254	0.268	0.239	0.19	0.133	0.16	0.246	0.188	0.149
1043	0.19	0.192	0.12	0.281	0.109	0.122	0.16	0.207	0.132	0.103	0.102	0.587	0.25	0.286	0.213	0.221	0.214	0.241	0.263	0.556	0.45	0.172	0.207	0.211	0.198	0.224	0.253	0.156	0.207	0.22	0.13	0.195	0.194	0.205	0.188	0.186	0.251	0.199	0.201	0.171	0.226	0.256	0.212	0.188	0.127	0.159	0.223	0.188	0.13
1044	0.264	0.281	0.241	0.351	0.227	0.231	0.182	0.275	0.277	0.249	0.241	0.658	0.332	0.34	0.311	0.307	0.306	0.333	0.344	0.561	0.409	0.193	0.218	0.22	0.296	0.316	0.274	0.263	0.212	0.283	0.215	0.212	0.212	0.298	0.219	0.221	0.267	0.222	0.211	0.28	0.175	0.203	0.252	0.266	0.233	0.263	0.172	0.195	0.247
1045	0.229	0.219	0.238	0.259	0.201	0.245	0.228	0.288	0.243	0.236	0.233	0.578	0.255	0.283	0.235	0.084	0.234	0.235	0.273	0.603	0.423	0.293	0.274	0.283	0.234	0.172	0.254	0.229	0.282	0.204	0.245	0.263	0.286	0.198	0.29	0.289	0.307	0.283	0.287	0.257	0.327	0.351	0.314	0.231	0.233	0.227	0.329	0.278	0.225
1046	0.249	0.258	0.215	0.33	0.202	0.208	0.157	0.258	0.251	0.22	0.21	0.652	0.319	0.326	0.289	0.293	0.287	0.312	0.326	0.551	0.405	0.165	0.194	0.217	0.266	0.295	0.262	0.237	0.209	0.266	0.194	0.187	0.188	0.276	0.216	0.217	0.264	0.193	0.183	0.253	0.163	0.199	0.252	0.255	0.212	0.233	0.159	0.17	0.224
1047	0.192	0.195	0.237	0.314	0.177	0.236	0.186	0.173	0.186	0.215	0.212	0.571	0.308	0.284	0.221	0.253	0.222	0.235	0.29	0.55	0.436	0.265	0.219	0.254	0.206	0.251	0.244	0.196	0.233	0.208	0.224	0.22	0.229	0.24	0.242	0.243	0.235	0.223	0.26	0.207	0.251	0.305	0.241	0.207	0.209	0.201	0.267	0.246	0.189
1048	0.309	0.298	0.331	0.377	0.277	0.323	0.275	0.267	0.292	0.331	0.326	0.507	0.362	0.323	0.325	0.388	0.317	0.334	0.346	0.522	0.488	0.278	0.284	0.317	0.316	0.371	0.314	0.275	0.294	0.323	0.288	0.279	0.279	0.358	0.303	0.3	0.299	0.276	0.324	0.281	0.282	0.309	0.277	0.311	0.319	0.296	0.287	0.314	0.284
1049	0.197	0.194	0.115	0.262	0.117	0.149	0.174	0.244	0.121	0.073	0.102	0.582	0.262	0.285	0.217	0.235	0.221	0.239	0.274	0.564	0.459	0.2	0.218	0.217	0.197	0.233	0.251	0.173	0.221	0.225	0.138	0.198	0.214	0.207	0.224	0.223	0.24	0.22	0.218	0.198	0.254	0.283	0.253	0.189	0.148	0.179	0.255	0.206	0.154
1050	0.192	0.191	0.19	0.283	0.128	0.188	0.18	0.136	0.183	0.196	0.18	0.564	0.271	0.275	0.223	0.216	0.228	0.25	0.299	0.583	0.445	0.242	0.237	0.231	0.211	0.213	0.256	0.187	0.229	0.207	0.194	0.23	0.24	0.191	0.219	0.224	0.247	0.238	0.242	0.166	0.262	0.266	0.227	0.112	0.177	0.18	0.257	0.231	0.157
1051	0.198	0.196	0.095	0.254	0.105	0.129	0.169	0.237	0.099	0.043	0.081	0.581	0.264	0.28	0.212	0.24	0.22	0.24	0.275	0.559	0.469	0.183	0.216	0.211	0.192	0.239	0.254	0.165	0.22	0.23	0.123	0.201	0.206	0.205	0.214	0.212	0.247	0.21	0.211	0.19	0.25	0.278	0.246	0.196	0.136	0.165	0.249	0.199	0.141
1052	0.189	0.198	0.18	0.312	0.154	0.2	0.17	0.118	0.162	0.194	0.166	0.573	0.255	0.31	0.213	0.264	0.216	0.253	0.285	0.58	0.469	0.222	0.233	0.198	0.192	0.253	0.229	0.183	0.215	0.233	0.186	0.215	0.206	0.24	0.17	0.173	0.244	0.214	0.259	0.118	0.203	0.217	0.159	0.177	0.212	0.189	0.191	0.266	0.141
1053	0.218	0.21	0.209	0.273	0.174	0.221	0.202	0.171	0.196	0.203	0.198	0.547	0.287	0.258	0.23	0.251	0.233	0.251	0.286	0.583	0.442	0.271	0.252	0.252	0.229	0.239	0.255	0.196	0.246	0.238	0.203	0.223	0.242	0.227	0.26	0.261	0.259	0.239	0.275	0.201	0.284	0.285	0.262	0.15	0.21	0.212	0.294	0.258	0.178
1054	0.153	0.141	0.092	0.262	0.04	0.092	0.107	0.162	0.098	0.096	0.091	0.593	0.229	0.271	0.175	0.19	0.179	0.191	0.248	0.572	0.434	0.139	0.176	0.161	0.153	0.193	0.206	0.122	0.179	0.168	0.103	0.166	0.167	0.165	0.159	0.161	0.217	0.171	0.177	0.1	0.19	0.206	0.17	0.117	0.111	0.11	0.183	0.172	0.098
1055	0.194	0.19	0.206	0.274	0.149	0.206	0.178	0.164	0.192	0.196	0.202	0.579	0.253	0.26	0.221	0.218	0.219	0.244	0.293	0.575	0.43	0.257	0.23	0.247	0.22	0.212	0.234	0.184	0.235	0.213	0.201	0.217	0.228	0.197	0.248	0.248	0.247	0.236	0.254	0.206	0.264	0.293	0.267	0.144	0.199	0.2	0.274	0.243	0.181
1056	0.217	0.23	0.22	0.364	0.196	0.223	0.215	0.203	0.209	0.253	0.208	0.616	0.298	0.343	0.248	0.295	0.247	0.258	0.312	0.584	0.477	0.264	0.261	0.133	0.23	0.282	0.2	0.218	0.183	0.254	0.22	0.256	0.264	0.272	0.094	0.095	0.194	0.266	0.297	0.145	0.142	0.164	0.028	0.233	0.218	0.214	0.143	0.287	0.193
1057	0.197	0.18	0.035	0.268	0.118	0.119	0.156	0.234	0.127	0.126	0.096	0.593	0.255	0.301	0.219	0.236	0.225	0.25	0.27	0.555	0.459	0.183	0.207	0.201	0.194	0.244	0.242	0.15	0.214	0.233	0.14	0.203	0.198	0.203	0.207	0.205	0.244	0.199	0.214	0.187	0.248	0.262	0.234	0.198	0.143	0.168	0.241	0.203	0.146
1058	0.214	0.207	0.195	0.288	0.185	0.229	0.176	0.176	0.191	0.196	0.194	0.58	0.302	0.286	0.237	0.261	0.237	0.262	0.298	0.566	0.464	0.262	0.226	0.243	0.215	0.271	0.25	0.182	0.234	0.229	0.214	0.209	0.21	0.25	0.255	0.255	0.255	0.224	0.27	0.205	0.261	0.266	0.262	0.198	0.232	0.218	0.271	0.257	0.174
1059	0.379	0.384	0.354	0.412	0.36	0.361	0.401	0.342	0.354	0.355	0.339	0.426	0.416	0.417	0.398	0.37	0.403	0.393	0.453	0.435	0.431	0.427	0.43	0.397	0.365	0.373	0.434	0.38	0.415	0.381	0.395	0.421	0.426	0.368	0.393	0.395	0.435	0.411	0.437	0.334	0.441	0.443	0.387	0.331	0.378	0.364	0.436	0.431	0.348
1060	0.284	0.286	0.268	0.35	0.239	0.259	0.2	0.278	0.29	0.26	0.263	0.648	0.348	0.344	0.324	0.326	0.321	0.339	0.347	0.556	0.415	0.202	0.227	0.242	0.296	0.322	0.274	0.274	0.235	0.295	0.245	0.223	0.223	0.305	0.239	0.241	0.279	0.227	0.216	0.292	0.184	0.222	0.286	0.286	0.257	0.276	0.181	0.204	0.27
1061	0.196	0.183	0.128	0.287	0.063	0.129	0.161	0.183	0.13	0.123	0.122	0.577	0.256	0.297	0.215	0.228	0.22	0.228	0.28	0.569	0.459	0.171	0.22	0.203	0.197	0.233	0.248	0.167	0.223	0.211	0.142	0.209	0.206	0.207	0.2	0.201	0.257	0.213	0.216	0.127	0.224	0.231	0.196	0.129	0.154	0.152	0.215	0.212	0.135
1062	0.249	0.257	0.244	0.372	0.226	0.243	0.232	0.192	0.234	0.268	0.236	0.631	0.313	0.337	0.26	0.304	0.263	0.271	0.328	0.587	0.474	0.274	0.281	0.155	0.257	0.303	0.215	0.235	0.193	0.256	0.251	0.264	0.267	0.284	0.131	0.135	0.214	0.277	0.315	0.184	0.185	0.192	0.117	0.233	0.267	0.243	0.17	0.311	0.226
1063	0.19	0.194	0.122	0.288	0.116	0.125	0.162	0.197	0.148	0.12	0.115	0.582	0.252	0.283	0.219	0.22	0.219	0.243	0.266	0.556	0.447	0.177	0.214	0.207	0.203	0.23	0.251	0.153	0.211	0.224	0.132	0.201	0.199	0.207	0.18	0.181	0.255	0.196	0.202	0.163	0.223	0.247	0.207	0.186	0.136	0.16	0.217	0.19	0.128
1064	0.268	0.274	0.282	0.388	0.257	0.291	0.199	0.241	0.253	0.288	0.264	0.641	0.344	0.385	0.298	0.338	0.292	0.32	0.347	0.561	0.442	0.223	0.23	0.204	0.268	0.333	0.225	0.27	0.232	0.309	0.274	0.208	0.216	0.323	0.166	0.168	0.25	0.225	0.257	0.223	0.11	0.138	0.18	0.301	0.283	0.277	0.117	0.253	0.262
1065	0.228	0.218	0.226	0.344	0.178	0.217	0.214	0.205	0.196	0.231	0.217	0.618	0.336	0.331	0.254	0.279	0.257	0.264	0.325	0.616	0.498	0.271	0.26	0.167	0.241	0.285	0.207	0.212	0.17	0.23	0.234	0.247	0.263	0.258	0.157	0.154	0.197	0.262	0.291	0.195	0.215	0.215	0.166	0.185	0.216	0.214	0.214	0.277	0.174
1066	0.197	0.182	0.132	0.289	0.064	0.134	0.169	0.188	0.133	0.124	0.123	0.576	0.257	0.299	0.218	0.233	0.223	0.228	0.286	0.569	0.46	0.175	0.223	0.205	0.2	0.236	0.253	0.172	0.228	0.216	0.142	0.212	0.209	0.208	0.201	0.202	0.262	0.22	0.218	0.13	0.229	0.232	0.195	0.129	0.157	0.156	0.217	0.216	0.136
1067	0.243	0.238	0.202	0.331	0.175	0.2	0.214	0.237	0.191	0.196	0.207	0.606	0.333	0.326	0.28	0.292	0.28	0.273	0.314	0.595	0.476	0.25	0.254	0.193	0.259	0.282	0.221	0.214	0.217	0.279	0.198	0.239	0.26	0.26	0.186	0.186	0.217	0.265	0.268	0.201	0.2	0.205	0.155	0.225	0.184	0.222	0.215	0.25	0.199
1068	0.147	0.141	0.146	0.271	0.111	0.159	0.12	0.161	0.13	0.157	0.137	0.61	0.248	0.248	0.165	0.226	0.164	0.201	0.242	0.604	0.465	0.198	0.185	0.127	0.156	0.215	0.15	0.136	0.132	0.168	0.16	0.176	0.176	0.198	0.113	0.113	0.166	0.178	0.225	0.141	0.159	0.191	0.137	0.163	0.157	0.151	0.159	0.214	0.126
1069	0.188	0.185	0.158	0.305	0.143	0.155	0.153	0.202	0.146	0.164	0.16	0.632	0.284	0.315	0.203	0.251	0.207	0.231	0.265	0.613	0.492	0.193	0.215	0.112	0.196	0.244	0.16	0.166	0.14	0.22	0.154	0.202	0.197	0.22	0.065	0.066	0.178	0.221	0.244	0.157	0.13	0.163	0.12	0.212	0.161	0.17	0.139	0.225	0.151
1070	0.238	0.23	0.21	0.363	0.183	0.212	0.215	0.238	0.2	0.241	0.205	0.624	0.327	0.347	0.258	0.3	0.261	0.277	0.322	0.585	0.464	0.247	0.267	0.138	0.246	0.295	0.213	0.226	0.179	0.264	0.227	0.255	0.261	0.274	0.101	0.1	0.213	0.258	0.292	0.172	0.156	0.172	0.101	0.233	0.232	0.215	0.145	0.279	0.197
1071	0.583	0.579	0.588	0.535	0.577	0.597	0.627	0.572	0.592	0.578	0.588	0.209	0.538	0.542	0.58	0.574	0.583	0.557	0.555	0.42	0.447	0.622	0.63	0.639	0.596	0.566	0.629	0.602	0.638	0.588	0.572	0.642	0.636	0.571	0.627	0.627	0.611	0.622	0.608	0.575	0.654	0.641	0.606	0.545	0.582	0.591	0.654	0.624	0.588
1072	0.245	0.233	0.25	0.35	0.215	0.254	0.244	0.25	0.232	0.252	0.251	0.604	0.338	0.349	0.263	0.295	0.263	0.266	0.328	0.608	0.467	0.283	0.282	0.166	0.242	0.282	0.202	0.234	0.202	0.262	0.246	0.27	0.278	0.267	0.14	0.14	0.213	0.269	0.32	0.196	0.203	0.201	0.148	0.245	0.256	0.236	0.201	0.3	0.215
1073	0.144	0.155	0.2	0.293	0.159	0.203	0.159	0.2	0.185	0.194	0.202	0.581	0.267	0.269	0.188	0.24	0.194	0.226	0.268	0.571	0.447	0.262	0.213	0.192	0.133	0.215	0.186	0.161	0.202	0.172	0.204	0.204	0.225	0.189	0.216	0.217	0.207	0.233	0.24	0.19	0.262	0.294	0.246	0.222	0.188	0.16	0.268	0.233	0.156
1074	0.231	0.243	0.234	0.38	0.211	0.239	0.231	0.191	0.224	0.268	0.222	0.602	0.314	0.358	0.262	0.307	0.262	0.271	0.326	0.598	0.488	0.277	0.275	0.144	0.246	0.294	0.212	0.232	0.194	0.269	0.233	0.269	0.278	0.287	0.108	0.108	0.208	0.277	0.309	0.135	0.152	0.15	0.009	0.224	0.233	0.23	0.154	0.299	0.192
1075	0.204	0.206	0.211	0.316	0.19	0.226	0.128	0.164	0.203	0.223	0.222	0.614	0.295	0.309	0.222	0.265	0.229	0.259	0.289	0.543	0.415	0.201	0.155	0.241	0.213	0.261	0.249	0.186	0.233	0.229	0.216	0.149	0.152	0.245	0.241	0.242	0.258	0.171	0.191	0.2	0.202	0.218	0.264	0.197	0.215	0.207	0.21	0.189	0.174
1076	0.182	0.168	0.165	0.323	0.133	0.169	0.154	0.17	0.148	0.191	0.143	0.604	0.286	0.305	0.206	0.251	0.205	0.226	0.286	0.588	0.465	0.211	0.212	0.143	0.188	0.244	0.19	0.16	0.165	0.217	0.174	0.195	0.204	0.221	0.117	0.119	0.206	0.204	0.243	0.103	0.148	0.152	0.052	0.173	0.176	0.16	0.14	0.235	0.13
1077	0.469	0.475	0.476	0.45	0.464	0.458	0.418	0.466	0.489	0.475	0.477	0.4	0.477	0.471	0.397	0.462	0.4	0.419	0.506	0.468	0.386	0.434	0.415	0.514	0.475	0.395	0.489	0.468	0.497	0.464	0.463	0.427	0.422	0.423	0.51	0.508	0.506	0.431	0.437	0.483	0.469	0.457	0.498	0.44	0.463	0.47	0.468	0.419	0.481
1078	0.174	0.16	0.108	0.284	0.095	0.137	0.137	0.177	0.119	0.14	0.113	0.609	0.248	0.287	0.19	0.229	0.198	0.221	0.249	0.574	0.466	0.16	0.196	0.165	0.167	0.231	0.222	0.136	0.191	0.202	0.141	0.176	0.168	0.207	0.159	0.158	0.233	0.185	0.216	0.111	0.18	0.218	0.178	0.165	0.155	0.128	0.166	0.206	0.124
1079	0.207	0.214	0.232	0.269	0.2	0.234	0.217	0.279	0.246	0.239	0.243	0.581	0.246	0.297	0.236	0	0.243	0.243	0.27	0.597	0.416	0.294	0.264	0.256	0.23	0.173	0.251	0.217	0.257	0.198	0.239	0.26	0.277	0.195	0.282	0.281	0.287	0.284	0.286	0.257	0.336	0.349	0.309	0.221	0.234	0.231	0.338	0.27	0.222
1080	0.197	0.196	0.092	0.258	0.101	0.126	0.168	0.24	0.096	0.038	0.076	0.585	0.261	0.286	0.213	0.238	0.216	0.243	0.275	0.556	0.468	0.179	0.213	0.208	0.191	0.233	0.256	0.163	0.218	0.227	0.123	0.198	0.204	0.204	0.211	0.209	0.249	0.207	0.207	0.19	0.252	0.277	0.245	0.195	0.131	0.162	0.249	0.195	0.139
1081	0.189	0.189	0.089	0.256	0.096	0.122	0.162	0.234	0.091	0.037	0.072	0.584	0.255	0.283	0.207	0.234	0.211	0.239	0.272	0.558	0.465	0.174	0.208	0.203	0.187	0.228	0.25	0.158	0.214	0.22	0.118	0.193	0.198	0.199	0.206	0.204	0.245	0.204	0.203	0.185	0.247	0.272	0.24	0.191	0.126	0.157	0.245	0.192	0.133
1082	0.162	0.161	0.074	0.247	0.075	0.106	0.129	0.206	0.075	0.032	0.062	0.591	0.24	0.265	0.182	0.214	0.186	0.218	0.252	0.563	0.456	0.158	0.182	0.178	0.156	0.206	0.221	0.129	0.19	0.194	0.101	0.167	0.173	0.177	0.182	0.18	0.218	0.179	0.183	0.156	0.223	0.253	0.215	0.172	0.107	0.131	0.221	0.173	0.107
1083	0.094	0.094	0.108	0.251	0.07	0.117	0.075	0.111	0.09	0.12	0.096	0.594	0.226	0.234	0.139	0.185	0.14	0.16	0.216	0.578	0.428	0.158	0.135	0.135	0.118	0.176	0.157	0.085	0.142	0.142	0.114	0.127	0.138	0.151	0.14	0.141	0.159	0.133	0.162	0.086	0.164	0.19	0.111	0.123	0.104	0.089	0.169	0.16	0.061
1084	0.163	0.158	0.183	0.269	0.137	0.192	0.144	0.134	0.153	0.168	0.163	0.579	0.267	0.247	0.195	0.233	0.195	0.204	0.267	0.568	0.444	0.221	0.199	0.208	0.184	0.231	0.212	0.15	0.202	0.181	0.181	0.188	0.186	0.209	0.201	0.203	0.207	0.2	0.227	0.152	0.229	0.245	0.19	0.149	0.178	0.176	0.232	0.225	0.14
1085	0.212	0.212	0.201	0.331	0.174	0.196	0.186	0.213	0.192	0.231	0.198	0.632	0.303	0.348	0.237	0.278	0.235	0.271	0.303	0.6	0.476	0.251	0.243	0.152	0.23	0.271	0.194	0.199	0.158	0.248	0.209	0.227	0.229	0.251	0.126	0.127	0.203	0.239	0.271	0.174	0.166	0.177	0.139	0.222	0.214	0.197	0.156	0.27	0.179
1086	0.123	0.126	0.114	0.241	0.07	0.121	0.076	0.141	0.104	0.108	0.106	0.64	0.236	0.233	0.164	0.173	0.162	0.182	0.241	0.589	0.398	0.13	0.105	0.13	0.146	0.172	0.134	0.104	0.125	0.154	0.118	0.093	0.107	0.147	0.122	0.124	0.146	0.108	0.139	0.131	0.103	0.142	0.139	0.112	0.105	0.114	0.113	0.124	0.089
1087	0.199	0.197	0.194	0.29	0.16	0.209	0.173	0.171	0.17	0.197	0.18	0.586	0.289	0.262	0.218	0.266	0.219	0.219	0.283	0.544	0.442	0.234	0.215	0.232	0.203	0.263	0.242	0.177	0.222	0.219	0.197	0.203	0.207	0.238	0.215	0.214	0.236	0.224	0.257	0.175	0.221	0.25	0.201	0.177	0.203	0.191	0.233	0.255	0.178
1088	0.31	0.311	0.305	0.366	0.267	0.303	0.242	0.25	0.318	0.303	0.295	0.621	0.37	0.363	0.339	0.333	0.337	0.362	0.415	0.563	0.42	0.273	0.27	0.256	0.328	0.315	0.288	0.312	0.271	0.32	0.307	0.254	0.268	0.303	0.244	0.246	0.302	0.252	0.287	0.28	0.204	0.204	0.253	0.228	0.314	0.318	0.197	0.277	0.285
1089	0.18	0.168	0.169	0.305	0.137	0.168	0.145	0.175	0.157	0.185	0.156	0.585	0.274	0.31	0.204	0.25	0.204	0.242	0.284	0.556	0.452	0.211	0.207	0.19	0.193	0.239	0.225	0.162	0.208	0.222	0.179	0.193	0.197	0.221	0.161	0.162	0.249	0.2	0.233	0.131	0.184	0.201	0.169	0.205	0.18	0.161	0.18	0.235	0.15
1090	0.199	0.184	0.129	0.288	0.061	0.132	0.167	0.189	0.129	0.123	0.12	0.576	0.258	0.3	0.216	0.232	0.221	0.228	0.285	0.568	0.459	0.176	0.222	0.209	0.199	0.235	0.252	0.171	0.229	0.214	0.142	0.211	0.208	0.209	0.206	0.206	0.26	0.216	0.218	0.132	0.23	0.235	0.195	0.126	0.156	0.157	0.219	0.214	0.138
1091	0.578	0.569	0.593	0.528	0.583	0.597	0.629	0.568	0.599	0.569	0.588	0.019	0.544	0.552	0.574	0.579	0.572	0.552	0.568	0.414	0.363	0.618	0.631	0.631	0.591	0.554	0.61	0.598	0.624	0.581	0.574	0.632	0.628	0.573	0.621	0.619	0.596	0.615	0.608	0.582	0.666	0.633	0.601	0.566	0.588	0.597	0.667	0.627	0.582
1092	0.192	0.173	0.166	0.306	0.134	0.18	0.167	0.205	0.157	0.186	0.159	0.614	0.263	0.294	0.205	0.257	0.209	0.218	0.27	0.579	0.464	0.222	0.221	0.145	0.195	0.248	0.179	0.177	0.163	0.216	0.178	0.209	0.212	0.222	0.126	0.126	0.189	0.22	0.259	0.143	0.159	0.176	0.104	0.186	0.194	0.172	0.154	0.258	0.152
1093	0.268	0.267	0.249	0.328	0.235	0.246	0.185	0.268	0.252	0.258	0.249	0.588	0.288	0.331	0.262	0.184	0.253	0.273	0.318	0.531	0.363	0.216	0.218	0.271	0.26	0.23	0.282	0.26	0.31	0.262	0.24	0.205	0.214	0.236	0.245	0.242	0.326	0.213	0.234	0.228	0.217	0.223	0.254	0.248	0.254	0.257	0.214	0.219	0.259
1094	0.176	0.181	0.195	0.258	0.161	0.199	0.178	0.247	0.207	0.204	0.205	0.589	0.228	0.279	0.208	0	0.215	0.218	0.251	0.596	0.414	0.259	0.231	0.223	0.195	0.161	0.221	0.18	0.223	0.171	0.203	0.224	0.241	0.171	0.248	0.247	0.258	0.248	0.255	0.22	0.301	0.318	0.274	0.194	0.198	0.195	0.305	0.239	0.181
1095	0.148	0.147	0.135	0.283	0.109	0.151	0.117	0.144	0.134	0.16	0.14	0.602	0.239	0.263	0.174	0.217	0.174	0.2	0.25	0.568	0.433	0.202	0.17	0.155	0.159	0.207	0.193	0.132	0.174	0.175	0.15	0.167	0.167	0.19	0.15	0.149	0.211	0.173	0.218	0.113	0.182	0.204	0.166	0.15	0.161	0.137	0.178	0.215	0.102
1096	0.23	0.222	0.241	0.26	0.205	0.248	0.231	0.291	0.246	0.239	0.236	0.577	0.257	0.284	0.237	0.085	0.236	0.237	0.274	0.602	0.424	0.295	0.277	0.285	0.237	0.174	0.256	0.232	0.284	0.206	0.247	0.266	0.288	0.2	0.292	0.291	0.309	0.286	0.29	0.26	0.329	0.353	0.316	0.234	0.235	0.23	0.331	0.281	0.227
1097	0.446	0.452	0.467	0.468	0.444	0.454	0.412	0.471	0.482	0.466	0.481	0.336	0.465	0.475	0.472	0.427	0.472	0.454	0.49	0.459	0.035	0.412	0.406	0.487	0.462	0.412	0.482	0.448	0.483	0.436	0.442	0.404	0.417	0.431	0.494	0.495	0.486	0.408	0.401	0.464	0.452	0.449	0.502	0.459	0.451	0.468	0.452	0.399	0.449
1098	0.21	0.218	0.233	0.284	0.197	0.229	0.218	0.201	0.216	0.222	0.214	0.544	0.257	0.258	0.236	0.238	0.23	0.249	0.302	0.547	0.432	0.28	0.263	0.265	0.237	0.241	0.26	0.213	0.251	0.222	0.228	0.243	0.252	0.227	0.233	0.237	0.252	0.267	0.296	0.201	0.272	0.291	0.232	0.205	0.218	0.224	0.276	0.278	0.226
1099	0.111	0.109	0.082	0.265	0.072	0.095	0.069	0.12	0.088	0.103	0.081	0.632	0.215	0.248	0.138	0.187	0.145	0.185	0.224	0.603	0.448	0.149	0.134	0.094	0.109	0.178	0.131	0.076	0.096	0.144	0.099	0.12	0.122	0.153	0.1	0.103	0.143	0.139	0.169	0.1	0.142	0.165	0.118	0.127	0.106	0.089	0.138	0.157	0.07
1100	0.226	0.21	0.206	0.266	0.167	0.213	0.213	0.229	0.203	0.213	0.201	0.565	0.279	0.263	0.231	0.248	0.231	0.252	0.303	0.563	0.454	0.263	0.262	0.244	0.233	0.247	0.248	0.215	0.248	0.233	0.219	0.24	0.253	0.228	0.246	0.247	0.266	0.258	0.294	0.23	0.278	0.298	0.276	0.179	0.222	0.214	0.288	0.275	0.207
1101	0.219	0.216	0.224	0.318	0.181	0.237	0.2	0.208	0.195	0.212	0.223	0.618	0.318	0.298	0.244	0.283	0.239	0.264	0.3	0.616	0.498	0.275	0.249	0.185	0.232	0.277	0.177	0.199	0.18	0.233	0.234	0.231	0.242	0.263	0.186	0.184	0.19	0.253	0.293	0.221	0.199	0.231	0.214	0.225	0.236	0.209	0.216	0.283	0.202
1102	0.09	0.088	0.057	0.246	0.034	0.061	0.036	0.102	0.064	0.075	0.058	0.63	0.207	0.251	0.133	0.157	0.139	0.164	0.214	0.552	0.388	0.072	0.06	0.102	0.104	0.166	0.16	0.059	0.114	0.133	0.072	0.05	0.051	0.133	0.096	0.097	0.161	0.065	0.092	0.052	0.093	0.109	0.1	0.098	0.078	0.078	0.088	0.087	0.048
1103	0.347	0.365	0.358	0.416	0.337	0.346	0.293	0.319	0.361	0.356	0.352	0.571	0.384	0.383	0.372	0.345	0.367	0.382	0.414	0.515	0.292	0.311	0.308	0.295	0.364	0.32	0.317	0.355	0.308	0.355	0.34	0.303	0.301	0.342	0.263	0.263	0.333	0.305	0.307	0.317	0.225	0.23	0.258	0.328	0.349	0.361	0.215	0.313	0.346
1104	0.469	0.476	0.462	0.53	0.483	0.465	0.485	0.465	0.468	0.476	0.459	0.442	0.527	0.488	0.49	0.53	0.49	0.512	0.533	0.235	0.553	0.494	0.491	0.501	0.47	0.526	0.514	0.456	0.499	0.489	0.494	0.489	0.476	0.517	0.492	0.489	0.515	0.476	0.488	0.465	0.524	0.543	0.523	0.509	0.484	0.457	0.514	0.495	0.453
1105	0.274	0.277	0.236	0.387	0.249	0.25	0.177	0.249	0.252	0.274	0.242	0.668	0.347	0.365	0.289	0.328	0.296	0.333	0.341	0.57	0.459	0.205	0.203	0.204	0.275	0.333	0.253	0.246	0.221	0.286	0.26	0.193	0.194	0.312	0.212	0.209	0.265	0.21	0.231	0.26	0.166	0.162	0.229	0.271	0.267	0.256	0.16	0.223	0.232
1106	0.178	0.184	0.188	0.31	0.155	0.188	0.176	0.172	0.182	0.199	0.163	0.574	0.264	0.33	0.206	0.264	0.213	0.226	0.285	0.541	0.454	0.227	0.241	0.181	0.19	0.248	0.227	0.187	0.225	0.215	0.194	0.222	0.219	0.227	0.139	0.143	0.235	0.229	0.267	0.121	0.208	0.229	0.132	0.206	0.193	0.176	0.19	0.259	0.17
1107	0.206	0.199	0.227	0.317	0.208	0.239	0.211	0.234	0.219	0.228	0.228	0.614	0.288	0.272	0.233	0.264	0.232	0.251	0.279	0.605	0.477	0.292	0.255	0.19	0.224	0.278	0.188	0.194	0.17	0.223	0.223	0.241	0.236	0.256	0.192	0.195	0.187	0.263	0.312	0.237	0.24	0.265	0.195	0.222	0.241	0.238	0.247	0.297	0.197
1108	0.243	0.24	0.185	0.335	0.178	0.167	0.136	0.255	0.22	0.216	0.205	0.633	0.313	0.352	0.265	0.274	0.28	0.299	0.309	0.51	0.403	0.154	0.18	0.255	0.233	0.267	0.286	0.212	0.273	0.265	0.207	0.175	0.177	0.242	0.266	0.267	0.313	0.181	0.119	0.243	0.216	0.238	0.302	0.255	0.184	0.182	0.221	0.14	0.172
1109	0.129	0.125	0.118	0.241	0.071	0.127	0.102	0.131	0.087	0.107	0.103	0.601	0.235	0.227	0.157	0.196	0.161	0.181	0.225	0.585	0.445	0.169	0.162	0.165	0.132	0.191	0.175	0.099	0.165	0.152	0.123	0.147	0.157	0.166	0.159	0.159	0.182	0.152	0.198	0.108	0.181	0.224	0.186	0.138	0.123	0.111	0.193	0.189	0.091
1110	0.187	0.178	0.164	0.314	0.146	0.178	0.1	0.198	0.166	0.191	0.166	0.665	0.273	0.295	0.225	0.24	0.224	0.26	0.285	0.56	0.425	0.154	0.126	0.159	0.195	0.264	0.2	0.145	0.155	0.221	0.179	0.114	0.112	0.242	0.167	0.168	0.211	0.131	0.176	0.182	0.121	0.155	0.199	0.213	0.194	0.171	0.117	0.164	0.144
1111	0.261	0.248	0.25	0.376	0.221	0.25	0.175	0.273	0.228	0.261	0.242	0.658	0.353	0.379	0.29	0.311	0.288	0.291	0.343	0.564	0.453	0.209	0.197	0.179	0.287	0.322	0.239	0.247	0.208	0.294	0.264	0.186	0.189	0.306	0.163	0.164	0.234	0.202	0.227	0.237	0.123	0.145	0.188	0.276	0.26	0.261	0.115	0.225	0.235
1112	0.289	0.287	0.281	0.39	0.259	0.271	0.194	0.242	0.272	0.301	0.263	0.576	0.363	0.37	0.298	0.372	0.287	0.321	0.386	0.469	0.408	0.232	0.226	0.298	0.286	0.348	0.348	0.273	0.326	0.309	0.296	0.215	0.217	0.336	0.277	0.276	0.342	0.22	0.256	0.243	0.221	0.222	0.26	0.29	0.288	0.285	0.213	0.25	0.269
1113	0.213	0.214	0.211	0.366	0.184	0.213	0.144	0.212	0.191	0.233	0.197	0.647	0.311	0.349	0.256	0.288	0.258	0.272	0.31	0.548	0.42	0.167	0.173	0.15	0.231	0.287	0.221	0.213	0.208	0.251	0.223	0.165	0.168	0.272	0.119	0.121	0.234	0.165	0.2	0.149	0.085	0.111	0.109	0.239	0.225	0.214	0.071	0.195	0.198
1114	0.207	0.195	0.122	0.293	0.124	0.124	0.159	0.192	0.136	0.159	0.126	0.598	0.279	0.321	0.21	0.258	0.214	0.251	0.27	0.576	0.466	0.174	0.219	0.207	0.189	0.26	0.248	0.16	0.213	0.236	0.151	0.194	0.203	0.221	0.193	0.194	0.246	0.194	0.224	0.146	0.239	0.227	0.2	0.175	0.143	0.152	0.23	0.22	0.119
1115	0.262	0.265	0.252	0.267	0.24	0.265	0.257	0.275	0.251	0.243	0.256	0.54	0.24	0.186	0.283	0.285	0.277	0.298	0.283	0.581	0.441	0.305	0.295	0.31	0.262	0.283	0.307	0.25	0.291	0.264	0.24	0.288	0.294	0.261	0.311	0.312	0.288	0.287	0.32	0.27	0.332	0.365	0.317	0.266	0.259	0.272	0.344	0.314	0.248
1116	0.131	0.128	0.133	0.203	0.11	0.155	0.127	0.173	0.119	0.136	0.133	0.583	0.163	0.164	0.159	0.182	0.159	0.177	0.194	0.6	0.435	0.216	0.178	0.181	0.15	0.183	0.188	0.112	0.175	0.16	0.127	0.168	0.182	0.164	0.206	0.207	0.184	0.201	0.227	0.152	0.241	0.269	0.214	0.151	0.147	0.153	0.247	0.222	0.118
1117	0.37	0.371	0.368	0.377	0.372	0.373	0.395	0.397	0.361	0.355	0.351	0.467	0.389	0.359	0.38	0.4	0.386	0.424	0.425	0.415	0.538	0.429	0.417	0.421	0.36	0.372	0.399	0.365	0.422	0.389	0.375	0.415	0.428	0.353	0.41	0.411	0.423	0.424	0.415	0.369	0.437	0.476	0.435	0.393	0.359	0.383	0.445	0.421	0.385
1118	0.284	0.297	0.298	0.295	0.285	0.32	0.262	0.315	0.296	0.289	0.296	0.554	0.293	0.245	0.319	0.307	0.312	0.342	0.337	0.527	0.406	0.283	0.273	0.344	0.308	0.313	0.333	0.299	0.34	0.291	0.297	0.272	0.281	0.3	0.352	0.356	0.349	0.278	0.299	0.321	0.31	0.34	0.378	0.299	0.314	0.323	0.319	0.286	0.301
1119	0.218	0.197	0.244	0.33	0.193	0.24	0.22	0.241	0.212	0.237	0.23	0.608	0.306	0.299	0.239	0.282	0.224	0.252	0.291	0.608	0.478	0.283	0.268	0.18	0.219	0.275	0.19	0.221	0.186	0.248	0.227	0.257	0.269	0.257	0.173	0.174	0.191	0.252	0.3	0.214	0.204	0.236	0.17	0.248	0.226	0.219	0.214	0.29	0.206
1120	0.231	0.236	0.244	0.239	0.23	0.254	0.246	0.293	0.237	0.216	0.238	0.52	0.236	0.118	0.244	0.257	0.244	0.26	0.268	0.571	0.442	0.31	0.293	0.289	0.251	0.24	0.272	0.245	0.289	0.241	0.24	0.283	0.305	0.227	0.301	0.303	0.263	0.293	0.311	0.259	0.338	0.366	0.311	0.279	0.241	0.254	0.348	0.294	0.245
1121	0.224	0.224	0.241	0.28	0.23	0.257	0.228	0.243	0.231	0.231	0.241	0.561	0.265	0.194	0.235	0.268	0.23	0.264	0.273	0.58	0.45	0.281	0.27	0.278	0.223	0.268	0.263	0.213	0.259	0.229	0.226	0.262	0.262	0.248	0.287	0.288	0.259	0.268	0.316	0.246	0.317	0.346	0.298	0.261	0.258	0.24	0.322	0.298	0.222
1122	0.227	0.237	0.224	0.256	0.209	0.243	0.237	0.264	0.231	0.22	0.235	0.552	0.198	0.208	0.259	0.246	0.253	0.258	0.264	0.585	0.451	0.283	0.276	0.27	0.259	0.26	0.283	0.225	0.266	0.272	0.213	0.268	0.269	0.241	0.266	0.267	0.245	0.297	0.307	0.244	0.319	0.334	0.282	0.248	0.236	0.263	0.321	0.301	0.209
1123	0.635	0.629	0.654	0.574	0.649	0.644	0.627	0.63	0.655	0.631	0.652	0.323	0.598	0.571	0.636	0.616	0.631	0.611	0.624	0.401	0.457	0.599	0.608	0.622	0.655	0.612	0.597	0.649	0.615	0.639	0.634	0.607	0.604	0.625	0.619	0.618	0.598	0.6	0.592	0.646	0.571	0.549	0.596	0.623	0.647	0.646	0.568	0.603	0.645
1124	0.158	0.139	0.156	0.274	0.127	0.17	0.14	0.17	0.135	0.154	0.146	0.617	0.237	0.222	0.172	0.211	0.164	0.202	0.241	0.606	0.47	0.217	0.191	0.142	0.158	0.207	0.152	0.127	0.129	0.169	0.151	0.172	0.178	0.196	0.132	0.134	0.158	0.196	0.254	0.158	0.178	0.211	0.146	0.169	0.171	0.167	0.184	0.235	0.132
1125	0.217	0.234	0.257	0.279	0.234	0.272	0.243	0.26	0.233	0.245	0.256	0.561	0.225	0.245	0.254	0.275	0.245	0.27	0.25	0.597	0.465	0.284	0.279	0.268	0.245	0.288	0.262	0.231	0.26	0.253	0.234	0.267	0.282	0.267	0.267	0.269	0.242	0.279	0.321	0.249	0.326	0.338	0.295	0.276	0.255	0.266	0.336	0.317	0.225
1126	0.268	0.284	0.284	0.286	0.261	0.302	0.289	0.301	0.28	0.285	0.29	0.54	0.237	0.229	0.291	0.281	0.288	0.305	0.283	0.597	0.459	0.33	0.323	0.305	0.296	0.293	0.297	0.277	0.293	0.287	0.264	0.308	0.323	0.282	0.307	0.31	0.271	0.326	0.359	0.289	0.349	0.367	0.311	0.292	0.298	0.307	0.357	0.348	0.276
1127	0.21	0.208	0.204	0.258	0.149	0.199	0.198	0.191	0.187	0.183	0.197	0.565	0.259	0.26	0.225	0.21	0.226	0.251	0.301	0.58	0.431	0.27	0.244	0.246	0.217	0.215	0.25	0.194	0.234	0.221	0.201	0.238	0.243	0.201	0.25	0.249	0.248	0.251	0.279	0.208	0.275	0.309	0.27	0.124	0.198	0.208	0.287	0.266	0.185
1128	0.204	0.198	0.167	0.301	0.162	0.186	0.169	0.167	0.167	0.186	0.172	0.589	0.264	0.278	0.199	0.256	0.208	0.246	0.272	0.576	0.469	0.234	0.223	0.228	0.186	0.246	0.239	0.174	0.212	0.216	0.177	0.213	0.214	0.23	0.229	0.227	0.256	0.238	0.259	0.174	0.246	0.251	0.221	0.171	0.192	0.187	0.248	0.244	0.163
1129	0.24	0.227	0.253	0.344	0.208	0.248	0.234	0.26	0.216	0.259	0.24	0.612	0.317	0.317	0.264	0.302	0.249	0.271	0.301	0.604	0.482	0.29	0.281	0.186	0.239	0.297	0.201	0.239	0.188	0.266	0.238	0.27	0.288	0.272	0.175	0.177	0.203	0.271	0.305	0.214	0.198	0.232	0.158	0.25	0.235	0.232	0.206	0.306	0.218
1130	0.194	0.205	0.24	0.276	0.193	0.236	0.21	0.225	0.206	0.222	0.232	0.541	0.229	0.244	0.228	0.289	0.223	0.235	0.244	0.583	0.438	0.255	0.265	0.238	0.207	0.253	0.222	0.215	0.259	0.239	0.206	0.247	0.267	0.241	0.226	0.232	0.24	0.249	0.292	0.185	0.255	0.275	0.227	0.267	0.233	0.213	0.266	0.284	0.196
1131	0.252	0.258	0.257	0.254	0.245	0.275	0.268	0.314	0.254	0.232	0.254	0.515	0.231	0.19	0.267	0.275	0.267	0.283	0.273	0.572	0.448	0.32	0.31	0.299	0.267	0.261	0.29	0.26	0.296	0.27	0.249	0.29	0.311	0.247	0.306	0.307	0.271	0.307	0.327	0.272	0.351	0.373	0.321	0.289	0.259	0.279	0.358	0.318	0.264
1132	0.217	0.224	0.241	0.282	0.203	0.26	0.237	0.205	0.215	0.221	0.226	0.542	0.253	0.258	0.236	0.247	0.235	0.259	0.299	0.548	0.438	0.303	0.278	0.258	0.237	0.243	0.262	0.229	0.261	0.236	0.244	0.268	0.281	0.242	0.251	0.255	0.253	0.278	0.305	0.216	0.288	0.315	0.248	0.221	0.234	0.235	0.301	0.287	0.233
1133	0.204	0.211	0.23	0.268	0.198	0.232	0.215	0.277	0.244	0.236	0.24	0.581	0.244	0.295	0.233	0	0.24	0.241	0.269	0.596	0.415	0.292	0.262	0.253	0.227	0.172	0.249	0.215	0.255	0.194	0.236	0.258	0.275	0.192	0.279	0.279	0.285	0.281	0.284	0.255	0.334	0.347	0.306	0.219	0.232	0.229	0.337	0.268	0.219
1134	0.223	0.222	0.205	0.291	0.138	0.206	0.211	0.164	0.202	0.21	0.194	0.557	0.266	0.288	0.239	0.224	0.241	0.266	0.311	0.577	0.432	0.259	0.26	0.25	0.24	0.234	0.276	0.202	0.243	0.22	0.199	0.247	0.244	0.227	0.244	0.245	0.274	0.256	0.271	0.178	0.28	0.286	0.234	0.076	0.209	0.213	0.279	0.258	0.176
1135	0.175	0.179	0.113	0.281	0.105	0.116	0.146	0.189	0.138	0.111	0.107	0.586	0.241	0.276	0.204	0.209	0.205	0.232	0.257	0.558	0.446	0.171	0.203	0.194	0.189	0.219	0.237	0.141	0.199	0.211	0.123	0.191	0.189	0.195	0.172	0.172	0.24	0.187	0.194	0.153	0.217	0.241	0.2	0.179	0.125	0.148	0.211	0.182	0.119
1136	0.164	0.166	0.14	0.288	0.128	0.146	0.144	0.165	0.14	0.159	0.135	0.597	0.239	0.3	0.172	0.238	0.177	0.215	0.252	0.57	0.46	0.191	0.213	0.149	0.158	0.221	0.204	0.155	0.204	0.201	0.151	0.184	0.187	0.198	0.112	0.115	0.218	0.198	0.242	0.109	0.195	0.202	0.154	0.203	0.166	0.155	0.177	0.224	0.138
1137	0.17	0.157	0.124	0.284	0.117	0.145	0.137	0.21	0.131	0.137	0.128	0.593	0.256	0.293	0.178	0.239	0.177	0.218	0.249	0.574	0.449	0.183	0.184	0.183	0.171	0.23	0.224	0.135	0.176	0.206	0.119	0.175	0.166	0.199	0.18	0.179	0.208	0.182	0.217	0.166	0.227	0.24	0.214	0.203	0.145	0.148	0.225	0.205	0.115
1138	0.18	0.165	0.128	0.289	0.122	0.151	0.147	0.216	0.137	0.141	0.134	0.592	0.263	0.298	0.185	0.247	0.184	0.226	0.256	0.573	0.452	0.188	0.192	0.188	0.18	0.237	0.232	0.142	0.185	0.214	0.124	0.182	0.174	0.207	0.185	0.184	0.215	0.188	0.222	0.173	0.232	0.243	0.219	0.208	0.15	0.154	0.23	0.21	0.122
1139	0.152	0.151	0.099	0.257	0.109	0.122	0.098	0.199	0.111	0.121	0.102	0.606	0.248	0.275	0.157	0.217	0.159	0.207	0.231	0.582	0.451	0.169	0.159	0.15	0.15	0.21	0.192	0.11	0.144	0.18	0.104	0.142	0.145	0.175	0.157	0.16	0.189	0.164	0.202	0.148	0.201	0.217	0.192	0.191	0.126	0.129	0.199	0.178	0.101
1140	0.207	0.214	0.232	0.269	0.201	0.234	0.217	0.279	0.246	0.239	0.243	0.581	0.245	0.297	0.236	0	0.243	0.242	0.27	0.597	0.416	0.294	0.264	0.255	0.23	0.174	0.252	0.217	0.258	0.197	0.239	0.26	0.278	0.195	0.282	0.282	0.288	0.284	0.286	0.257	0.336	0.349	0.309	0.221	0.234	0.231	0.339	0.27	0.222
1141	0.206	0.212	0.232	0.261	0.206	0.239	0.222	0.278	0.247	0.24	0.244	0.581	0.238	0.292	0.24	0.028	0.248	0.236	0.265	0.6	0.419	0.299	0.265	0.26	0.231	0.182	0.252	0.221	0.259	0.198	0.241	0.264	0.275	0.191	0.283	0.284	0.291	0.285	0.283	0.256	0.336	0.351	0.312	0.221	0.239	0.232	0.342	0.275	0.217
1142	0.204	0.21	0.228	0.268	0.196	0.229	0.213	0.275	0.241	0.234	0.239	0.582	0.243	0.295	0.233	0	0.24	0.24	0.267	0.596	0.416	0.29	0.26	0.252	0.226	0.173	0.249	0.213	0.255	0.196	0.235	0.256	0.273	0.193	0.277	0.277	0.284	0.28	0.283	0.252	0.332	0.346	0.305	0.22	0.23	0.226	0.335	0.266	0.217
1143	0.208	0.215	0.232	0.27	0.201	0.234	0.218	0.279	0.247	0.238	0.243	0.581	0.246	0.297	0.236	0	0.244	0.243	0.27	0.596	0.418	0.295	0.265	0.256	0.229	0.174	0.252	0.219	0.259	0.198	0.239	0.261	0.278	0.196	0.282	0.282	0.288	0.285	0.287	0.257	0.337	0.35	0.31	0.223	0.234	0.231	0.34	0.27	0.222
1144	0.208	0.216	0.212	0.337	0.193	0.217	0.2	0.227	0.201	0.221	0.199	0.616	0.3	0.335	0.243	0.28	0.245	0.252	0.303	0.597	0.488	0.247	0.258	0.123	0.219	0.288	0.189	0.211	0.171	0.242	0.223	0.246	0.238	0.264	0.074	0.08	0.178	0.251	0.288	0.18	0.163	0.194	0.129	0.252	0.227	0.216	0.158	0.275	0.2
1145	0.204	0.188	0.128	0.274	0.123	0.121	0.163	0.232	0.142	0.127	0.124	0.571	0.281	0.31	0.215	0.254	0.213	0.241	0.281	0.543	0.453	0.178	0.221	0.222	0.203	0.238	0.254	0.172	0.225	0.234	0.109	0.211	0.206	0.205	0.207	0.208	0.25	0.212	0.206	0.19	0.254	0.261	0.234	0.204	0.119	0.176	0.249	0.193	0.155
1146	0.17	0.167	0.117	0.281	0.115	0.137	0.127	0.204	0.132	0.132	0.125	0.599	0.252	0.284	0.175	0.236	0.178	0.222	0.253	0.576	0.45	0.18	0.182	0.178	0.168	0.226	0.215	0.129	0.178	0.201	0.122	0.172	0.16	0.199	0.171	0.174	0.209	0.176	0.208	0.157	0.218	0.237	0.206	0.208	0.143	0.14	0.218	0.199	0.106
1147	0.201	0.195	0.145	0.271	0.127	0.127	0.155	0.227	0.143	0.133	0.147	0.571	0.29	0.309	0.22	0.25	0.217	0.242	0.283	0.547	0.45	0.196	0.222	0.219	0.192	0.224	0.233	0.164	0.225	0.226	0.128	0.198	0.217	0.19	0.21	0.209	0.249	0.208	0.2	0.18	0.249	0.273	0.244	0.228	0.121	0.163	0.26	0.19	0.135
1148	0.162	0.167	0.157	0.287	0.131	0.169	0.16	0.161	0.141	0.173	0.153	0.582	0.225	0.289	0.184	0.215	0.183	0.218	0.241	0.573	0.451	0.205	0.218	0.171	0.168	0.22	0.201	0.159	0.209	0.186	0.171	0.196	0.203	0.207	0.126	0.127	0.23	0.205	0.249	0.112	0.194	0.214	0.163	0.191	0.178	0.155	0.188	0.238	0.149
1149	0.184	0.18	0.119	0.283	0.126	0.147	0.159	0.192	0.125	0.146	0.112	0.601	0.276	0.315	0.209	0.251	0.216	0.245	0.28	0.557	0.472	0.183	0.221	0.166	0.188	0.26	0.246	0.166	0.206	0.22	0.155	0.195	0.201	0.22	0.147	0.147	0.243	0.217	0.238	0.138	0.209	0.23	0.175	0.19	0.162	0.161	0.191	0.219	0.135
1150	0.234	0.235	0.198	0.355	0.197	0.21	0.211	0.23	0.207	0.234	0.199	0.614	0.309	0.349	0.243	0.297	0.248	0.255	0.31	0.584	0.466	0.243	0.264	0.121	0.234	0.284	0.191	0.218	0.186	0.262	0.222	0.245	0.246	0.271	0.067	0.065	0.203	0.265	0.297	0.155	0.146	0.148	0.079	0.25	0.223	0.212	0.134	0.281	0.2
1151	0.233	0.236	0.202	0.359	0.196	0.21	0.211	0.229	0.206	0.236	0.2	0.614	0.308	0.347	0.247	0.3	0.251	0.256	0.314	0.584	0.471	0.243	0.265	0.112	0.237	0.29	0.194	0.222	0.188	0.262	0.219	0.247	0.25	0.27	0.062	0.059	0.204	0.264	0.296	0.151	0.144	0.148	0.072	0.249	0.224	0.214	0.127	0.279	0.199
1152	0.208	0.194	0.108	0.28	0.117	0.123	0.154	0.229	0.135	0.141	0.121	0.599	0.252	0.288	0.196	0.231	0.201	0.232	0.242	0.57	0.456	0.185	0.2	0.204	0.176	0.228	0.223	0.142	0.193	0.213	0.095	0.187	0.186	0.19	0.192	0.192	0.229	0.212	0.221	0.171	0.229	0.247	0.22	0.196	0.129	0.153	0.231	0.208	0.13
1153	0.199	0.179	0.135	0.284	0.145	0.144	0.168	0.217	0.128	0.154	0.127	0.601	0.286	0.323	0.216	0.258	0.22	0.24	0.282	0.55	0.488	0.189	0.225	0.179	0.185	0.258	0.241	0.165	0.214	0.221	0.159	0.193	0.194	0.22	0.154	0.154	0.253	0.217	0.238	0.164	0.235	0.254	0.197	0.199	0.158	0.162	0.226	0.221	0.14
1154	0.2	0.202	0.148	0.278	0.136	0.149	0.166	0.228	0.161	0.143	0.142	0.556	0.284	0.298	0.223	0.257	0.221	0.23	0.284	0.544	0.427	0.205	0.229	0.233	0.215	0.244	0.269	0.184	0.218	0.24	0.144	0.214	0.214	0.216	0.221	0.223	0.238	0.216	0.221	0.203	0.257	0.272	0.225	0.207	0.146	0.197	0.254	0.212	0.163
1155	0.166	0.172	0.165	0.301	0.129	0.159	0.164	0.189	0.157	0.169	0.161	0.604	0.275	0.313	0.228	0.22	0.227	0.235	0.288	0.593	0.455	0.203	0.222	0.094	0.181	0.224	0.18	0.165	0.165	0.213	0.174	0.207	0.223	0.196	0.058	0.059	0.188	0.206	0.226	0.132	0.152	0.185	0.131	0.195	0.161	0.16	0.144	0.217	0.139
1156	0.196	0.205	0.208	0.348	0.173	0.21	0.191	0.172	0.189	0.229	0.199	0.605	0.296	0.329	0.236	0.284	0.236	0.238	0.307	0.603	0.477	0.256	0.244	0.12	0.213	0.267	0.183	0.197	0.171	0.236	0.207	0.235	0.253	0.251	0.089	0.09	0.178	0.248	0.283	0.11	0.137	0.141	0.02	0.207	0.201	0.196	0.139	0.269	0.163
1157	0.23	0.242	0.233	0.379	0.21	0.238	0.229	0.19	0.222	0.267	0.221	0.603	0.313	0.357	0.261	0.306	0.261	0.269	0.326	0.598	0.486	0.276	0.274	0.144	0.245	0.294	0.212	0.23	0.193	0.267	0.232	0.267	0.278	0.285	0.108	0.108	0.207	0.275	0.307	0.133	0.151	0.15	0.01	0.223	0.232	0.229	0.152	0.298	0.191
1158	0.237	0.231	0.225	0.279	0.172	0.219	0.208	0.161	0.206	0.212	0.216	0.562	0.285	0.276	0.255	0.24	0.256	0.277	0.329	0.572	0.439	0.272	0.249	0.269	0.242	0.241	0.275	0.207	0.25	0.248	0.22	0.238	0.245	0.215	0.261	0.265	0.268	0.257	0.281	0.196	0.274	0.283	0.257	0.122	0.219	0.231	0.285	0.27	0.192
1159	0.151	0.148	0.202	0.287	0.157	0.193	0.136	0.221	0.173	0.183	0.199	0.577	0.251	0.274	0.16	0.241	0.163	0.215	0.238	0.569	0.456	0.262	0.178	0.213	0.103	0.189	0.177	0.154	0.21	0.186	0.199	0.203	0.214	0.157	0.233	0.236	0.216	0.22	0.227	0.191	0.26	0.303	0.26	0.249	0.178	0.151	0.267	0.216	0.153
1160	0.158	0.158	0.108	0.285	0.099	0.129	0.133	0.198	0.112	0.111	0.109	0.594	0.251	0.288	0.184	0.234	0.184	0.217	0.253	0.572	0.457	0.168	0.184	0.167	0.178	0.221	0.234	0.14	0.186	0.203	0.129	0.173	0.176	0.195	0.154	0.152	0.219	0.174	0.212	0.137	0.205	0.226	0.17	0.185	0.136	0.139	0.19	0.193	0.107
1161	0.137	0.145	0.126	0.266	0.091	0.103	0.109	0.184	0.115	0.128	0.121	0.602	0.247	0.281	0.187	0.198	0.183	0.205	0.24	0.571	0.441	0.173	0.183	0.172	0.164	0.197	0.2	0.126	0.188	0.175	0.116	0.165	0.191	0.164	0.173	0.174	0.215	0.192	0.18	0.143	0.227	0.256	0.202	0.173	0.096	0.11	0.226	0.16	0.094
1162	0.184	0.176	0.154	0.312	0.131	0.149	0.147	0.188	0.147	0.18	0.158	0.631	0.283	0.317	0.208	0.252	0.212	0.242	0.272	0.597	0.477	0.19	0.216	0.098	0.196	0.254	0.179	0.169	0.143	0.214	0.174	0.2	0.201	0.224	0.055	0.057	0.188	0.211	0.242	0.129	0.136	0.158	0.113	0.194	0.17	0.161	0.124	0.228	0.14
1163	0.18	0.171	0.131	0.279	0.121	0.142	0.138	0.198	0.122	0.149	0.121	0.593	0.259	0.29	0.188	0.236	0.19	0.222	0.245	0.572	0.446	0.167	0.191	0.186	0.178	0.237	0.228	0.136	0.182	0.211	0.123	0.169	0.175	0.208	0.172	0.174	0.219	0.191	0.223	0.149	0.214	0.23	0.196	0.188	0.133	0.152	0.211	0.213	0.116
1164	0.223	0.225	0.188	0.315	0.159	0.167	0.118	0.232	0.181	0.187	0.184	0.613	0.311	0.318	0.248	0.278	0.242	0.253	0.305	0.514	0.382	0.153	0.158	0.238	0.227	0.253	0.266	0.189	0.248	0.25	0.168	0.146	0.158	0.231	0.215	0.217	0.272	0.162	0.156	0.185	0.154	0.199	0.232	0.235	0.167	0.196	0.168	0.146	0.183
1165	0.224	0.224	0.194	0.316	0.168	0.177	0.127	0.227	0.181	0.189	0.195	0.617	0.316	0.333	0.261	0.28	0.254	0.271	0.302	0.517	0.396	0.159	0.153	0.241	0.223	0.26	0.265	0.182	0.252	0.255	0.176	0.14	0.152	0.243	0.215	0.215	0.285	0.165	0.165	0.19	0.16	0.205	0.252	0.237	0.17	0.192	0.179	0.154	0.174
1166	0.199	0.206	0.213	0.338	0.181	0.217	0.106	0.234	0.204	0.224	0.208	0.622	0.311	0.322	0.259	0.283	0.264	0.284	0.297	0.51	0.407	0.181	0.147	0.229	0.221	0.287	0.259	0.174	0.219	0.256	0.226	0.133	0.139	0.266	0.253	0.252	0.248	0.134	0.138	0.222	0.197	0.234	0.285	0.262	0.211	0.185	0.196	0.164	0.14
1167	0.158	0.15	0.177	0.287	0.127	0.154	0.123	0.226	0.162	0.151	0.168	0.561	0.266	0.283	0.199	0.22	0.201	0.22	0.261	0.555	0.431	0.229	0.183	0.219	0.134	0.196	0.203	0.16	0.215	0.186	0.162	0.198	0.22	0.159	0.245	0.246	0.237	0.222	0.179	0.199	0.259	0.308	0.258	0.213	0.133	0.14	0.272	0.177	0.137
1168	0.174	0.175	0.166	0.302	0.141	0.161	0.081	0.205	0.161	0.191	0.166	0.633	0.29	0.306	0.211	0.241	0.21	0.243	0.271	0.53	0.401	0.151	0.123	0.193	0.185	0.238	0.221	0.127	0.202	0.21	0.172	0.1	0.12	0.214	0.211	0.212	0.238	0.112	0.142	0.18	0.177	0.21	0.245	0.227	0.168	0.148	0.179	0.143	0.117
1169	0.171	0.164	0.145	0.301	0.129	0.146	0.126	0.186	0.143	0.172	0.149	0.588	0.284	0.284	0.204	0.248	0.208	0.222	0.276	0.526	0.459	0.225	0.202	0.199	0.168	0.239	0.217	0.138	0.199	0.193	0.167	0.196	0.209	0.209	0.213	0.212	0.236	0.199	0.208	0.148	0.246	0.26	0.201	0.178	0.15	0.11	0.25	0.212	0.1
1170	0.177	0.177	0.145	0.289	0.111	0.116	0.129	0.204	0.146	0.139	0.145	0.602	0.258	0.293	0.214	0.228	0.216	0.229	0.255	0.548	0.448	0.195	0.179	0.22	0.19	0.213	0.242	0.145	0.204	0.208	0.13	0.18	0.19	0.185	0.223	0.222	0.24	0.191	0.167	0.181	0.253	0.283	0.24	0.184	0.108	0.138	0.256	0.171	0.116
1171	0.162	0.151	0.138	0.282	0.102	0.121	0.119	0.193	0.119	0.147	0.134	0.614	0.26	0.299	0.178	0.225	0.184	0.21	0.232	0.568	0.463	0.181	0.171	0.18	0.153	0.216	0.207	0.125	0.196	0.185	0.141	0.157	0.183	0.182	0.194	0.193	0.223	0.181	0.198	0.155	0.23	0.253	0.216	0.189	0.121	0.108	0.236	0.182	0.111
1172	0.188	0.203	0.135	0.3	0.131	0.121	0.159	0.211	0.166	0.157	0.147	0.588	0.267	0.31	0.227	0.221	0.231	0.261	0.272	0.572	0.449	0.198	0.22	0.213	0.201	0.237	0.251	0.157	0.192	0.218	0.133	0.201	0.2	0.203	0.219	0.216	0.249	0.2	0.207	0.175	0.271	0.263	0.217	0.18	0.147	0.162	0.263	0.192	0.111
1173	0.19	0.187	0.128	0.288	0.113	0.109	0.146	0.213	0.152	0.141	0.141	0.586	0.273	0.311	0.237	0.236	0.245	0.259	0.27	0.563	0.453	0.182	0.216	0.21	0.192	0.237	0.244	0.153	0.226	0.225	0.137	0.204	0.213	0.204	0.219	0.22	0.259	0.211	0.179	0.164	0.25	0.26	0.23	0.185	0.12	0.144	0.252	0.177	0.115
1174	0.164	0.156	0.161	0.287	0.101	0.126	0.131	0.225	0.148	0.143	0.147	0.587	0.273	0.286	0.201	0.218	0.208	0.222	0.274	0.548	0.443	0.201	0.195	0.218	0.153	0.199	0.221	0.158	0.227	0.189	0.162	0.191	0.22	0.166	0.224	0.227	0.252	0.208	0.174	0.178	0.255	0.292	0.241	0.205	0.134	0.107	0.257	0.166	0.124
1175	0.168	0.167	0.197	0.284	0.157	0.194	0.135	0.226	0.188	0.204	0.198	0.576	0.266	0.252	0.211	0.256	0.209	0.243	0.25	0.574	0.435	0.223	0.194	0.223	0.184	0.238	0.215	0.161	0.199	0.21	0.189	0.202	0.208	0.215	0.241	0.242	0.221	0.198	0.207	0.208	0.273	0.302	0.274	0.236	0.198	0.15	0.267	0.212	0.126
1176	0.159	0.164	0.155	0.28	0.124	0.137	0.135	0.225	0.161	0.145	0.144	0.585	0.247	0.269	0.193	0.216	0.197	0.226	0.266	0.559	0.454	0.209	0.209	0.221	0.153	0.206	0.216	0.156	0.215	0.206	0.139	0.2	0.204	0.169	0.225	0.228	0.245	0.225	0.178	0.195	0.265	0.301	0.252	0.199	0.134	0.141	0.257	0.181	0.128
1177	0.205	0.207	0.143	0.294	0.141	0.121	0.114	0.234	0.171	0.155	0.146	0.632	0.28	0.316	0.221	0.243	0.22	0.253	0.269	0.531	0.402	0.116	0.155	0.222	0.201	0.235	0.263	0.165	0.228	0.225	0.146	0.126	0.145	0.202	0.222	0.222	0.26	0.143	0.141	0.192	0.194	0.216	0.243	0.214	0.13	0.178	0.187	0.136	0.144
1178	0.168	0.159	0.181	0.303	0.125	0.164	0.121	0.202	0.144	0.169	0.171	0.588	0.288	0.304	0.194	0.241	0.2	0.222	0.254	0.587	0.467	0.216	0.175	0.202	0.168	0.224	0.205	0.15	0.212	0.197	0.186	0.175	0.204	0.199	0.217	0.218	0.232	0.194	0.211	0.157	0.231	0.249	0.223	0.206	0.163	0.118	0.248	0.192	0.117
1179	0.179	0.187	0.204	0.331	0.177	0.205	0.096	0.231	0.19	0.22	0.207	0.632	0.296	0.333	0.233	0.244	0.24	0.27	0.282	0.517	0.401	0.176	0.128	0.219	0.197	0.25	0.243	0.166	0.218	0.226	0.212	0.116	0.141	0.228	0.237	0.239	0.256	0.119	0.129	0.21	0.195	0.223	0.266	0.251	0.192	0.153	0.199	0.142	0.126
1180	0.168	0.169	0.151	0.288	0.133	0.151	0.129	0.191	0.137	0.148	0.154	0.586	0.263	0.295	0.197	0.227	0.198	0.234	0.251	0.579	0.443	0.205	0.173	0.192	0.167	0.218	0.209	0.119	0.177	0.198	0.15	0.172	0.185	0.196	0.211	0.209	0.211	0.169	0.191	0.149	0.242	0.251	0.214	0.188	0.129	0.129	0.25	0.182	0.088
1181	0.237	0.245	0.184	0.343	0.168	0.174	0.132	0.24	0.211	0.2	0.195	0.618	0.306	0.351	0.268	0.276	0.284	0.306	0.31	0.515	0.423	0.157	0.172	0.26	0.242	0.275	0.286	0.208	0.258	0.269	0.19	0.169	0.16	0.25	0.264	0.262	0.302	0.178	0.131	0.225	0.226	0.222	0.283	0.231	0.192	0.188	0.215	0.15	0.16
1182	0.169	0.18	0.126	0.291	0.117	0.12	0.138	0.222	0.156	0.143	0.139	0.589	0.261	0.285	0.229	0.216	0.24	0.255	0.26	0.553	0.439	0.192	0.208	0.193	0.18	0.23	0.236	0.147	0.199	0.221	0.134	0.197	0.207	0.195	0.207	0.205	0.23	0.205	0.17	0.184	0.254	0.284	0.237	0.205	0.12	0.142	0.256	0.179	0.092
1183	0.162	0.162	0.147	0.279	0.139	0.134	0.117	0.219	0.137	0.152	0.147	0.603	0.259	0.288	0.159	0.218	0.172	0.208	0.239	0.586	0.454	0.197	0.188	0.197	0.144	0.198	0.203	0.135	0.191	0.186	0.136	0.184	0.193	0.165	0.211	0.211	0.222	0.218	0.205	0.193	0.249	0.273	0.236	0.205	0.123	0.139	0.251	0.182	0.135
1184	0.112	0.109	0.107	0.258	0.074	0.089	0.068	0.17	0.091	0.103	0.104	0.602	0.232	0.255	0.132	0.179	0.144	0.173	0.206	0.593	0.448	0.165	0.133	0.159	0.098	0.162	0.16	0.089	0.162	0.143	0.103	0.136	0.156	0.127	0.177	0.176	0.186	0.166	0.148	0.13	0.207	0.231	0.192	0.155	0.083	0.069	0.218	0.132	0.079
1185	0.16	0.166	0.147	0.282	0.109	0.133	0.134	0.208	0.145	0.146	0.149	0.592	0.268	0.278	0.199	0.215	0.201	0.215	0.249	0.565	0.446	0.198	0.191	0.215	0.158	0.199	0.212	0.148	0.22	0.191	0.141	0.181	0.203	0.173	0.214	0.216	0.235	0.21	0.18	0.172	0.251	0.283	0.237	0.186	0.125	0.115	0.252	0.177	0.111
1186	0.167	0.161	0.101	0.258	0.09	0.071	0.111	0.192	0.113	0.11	0.098	0.604	0.242	0.278	0.19	0.219	0.195	0.23	0.248	0.561	0.457	0.163	0.193	0.183	0.151	0.217	0.21	0.127	0.185	0.2	0.11	0.173	0.17	0.186	0.187	0.187	0.226	0.19	0.158	0.155	0.224	0.249	0.214	0.178	0.099	0.108	0.215	0.161	0.094
1187	0.224	0.221	0.166	0.32	0.159	0.149	0.122	0.24	0.201	0.196	0.186	0.633	0.298	0.339	0.249	0.253	0.263	0.283	0.295	0.514	0.401	0.145	0.17	0.237	0.215	0.251	0.268	0.192	0.254	0.247	0.188	0.163	0.164	0.224	0.247	0.248	0.297	0.171	0.112	0.223	0.206	0.228	0.285	0.237	0.168	0.164	0.209	0.133	0.152
1188	0.148	0.153	0.136	0.273	0.096	0.124	0.12	0.195	0.131	0.134	0.136	0.594	0.256	0.272	0.188	0.206	0.188	0.204	0.242	0.567	0.442	0.187	0.177	0.203	0.147	0.188	0.202	0.134	0.205	0.18	0.13	0.166	0.188	0.163	0.201	0.203	0.222	0.195	0.171	0.159	0.238	0.269	0.225	0.174	0.114	0.107	0.24	0.167	0.101
1189	0.182	0.18	0.099	0.264	0.083	0.077	0.127	0.194	0.115	0.109	0.095	0.597	0.246	0.293	0.201	0.225	0.203	0.229	0.258	0.553	0.441	0.148	0.196	0.187	0.177	0.22	0.235	0.14	0.193	0.209	0.108	0.173	0.174	0.187	0.181	0.178	0.233	0.177	0.177	0.148	0.215	0.232	0.2	0.163	0.104	0.129	0.207	0.174	0.112
1190	0.171	0.161	0.145	0.293	0.125	0.132	0.124	0.222	0.133	0.155	0.15	0.601	0.275	0.305	0.201	0.24	0.199	0.226	0.244	0.567	0.454	0.186	0.173	0.197	0.158	0.228	0.223	0.139	0.195	0.207	0.133	0.182	0.199	0.19	0.211	0.209	0.224	0.179	0.183	0.17	0.237	0.269	0.232	0.213	0.101	0.133	0.246	0.176	0.112
1191	0.204	0.208	0.109	0.283	0.132	0.117	0.164	0.231	0.15	0.129	0.115	0.581	0.263	0.301	0.224	0.234	0.223	0.246	0.272	0.556	0.453	0.178	0.224	0.218	0.192	0.235	0.25	0.165	0.218	0.221	0.125	0.203	0.2	0.197	0.208	0.21	0.255	0.201	0.197	0.193	0.264	0.28	0.241	0.208	0.133	0.166	0.255	0.191	0.137
1192	0.17	0.181	0.135	0.29	0.106	0.121	0.138	0.219	0.145	0.146	0.126	0.583	0.267	0.294	0.207	0.237	0.208	0.245	0.274	0.546	0.448	0.197	0.203	0.215	0.18	0.223	0.239	0.167	0.219	0.21	0.141	0.201	0.206	0.197	0.217	0.218	0.253	0.21	0.174	0.175	0.239	0.269	0.232	0.202	0.128	0.119	0.235	0.17	0.117
1193	0.206	0.215	0.188	0.328	0.158	0.176	0.115	0.261	0.197	0.202	0.192	0.624	0.321	0.338	0.259	0.274	0.272	0.284	0.317	0.506	0.406	0.162	0.159	0.241	0.219	0.26	0.264	0.207	0.272	0.246	0.204	0.161	0.174	0.225	0.255	0.258	0.291	0.172	0.118	0.221	0.196	0.237	0.292	0.256	0.175	0.156	0.199	0.125	0.169
1194	0.164	0.169	0.089	0.266	0.103	0.088	0.115	0.174	0.123	0.108	0.097	0.578	0.246	0.284	0.187	0.215	0.186	0.22	0.247	0.57	0.451	0.156	0.192	0.18	0.149	0.208	0.215	0.126	0.185	0.193	0.105	0.169	0.171	0.169	0.172	0.173	0.218	0.175	0.169	0.135	0.232	0.236	0.187	0.167	0.11	0.117	0.22	0.173	0.08
1195	0.182	0.176	0.133	0.291	0.129	0.134	0.144	0.179	0.133	0.145	0.132	0.587	0.27	0.3	0.194	0.244	0.196	0.235	0.258	0.586	0.469	0.194	0.2	0.204	0.178	0.244	0.223	0.136	0.185	0.227	0.143	0.179	0.173	0.216	0.191	0.192	0.218	0.194	0.23	0.151	0.233	0.237	0.207	0.186	0.151	0.157	0.234	0.226	0.109
1196	0.232	0.233	0.215	0.347	0.199	0.21	0.137	0.248	0.226	0.24	0.227	0.61	0.318	0.356	0.258	0.302	0.261	0.298	0.308	0.528	0.423	0.176	0.163	0.246	0.233	0.295	0.283	0.212	0.233	0.268	0.232	0.159	0.157	0.262	0.255	0.258	0.275	0.16	0.159	0.232	0.226	0.22	0.271	0.254	0.216	0.206	0.227	0.169	0.143
1197	0.231	0.234	0.212	0.35	0.196	0.206	0.138	0.25	0.226	0.237	0.224	0.611	0.317	0.356	0.259	0.299	0.263	0.299	0.308	0.527	0.423	0.172	0.164	0.248	0.235	0.291	0.286	0.213	0.234	0.268	0.228	0.16	0.157	0.261	0.256	0.259	0.276	0.161	0.155	0.234	0.226	0.222	0.272	0.253	0.211	0.208	0.228	0.164	0.143
1198	0.276	0.276	0.229	0.348	0.228	0.235	0.272	0.32	0.25	0.239	0.227	0.505	0.333	0.35	0.321	0.322	0.325	0.337	0.339	0.465	0.497	0.269	0.317	0.305	0.272	0.329	0.337	0.267	0.308	0.305	0.214	0.311	0.31	0.29	0.303	0.302	0.338	0.309	0.288	0.286	0.359	0.375	0.327	0.299	0.247	0.263	0.346	0.287	0.241
1199	0.187	0.2	0.207	0.321	0.191	0.223	0.108	0.242	0.206	0.22	0.209	0.623	0.309	0.335	0.253	0.276	0.251	0.275	0.304	0.512	0.409	0.198	0.134	0.237	0.226	0.277	0.245	0.169	0.221	0.25	0.23	0.127	0.137	0.244	0.263	0.261	0.231	0.129	0.17	0.237	0.215	0.242	0.293	0.267	0.233	0.203	0.214	0.182	0.16
1200	0.23	0.23	0.173	0.328	0.167	0.156	0.126	0.247	0.208	0.205	0.193	0.634	0.306	0.345	0.255	0.265	0.271	0.29	0.301	0.512	0.401	0.147	0.17	0.243	0.222	0.257	0.276	0.2	0.261	0.254	0.195	0.165	0.167	0.231	0.254	0.255	0.302	0.172	0.113	0.231	0.208	0.231	0.292	0.245	0.173	0.171	0.212	0.133	0.16
1201	0.144	0.146	0.104	0.27	0.103	0.111	0.09	0.172	0.102	0.122	0.106	0.61	0.236	0.274	0.159	0.214	0.162	0.209	0.228	0.579	0.448	0.166	0.169	0.167	0.136	0.201	0.184	0.103	0.154	0.181	0.115	0.138	0.145	0.173	0.163	0.164	0.197	0.155	0.194	0.133	0.198	0.221	0.186	0.181	0.122	0.112	0.196	0.18	0.084
1202	0.197	0.191	0.117	0.28	0.15	0.146	0.153	0.215	0.139	0.148	0.144	0.581	0.279	0.3	0.218	0.236	0.221	0.252	0.265	0.579	0.469	0.206	0.205	0.207	0.181	0.231	0.241	0.149	0.221	0.223	0.146	0.195	0.21	0.194	0.225	0.226	0.24	0.207	0.209	0.172	0.265	0.267	0.234	0.203	0.135	0.163	0.274	0.198	0.133
1203	0.178	0.177	0.103	0.268	0.107	0.113	0.088	0.217	0.13	0.124	0.103	0.624	0.246	0.29	0.212	0.225	0.218	0.247	0.253	0.534	0.391	0.069	0.123	0.188	0.18	0.224	0.246	0.138	0.204	0.206	0.107	0.113	0.118	0.198	0.197	0.195	0.253	0.124	0.114	0.174	0.17	0.206	0.23	0.195	0.114	0.154	0.163	0.106	0.132
1204	0.135	0.132	0.072	0.258	0.065	0.068	0.073	0.164	0.092	0.084	0.074	0.623	0.237	0.267	0.168	0.188	0.173	0.207	0.238	0.556	0.431	0.118	0.126	0.144	0.142	0.192	0.183	0.083	0.136	0.166	0.092	0.101	0.098	0.164	0.143	0.142	0.192	0.118	0.135	0.118	0.167	0.193	0.176	0.154	0.098	0.097	0.161	0.132	0.074
1205	0.207	0.197	0.167	0.292	0.145	0.157	0.183	0.234	0.166	0.153	0.157	0.545	0.311	0.314	0.245	0.265	0.239	0.24	0.305	0.548	0.447	0.226	0.229	0.241	0.211	0.25	0.261	0.182	0.24	0.24	0.15	0.212	0.233	0.211	0.241	0.241	0.244	0.223	0.219	0.186	0.282	0.281	0.222	0.21	0.15	0.187	0.29	0.21	0.14
1206	0.26	0.233	0.295	0.409	0.252	0.269	0.223	0.287	0.269	0.302	0.299	0.625	0.402	0.392	0.294	0.336	0.3	0.319	0.366	0.501	0.491	0.309	0.239	0.235	0.256	0.328	0.222	0.254	0.226	0.273	0.304	0.25	0.268	0.291	0.253	0.256	0.259	0.276	0.29	0.286	0.231	0.26	0.265	0.292	0.269	0.246	0.244	0.273	0.262
1207	0.241	0.239	0.184	0.334	0.177	0.166	0.135	0.254	0.219	0.215	0.204	0.633	0.312	0.351	0.264	0.273	0.279	0.298	0.308	0.51	0.403	0.154	0.18	0.254	0.232	0.266	0.285	0.211	0.271	0.264	0.206	0.175	0.177	0.241	0.264	0.266	0.311	0.181	0.119	0.241	0.216	0.237	0.301	0.254	0.183	0.181	0.22	0.14	0.171
1208	0.182	0.184	0.092	0.276	0.115	0.105	0.139	0.209	0.129	0.115	0.1	0.589	0.25	0.285	0.204	0.219	0.203	0.23	0.253	0.562	0.449	0.166	0.201	0.196	0.169	0.22	0.228	0.138	0.195	0.201	0.109	0.18	0.178	0.183	0.19	0.19	0.233	0.182	0.187	0.17	0.244	0.262	0.221	0.189	0.121	0.146	0.235	0.182	0.115
1209	0.161	0.161	0.128	0.29	0.107	0.139	0.126	0.197	0.124	0.139	0.129	0.6	0.27	0.282	0.201	0.233	0.203	0.227	0.251	0.564	0.444	0.187	0.168	0.181	0.163	0.221	0.219	0.121	0.183	0.189	0.135	0.155	0.169	0.196	0.191	0.192	0.218	0.159	0.204	0.142	0.222	0.252	0.211	0.195	0.144	0.084	0.22	0.183	0.099
1210	0.168	0.174	0.158	0.273	0.114	0.126	0.126	0.217	0.144	0.142	0.145	0.599	0.265	0.262	0.189	0.223	0.191	0.214	0.248	0.562	0.447	0.214	0.194	0.222	0.161	0.194	0.204	0.147	0.207	0.195	0.136	0.186	0.207	0.172	0.226	0.228	0.229	0.214	0.18	0.184	0.248	0.291	0.249	0.201	0.11	0.107	0.263	0.173	0.124
1211	0.205	0.197	0.112	0.269	0.118	0.128	0.162	0.233	0.155	0.159	0.129	0.593	0.238	0.275	0.214	0.235	0.218	0.251	0.232	0.578	0.437	0.163	0.211	0.21	0.197	0.242	0.253	0.153	0.209	0.222	0.093	0.196	0.198	0.202	0.213	0.212	0.246	0.205	0.223	0.185	0.259	0.262	0.232	0.201	0.135	0.166	0.25	0.207	0.135
1212	0.177	0.176	0.12	0.264	0.132	0.141	0.137	0.213	0.117	0.134	0.112	0.595	0.267	0.294	0.189	0.247	0.188	0.234	0.253	0.566	0.464	0.189	0.199	0.193	0.181	0.24	0.221	0.138	0.189	0.223	0.126	0.167	0.174	0.204	0.188	0.187	0.221	0.189	0.22	0.173	0.238	0.253	0.216	0.208	0.143	0.154	0.235	0.207	0.112
1213	0.218	0.207	0.16	0.296	0.155	0.167	0.191	0.249	0.167	0.164	0.162	0.542	0.305	0.299	0.243	0.283	0.238	0.253	0.29	0.555	0.462	0.238	0.238	0.233	0.206	0.26	0.258	0.192	0.247	0.249	0.17	0.225	0.246	0.231	0.247	0.248	0.248	0.231	0.228	0.192	0.276	0.285	0.223	0.229	0.163	0.164	0.289	0.228	0.126
1214	0.387	0.365	0.345	0.409	0.342	0.352	0.309	0.369	0.354	0.339	0.342	0.47	0.42	0.433	0.395	0.398	0.395	0.406	0.413	0.421	0.436	0.288	0.325	0.427	0.389	0.407	0.44	0.36	0.416	0.402	0.33	0.313	0.312	0.404	0.423	0.421	0.433	0.322	0.301	0.387	0.368	0.363	0.438	0.375	0.35	0.385	0.369	0.305	0.345
1215	0.241	0.239	0.184	0.333	0.178	0.166	0.135	0.254	0.219	0.215	0.204	0.633	0.313	0.351	0.263	0.273	0.279	0.298	0.308	0.51	0.403	0.154	0.18	0.254	0.232	0.266	0.285	0.211	0.272	0.264	0.206	0.175	0.177	0.241	0.265	0.266	0.312	0.181	0.119	0.242	0.216	0.238	0.301	0.254	0.183	0.181	0.221	0.14	0.171
1216	0.238	0.236	0.221	0.311	0.204	0.195	0.137	0.269	0.236	0.232	0.229	0.62	0.312	0.344	0.262	0.279	0.271	0.291	0.311	0.511	0.4	0.178	0.171	0.274	0.226	0.269	0.286	0.217	0.271	0.267	0.223	0.174	0.178	0.236	0.285	0.288	0.306	0.191	0.14	0.267	0.229	0.257	0.315	0.268	0.203	0.209	0.241	0.164	0.202
1217	0.191	0.189	0.12	0.273	0.138	0.151	0.145	0.22	0.13	0.142	0.118	0.592	0.277	0.299	0.191	0.254	0.192	0.232	0.258	0.564	0.455	0.184	0.197	0.194	0.188	0.239	0.236	0.148	0.188	0.214	0.129	0.18	0.183	0.211	0.197	0.196	0.235	0.191	0.227	0.175	0.234	0.244	0.218	0.213	0.152	0.152	0.234	0.21	0.133
1218	0.203	0.203	0.112	0.274	0.103	0.09	0.152	0.218	0.13	0.124	0.111	0.6	0.263	0.306	0.218	0.242	0.222	0.248	0.272	0.556	0.456	0.158	0.221	0.211	0.199	0.24	0.251	0.162	0.211	0.233	0.126	0.197	0.201	0.205	0.199	0.2	0.254	0.201	0.191	0.172	0.238	0.253	0.223	0.188	0.119	0.15	0.232	0.189	0.134
1219	0.469	0.475	0.461	0.528	0.482	0.465	0.484	0.463	0.467	0.475	0.458	0.442	0.526	0.488	0.489	0.529	0.489	0.511	0.532	0.236	0.552	0.494	0.489	0.5	0.469	0.525	0.513	0.455	0.498	0.488	0.493	0.488	0.476	0.516	0.491	0.488	0.514	0.475	0.488	0.464	0.523	0.543	0.522	0.508	0.482	0.457	0.513	0.495	0.453
1220	0.191	0.186	0.137	0.269	0.159	0.172	0.165	0.235	0.141	0.165	0.122	0.574	0.238	0.288	0.208	0.26	0.216	0.251	0.242	0.563	0.455	0.173	0.219	0.219	0.172	0.253	0.24	0.166	0.22	0.23	0.142	0.213	0.207	0.22	0.226	0.223	0.25	0.208	0.224	0.198	0.267	0.295	0.244	0.223	0.169	0.168	0.261	0.23	0.144
1221	0.2	0.202	0.115	0.268	0.116	0.123	0.167	0.234	0.145	0.123	0.104	0.576	0.243	0.283	0.221	0.242	0.223	0.247	0.263	0.558	0.437	0.147	0.218	0.224	0.201	0.231	0.263	0.158	0.22	0.222	0.103	0.203	0.204	0.212	0.219	0.217	0.26	0.2	0.207	0.19	0.257	0.288	0.24	0.196	0.131	0.161	0.251	0.188	0.149
1222	0.188	0.195	0.11	0.277	0.13	0.132	0.156	0.219	0.14	0.13	0.113	0.587	0.247	0.303	0.214	0.237	0.22	0.258	0.266	0.551	0.444	0.174	0.214	0.199	0.176	0.224	0.241	0.156	0.211	0.222	0.121	0.208	0.208	0.203	0.202	0.199	0.253	0.217	0.203	0.178	0.247	0.275	0.226	0.21	0.131	0.168	0.241	0.196	0.156
1223	0.231	0.225	0.235	0.304	0.2	0.245	0.221	0.24	0.226	0.23	0.244	0.608	0.302	0.279	0.261	0.268	0.257	0.283	0.31	0.614	0.459	0.303	0.269	0.203	0.246	0.259	0.188	0.214	0.185	0.251	0.233	0.259	0.265	0.244	0.216	0.218	0.202	0.267	0.302	0.248	0.228	0.259	0.239	0.22	0.239	0.238	0.247	0.294	0.217
1224	0.188	0.192	0.171	0.322	0.158	0.163	0.166	0.227	0.174	0.181	0.159	0.599	0.283	0.3	0.234	0.248	0.235	0.244	0.296	0.553	0.462	0.206	0.224	0.169	0.2	0.27	0.214	0.169	0.17	0.232	0.176	0.218	0.211	0.235	0.151	0.148	0.197	0.216	0.228	0.183	0.21	0.243	0.154	0.225	0.161	0.157	0.208	0.222	0.141
1225	0.169	0.16	0.098	0.276	0.09	0.104	0.123	0.214	0.13	0.122	0.108	0.595	0.244	0.283	0.186	0.22	0.192	0.214	0.251	0.557	0.439	0.167	0.189	0.18	0.166	0.211	0.218	0.138	0.179	0.196	0.129	0.172	0.172	0.176	0.178	0.182	0.214	0.172	0.195	0.153	0.222	0.242	0.215	0.177	0.128	0.139	0.214	0.184	0.117
1226	0.136	0.135	0.082	0.251	0.076	0.093	0.099	0.165	0.079	0.094	0.071	0.609	0.215	0.268	0.153	0.191	0.155	0.19	0.222	0.579	0.445	0.14	0.157	0.154	0.14	0.188	0.196	0.1	0.155	0.167	0.095	0.136	0.144	0.157	0.151	0.149	0.19	0.161	0.179	0.123	0.198	0.22	0.175	0.146	0.094	0.119	0.189	0.173	0.086
1227	0.227	0.218	0.238	0.259	0.202	0.245	0.227	0.288	0.242	0.236	0.232	0.578	0.255	0.283	0.235	0.084	0.234	0.235	0.272	0.602	0.424	0.292	0.274	0.282	0.234	0.173	0.253	0.228	0.281	0.203	0.244	0.262	0.285	0.198	0.289	0.288	0.307	0.283	0.287	0.256	0.326	0.35	0.313	0.232	0.232	0.226	0.328	0.277	0.224
1228	0.198	0.204	0.221	0.266	0.188	0.222	0.205	0.268	0.235	0.228	0.231	0.581	0.24	0.29	0.226	0	0.233	0.235	0.265	0.595	0.413	0.284	0.254	0.246	0.219	0.168	0.243	0.206	0.248	0.187	0.227	0.251	0.267	0.185	0.27	0.27	0.278	0.273	0.276	0.245	0.326	0.339	0.299	0.211	0.223	0.22	0.329	0.259	0.209
1229	0.199	0.204	0.133	0.291	0.114	0.123	0.161	0.195	0.145	0.13	0.127	0.593	0.27	0.28	0.227	0.235	0.225	0.249	0.288	0.549	0.459	0.183	0.219	0.231	0.198	0.237	0.262	0.164	0.219	0.21	0.142	0.209	0.211	0.203	0.217	0.217	0.263	0.214	0.199	0.187	0.258	0.28	0.244	0.173	0.133	0.159	0.255	0.187	0.153
1230	0.382	0.388	0.374	0.403	0.378	0.395	0.39	0.396	0.399	0.382	0.383	0.456	0.398	0.435	0.407	0.305	0.412	0.408	0.448	0.349	0.441	0.427	0.41	0.42	0.404	0.365	0.435	0.389	0.433	0.372	0.401	0.419	0.412	0.383	0.43	0.43	0.454	0.415	0.41	0.409	0.461	0.476	0.464	0.385	0.393	0.399	0.46	0.406	0.399
1231	0.177	0.175	0.126	0.286	0.122	0.122	0.142	0.214	0.129	0.117	0.117	0.585	0.269	0.31	0.19	0.236	0.187	0.219	0.264	0.562	0.463	0.175	0.208	0.217	0.193	0.215	0.243	0.158	0.206	0.201	0.147	0.198	0.202	0.2	0.198	0.197	0.245	0.197	0.199	0.183	0.252	0.264	0.23	0.201	0.122	0.139	0.247	0.183	0.142
1232	0.226	0.24	0.262	0.299	0.24	0.271	0.252	0.297	0.278	0.282	0.273	0.604	0.277	0.318	0.265	0.169	0.269	0.274	0.277	0.624	0.458	0.334	0.294	0.216	0.275	0.214	0.195	0.249	0.217	0.24	0.279	0.292	0.301	0.234	0.23	0.227	0.228	0.323	0.326	0.286	0.291	0.294	0.259	0.256	0.273	0.262	0.291	0.31	0.256
1233	0.185	0.194	0.223	0.303	0.169	0.22	0.19	0.219	0.187	0.208	0.212	0.593	0.255	0.297	0.193	0.136	0.203	0.218	0.26	0.579	0.447	0.258	0.236	0.21	0.159	0.211	0.212	0.188	0.225	0.197	0.212	0.225	0.249	0.215	0.219	0.218	0.248	0.247	0.276	0.191	0.265	0.289	0.252	0.237	0.212	0.18	0.277	0.263	0.175
1234	0.249	0.253	0.148	0.306	0.179	0.179	0.15	0.276	0.216	0.189	0.171	0.626	0.281	0.322	0.263	0.281	0.274	0.289	0.283	0.537	0.384	0.12	0.179	0.249	0.26	0.278	0.307	0.208	0.256	0.274	0.158	0.17	0.158	0.248	0.256	0.256	0.297	0.167	0.165	0.247	0.223	0.237	0.301	0.247	0.197	0.227	0.213	0.151	0.197
1235	0.33	0.333	0.351	0.384	0.33	0.334	0.351	0.373	0.357	0.348	0.346	0.5	0.374	0.382	0.354	0.328	0.356	0.346	0.392	0.401	0.515	0.374	0.382	0.367	0.346	0.355	0.379	0.329	0.375	0.334	0.356	0.371	0.37	0.366	0.369	0.368	0.393	0.371	0.384	0.348	0.426	0.436	0.401	0.387	0.356	0.332	0.421	0.395	0.319
1236	0.23	0.222	0.241	0.26	0.205	0.248	0.231	0.29	0.246	0.239	0.235	0.577	0.257	0.284	0.237	0.085	0.236	0.237	0.274	0.602	0.424	0.295	0.277	0.285	0.237	0.174	0.256	0.232	0.284	0.206	0.247	0.266	0.288	0.2	0.292	0.291	0.309	0.286	0.29	0.26	0.329	0.353	0.316	0.233	0.235	0.23	0.331	0.281	0.227
1237	0.166	0.168	0.156	0.271	0.14	0.147	0.136	0.213	0.162	0.146	0.161	0.586	0.247	0.283	0.19	0.235	0.192	0.224	0.265	0.569	0.446	0.212	0.206	0.22	0.142	0.203	0.206	0.143	0.202	0.192	0.155	0.182	0.189	0.174	0.218	0.218	0.224	0.207	0.204	0.199	0.275	0.291	0.248	0.223	0.16	0.136	0.266	0.204	0.123
1238	0.493	0.483	0.507	0.501	0.469	0.485	0.516	0.432	0.497	0.478	0.495	0.276	0.504	0.465	0.506	0.487	0.496	0.484	0.544	0.432	0.352	0.541	0.526	0.536	0.5	0.471	0.527	0.488	0.529	0.505	0.489	0.528	0.528	0.477	0.53	0.529	0.514	0.515	0.518	0.458	0.546	0.539	0.496	0.448	0.481	0.5	0.558	0.521	0.49
1239	0.203	0.227	0.214	0.267	0.195	0.223	0.21	0.22	0.216	0.195	0.201	0.548	0.234	0.252	0.23	0.162	0.226	0.231	0.275	0.567	0.425	0.268	0.268	0.262	0.224	0.192	0.247	0.205	0.257	0.199	0.219	0.24	0.248	0.206	0.262	0.259	0.264	0.264	0.281	0.228	0.313	0.327	0.271	0.202	0.222	0.226	0.306	0.27	0.211
1240	0.167	0.168	0.189	0.277	0.154	0.172	0.154	0.222	0.161	0.187	0.179	0.584	0.265	0.272	0.194	0.2	0.205	0.208	0.255	0.577	0.444	0.228	0.208	0.238	0.156	0.209	0.204	0.161	0.226	0.186	0.175	0.206	0.227	0.185	0.251	0.249	0.251	0.234	0.21	0.2	0.266	0.308	0.26	0.212	0.154	0.152	0.279	0.206	0.154
1241	0.198	0.199	0.138	0.286	0.117	0.145	0.169	0.213	0.161	0.135	0.141	0.563	0.265	0.275	0.245	0.239	0.245	0.254	0.271	0.586	0.439	0.182	0.224	0.231	0.203	0.238	0.257	0.166	0.228	0.223	0.128	0.206	0.223	0.214	0.233	0.233	0.258	0.2	0.212	0.161	0.259	0.268	0.235	0.19	0.153	0.156	0.263	0.198	0.13
1242	0.236	0.237	0.266	0.347	0.238	0.262	0.17	0.284	0.27	0.275	0.284	0.658	0.329	0.327	0.279	0.276	0.288	0.3	0.308	0.567	0.342	0.21	0.199	0.222	0.257	0.281	0.224	0.237	0.225	0.227	0.253	0.206	0.222	0.263	0.236	0.238	0.251	0.212	0.211	0.274	0.193	0.224	0.277	0.292	0.254	0.243	0.195	0.209	0.228
1243	0.216	0.209	0.203	0.236	0.188	0.227	0.228	0.24	0.195	0.199	0.208	0.562	0.214	0.175	0.244	0.255	0.242	0.261	0.244	0.578	0.467	0.268	0.273	0.262	0.221	0.26	0.256	0.217	0.271	0.215	0.212	0.26	0.268	0.219	0.27	0.27	0.267	0.27	0.298	0.228	0.301	0.323	0.289	0.229	0.239	0.234	0.314	0.29	0.215
1244	0.266	0.275	0.282	0.277	0.264	0.306	0.3	0.296	0.269	0.261	0.272	0.513	0.249	0.207	0.289	0.277	0.285	0.292	0.299	0.582	0.442	0.338	0.321	0.318	0.285	0.282	0.309	0.265	0.299	0.277	0.265	0.31	0.328	0.267	0.322	0.321	0.297	0.334	0.354	0.297	0.366	0.386	0.332	0.28	0.286	0.311	0.371	0.331	0.288
1245	0.322	0.328	0.297	0.394	0.284	0.294	0.24	0.339	0.314	0.311	0.299	0.604	0.33	0.329	0.341	0.332	0.345	0.359	0.366	0.567	0.444	0.271	0.27	0.267	0.331	0.345	0.297	0.313	0.272	0.346	0.303	0.261	0.264	0.322	0.272	0.269	0.285	0.277	0.281	0.315	0.231	0.227	0.277	0.308	0.3	0.323	0.222	0.274	0.296
1246	0.233	0.24	0.21	0.316	0.197	0.215	0.147	0.249	0.246	0.225	0.226	0.602	0.301	0.304	0.276	0.273	0.283	0.288	0.309	0.52	0.362	0.177	0.174	0.266	0.24	0.267	0.297	0.218	0.27	0.242	0.194	0.171	0.192	0.241	0.286	0.286	0.306	0.175	0.16	0.254	0.236	0.255	0.328	0.244	0.213	0.22	0.237	0.16	0.2
1247	0.285	0.289	0.31	0.382	0.29	0.324	0.305	0.321	0.316	0.323	0.314	0.541	0.341	0.359	0.309	0.245	0.319	0.322	0.347	0.438	0.507	0.368	0.337	0.343	0.308	0.336	0.337	0.29	0.338	0.293	0.332	0.343	0.34	0.334	0.358	0.357	0.346	0.355	0.373	0.327	0.403	0.422	0.377	0.332	0.328	0.301	0.404	0.363	0.3
1248	0.232	0.236	0.238	0.273	0.217	0.258	0.245	0.283	0.23	0.216	0.231	0.539	0.237	0.233	0.242	0.255	0.237	0.275	0.289	0.559	0.455	0.324	0.281	0.276	0.228	0.239	0.267	0.225	0.277	0.252	0.231	0.27	0.28	0.231	0.276	0.279	0.273	0.291	0.311	0.251	0.322	0.347	0.314	0.277	0.239	0.268	0.325	0.3	0.235
1249	0.402	0.4	0.4	0.346	0.402	0.402	0.424	0.433	0.411	0.385	0.404	0.304	0.38	0.334	0.413	0.378	0.409	0.398	0.405	0.507	0.38	0.46	0.476	0.465	0.426	0.371	0.456	0.421	0.445	0.413	0.379	0.473	0.478	0.371	0.472	0.473	0.441	0.47	0.461	0.422	0.535	0.506	0.446	0.38	0.407	0.426	0.541	0.469	0.385
1250	0.539	0.534	0.539	0.581	0.556	0.548	0.508	0.504	0.537	0.554	0.536	0.419	0.596	0.555	0.546	0.594	0.555	0.535	0.6	0.144	0.482	0.511	0.49	0.576	0.543	0.6	0.586	0.533	0.563	0.542	0.563	0.493	0.484	0.589	0.566	0.564	0.565	0.489	0.491	0.539	0.522	0.524	0.555	0.551	0.562	0.527	0.522	0.518	0.538
1251	0.206	0.212	0.232	0.261	0.206	0.239	0.222	0.278	0.247	0.24	0.244	0.581	0.238	0.292	0.24	0.028	0.248	0.236	0.265	0.6	0.419	0.299	0.265	0.261	0.231	0.182	0.253	0.221	0.259	0.198	0.242	0.264	0.275	0.191	0.284	0.284	0.291	0.286	0.284	0.257	0.337	0.351	0.312	0.222	0.239	0.232	0.343	0.275	0.217
1252	0.192	0.188	0.231	0.287	0.194	0.235	0.196	0.216	0.216	0.226	0.233	0.571	0.273	0.241	0.229	0.242	0.23	0.241	0.275	0.559	0.438	0.287	0.233	0.252	0.211	0.254	0.239	0.184	0.221	0.214	0.231	0.239	0.232	0.236	0.256	0.257	0.225	0.239	0.289	0.228	0.285	0.322	0.273	0.225	0.223	0.218	0.298	0.272	0.2
1253	0.185	0.188	0.23	0.276	0.195	0.228	0.198	0.224	0.212	0.222	0.227	0.564	0.264	0.252	0.193	0.237	0.205	0.196	0.239	0.563	0.452	0.287	0.24	0.23	0.214	0.243	0.221	0.195	0.214	0.116	0.235	0.231	0.243	0.234	0.243	0.247	0.221	0.255	0.295	0.222	0.294	0.311	0.262	0.237	0.231	0.216	0.303	0.293	0.189
1254	0.119	0.127	0.194	0.29	0.141	0.18	0.129	0.214	0.168	0.186	0.187	0.575	0.248	0.269	0.187	0.21	0.189	0.213	0.236	0.577	0.452	0.243	0.192	0.183	0.127	0.213	0.175	0.143	0.191	0.172	0.196	0.188	0.216	0.182	0.211	0.213	0.189	0.21	0.231	0.175	0.256	0.282	0.231	0.223	0.18	0.144	0.263	0.217	0.141
1255	0.138	0.138	0.14	0.257	0.1	0.13	0.114	0.198	0.137	0.124	0.138	0.58	0.235	0.255	0.181	0.197	0.195	0.213	0.235	0.568	0.432	0.184	0.181	0.184	0.121	0.19	0.19	0.134	0.194	0.177	0.136	0.189	0.207	0.149	0.203	0.202	0.213	0.197	0.173	0.161	0.241	0.283	0.231	0.191	0.124	0.113	0.248	0.176	0.12
1256	0.133	0.133	0.187	0.271	0.149	0.192	0.135	0.185	0.166	0.179	0.186	0.583	0.249	0.281	0.173	0.227	0.181	0.224	0.254	0.584	0.453	0.245	0.19	0.198	0.124	0.203	0.176	0.133	0.184	0.194	0.185	0.175	0.196	0.18	0.224	0.223	0.193	0.209	0.229	0.189	0.254	0.292	0.245	0.227	0.183	0.172	0.255	0.216	0.142
1257	0.151	0.147	0.217	0.3	0.161	0.206	0.158	0.21	0.192	0.214	0.217	0.578	0.272	0.268	0.189	0.237	0.199	0.229	0.276	0.566	0.454	0.268	0.207	0.222	0.128	0.224	0.182	0.172	0.212	0.169	0.21	0.215	0.237	0.184	0.244	0.244	0.215	0.243	0.247	0.207	0.279	0.313	0.264	0.222	0.205	0.164	0.284	0.241	0.166
1258	0.141	0.154	0.198	0.291	0.155	0.198	0.156	0.206	0.188	0.206	0.201	0.584	0.253	0.295	0.178	0.221	0.187	0.23	0.267	0.563	0.445	0.257	0.206	0.184	0.131	0.212	0.18	0.154	0.203	0.181	0.203	0.196	0.222	0.183	0.209	0.211	0.201	0.228	0.242	0.181	0.269	0.285	0.232	0.225	0.198	0.156	0.265	0.238	0.152
1259	0.155	0.155	0.188	0.282	0.159	0.183	0.14	0.214	0.169	0.185	0.188	0.587	0.24	0.275	0.172	0.241	0.185	0.225	0.24	0.579	0.463	0.243	0.195	0.196	0.108	0.208	0.176	0.152	0.205	0.204	0.19	0.195	0.212	0.158	0.206	0.21	0.208	0.211	0.228	0.171	0.247	0.283	0.243	0.238	0.181	0.151	0.248	0.228	0.143
1260	0.135	0.133	0.175	0.287	0.146	0.182	0.143	0.204	0.168	0.177	0.18	0.586	0.244	0.288	0.167	0.215	0.176	0.221	0.26	0.571	0.45	0.236	0.199	0.181	0.102	0.196	0.153	0.146	0.199	0.179	0.189	0.195	0.215	0.171	0.192	0.198	0.202	0.216	0.227	0.168	0.242	0.284	0.224	0.216	0.182	0.143	0.243	0.228	0.131
1261	0.163	0.184	0.163	0.289	0.114	0.137	0.134	0.216	0.158	0.147	0.152	0.584	0.276	0.276	0.204	0.223	0.206	0.229	0.262	0.547	0.45	0.211	0.193	0.218	0.173	0.206	0.22	0.157	0.216	0.193	0.148	0.197	0.217	0.181	0.228	0.227	0.242	0.2	0.175	0.179	0.24	0.28	0.25	0.214	0.126	0.067	0.256	0.161	0.126
1262	0.128	0.115	0.176	0.279	0.131	0.162	0.119	0.199	0.153	0.169	0.169	0.584	0.242	0.274	0.148	0.218	0.161	0.198	0.238	0.567	0.451	0.228	0.174	0.185	0.065	0.183	0.149	0.14	0.204	0.167	0.173	0.186	0.207	0.135	0.206	0.208	0.21	0.208	0.202	0.161	0.24	0.285	0.227	0.211	0.159	0.121	0.24	0.198	0.125
1263	0.143	0.155	0.191	0.283	0.161	0.19	0.135	0.204	0.172	0.186	0.195	0.584	0.271	0.285	0.196	0.212	0.2	0.223	0.249	0.564	0.442	0.232	0.183	0.203	0.132	0.225	0.176	0.144	0.199	0.187	0.19	0.173	0.192	0.188	0.218	0.22	0.191	0.205	0.22	0.182	0.251	0.274	0.253	0.239	0.184	0.153	0.263	0.213	0.14
1264	0.164	0.156	0.187	0.301	0.163	0.173	0.146	0.217	0.181	0.207	0.197	0.586	0.264	0.302	0.153	0.237	0.162	0.223	0.253	0.572	0.447	0.252	0.203	0.221	0.116	0.18	0.194	0.17	0.226	0.195	0.2	0.218	0.231	0.155	0.224	0.228	0.233	0.228	0.218	0.19	0.27	0.285	0.253	0.247	0.171	0.146	0.266	0.215	0.15
1265	0.181	0.187	0.199	0.258	0.167	0.202	0.183	0.253	0.214	0.206	0.21	0.587	0.228	0.28	0.213	0	0.219	0.223	0.254	0.597	0.413	0.265	0.236	0.23	0.201	0.161	0.227	0.185	0.228	0.176	0.206	0.23	0.246	0.174	0.255	0.255	0.262	0.253	0.257	0.228	0.309	0.325	0.283	0.198	0.202	0.201	0.313	0.241	0.187
1266	0.208	0.215	0.233	0.269	0.202	0.235	0.218	0.279	0.247	0.24	0.244	0.581	0.245	0.298	0.237	0	0.244	0.243	0.27	0.596	0.416	0.295	0.265	0.256	0.231	0.175	0.253	0.218	0.258	0.198	0.24	0.261	0.278	0.196	0.283	0.282	0.288	0.285	0.287	0.258	0.337	0.35	0.31	0.222	0.235	0.232	0.34	0.271	0.223
1267	0.197	0.197	0.143	0.275	0.135	0.129	0.172	0.254	0.173	0.144	0.144	0.575	0.256	0.283	0.222	0.254	0.23	0.259	0.27	0.56	0.446	0.165	0.242	0.225	0.184	0.238	0.253	0.187	0.216	0.225	0.138	0.233	0.231	0.199	0.219	0.217	0.246	0.21	0.203	0.208	0.271	0.295	0.248	0.218	0.149	0.165	0.264	0.207	0.148
1268	0.194	0.211	0.275	0.359	0.235	0.27	0.149	0.25	0.256	0.274	0.274	0.604	0.335	0.31	0.255	0.271	0.267	0.292	0.311	0.507	0.396	0.24	0.175	0.26	0.203	0.271	0.265	0.219	0.267	0.217	0.275	0.17	0.189	0.251	0.288	0.291	0.267	0.189	0.193	0.268	0.245	0.277	0.323	0.298	0.257	0.233	0.25	0.19	0.221
1269	0.144	0.159	0.216	0.32	0.176	0.214	0.111	0.2	0.198	0.218	0.217	0.609	0.292	0.272	0.207	0.229	0.217	0.245	0.274	0.526	0.398	0.208	0.143	0.208	0.155	0.225	0.218	0.162	0.215	0.172	0.218	0.137	0.154	0.204	0.234	0.237	0.222	0.156	0.164	0.211	0.214	0.25	0.27	0.243	0.2	0.175	0.218	0.161	0.157
1270	0.178	0.168	0.168	0.262	0.11	0.152	0.15	0.236	0.167	0.155	0.16	0.566	0.25	0.28	0.189	0.23	0.196	0.212	0.252	0.574	0.432	0.183	0.209	0.227	0.166	0.204	0.222	0.172	0.226	0.201	0.144	0.217	0.231	0.174	0.232	0.234	0.251	0.227	0.212	0.197	0.257	0.295	0.256	0.205	0.143	0.146	0.262	0.194	0.169
1271	0.158	0.182	0.199	0.281	0.182	0.219	0.182	0.2	0.183	0.195	0.2	0.576	0.263	0.282	0.203	0.23	0.209	0.242	0.262	0.565	0.458	0.268	0.229	0.222	0.184	0.247	0.206	0.17	0.208	0.188	0.213	0.215	0.219	0.229	0.235	0.238	0.226	0.246	0.271	0.215	0.286	0.313	0.256	0.209	0.213	0.209	0.291	0.256	0.183
1272	0.201	0.192	0.207	0.251	0.17	0.213	0.191	0.26	0.213	0.206	0.202	0.586	0.241	0.268	0.213	0.078	0.212	0.216	0.254	0.599	0.42	0.261	0.244	0.256	0.206	0.161	0.23	0.197	0.253	0.182	0.212	0.231	0.254	0.178	0.262	0.262	0.282	0.252	0.256	0.227	0.298	0.324	0.288	0.21	0.201	0.198	0.301	0.248	0.19
1273	0.197	0.202	0.182	0.318	0.177	0.201	0.081	0.234	0.181	0.191	0.193	0.631	0.304	0.321	0.236	0.266	0.243	0.268	0.288	0.52	0.4	0.167	0.075	0.204	0.205	0.256	0.244	0.112	0.183	0.244	0.198	0.059	0.065	0.232	0.228	0.23	0.242	0.11	0.162	0.197	0.17	0.203	0.269	0.26	0.203	0.186	0.17	0.149	0.149
1274	0.346	0.349	0.327	0.451	0.336	0.346	0.272	0.34	0.338	0.356	0.329	0.508	0.439	0.426	0.4	0.42	0.399	0.413	0.429	0.396	0.423	0.298	0.258	0.37	0.354	0.433	0.405	0.293	0.344	0.396	0.356	0.247	0.234	0.409	0.379	0.378	0.373	0.262	0.307	0.333	0.33	0.34	0.37	0.377	0.368	0.342	0.322	0.305	0.305
1275	0.196	0.214	0.278	0.361	0.239	0.273	0.151	0.253	0.259	0.277	0.277	0.605	0.337	0.312	0.257	0.273	0.268	0.294	0.313	0.506	0.396	0.242	0.176	0.263	0.206	0.274	0.268	0.222	0.269	0.219	0.278	0.171	0.19	0.253	0.29	0.293	0.27	0.19	0.195	0.27	0.246	0.278	0.326	0.3	0.26	0.236	0.251	0.192	0.224
1276	0.215	0.211	0.18	0.316	0.197	0.2	0.093	0.246	0.188	0.2	0.189	0.637	0.301	0.328	0.236	0.27	0.244	0.278	0.289	0.523	0.407	0.168	0.075	0.215	0.22	0.27	0.256	0.126	0.171	0.256	0.199	0.063	0.046	0.249	0.237	0.237	0.251	0.128	0.173	0.226	0.181	0.21	0.27	0.266	0.223	0.205	0.178	0.176	0.161
1277	0.165	0.172	0.19	0.29	0.173	0.195	0.165	0.234	0.183	0.2	0.195	0.578	0.258	0.283	0.2	0.231	0.2	0.214	0.259	0.575	0.451	0.256	0.214	0.199	0.187	0.248	0.212	0.151	0.175	0.198	0.203	0.194	0.196	0.216	0.215	0.215	0.15	0.23	0.273	0.199	0.27	0.283	0.234	0.229	0.21	0.201	0.274	0.267	0.169
1278	0.139	0.155	0.165	0.28	0.146	0.169	0.135	0.222	0.15	0.166	0.159	0.593	0.245	0.28	0.181	0.219	0.183	0.208	0.232	0.578	0.444	0.225	0.172	0.179	0.132	0.216	0.195	0.134	0.172	0.178	0.173	0.164	0.173	0.176	0.201	0.204	0.185	0.193	0.229	0.171	0.244	0.274	0.229	0.227	0.17	0.158	0.249	0.221	0.132
1279	0.148	0.149	0.197	0.267	0.156	0.188	0.145	0.217	0.174	0.183	0.202	0.587	0.246	0.286	0.157	0.206	0.163	0.19	0.25	0.588	0.445	0.236	0.204	0.206	0.133	0.177	0.171	0.154	0.208	0.168	0.178	0.205	0.222	0.161	0.229	0.229	0.225	0.229	0.231	0.191	0.26	0.298	0.248	0.229	0.179	0.17	0.266	0.217	0.163
1280	0.174	0.181	0.191	0.307	0.177	0.195	0.089	0.23	0.174	0.193	0.193	0.631	0.289	0.306	0.23	0.252	0.232	0.266	0.269	0.544	0.408	0.177	0.103	0.195	0.186	0.255	0.217	0.13	0.175	0.226	0.2	0.082	0.097	0.223	0.226	0.228	0.224	0.13	0.176	0.203	0.187	0.228	0.26	0.253	0.208	0.184	0.194	0.17	0.134
1281	0.206	0.217	0.216	0.333	0.175	0.21	0.209	0.238	0.215	0.22	0.22	0.56	0.305	0.308	0.26	0.287	0.27	0.286	0.305	0.513	0.462	0.282	0.243	0.253	0.236	0.309	0.283	0.2	0.224	0.232	0.244	0.246	0.235	0.269	0.247	0.248	0.258	0.239	0.291	0.225	0.299	0.325	0.274	0.239	0.236	0.217	0.291	0.272	0.191
1282	0.202	0.211	0.208	0.323	0.185	0.211	0.098	0.245	0.185	0.206	0.202	0.631	0.32	0.326	0.238	0.271	0.239	0.266	0.29	0.53	0.399	0.176	0.097	0.217	0.214	0.255	0.246	0.127	0.197	0.24	0.218	0.015	0.089	0.231	0.25	0.25	0.246	0.136	0.176	0.218	0.195	0.218	0.278	0.268	0.211	0.196	0.198	0.159	0.164
1283	0.146	0.14	0.173	0.265	0.133	0.175	0.141	0.205	0.157	0.178	0.171	0.583	0.235	0.282	0.172	0.225	0.181	0.213	0.238	0.591	0.434	0.212	0.193	0.181	0.131	0.199	0.168	0.138	0.19	0.183	0.149	0.18	0.201	0.172	0.202	0.203	0.205	0.209	0.237	0.168	0.245	0.277	0.225	0.219	0.176	0.146	0.247	0.224	0.153
1284	0.212	0.219	0.21	0.345	0.187	0.215	0.114	0.255	0.2	0.217	0.204	0.619	0.311	0.328	0.256	0.289	0.257	0.294	0.299	0.524	0.404	0.171	0.134	0.243	0.224	0.271	0.268	0.162	0.225	0.256	0.217	0.109	0.127	0.255	0.259	0.26	0.261	0.062	0.161	0.221	0.199	0.232	0.295	0.276	0.216	0.194	0.197	0.164	0.164
1285	0.101	0.099	0.14	0.265	0.107	0.133	0.059	0.164	0.127	0.143	0.146	0.592	0.216	0.259	0.129	0.194	0.132	0.175	0.22	0.579	0.435	0.205	0.139	0.157	0.094	0.156	0.133	0.089	0.152	0.147	0.144	0.144	0.154	0.134	0.18	0.182	0.162	0.17	0.184	0.142	0.215	0.249	0.204	0.194	0.141	0.113	0.218	0.18	0.095
1286	0.146	0.146	0.18	0.295	0.14	0.179	0.137	0.209	0.165	0.174	0.187	0.583	0.271	0.283	0.172	0.224	0.18	0.216	0.261	0.572	0.461	0.244	0.185	0.184	0.134	0.202	0.175	0.142	0.19	0.186	0.179	0.186	0.206	0.175	0.199	0.201	0.204	0.214	0.228	0.177	0.239	0.279	0.233	0.225	0.175	0.139	0.251	0.218	0.147
1287	0.138	0.142	0.157	0.287	0.128	0.155	0.125	0.201	0.148	0.159	0.164	0.598	0.263	0.268	0.195	0.207	0.201	0.228	0.244	0.572	0.453	0.213	0.172	0.177	0.133	0.215	0.191	0.119	0.165	0.183	0.171	0.152	0.176	0.184	0.206	0.207	0.18	0.183	0.21	0.172	0.246	0.284	0.242	0.214	0.163	0.139	0.245	0.196	0.106
1288	0.09	0.09	0.066	0.237	0.05	0.073	0.04	0.143	0.056	0.058	0.063	0.63	0.218	0.241	0.136	0.166	0.141	0.178	0.209	0.564	0.418	0.107	0.073	0.118	0.083	0.164	0.149	0.05	0.106	0.14	0.078	0.061	0.072	0.127	0.132	0.132	0.149	0.089	0.113	0.101	0.145	0.189	0.171	0.148	0.077	0.069	0.149	0.103	0.045
1289	0.21	0.214	0.194	0.338	0.187	0.213	0.094	0.247	0.191	0.206	0.204	0.623	0.308	0.321	0.254	0.285	0.259	0.282	0.286	0.525	0.411	0.177	0.086	0.219	0.22	0.277	0.255	0.129	0.196	0.257	0.209	0.069	0.082	0.245	0.241	0.243	0.254	0.11	0.169	0.212	0.183	0.217	0.281	0.277	0.211	0.198	0.186	0.164	0.16
1290	0.203	0.21	0.188	0.322	0.183	0.207	0.084	0.238	0.187	0.198	0.198	0.632	0.309	0.325	0.24	0.27	0.248	0.274	0.292	0.519	0.4	0.17	0.077	0.209	0.21	0.259	0.25	0.116	0.187	0.249	0.203	0.061	0.067	0.237	0.234	0.236	0.246	0.113	0.165	0.204	0.173	0.206	0.274	0.265	0.209	0.192	0.173	0.152	0.154
1291	0.176	0.192	0.197	0.303	0.181	0.206	0.176	0.23	0.198	0.199	0.213	0.562	0.258	0.282	0.204	0.246	0.208	0.242	0.251	0.573	0.432	0.265	0.222	0.211	0.202	0.25	0.229	0.172	0.169	0.217	0.21	0.211	0.203	0.223	0.224	0.225	0.092	0.226	0.268	0.216	0.292	0.302	0.253	0.252	0.215	0.21	0.289	0.267	0.158
1292	0.135	0.133	0.141	0.275	0.116	0.15	0.118	0.206	0.148	0.142	0.143	0.585	0.236	0.265	0.172	0.197	0.18	0.213	0.246	0.57	0.435	0.216	0.172	0.196	0.124	0.182	0.191	0.136	0.211	0.174	0.156	0.184	0.2	0.15	0.222	0.225	0.223	0.201	0.188	0.184	0.257	0.297	0.246	0.199	0.137	0.132	0.262	0.172	0.128
1293	0.104	0.105	0.084	0.258	0.075	0.097	0.071	0.158	0.086	0.107	0.094	0.646	0.224	0.246	0.14	0.173	0.149	0.187	0.207	0.612	0.457	0.169	0.132	0.091	0.109	0.175	0.111	0.053	0.069	0.142	0.107	0.108	0.121	0.153	0.11	0.113	0.114	0.14	0.178	0.119	0.153	0.191	0.143	0.158	0.113	0.093	0.151	0.16	0.07
1294	0.255	0.253	0.269	0.335	0.262	0.276	0.193	0.318	0.274	0.296	0.289	0.62	0.28	0.336	0.249	0.271	0.26	0.268	0.166	0.588	0.424	0.245	0.212	0.293	0.263	0.276	0.279	0.256	0.283	0.254	0.252	0.222	0.226	0.277	0.311	0.314	0.303	0.245	0.254	0.302	0.274	0.306	0.345	0.317	0.275	0.26	0.279	0.246	0.242
1295	0.149	0.162	0.191	0.291	0.153	0.181	0.13	0.224	0.174	0.197	0.19	0.617	0.28	0.291	0.198	0.233	0.2	0.24	0.268	0.615	0.461	0.261	0.186	0.157	0.172	0.232	0.147	0.142	0.105	0.199	0.199	0.182	0.188	0.198	0.176	0.177	0.136	0.201	0.248	0.203	0.216	0.244	0.199	0.23	0.195	0.171	0.219	0.232	0.138
1296	0.19	0.195	0.199	0.333	0.181	0.214	0.114	0.248	0.197	0.211	0.214	0.628	0.299	0.325	0.25	0.265	0.253	0.267	0.303	0.525	0.396	0.189	0.113	0.221	0.219	0.266	0.26	0.149	0.202	0.245	0.213	0.105	0.103	0.244	0.238	0.239	0.234	0.12	0.18	0.229	0.205	0.231	0.276	0.256	0.226	0.209	0.198	0.172	0.155
1297	0.104	0.103	0.056	0.246	0.053	0.072	0.036	0.149	0.054	0.062	0.053	0.645	0.224	0.257	0.14	0.183	0.147	0.183	0.216	0.556	0.411	0.082	0.05	0.114	0.109	0.174	0.163	0.047	0.103	0.152	0.076	0.034	0.039	0.144	0.121	0.122	0.161	0.07	0.102	0.099	0.113	0.151	0.159	0.148	0.081	0.079	0.11	0.093	0.058
1298	0.162	0.168	0.213	0.311	0.181	0.223	0.162	0.218	0.192	0.21	0.224	0.564	0.259	0.296	0.205	0.245	0.21	0.225	0.258	0.559	0.437	0.271	0.207	0.214	0.197	0.24	0.229	0.166	0.177	0.209	0.22	0.209	0.211	0.219	0.233	0.237	0.143	0.229	0.256	0.212	0.288	0.305	0.252	0.242	0.207	0.206	0.294	0.255	0.165
1299	0.154	0.148	0.153	0.292	0.129	0.157	0.123	0.215	0.155	0.158	0.156	0.584	0.245	0.263	0.189	0.21	0.197	0.229	0.249	0.562	0.449	0.224	0.179	0.212	0.127	0.196	0.201	0.142	0.221	0.19	0.169	0.192	0.208	0.161	0.233	0.236	0.236	0.216	0.175	0.193	0.266	0.309	0.253	0.204	0.143	0.133	0.271	0.179	0.128
1300	0.129	0.126	0.13	0.268	0.11	0.142	0.11	0.195	0.137	0.132	0.133	0.589	0.23	0.26	0.165	0.192	0.173	0.209	0.237	0.572	0.434	0.203	0.164	0.185	0.117	0.177	0.184	0.125	0.199	0.169	0.145	0.171	0.187	0.147	0.211	0.214	0.215	0.19	0.182	0.173	0.245	0.285	0.236	0.19	0.13	0.124	0.249	0.165	0.116
1301	0.132	0.134	0.179	0.286	0.138	0.174	0.081	0.202	0.162	0.182	0.184	0.592	0.254	0.275	0.175	0.223	0.174	0.209	0.245	0.568	0.442	0.251	0.158	0.21	0.145	0.198	0.171	0.12	0.172	0.182	0.188	0.175	0.182	0.17	0.236	0.237	0.189	0.189	0.208	0.186	0.251	0.289	0.251	0.219	0.177	0.148	0.256	0.211	0.132
1302	0.513	0.513	0.484	0.503	0.497	0.486	0.541	0.507	0.502	0.497	0.487	0.344	0.537	0.508	0.519	0.499	0.528	0.508	0.549	0.373	0.459	0.546	0.553	0.537	0.515	0.513	0.556	0.514	0.53	0.506	0.508	0.55	0.545	0.49	0.534	0.531	0.539	0.553	0.533	0.501	0.571	0.55	0.519	0.462	0.503	0.504	0.571	0.551	0.484
1303	0.156	0.154	0.149	0.281	0.143	0.161	0.115	0.218	0.144	0.164	0.15	0.602	0.26	0.281	0.192	0.223	0.199	0.224	0.241	0.575	0.446	0.225	0.136	0.168	0.166	0.22	0.19	0.087	0.118	0.198	0.164	0.126	0.128	0.188	0.205	0.201	0.184	0.18	0.219	0.172	0.228	0.256	0.22	0.214	0.177	0.159	0.23	0.218	0.115
1304	0.203	0.203	0.189	0.319	0.196	0.198	0.094	0.24	0.195	0.2	0.191	0.629	0.298	0.329	0.23	0.266	0.234	0.264	0.282	0.52	0.412	0.162	0.092	0.208	0.211	0.27	0.244	0.128	0.181	0.248	0.204	0.072	0.061	0.249	0.222	0.224	0.247	0.137	0.174	0.225	0.187	0.212	0.269	0.262	0.222	0.203	0.182	0.171	0.168
1305	0.207	0.207	0.195	0.321	0.2	0.203	0.096	0.245	0.2	0.205	0.198	0.631	0.301	0.331	0.233	0.269	0.236	0.265	0.284	0.524	0.414	0.166	0.093	0.211	0.216	0.272	0.246	0.132	0.185	0.251	0.209	0.072	0.063	0.252	0.226	0.228	0.249	0.142	0.177	0.23	0.189	0.213	0.272	0.267	0.227	0.208	0.185	0.174	0.175
1306	0.193	0.194	0.196	0.313	0.194	0.209	0.109	0.228	0.198	0.203	0.201	0.626	0.28	0.317	0.227	0.255	0.238	0.265	0.274	0.534	0.404	0.19	0.118	0.213	0.214	0.266	0.248	0.141	0.178	0.234	0.203	0.103	0.088	0.246	0.231	0.234	0.218	0.148	0.186	0.225	0.203	0.222	0.262	0.254	0.222	0.221	0.204	0.187	0.168
1307	0.337	0.341	0.317	0.449	0.323	0.318	0.274	0.341	0.328	0.359	0.316	0.566	0.416	0.43	0.353	0.379	0.359	0.365	0.417	0.446	0.422	0.271	0.287	0.317	0.347	0.384	0.377	0.32	0.348	0.372	0.328	0.27	0.273	0.378	0.287	0.285	0.37	0.281	0.317	0.295	0.269	0.277	0.286	0.355	0.339	0.318	0.258	0.299	0.31
1308	0.211	0.211	0.198	0.323	0.205	0.207	0.099	0.247	0.203	0.208	0.201	0.631	0.303	0.334	0.236	0.273	0.239	0.269	0.287	0.522	0.413	0.168	0.095	0.215	0.219	0.275	0.25	0.135	0.187	0.254	0.212	0.074	0.064	0.255	0.229	0.232	0.251	0.143	0.178	0.234	0.191	0.215	0.275	0.269	0.231	0.211	0.187	0.176	0.178
1309	0.2	0.212	0.198	0.332	0.19	0.214	0.103	0.24	0.19	0.208	0.207	0.634	0.307	0.336	0.243	0.271	0.246	0.271	0.283	0.529	0.396	0.173	0.099	0.207	0.219	0.268	0.259	0.136	0.204	0.248	0.219	0.077	0.077	0.245	0.232	0.235	0.224	0.125	0.175	0.209	0.19	0.207	0.277	0.279	0.227	0.206	0.191	0.166	0.17
1310	0.211	0.211	0.197	0.322	0.204	0.206	0.098	0.247	0.203	0.208	0.2	0.631	0.303	0.334	0.235	0.272	0.239	0.269	0.286	0.523	0.413	0.168	0.095	0.214	0.218	0.274	0.25	0.134	0.187	0.254	0.211	0.074	0.064	0.255	0.228	0.231	0.251	0.143	0.179	0.233	0.191	0.215	0.275	0.269	0.23	0.211	0.187	0.176	0.177
1311	0.154	0.148	0.153	0.28	0.131	0.164	0.12	0.195	0.141	0.159	0.152	0.606	0.259	0.285	0.206	0.22	0.206	0.229	0.26	0.565	0.456	0.217	0.128	0.172	0.157	0.221	0.207	0.083	0.141	0.195	0.167	0.125	0.123	0.201	0.205	0.205	0.197	0.175	0.22	0.173	0.24	0.27	0.224	0.213	0.177	0.149	0.236	0.209	0.104
1312	0.132	0.141	0.169	0.279	0.152	0.177	0.122	0.214	0.16	0.182	0.176	0.593	0.251	0.285	0.167	0.209	0.17	0.201	0.225	0.585	0.446	0.237	0.165	0.182	0.131	0.198	0.182	0.129	0.183	0.179	0.176	0.173	0.179	0.171	0.227	0.227	0.197	0.206	0.222	0.195	0.263	0.284	0.253	0.222	0.179	0.154	0.272	0.21	0.143
1313	0.218	0.234	0.251	0.313	0.223	0.248	0.241	0.248	0.253	0.25	0.256	0.529	0.296	0.285	0.24	0.234	0.259	0.239	0.28	0.545	0.418	0.3	0.285	0.262	0.24	0.263	0.273	0.239	0.274	0.115	0.244	0.278	0.288	0.248	0.275	0.275	0.271	0.29	0.313	0.226	0.333	0.325	0.257	0.244	0.258	0.248	0.334	0.305	0.207
1314	0.2	0.212	0.198	0.331	0.19	0.214	0.103	0.24	0.189	0.209	0.207	0.633	0.307	0.336	0.243	0.272	0.246	0.272	0.282	0.53	0.396	0.173	0.099	0.207	0.219	0.268	0.26	0.136	0.204	0.248	0.219	0.077	0.077	0.245	0.232	0.235	0.224	0.125	0.175	0.209	0.19	0.207	0.277	0.279	0.227	0.206	0.191	0.166	0.17
1315	0.212	0.211	0.191	0.318	0.199	0.207	0.097	0.243	0.189	0.202	0.197	0.635	0.295	0.323	0.241	0.276	0.244	0.28	0.287	0.527	0.409	0.173	0.087	0.22	0.216	0.275	0.258	0.125	0.18	0.259	0.201	0.07	0.047	0.254	0.238	0.239	0.244	0.128	0.171	0.225	0.183	0.213	0.271	0.262	0.225	0.213	0.179	0.176	0.16
1316	0.212	0.215	0.195	0.33	0.19	0.209	0.102	0.243	0.196	0.205	0.193	0.637	0.309	0.335	0.246	0.275	0.249	0.289	0.305	0.521	0.419	0.172	0.09	0.217	0.228	0.277	0.263	0.131	0.173	0.259	0.205	0.071	0.055	0.26	0.229	0.229	0.244	0.137	0.186	0.229	0.186	0.215	0.267	0.262	0.229	0.215	0.18	0.18	0.17
1317	0.175	0.176	0.234	0.331	0.205	0.229	0.179	0.265	0.218	0.235	0.243	0.613	0.303	0.321	0.225	0.253	0.231	0.252	0.281	0.61	0.485	0.291	0.227	0.162	0.187	0.258	0.154	0.187	0.146	0.21	0.251	0.233	0.251	0.23	0.183	0.182	0.162	0.263	0.292	0.246	0.232	0.254	0.214	0.271	0.23	0.215	0.239	0.272	0.212
1318	0.2	0.212	0.198	0.332	0.19	0.214	0.103	0.24	0.189	0.208	0.207	0.634	0.307	0.336	0.242	0.272	0.246	0.271	0.282	0.53	0.396	0.173	0.099	0.207	0.219	0.268	0.259	0.136	0.204	0.248	0.219	0.077	0.078	0.245	0.232	0.235	0.224	0.126	0.175	0.209	0.19	0.207	0.277	0.279	0.227	0.206	0.192	0.166	0.17
1319	0.16	0.158	0.17	0.291	0.155	0.174	0.135	0.219	0.156	0.176	0.174	0.616	0.267	0.294	0.197	0.231	0.197	0.226	0.26	0.598	0.472	0.241	0.158	0.137	0.172	0.235	0.165	0.114	0.103	0.202	0.182	0.151	0.152	0.206	0.159	0.159	0.121	0.195	0.236	0.185	0.2	0.231	0.188	0.225	0.185	0.175	0.209	0.231	0.142
1320	0.149	0.151	0.195	0.298	0.153	0.188	0.138	0.225	0.17	0.201	0.201	0.585	0.28	0.273	0.192	0.214	0.2	0.211	0.269	0.567	0.444	0.25	0.175	0.201	0.143	0.223	0.196	0.14	0.174	0.183	0.214	0.178	0.196	0.176	0.231	0.23	0.194	0.219	0.238	0.198	0.268	0.303	0.24	0.219	0.196	0.155	0.274	0.24	0.145
1321	0.152	0.143	0.176	0.279	0.148	0.169	0.126	0.209	0.164	0.184	0.189	0.585	0.247	0.278	0.138	0.21	0.15	0.194	0.237	0.57	0.441	0.246	0.184	0.195	0.085	0.164	0.162	0.147	0.205	0.172	0.183	0.194	0.208	0.128	0.209	0.21	0.213	0.217	0.225	0.174	0.248	0.283	0.23	0.226	0.176	0.14	0.255	0.224	0.138
1322	0.119	0.142	0.196	0.29	0.156	0.188	0.131	0.214	0.183	0.189	0.203	0.583	0.257	0.27	0.181	0.204	0.184	0.21	0.239	0.578	0.435	0.248	0.18	0.191	0.154	0.21	0.187	0.145	0.171	0.169	0.204	0.183	0.205	0.18	0.217	0.219	0.186	0.216	0.241	0.206	0.267	0.285	0.25	0.232	0.185	0.173	0.274	0.221	0.157
1323	0.101	0.113	0.127	0.26	0.112	0.132	0.093	0.173	0.13	0.142	0.14	0.602	0.215	0.266	0.121	0.19	0.129	0.166	0.204	0.585	0.435	0.202	0.149	0.143	0.078	0.159	0.15	0.11	0.165	0.142	0.126	0.152	0.166	0.12	0.156	0.158	0.168	0.17	0.199	0.133	0.22	0.242	0.191	0.194	0.128	0.109	0.217	0.183	0.096
1324	0.136	0.149	0.199	0.289	0.149	0.187	0.14	0.218	0.176	0.191	0.199	0.58	0.25	0.272	0.18	0.206	0.182	0.212	0.245	0.574	0.443	0.253	0.19	0.204	0.151	0.215	0.191	0.153	0.186	0.173	0.203	0.195	0.208	0.183	0.223	0.224	0.199	0.216	0.245	0.194	0.275	0.289	0.245	0.216	0.191	0.166	0.277	0.231	0.166
1325	0.174	0.181	0.229	0.32	0.193	0.222	0.175	0.262	0.206	0.222	0.23	0.611	0.297	0.301	0.212	0.248	0.224	0.251	0.264	0.618	0.482	0.296	0.228	0.158	0.183	0.253	0.153	0.176	0.141	0.2	0.233	0.222	0.243	0.218	0.189	0.189	0.147	0.249	0.285	0.232	0.231	0.257	0.218	0.273	0.224	0.208	0.243	0.261	0.202
1326	0.196	0.207	0.185	0.315	0.185	0.204	0.093	0.226	0.18	0.196	0.189	0.63	0.291	0.319	0.231	0.259	0.234	0.259	0.276	0.521	0.397	0.153	0.076	0.209	0.211	0.261	0.247	0.122	0.181	0.236	0.191	0.056	0.054	0.238	0.223	0.225	0.231	0.117	0.167	0.202	0.18	0.201	0.261	0.257	0.21	0.2	0.178	0.165	0.152
1327	0.14	0.139	0.166	0.287	0.142	0.169	0.097	0.215	0.153	0.17	0.175	0.589	0.259	0.288	0.162	0.212	0.175	0.204	0.232	0.576	0.445	0.231	0.131	0.189	0.123	0.19	0.19	0.12	0.167	0.174	0.175	0.154	0.171	0.156	0.216	0.22	0.207	0.188	0.208	0.181	0.244	0.286	0.239	0.229	0.165	0.137	0.252	0.195	0.132
1328	0.167	0.168	0.158	0.283	0.15	0.178	0.13	0.215	0.151	0.164	0.166	0.604	0.261	0.276	0.201	0.231	0.203	0.238	0.249	0.579	0.463	0.236	0.131	0.182	0.177	0.231	0.214	0.088	0.15	0.215	0.17	0.128	0.114	0.204	0.214	0.216	0.194	0.181	0.216	0.188	0.243	0.277	0.236	0.221	0.187	0.165	0.247	0.212	0.118
1329	0.157	0.162	0.153	0.279	0.141	0.169	0.119	0.206	0.144	0.158	0.168	0.609	0.256	0.28	0.197	0.223	0.2	0.233	0.251	0.573	0.45	0.23	0.124	0.179	0.167	0.216	0.204	0.074	0.136	0.2	0.164	0.116	0.11	0.193	0.202	0.203	0.185	0.172	0.218	0.179	0.241	0.273	0.227	0.217	0.174	0.164	0.244	0.213	0.108
1330	0.134	0.13	0.158	0.285	0.136	0.162	0.098	0.211	0.147	0.16	0.17	0.586	0.255	0.287	0.159	0.211	0.171	0.204	0.239	0.574	0.435	0.224	0.137	0.179	0.127	0.188	0.179	0.117	0.17	0.173	0.169	0.157	0.173	0.153	0.213	0.216	0.193	0.183	0.214	0.178	0.248	0.281	0.237	0.221	0.162	0.137	0.253	0.201	0.126
1331	0.151	0.173	0.243	0.331	0.214	0.235	0.187	0.246	0.237	0.25	0.254	0.623	0.292	0.328	0.215	0.246	0.218	0.252	0.282	0.613	0.472	0.304	0.237	0.166	0.193	0.235	0.148	0.197	0.169	0.22	0.238	0.242	0.255	0.216	0.184	0.187	0.178	0.258	0.288	0.234	0.236	0.257	0.207	0.263	0.227	0.201	0.243	0.27	0.194
1332	0.21	0.213	0.185	0.333	0.189	0.201	0.101	0.243	0.2	0.208	0.193	0.646	0.302	0.337	0.248	0.272	0.25	0.287	0.302	0.52	0.415	0.166	0.09	0.213	0.216	0.274	0.26	0.13	0.178	0.254	0.201	0.073	0.055	0.252	0.223	0.224	0.25	0.128	0.176	0.22	0.184	0.209	0.263	0.26	0.228	0.206	0.173	0.171	0.162
1333	0.161	0.17	0.217	0.305	0.204	0.222	0.189	0.262	0.212	0.228	0.229	0.629	0.295	0.302	0.225	0.253	0.229	0.24	0.292	0.614	0.476	0.292	0.226	0.173	0.192	0.25	0.155	0.189	0.157	0.226	0.237	0.227	0.243	0.222	0.197	0.195	0.179	0.25	0.287	0.232	0.231	0.26	0.22	0.258	0.231	0.208	0.231	0.271	0.187
1334	0.237	0.22	0.287	0.354	0.251	0.279	0.188	0.292	0.253	0.271	0.287	0.652	0.34	0.36	0.264	0.308	0.277	0.287	0.328	0.573	0.437	0.261	0.209	0.219	0.225	0.285	0.198	0.24	0.211	0.266	0.275	0.204	0.22	0.268	0.246	0.245	0.231	0.224	0.255	0.267	0.18	0.231	0.27	0.304	0.269	0.262	0.197	0.248	0.256
1335	0.188	0.18	0.232	0.31	0.197	0.224	0.199	0.288	0.201	0.205	0.236	0.621	0.31	0.313	0.24	0.257	0.252	0.25	0.289	0.608	0.478	0.279	0.234	0.174	0.192	0.259	0.169	0.194	0.16	0.235	0.229	0.233	0.248	0.219	0.205	0.205	0.175	0.253	0.276	0.231	0.225	0.272	0.226	0.264	0.216	0.223	0.239	0.266	0.204
1336	0.131	0.123	0.172	0.275	0.135	0.169	0.127	0.201	0.166	0.179	0.185	0.602	0.246	0.282	0.15	0.231	0.165	0.197	0.243	0.581	0.45	0.237	0.185	0.184	0.091	0.175	0.16	0.149	0.204	0.174	0.184	0.198	0.217	0.144	0.202	0.206	0.214	0.221	0.229	0.176	0.239	0.28	0.227	0.221	0.168	0.144	0.242	0.197	0.149
1337	0.21	0.222	0.225	0.262	0.217	0.236	0.229	0.273	0.25	0.23	0.246	0.566	0.262	0.254	0.259	0.161	0.26	0.253	0.297	0.578	0.407	0.306	0.263	0.279	0.243	0.191	0.271	0.22	0.268	0.225	0.244	0.263	0.269	0.2	0.296	0.295	0.274	0.272	0.292	0.265	0.34	0.353	0.313	0.227	0.243	0.244	0.339	0.274	0.222
1338	0.133	0.139	0.225	0.328	0.193	0.223	0.181	0.251	0.213	0.227	0.233	0.611	0.292	0.328	0.227	0.24	0.233	0.245	0.279	0.608	0.467	0.285	0.222	0.161	0.177	0.245	0.145	0.187	0.166	0.218	0.243	0.233	0.238	0.221	0.186	0.187	0.164	0.25	0.279	0.217	0.22	0.247	0.205	0.267	0.234	0.205	0.224	0.266	0.184
1339	0.178	0.189	0.219	0.312	0.165	0.191	0.13	0.248	0.21	0.192	0.207	0.606	0.307	0.325	0.256	0.245	0.252	0.262	0.316	0.529	0.4	0.177	0.17	0.247	0.199	0.248	0.256	0.209	0.247	0.233	0.216	0.165	0.182	0.22	0.256	0.26	0.262	0.168	0.18	0.218	0.213	0.256	0.287	0.252	0.195	0.186	0.215	0.162	0.191
1340	0.187	0.175	0.228	0.323	0.212	0.239	0.221	0.263	0.224	0.234	0.234	0.64	0.312	0.291	0.251	0.267	0.256	0.26	0.309	0.604	0.483	0.284	0.243	0.181	0.198	0.27	0.161	0.195	0.186	0.227	0.249	0.238	0.255	0.243	0.202	0.202	0.203	0.262	0.298	0.24	0.242	0.274	0.229	0.243	0.247	0.221	0.24	0.279	0.203
1341	0.187	0.175	0.229	0.323	0.212	0.239	0.221	0.263	0.224	0.234	0.234	0.64	0.312	0.291	0.251	0.267	0.255	0.26	0.309	0.604	0.482	0.284	0.243	0.182	0.198	0.27	0.162	0.195	0.186	0.227	0.249	0.238	0.255	0.243	0.202	0.202	0.204	0.262	0.298	0.24	0.242	0.274	0.229	0.244	0.247	0.222	0.24	0.279	0.203
1342	0.272	0.287	0.317	0.354	0.288	0.299	0.29	0.348	0.318	0.324	0.333	0.584	0.296	0.349	0.3	0.297	0.3	0.297	0.201	0.632	0.48	0.345	0.338	0.256	0.31	0.322	0.253	0.299	0.247	0.274	0.286	0.339	0.346	0.297	0.281	0.282	0.249	0.343	0.334	0.326	0.325	0.338	0.314	0.345	0.295	0.303	0.334	0.343	0.283
1343	0.159	0.165	0.217	0.308	0.201	0.234	0.191	0.273	0.21	0.222	0.223	0.612	0.301	0.325	0.243	0.254	0.24	0.26	0.296	0.621	0.483	0.273	0.234	0.164	0.187	0.262	0.165	0.2	0.163	0.234	0.246	0.237	0.251	0.23	0.192	0.191	0.182	0.247	0.272	0.238	0.233	0.269	0.22	0.277	0.235	0.204	0.23	0.253	0.187
1344	0.156	0.15	0.239	0.315	0.193	0.237	0.18	0.267	0.21	0.228	0.238	0.614	0.294	0.305	0.211	0.256	0.213	0.237	0.271	0.615	0.471	0.284	0.224	0.18	0.184	0.233	0.137	0.187	0.167	0.216	0.237	0.226	0.25	0.22	0.212	0.212	0.176	0.249	0.265	0.234	0.222	0.269	0.227	0.264	0.219	0.193	0.233	0.256	0.192
1345	0.131	0.137	0.195	0.276	0.152	0.185	0.165	0.219	0.176	0.18	0.199	0.583	0.262	0.294	0.19	0.214	0.199	0.232	0.274	0.572	0.428	0.227	0.215	0.202	0.141	0.198	0.172	0.161	0.201	0.188	0.193	0.203	0.217	0.171	0.208	0.21	0.21	0.226	0.245	0.182	0.256	0.291	0.242	0.231	0.197	0.177	0.256	0.226	0.152
1346	0.157	0.151	0.242	0.316	0.194	0.238	0.183	0.268	0.213	0.229	0.239	0.614	0.296	0.306	0.214	0.257	0.214	0.238	0.273	0.616	0.472	0.287	0.228	0.181	0.185	0.235	0.137	0.191	0.171	0.221	0.24	0.23	0.254	0.223	0.214	0.214	0.179	0.252	0.268	0.236	0.223	0.27	0.229	0.264	0.22	0.194	0.234	0.258	0.196
1347	0.125	0.114	0.192	0.285	0.154	0.195	0.165	0.236	0.176	0.195	0.197	0.582	0.279	0.276	0.209	0.229	0.214	0.223	0.273	0.562	0.427	0.25	0.197	0.206	0.154	0.229	0.197	0.161	0.199	0.199	0.217	0.203	0.22	0.199	0.226	0.227	0.207	0.214	0.254	0.194	0.261	0.303	0.224	0.227	0.2	0.17	0.264	0.229	0.156
1348	0.148	0.144	0.209	0.297	0.174	0.202	0.171	0.214	0.2	0.21	0.213	0.597	0.269	0.279	0.193	0.233	0.2	0.233	0.287	0.574	0.459	0.267	0.218	0.209	0.148	0.207	0.18	0.169	0.214	0.179	0.22	0.212	0.234	0.185	0.225	0.23	0.224	0.237	0.268	0.2	0.274	0.305	0.252	0.232	0.209	0.179	0.275	0.248	0.177
1349	0.293	0.299	0.306	0.342	0.277	0.293	0.308	0.338	0.314	0.311	0.303	0.545	0.328	0.335	0.314	0.17	0.313	0.333	0.362	0.478	0.481	0.351	0.348	0.351	0.323	0.276	0.342	0.29	0.333	0.295	0.316	0.346	0.351	0.284	0.351	0.35	0.362	0.365	0.358	0.32	0.408	0.411	0.365	0.285	0.302	0.301	0.398	0.339	0.306
1350	0.129	0.148	0.204	0.301	0.173	0.201	0.149	0.208	0.185	0.197	0.197	0.58	0.249	0.27	0.177	0.23	0.182	0.198	0.248	0.56	0.436	0.262	0.202	0.206	0.122	0.201	0.189	0.167	0.22	0.189	0.2	0.21	0.227	0.16	0.22	0.221	0.206	0.222	0.242	0.187	0.266	0.303	0.224	0.246	0.191	0.175	0.269	0.231	0.164
1351	0.208	0.215	0.233	0.269	0.202	0.235	0.219	0.28	0.247	0.24	0.244	0.581	0.246	0.298	0.237	0	0.244	0.243	0.27	0.597	0.416	0.295	0.265	0.256	0.23	0.175	0.252	0.218	0.258	0.198	0.24	0.261	0.278	0.196	0.283	0.282	0.288	0.285	0.287	0.258	0.337	0.35	0.31	0.222	0.235	0.232	0.34	0.27	0.223
1352	0.469	0.475	0.461	0.529	0.483	0.465	0.485	0.464	0.467	0.475	0.459	0.441	0.527	0.488	0.489	0.53	0.489	0.512	0.533	0.235	0.552	0.494	0.491	0.501	0.47	0.526	0.513	0.456	0.499	0.489	0.494	0.489	0.477	0.516	0.491	0.489	0.515	0.476	0.489	0.464	0.524	0.543	0.522	0.509	0.484	0.457	0.514	0.496	0.453
1353	0.282	0.292	0.311	0.354	0.295	0.308	0.309	0.354	0.306	0.316	0.324	0.506	0.315	0.338	0.307	0.301	0.31	0.305	0.265	0.552	0.422	0.362	0.34	0.325	0.313	0.323	0.332	0.295	0.313	0.305	0.311	0.326	0.336	0.304	0.354	0.355	0.291	0.343	0.363	0.333	0.402	0.407	0.37	0.342	0.308	0.319	0.408	0.367	0.288
1354	0.326	0.34	0.358	0.386	0.34	0.358	0.285	0.36	0.342	0.37	0.364	0.636	0.346	0.365	0.333	0.354	0.339	0.352	0.247	0.599	0.455	0.315	0.293	0.297	0.343	0.373	0.291	0.332	0.277	0.305	0.344	0.285	0.297	0.35	0.318	0.319	0.285	0.302	0.332	0.362	0.286	0.299	0.353	0.382	0.362	0.341	0.294	0.33	0.323
1355	0.326	0.34	0.359	0.387	0.341	0.359	0.287	0.361	0.343	0.371	0.365	0.636	0.347	0.366	0.333	0.355	0.34	0.352	0.248	0.599	0.456	0.316	0.294	0.298	0.344	0.373	0.291	0.333	0.277	0.305	0.345	0.286	0.298	0.351	0.318	0.319	0.285	0.303	0.333	0.363	0.286	0.299	0.353	0.383	0.363	0.341	0.294	0.331	0.324
1356	0.274	0.288	0.318	0.354	0.29	0.3	0.292	0.349	0.319	0.324	0.333	0.584	0.297	0.35	0.302	0.298	0.302	0.298	0.202	0.631	0.481	0.346	0.34	0.258	0.312	0.322	0.254	0.301	0.248	0.276	0.287	0.341	0.347	0.298	0.282	0.282	0.249	0.344	0.335	0.327	0.326	0.338	0.315	0.345	0.296	0.304	0.335	0.344	0.285
1357	0.276	0.295	0.31	0.356	0.288	0.297	0.295	0.351	0.312	0.32	0.328	0.586	0.301	0.358	0.299	0.298	0.304	0.298	0.202	0.63	0.483	0.337	0.339	0.256	0.309	0.32	0.255	0.297	0.25	0.273	0.281	0.338	0.351	0.299	0.279	0.28	0.25	0.347	0.336	0.329	0.327	0.34	0.31	0.343	0.288	0.301	0.336	0.341	0.284
1358	0.152	0.18	0.259	0.334	0.222	0.254	0.225	0.286	0.254	0.26	0.273	0.602	0.308	0.345	0.247	0.265	0.255	0.239	0.284	0.605	0.456	0.322	0.265	0.183	0.229	0.261	0.181	0.229	0.184	0.233	0.268	0.271	0.283	0.245	0.214	0.216	0.176	0.282	0.306	0.259	0.27	0.285	0.239	0.292	0.256	0.242	0.27	0.29	0.214
1359	0.264	0.281	0.291	0.348	0.294	0.296	0.213	0.328	0.296	0.312	0.311	0.62	0.283	0.336	0.268	0.294	0.277	0.29	0.176	0.588	0.427	0.259	0.232	0.306	0.283	0.298	0.291	0.28	0.299	0.266	0.277	0.239	0.244	0.289	0.329	0.332	0.303	0.261	0.264	0.318	0.297	0.319	0.364	0.349	0.294	0.281	0.303	0.259	0.266
1360	0.153	0.151	0.193	0.265	0.166	0.189	0.154	0.231	0.191	0.205	0.206	0.581	0.241	0.283	0.154	0.201	0.161	0.195	0.232	0.58	0.447	0.247	0.212	0.217	0.163	0.194	0.19	0.178	0.192	0.174	0.205	0.219	0.219	0.182	0.23	0.229	0.22	0.236	0.249	0.212	0.266	0.304	0.252	0.227	0.189	0.174	0.269	0.231	0.175
1361	0.205	0.211	0.229	0.267	0.197	0.231	0.215	0.277	0.243	0.236	0.24	0.581	0.245	0.297	0.234	0	0.241	0.241	0.269	0.597	0.415	0.291	0.262	0.253	0.227	0.172	0.249	0.214	0.256	0.196	0.236	0.257	0.275	0.193	0.279	0.279	0.286	0.282	0.284	0.254	0.333	0.347	0.306	0.219	0.231	0.228	0.337	0.267	0.218
1362	0.258	0.269	0.254	0.29	0.238	0.26	0.265	0.317	0.266	0.251	0.26	0.595	0.295	0.294	0.274	0.214	0.277	0.284	0.298	0.63	0.455	0.32	0.303	0.243	0.268	0.214	0.214	0.252	0.233	0.239	0.259	0.287	0.309	0.222	0.245	0.244	0.25	0.301	0.316	0.281	0.287	0.314	0.275	0.279	0.258	0.265	0.29	0.299	0.245
1363	0.165	0.178	0.228	0.29	0.17	0.212	0.181	0.224	0.208	0.221	0.224	0.584	0.265	0.279	0.173	0.197	0.187	0.185	0.24	0.561	0.438	0.265	0.233	0.232	0.193	0.187	0.21	0.199	0.246	0	0.225	0.235	0.256	0.195	0.244	0.244	0.249	0.257	0.256	0.215	0.298	0.318	0.269	0.223	0.205	0.185	0.3	0.241	0.192
1364	0.166	0.179	0.229	0.292	0.172	0.214	0.183	0.226	0.21	0.222	0.225	0.583	0.265	0.281	0.173	0.197	0.187	0.185	0.241	0.56	0.438	0.267	0.233	0.234	0.194	0.188	0.211	0.2	0.246	0	0.227	0.235	0.256	0.196	0.245	0.245	0.25	0.258	0.257	0.217	0.3	0.319	0.27	0.225	0.207	0.187	0.302	0.243	0.194
1365	0.174	0.182	0.23	0.285	0.179	0.21	0.177	0.238	0.217	0.229	0.229	0.581	0.258	0.277	0.172	0.204	0.182	0.183	0.23	0.564	0.44	0.271	0.23	0.236	0.186	0.2	0.209	0.2	0.246	0.037	0.216	0.241	0.249	0.185	0.254	0.252	0.243	0.264	0.258	0.222	0.299	0.321	0.278	0.226	0.205	0.194	0.302	0.245	0.197
1366	0.185	0.178	0.219	0.24	0.187	0.209	0.175	0.255	0.199	0.216	0.205	0.579	0.234	0.273	0.122	0.245	0.099	0.17	0.218	0.607	0.446	0.244	0.218	0.241	0.182	0.183	0.218	0.19	0.23	0.169	0.2	0.223	0.244	0.178	0.255	0.255	0.257	0.246	0.276	0.227	0.285	0.309	0.275	0.259	0.21	0.184	0.293	0.249	0.194
1367	0.186	0.178	0.219	0.24	0.187	0.209	0.175	0.255	0.199	0.216	0.205	0.579	0.234	0.273	0.123	0.245	0.099	0.17	0.218	0.607	0.446	0.244	0.218	0.242	0.182	0.183	0.219	0.19	0.23	0.169	0.2	0.223	0.244	0.179	0.255	0.255	0.257	0.246	0.276	0.226	0.285	0.309	0.274	0.259	0.21	0.184	0.292	0.25	0.194
1368	0.265	0.258	0.256	0.313	0.226	0.244	0.258	0.302	0.258	0.277	0.245	0.527	0.306	0.348	0.218	0.267	0.227	0.278	0.342	0.495	0.475	0.325	0.303	0.305	0.263	0.225	0.322	0.267	0.295	0.247	0.278	0.317	0.321	0.227	0.32	0.319	0.334	0.327	0.321	0.292	0.378	0.391	0.333	0.227	0.261	0.24	0.372	0.304	0.257
1369	0.2	0.191	0.225	0.259	0.199	0.21	0.185	0.249	0.214	0.221	0.22	0.564	0.24	0.298	0.076	0.238	0.078	0.176	0.249	0.574	0.46	0.267	0.232	0.247	0.168	0.139	0.207	0.198	0.24	0.171	0.208	0.245	0.252	0.168	0.253	0.254	0.248	0.263	0.263	0.235	0.299	0.312	0.277	0.262	0.205	0.193	0.301	0.255	0.198
1370	0.18	0.166	0.196	0.246	0.172	0.193	0.163	0.239	0.186	0.202	0.186	0.584	0.229	0.29	0.039	0.22	0.054	0.152	0.23	0.588	0.463	0.254	0.21	0.225	0.165	0.132	0.203	0.178	0.216	0.164	0.194	0.218	0.222	0.165	0.236	0.236	0.228	0.239	0.261	0.218	0.281	0.298	0.264	0.234	0.192	0.179	0.281	0.244	0.18
1371	0.252	0.26	0.264	0.301	0.26	0.272	0.247	0.31	0.261	0.276	0.275	0.578	0.241	0.31	0.236	0.272	0.247	0.254	0.009	0.628	0.481	0.293	0.286	0.278	0.253	0.267	0.285	0.251	0.28	0.239	0.242	0.283	0.295	0.268	0.298	0.299	0.277	0.293	0.306	0.283	0.346	0.362	0.335	0.309	0.251	0.259	0.354	0.303	0.235
1372	0.272	0.288	0.305	0.34	0.294	0.301	0.285	0.312	0.301	0.329	0.313	0.569	0.272	0.316	0.272	0.279	0.282	0.288	0.18	0.601	0.478	0.328	0.325	0.309	0.29	0.298	0.312	0.283	0.299	0.256	0.284	0.316	0.333	0.296	0.335	0.337	0.313	0.323	0.344	0.316	0.385	0.396	0.361	0.315	0.298	0.291	0.389	0.338	0.278
1373	0.235	0.241	0.279	0.293	0.249	0.263	0.242	0.322	0.26	0.266	0.291	0.539	0.271	0.27	0.248	0.267	0.256	0.255	0.197	0.603	0.434	0.296	0.279	0.299	0.24	0.262	0.278	0.244	0.275	0.24	0.24	0.283	0.296	0.243	0.323	0.323	0.27	0.299	0.303	0.29	0.357	0.388	0.329	0.31	0.254	0.26	0.365	0.292	0.24
1374	0.141	0.148	0.171	0.241	0.134	0.172	0.144	0.219	0.181	0.179	0.18	0.595	0.212	0.261	0.175	0	0.183	0.191	0.227	0.597	0.414	0.236	0.201	0.196	0.165	0.14	0.193	0.15	0.198	0.127	0.177	0.199	0.216	0.148	0.222	0.222	0.228	0.221	0.226	0.193	0.28	0.299	0.253	0.179	0.17	0.163	0.283	0.21	0.148
1375	0.253	0.262	0.281	0.313	0.265	0.281	0.269	0.333	0.273	0.281	0.292	0.515	0.311	0.325	0.269	0.278	0.276	0.289	0.237	0.573	0.422	0.325	0.309	0.3	0.276	0.296	0.296	0.269	0.296	0.268	0.272	0.316	0.321	0.272	0.318	0.322	0.289	0.331	0.343	0.305	0.365	0.373	0.362	0.326	0.286	0.279	0.379	0.323	0.274
1376	0.331	0.349	0.346	0.393	0.351	0.353	0.282	0.356	0.349	0.368	0.361	0.65	0.333	0.361	0.332	0.353	0.346	0.354	0.209	0.607	0.468	0.312	0.286	0.291	0.341	0.364	0.3	0.334	0.285	0.311	0.322	0.285	0.299	0.353	0.312	0.317	0.289	0.291	0.314	0.366	0.283	0.298	0.347	0.378	0.348	0.345	0.295	0.317	0.326
1377	0.31	0.323	0.31	0.322	0.313	0.321	0.268	0.379	0.326	0.311	0.327	0.609	0.316	0.332	0.33	0.284	0.336	0.339	0.3	0.616	0.417	0.297	0.276	0.299	0.328	0.287	0.259	0.305	0.274	0.299	0.296	0.27	0.283	0.291	0.311	0.309	0.295	0.289	0.299	0.354	0.269	0.307	0.343	0.342	0.323	0.328	0.28	0.288	0.313
[truncated: 646 more rows]
[truncated: 1,973 more columns]
