# Supplementary material for: Genetic diversity and population structure of wheat landraces in Southern Winter Wheat Region of China
Source: BMC Genomics. 2024 Jul 3;25:664. doi: 10.1186/s12864-024-10564-z (PMC11223385; doi:10.1186/s12864-024-10564-z)
Supplement: Supplementary file 7 — Additional file 7:Table S6. Estimates of evolutionary divergence between accessions. [file 12864_2024_10564_MOESM7_ESM.xlsx]

## Sheet: Table S5
Table S5 The kinship relationships matrix between accessions
1	1.33934	0.763529	-0.0478989	-0.0960808	0.169871	0.0784956	0.228353	0.0913053	0.0148235	0.030248	-0.0607965	-0.320129	0.0181323	-0.0955284	0.105786	0.1318	0.104108	0.18471	0.0315928	-0.368496	-0.202268	-0.145398	0.16086	0.147166	0.3143	0.13911	0.297646	0.195414	0.144614	0.278821	-0.070173	0.0732746	0.0269446	0.171008	-0.030428	-0.0262294	0.241893	0.0101725	0.00839553	0.0657889	-0.185233	-0.250929	-0.0562809	-0.100701	0.0813264	0.232741	-0.166119	0.110038	0.194828
2	0.763529	1.35862	0.00529059	-8.68785e-05	0.208846	0.0589108	0.217674	0.0413291	0.139911	0.0602415	0.0142839	-0.291929	-0.052109	-0.07516	0.21901	0.0807125	0.218841	0.265645	-0.0269818	-0.375066	-0.272933	-0.100185	0.159338	0.0875958	0.369654	0.173956	0.349608	0.185835	0.075624	0.174885	-0.0856243	0.030406	0.0169106	0.182965	-0.0412794	-0.0595078	0.130151	0.0161786	0.0185846	0.0824085	-0.0928685	-0.226651	-0.0797163	-0.0312849	0.0615183	0.244071	-0.088049	0.0511302	0.140758
3	-0.0478989	0.00529059	1.2719	0.0333822	0.253061	0.488299	0.111414	-0.0962582	0.474421	0.500818	0.686832	-0.511368	0.0159777	-0.232281	-0.0113816	-0.0832905	-0.0869077	-0.185294	-0.0332634	-0.338303	-0.414299	0.264256	0.0810615	0.080378	0.079239	-0.0974696	-0.188514	0.247387	0.00870889	-0.179205	0.422376	0.0428931	0.122793	0.0850419	0.0603159	0.0706884	-0.0933398	0.12912	0.129059	0.0889646	-0.0776886	-0.081089	-0.0471093	0.0507717	0.307738	0.215018	-0.0176599	0.114305	0.252992
4	-0.0960808	-8.68785e-05	0.0333822	2.30812	-0.0817477	-0.0602877	-0.150867	-0.285334	-0.0197357	0.149957	0.026314	0.398535	0.436843	0.402679	0.30883	0.241845	0.377245	0.428616	0.212478	-0.0117865	0.112534	-0.0593326	-0.178083	-0.273633	0.00363543	0.428609	-0.0286686	-0.0917168	-0.182521	0.0145115	-0.00396874	-0.163242	-0.18281	0.340718	-0.366588	-0.373098	-0.121332	-0.229786	-0.111305	-0.252611	-0.327447	-0.404726	-0.450222	-0.027573	-0.00177771	-0.112976	-0.403252	-0.115273	-0.18318
5	0.169871	0.208846	0.253061	-0.0817477	1.02063	0.42249	0.112891	0.0365397	0.337488	0.347675	0.280961	-0.414645	-0.0832518	-0.200326	-0.0288079	-0.0113878	-0.0220923	0.0367616	-0.163847	-0.353557	-0.314558	0.160397	0.0390209	0.0441296	0.0649632	-0.0204155	-0.0287411	0.0936468	-0.0667186	0.0485764	0.18959	-0.00842098	-0.0585719	0.0518985	0.0133791	0.0106572	-0.0319164	0.0234696	0.158825	0.205005	-0.0387953	-0.0931816	-0.05866	0.258998	0.364945	0.336248	-0.00445325	0.230639	0.151299
6	0.0784956	0.0589108	0.488299	-0.0602877	0.42249	1.3319	0.32667	-0.114319	0.2671	0.367968	0.397164	-0.472303	-0.127053	-0.181405	0.0435949	-0.0928914	0.0348149	-0.0489054	-0.108234	-0.268513	-0.317253	0.360226	0.0544898	0.0707709	0.124724	0.0182411	-0.103805	0.14025	0.0216775	-0.0482374	0.352154	-0.0205548	0.073687	0.152379	0.0527651	0.037099	-0.0783178	0.0436262	0.292526	0.0837106	-0.081257	-0.0565454	-0.0562394	0.0442509	0.603028	0.373801	-0.0279268	0.351951	0.226543
7	0.228353	0.217674	0.111414	-0.150867	0.112891	0.32667	1.05518	-0.0157781	0.0955831	0.0285692	0.0244149	-0.490795	-0.126282	-0.231263	0.0758387	-0.0947811	0.0795689	0.00809385	-0.0478391	-0.180945	-0.0759001	0.251258	0.582864	0.0572383	0.156703	-0.00544124	0.127222	0.301353	0.192025	0.0199315	0.0379845	0.463672	0.50798	0.125668	-0.0741033	-0.0871087	0.0403879	0.411297	0.496878	-0.00176265	0.211199	0.180354	-0.157671	-0.168728	0.167201	0.251064	0.196601	0.445964	0.181479
8	0.0913053	0.0413291	-0.0962582	-0.285334	0.0365397	-0.114319	-0.0157781	1.58225	0.00986845	-0.0966737	-0.00401609	-0.205669	-0.0360346	-0.177285	-0.0301004	-0.211445	-0.0547502	-0.0697231	-0.214391	-0.0753327	-0.2832	-0.0749479	-0.05128	-0.00593994	0.0344967	-0.155059	-0.124934	0.00656729	-0.105674	0.0332573	-0.125869	-0.0363341	-0.0273102	-0.212657	0.199727	0.18269	-0.095952	-0.0250569	-0.0564311	0.495502	0.160572	0.208897	0.317662	0.361505	-0.087523	0.0476598	0.17942	-0.137038	0.0995254
9	0.0148235	0.139911	0.474421	-0.0197357	0.337488	0.2671	0.0955831	0.00986845	1.23909	0.545838	0.598149	-0.553638	-0.191598	-0.223072	0.00606331	-0.205906	0.0110267	-0.0292819	-0.047534	-0.454202	-0.549336	0.263816	0.141003	0.059491	0.144881	-0.133393	-0.0536327	0.273256	-0.0278006	-0.0756741	0.204683	0.1772	0.0697821	0.0139467	0.0328668	0.0693972	-0.0170025	0.0982959	0.0528226	0.296117	0.0680042	-0.0385257	0.000372868	0.0933817	0.319493	0.274402	0.0276645	0.0848936	0.218507
10	0.030248	0.0602415	0.500818	0.149957	0.347675	0.367968	0.0285692	-0.0966737	0.545838	1.30875	0.610074	-0.332831	-0.0856534	-0.0514027	-0.0539927	-0.098605	-0.0355495	-0.0889837	-0.0929265	-0.328739	-0.397664	0.175794	0.0365321	-0.069984	0.0948707	0.031928	-0.0936942	0.198936	-0.0399786	-0.111662	0.307687	0.106748	0.0521435	0.109407	-0.0959176	-0.101587	-0.0486482	0.0623039	0.144065	0.0409204	-0.153368	-0.235918	-0.269019	-0.00527552	0.374722	0.164691	-0.149422	0.193636	0.188839
11	-0.0607965	0.0142839	0.686832	0.026314	0.280961	0.397164	0.0244149	-0.00401609	0.598149	0.610074	1.24897	-0.504433	-0.0551205	-0.219741	0.0287409	-0.156699	0.0154147	-0.118299	-0.117633	-0.318009	-0.5314	0.274457	-0.0163793	0.00277286	0.0750034	-0.0786364	-0.211232	0.159075	-0.0536012	-0.144344	0.385023	0.0543454	0.0793515	0.0153665	0.0124839	0.0323452	-0.175347	0.110975	0.139156	0.155414	-0.0126456	-0.0967601	0.0172166	0.121009	0.32504	0.228706	0.0405809	0.0810811	0.177965
12	-0.320129	-0.291929	-0.511368	0.398535	-0.414645	-0.472303	-0.490795	-0.205669	-0.553638	-0.332831	-0.504433	5.06512	0.17396	0.277377	-0.191364	-0.138835	-0.187722	0.0725927	0.024334	2.36115	2.23339	-0.465717	-0.561663	-0.598588	-0.370091	0.0316955	-0.323965	-0.551992	-0.522496	-0.260936	-0.376409	-0.584233	-0.583617	-0.164144	-0.542336	-0.531677	-0.238607	-0.478608	-0.327622	-0.405477	-0.681919	-0.384512	-0.333964	-0.265326	-0.433935	-0.47599	-0.698325	-0.439436	-0.39109
13	0.0181323	-0.052109	0.0159777	0.436843	-0.0832518	-0.127053	-0.126282	-0.0360346	-0.191598	-0.0856534	-0.0551205	0.17396	2.04628	0.362732	0.290863	0.307839	0.293337	0.17504	0.465766	-0.263065	-0.0122523	-0.200862	-0.244898	-0.161176	-0.0163668	0.348729	-0.0498408	-0.107807	-0.151758	0.0541032	0.14663	-0.278145	-0.189326	0.232715	-0.181316	-0.182666	-0.032716	-0.258488	-0.173964	-0.158405	-0.406298	-0.350542	-0.186089	0.0186971	-0.11708	-0.212916	-0.368392	-0.28791	-0.0591222
14	-0.0955284	-0.07516	-0.232281	0.402679	-0.200326	-0.181405	-0.231263	-0.177285	-0.223072	-0.0514027	-0.219741	0.277377	0.362732	2.2227	-0.0300018	0.060021	0.0121278	0.0374362	0.138787	0.0855202	0.0500099	-0.315448	-0.201408	-0.349236	-0.0579444	0.168675	-0.0869265	-0.123586	-0.241134	0.0793013	-0.0901318	-0.237635	-0.258832	0.148353	-0.451716	-0.456671	-0.0873513	-0.26573	-0.191702	-0.285147	-0.406274	-0.537535	-0.421337	-0.0350575	-0.120354	-0.178762	-0.461786	-0.220752	-0.166285
15	0.105786	0.21901	-0.0113816	0.30883	-0.0288079	0.0435949	0.0758387	-0.0301004	0.00606331	-0.0539927	0.0287409	-0.191364	0.290863	-0.0300018	1.5887	0.0801325	1.26718	0.690112	0.280196	-0.388879	-0.29593	-0.166088	0.0471386	-0.0110486	0.387994	0.88045	0.265635	0.0640974	3.12764e-05	0.367823	0.0415568	-0.0899831	-0.053105	0.405874	-0.0458565	-0.0472364	0.0432272	-0.109711	-0.156962	-0.0483304	-0.204413	-0.156953	-0.12348	-0.15784	0.0390616	0.118599	-0.194101	-0.0987064	-0.0194483
16	0.1318	0.0807125	-0.0832905	0.241845	-0.0113878	-0.0928914	-0.0947811	-0.211445	-0.205906	-0.098605	-0.156699	-0.138835	0.307839	0.060021	0.0801325	1.72561	0.0468274	0.151391	0.135783	-0.351624	0.113224	-0.259903	-0.141765	-0.0994514	0.0161822	0.547753	0.0359296	-0.0104137	-0.0719662	0.288707	-0.105927	-0.155942	-0.199963	0.312718	-0.243401	-0.236653	-0.16204	-0.237439	-0.133893	-0.196238	-0.448911	-0.397569	-0.303448	0.113231	-0.0578417	-0.0569173	-0.452073	-0.0888609	-0.119072
17	0.104108	0.218841	-0.0869077	0.377245	-0.0220923	0.0348149	0.0795689	-0.0547502	0.0110267	-0.0355495	0.0154147	-0.187722	0.293337	0.0121278	1.26718	0.0468274	1.62497	0.654501	0.205679	-0.399228	-0.292905	-0.162808	0.0375112	-0.0632637	0.299012	0.766113	0.247225	0.0410568	0.00269271	0.295428	0.0299053	-0.0742773	-0.0472416	0.384845	-0.0530798	-0.050556	0.0492971	-0.0782615	-0.186472	-0.0463179	-0.190475	-0.130611	-0.128579	-0.140292	0.0375427	0.105679	-0.190307	-0.112369	-0.059294
18	0.18471	0.265645	-0.185294	0.428616	0.0367616	-0.0489054	0.00809385	-0.0697231	-0.0292819	-0.0889837	-0.118299	0.0725927	0.17504	0.0374362	0.690112	0.151391	0.654501	1.81673	0.264481	-0.143984	-0.0694	-0.193257	-0.00348163	-0.0665644	0.16045	0.492239	0.129107	-0.0363425	-0.115932	0.415724	-0.136406	-0.125096	-0.187847	0.284501	-0.111405	-0.0885867	0.0398273	-0.165004	-0.18109	-0.0598285	-0.257819	-0.173046	-0.0670496	-0.0835165	0.00684455	0.07425	-0.278622	-0.132139	-0.097714
19	0.0315928	-0.0269818	-0.0332634	0.212478	-0.163847	-0.108234	-0.0478391	-0.214391	-0.047534	-0.0929265	-0.117633	0.024334	0.465766	0.138787	0.280196	0.135783	0.205679	0.264481	2.05615	-0.382476	-0.126621	-0.0598863	-0.0407272	-0.0166874	0.0808245	0.147107	-0.0232531	0.00128277	-0.0305595	0.189417	0.0968688	-0.0672219	-0.107804	0.0678658	-0.165087	-0.169758	0.102077	-0.081898	-0.0904961	-0.146641	-0.311475	-0.279186	-0.30375	-0.212816	0.0383095	-0.0246271	-0.352374	-0.111424	0.0208479
20	-0.368496	-0.375066	-0.338303	-0.0117865	-0.353557	-0.268513	-0.180945	-0.0753327	-0.454202	-0.328739	-0.318009	2.36115	-0.263065	0.0855202	-0.388879	-0.351624	-0.399228	-0.143984	-0.382476	4.86946	1.36865	0.00970089	0.0297691	-0.514813	-0.352109	-0.307727	-0.521524	-0.397228	-0.503258	-0.223458	-0.425262	-0.0586902	0.00743869	-0.424076	-0.459125	-0.423298	-0.412998	0.0634888	0.339996	-0.319464	-0.0540984	-0.0341854	-0.335269	-0.279385	-0.344066	-0.31388	-0.0411482	0.138004	-0.414311
21	-0.202268	-0.272933	-0.414299	0.112534	-0.314558	-0.317253	-0.0759001	-0.2832	-0.549336	-0.397664	-0.5314	2.23339	-0.0122523	0.0500099	-0.29593	0.113224	-0.292905	-0.0694	-0.126621	1.36865	3.69936	0.0934925	0.0684168	-0.375274	-0.305079	0.161848	-0.255298	-0.321981	-0.321417	-0.138724	-0.263768	0.0850894	-0.0125076	-0.036313	-0.43958	-0.435747	-0.250653	0.0870642	0.247813	-0.376752	-0.0873078	0.0988246	-0.371977	-0.249547	-0.289352	-0.376706	-0.0840766	0.22025	-0.334725
22	-0.145398	-0.100185	0.264256	-0.0593326	0.160397	0.360226	0.251258	-0.0749479	0.263816	0.175794	0.274457	-0.465717	-0.200862	-0.315448	-0.166088	-0.259903	-0.162808	-0.193257	-0.0598863	0.00970089	0.0934925	1.65304	0.333736	-0.0303669	-0.0914535	-0.270656	-0.277441	-0.0199973	-0.193959	-0.188621	0.287548	0.417997	0.388192	-0.129429	0.0172649	0.00499986	-0.285708	0.52185	0.616747	0.060964	0.379814	0.391949	-0.0893049	-0.0751497	0.273656	0.137502	0.451825	0.6109	0.0853146
23	0.16086	0.159338	0.0810615	-0.178083	0.0390209	0.0544898	0.582864	-0.05128	0.141003	0.0365321	-0.0163793	-0.561663	-0.244898	-0.201408	0.0471386	-0.141765	0.0375112	-0.00348163	-0.0407272	0.0297691	0.0684168	0.333736	1.55522	0.0880381	0.172415	-0.0100189	-0.0172282	0.479926	0.296393	-0.0337387	0.000378638	0.883602	0.935768	0.0541987	-0.159308	-0.16433	0.0349391	0.713339	0.619294	-0.0373166	0.405192	0.256981	-0.23589	-0.247095	0.0653725	0.184903	0.340581	0.608972	0.160198
24	0.147166	0.0875958	0.080378	-0.273633	0.0441296	0.0707709	0.0572383	-0.00593994	0.059491	-0.069984	0.00277286	-0.598588	-0.161176	-0.349236	-0.0110486	-0.0994514	-0.0632637	-0.0665644	-0.0166874	-0.514813	-0.375274	-0.0303669	0.0880381	1.48386	0.0768683	-0.121676	0.415168	0.109958	0.514134	-0.0828976	-0.0310032	0.0606329	0.012333	-0.105429	0.849448	0.852794	0.483905	-0.0515138	-0.0763029	0.285916	0.51099	0.562376	0.666236	-0.101684	-0.0246487	0.0896807	0.534237	-0.0266389	0.122733
25	0.3143	0.369654	0.079239	0.00363543	0.0649632	0.124724	0.156703	0.0344967	0.144881	0.0948707	0.0750034	-0.370091	-0.0163668	-0.0579444	0.387994	0.0161822	0.299012	0.16045	0.0808245	-0.352109	-0.305079	-0.0914535	0.172415	0.0768683	1.42218	0.280623	0.373493	0.184411	-0.00649413	0.15281	0.0340691	0.0490251	0.0156782	0.497114	-0.0257068	-0.0276023	0.0724716	0.0331502	0.0354381	0.0935898	-0.119046	-0.276606	-0.0872043	-0.200353	0.0591549	0.348366	-0.121475	0.0626406	0.179993
26	0.13911	0.173956	-0.0974696	0.428609	-0.0204155	0.0182411	-0.00544124	-0.155059	-0.133393	0.031928	-0.0786364	0.0316955	0.348729	0.168675	0.88045	0.547753	0.766113	0.492239	0.147107	-0.307727	0.161848	-0.270656	-0.0100189	-0.121676	0.280623	1.7727	0.267178	0.00802646	-0.161862	0.376899	-0.0164235	-0.0964521	-0.165747	0.728201	-0.244117	-0.251758	-0.128012	-0.126962	-0.0255249	-0.15635	-0.333614	-0.359668	-0.271533	-0.0482468	0.0929356	0.0622403	-0.333673	0.0421282	-0.101969
27	0.297646	0.349608	-0.188514	-0.0286686	-0.0287411	-0.103805	0.127222	-0.124934	-0.0536327	-0.0936942	-0.211232	-0.323965	-0.0498408	-0.0869265	0.265635	0.0359296	0.247225	0.129107	-0.0232531	-0.521524	-0.255298	-0.277441	-0.0172282	0.415168	0.373493	0.267178	1.66348	0.145403	0.433787	0.196574	-0.121083	0.0290689	-0.0776503	0.179908	0.30994	0.316319	0.486184	-0.142122	-0.143126	0.00293702	0.285958	0.204005	0.252971	-0.247193	-0.135139	0.18735	0.208418	-0.127704	-0.0115885
28	0.195414	0.185835	0.247387	-0.0917168	0.0936468	0.14025	0.301353	0.00656729	0.273256	0.198936	0.159075	-0.551992	-0.107807	-0.123586	0.0640974	-0.0104137	0.0410568	-0.0363425	0.00128277	-0.397228	-0.321981	-0.0199973	0.479926	0.109958	0.184411	0.00802646	0.145403	1.21494	0.378577	-0.0160106	0.22506	0.585504	0.56109	0.0535394	-0.085842	-0.098422	0.160014	0.261988	0.104783	0.140992	-0.0616574	-0.155255	-0.143126	-0.0821064	0.124071	0.201692	-0.0874169	0.137008	0.330692
29	0.144614	0.075624	0.00870889	-0.182521	-0.0667186	0.0216775	0.192025	-0.105674	-0.0278006	-0.0399786	-0.0536012	-0.522496	-0.151758	-0.241134	3.12764e-05	-0.0719662	0.00269271	-0.115932	-0.0305595	-0.503258	-0.321417	-0.193959	0.296393	0.514134	-0.00649413	-0.161862	0.433787	0.378577	1.55651	-0.116914	-0.027289	0.238155	0.375907	-0.0885237	0.37824	0.371416	0.71515	0.104598	-0.0902448	-0.0789969	0.25145	0.203974	0.271303	-0.15391	-0.0825507	0.0206381	0.261325	-0.115748	0.180056
30	0.278821	0.174885	-0.179205	0.0145115	0.0485764	-0.0482374	0.0199315	0.0332573	-0.0756741	-0.111662	-0.144344	-0.260936	0.0541032	0.0793013	0.367823	0.288707	0.295428	0.415724	0.189417	-0.223458	-0.138724	-0.188621	-0.0337387	-0.0828976	0.15281	0.376899	0.196574	-0.0160106	-0.116914	1.55701	-0.140428	-0.102734	-0.191142	0.243398	-0.153137	-0.146356	-0.0359138	-0.176195	-0.0621036	-0.0511899	-0.351389	-0.333508	-0.19576	0.0157778	0.0221848	0.117979	-0.346331	-0.00590159	-0.0395071
31	-0.070173	-0.0856243	0.422376	-0.00396874	0.18959	0.352154	0.0379845	-0.125869	0.204683	0.307687	0.385023	-0.376409	0.14663	-0.0901318	0.0415568	-0.105927	0.0299053	-0.136406	0.0968688	-0.425262	-0.263768	0.287548	0.000378638	-0.0310032	0.0340691	-0.0164235	-0.121083	0.22506	-0.027289	-0.140428	1.28227	0.0117791	0.0646107	0.0918606	-0.0243277	-0.012264	-0.135144	-0.000425588	0.105002	0.0669327	-0.0769438	-0.152845	-0.0591124	0.0625557	0.451073	0.0757128	-0.096625	0.154569	0.189825
32	0.0732746	0.030406	0.0428931	-0.163242	-0.00842098	-0.0205548	0.463672	-0.0363341	0.1772	0.106748	0.0543454	-0.584233	-0.278145	-0.237635	-0.0899831	-0.155942	-0.0742773	-0.125096	-0.0672219	-0.0586902	0.0850894	0.417997	0.883602	0.0606329	0.0490251	-0.0964521	0.0290689	0.585504	0.238155	-0.102734	0.0117791	1.44744	0.963132	-0.0335617	-0.144719	-0.143267	0.033764	0.657561	0.463668	-0.0160065	0.364548	0.29865	-0.241329	-0.223706	-0.00725356	0.0945993	0.342127	0.498838	0.181438
33	0.0269446	0.0169106	0.122793	-0.18281	-0.0585719	0.073687	0.50798	-0.0273102	0.0697821	0.0521435	0.0793515	-0.583617	-0.189326	-0.258832	-0.053105	-0.199963	-0.0472416	-0.187847	-0.107804	0.00743869	-0.0125076	0.388192	0.935768	0.012333	0.0156782	-0.165747	-0.0776503	0.56109	0.375907	-0.191142	0.0646107	0.963132	1.52501	-0.119709	-0.0430383	-0.0567244	0.0579616	0.725497	0.517259	-0.0624617	0.397712	0.311564	-0.210618	-0.175961	-0.113663	0.0319242	0.448129	0.44385	0.171482
34	0.171008	0.182965	0.0850419	0.340718	0.0518985	0.152379	0.125668	-0.212657	0.0139467	0.109407	0.0153665	-0.164144	0.232715	0.148353	0.405874	0.312718	0.384845	0.284501	0.0678658	-0.424076	-0.036313	-0.129429	0.0541987	-0.105429	0.497114	0.728201	0.179908	0.0535394	-0.0885237	0.243398	0.0918606	-0.0335617	-0.119709	1.59639	-0.191961	-0.195778	0.0173832	-0.0945769	0.0796302	-0.0868348	-0.349735	-0.32945	-0.287821	0.00628718	0.159374	0.147204	-0.331125	0.114729	0.0214259
35	-0.030428	-0.0412794	0.0603159	-0.366588	0.0133791	0.0527651	-0.0741033	0.199727	0.0328668	-0.0959176	0.0124839	-0.542336	-0.181316	-0.451716	-0.0458565	-0.243401	-0.0530798	-0.111405	-0.165087	-0.459125	-0.43958	0.0172649	-0.159308	0.849448	-0.0257068	-0.244117	0.30994	-0.085842	0.37824	-0.153137	-0.0243277	-0.144719	-0.0430383	-0.191961	1.49982	1.40322	0.335984	-0.0926904	-0.212205	0.431486	0.691602	0.766366	0.925163	-0.0807412	-0.043827	0.0299852	0.77538	-0.176575	0.0434109
36	-0.0262294	-0.0595078	0.0706884	-0.373098	0.0106572	0.037099	-0.0871087	0.18269	0.0693972	-0.101587	0.0323452	-0.531677	-0.182666	-0.456671	-0.0472364	-0.236653	-0.050556	-0.0885867	-0.169758	-0.423298	-0.435747	0.00499986	-0.16433	0.852794	-0.0276023	-0.251758	0.316319	-0.098422	0.371416	-0.146356	-0.012264	-0.143267	-0.0567244	-0.195778	1.40322	1.50343	0.334414	-0.100505	-0.200806	0.42068	0.666099	0.773547	0.932078	-0.0674722	-0.01982	0.0496058	0.755944	-0.166252	0.0158197
37	0.241893	0.130151	-0.0933398	-0.121332	-0.0319164	-0.0783178	0.0403879	-0.095952	-0.0170025	-0.0486482	-0.175347	-0.238607	-0.032716	-0.0873513	0.0432272	-0.16204	0.0492971	0.0398273	0.102077	-0.412998	-0.250653	-0.285708	0.0349391	0.483905	0.0724716	-0.128012	0.486184	0.160014	0.71515	-0.0359138	-0.135144	0.033764	0.0579616	0.0173832	0.335984	0.334414	1.75043	-0.0128187	-0.199716	-0.0691532	0.112627	0.103578	0.272794	-0.261061	-0.0764435	-0.0384837	0.0663557	-0.224808	0.136523
38	0.0101725	0.0161786	0.12912	-0.229786	0.0234696	0.0436262	0.411297	-0.0250569	0.0982959	0.0623039	0.110975	-0.478608	-0.258488	-0.26573	-0.109711	-0.237439	-0.0782615	-0.165004	-0.081898	0.0634888	0.0870642	0.52185	0.713339	-0.0515138	0.0331502	-0.126962	-0.142122	0.261988	0.104598	-0.176195	-0.000425588	0.657561	0.725497	-0.0945769	-0.0926904	-0.100505	-0.0128187	1.57136	0.64498	0.062411	0.401735	0.287848	-0.196254	-0.203995	-0.0238831	0.156301	0.41654	0.546984	0.271544
39	0.00839553	0.0185846	0.129059	-0.111305	0.158825	0.292526	0.496878	-0.0564311	0.0528226	0.144065	0.139156	-0.327622	-0.173964	-0.191702	-0.156962	-0.133893	-0.186472	-0.18109	-0.0904961	0.339996	0.247813	0.616747	0.619294	-0.0763029	0.0354381	-0.0255249	-0.143126	0.104783	-0.0902448	-0.0621036	0.105002	0.463668	0.517259	0.0796302	-0.212205	-0.200806	-0.199716	0.64498	1.79937	-0.101643	0.24699	0.19596	-0.298708	-0.163229	0.440764	0.263386	0.280911	1.2111	0.220883
40	0.0657889	0.0824085	0.0889646	-0.252611	0.205005	0.0837106	-0.00176265	0.495502	0.296117	0.0409204	0.155414	-0.405477	-0.158405	-0.285147	-0.0483304	-0.196238	-0.0463179	-0.0598285	-0.146641	-0.319464	-0.376752	0.060964	-0.0373166	0.285916	0.0935898	-0.15635	0.00293702	0.140992	-0.0789969	-0.0511899	0.0669327	-0.0160065	-0.0624617	-0.0868348	0.431486	0.42068	-0.0691532	0.062411	-0.101643	1.32257	0.530694	0.438179	0.620346	0.259686	0.040323	0.223355	0.587155	-0.126813	0.22072
41	-0.185233	-0.0928685	-0.0776886	-0.327447	-0.0387953	-0.081257	0.211199	0.160572	0.0680042	-0.153368	-0.0126456	-0.681919	-0.406298	-0.406274	-0.204413	-0.448911	-0.190475	-0.257819	-0.311475	-0.0540984	-0.0873078	0.379814	0.405192	0.51099	-0.119046	-0.333614	0.285958	-0.0616574	0.25145	-0.351389	-0.0769438	0.364548	0.397712	-0.349735	0.691602	0.666099	0.112627	0.401735	0.24699	0.530694	1.75136	1.19392	0.737483	-0.0907954	-0.0794192	0.0532525	1.48679	0.214911	-0.0805737
42	-0.250929	-0.226651	-0.081089	-0.404726	-0.0931816	-0.0565454	0.180354	0.208897	-0.0385257	-0.235918	-0.0967601	-0.384512	-0.350542	-0.537535	-0.156953	-0.397569	-0.130611	-0.173046	-0.279186	-0.0341854	0.0988246	0.391949	0.256981	0.562376	-0.276606	-0.359668	0.204005	-0.155255	0.203974	-0.333508	-0.152845	0.29865	0.311564	-0.32945	0.766366	0.773547	0.103578	0.287848	0.19596	0.438179	1.19392	1.95998	0.903166	-0.0474009	-0.18321	-0.0610131	1.18118	0.208197	-0.0512335
43	-0.0562809	-0.0797163	-0.0471093	-0.450222	-0.05866	-0.0562394	-0.157671	0.317662	0.000372868	-0.269019	0.0172166	-0.333964	-0.186089	-0.421337	-0.12348	-0.303448	-0.128579	-0.0670496	-0.30375	-0.335269	-0.371977	-0.0893049	-0.23589	0.666236	-0.0872043	-0.271533	0.252971	-0.143126	0.271303	-0.19576	-0.0591124	-0.241329	-0.210618	-0.287821	0.925163	0.932078	0.272794	-0.196254	-0.298708	0.620346	0.737483	0.903166	1.66969	0.168616	-0.0859621	-0.0112751	0.755088	-0.295612	0.0348532
44	-0.100701	-0.0312849	0.0507717	-0.027573	0.258998	0.0442509	-0.168728	0.361505	0.0933817	-0.00527552	0.121009	-0.265326	0.0186971	-0.0350575	-0.15784	0.113231	-0.140292	-0.0835165	-0.212816	-0.279385	-0.249547	-0.0751497	-0.247095	-0.101684	-0.200353	-0.0482468	-0.247193	-0.0821064	-0.15391	0.0157778	0.0625557	-0.223706	-0.175961	0.00628718	-0.0807412	-0.0674722	-0.261061	-0.203995	-0.163229	0.259686	-0.0907954	-0.0474009	0.168616	1.5295	0.0112144	-0.0228015	-0.0102005	-0.177386	0.0208735
45	0.0813264	0.0615183	0.307738	-0.00177771	0.364945	0.603028	0.167201	-0.087523	0.319493	0.374722	0.32504	-0.433935	-0.11708	-0.120354	0.0390616	-0.0578417	0.0375427	0.00684455	0.0383095	-0.344066	-0.289352	0.273656	0.0653725	-0.0246487	0.0591549	0.0929356	-0.135139	0.124071	-0.0825507	0.0221848	0.451073	-0.00725356	-0.113663	0.159374	-0.043827	-0.01982	-0.0764435	-0.0238831	0.440764	0.040323	-0.0794192	-0.18321	-0.0859621	0.0112144	1.34107	0.276475	-0.164929	0.506153	0.15249
46	0.232741	0.244071	0.215018	-0.112976	0.336248	0.373801	0.251064	0.0476598	0.274402	0.164691	0.228706	-0.47599	-0.212916	-0.178762	0.118599	-0.0569173	0.105679	0.07425	-0.0246271	-0.31388	-0.376706	0.137502	0.184903	0.0896807	0.348366	0.0622403	0.18735	0.201692	0.0206381	0.117979	0.0757128	0.0945993	0.0319242	0.147204	0.0299852	0.0496058	-0.0384837	0.156301	0.263386	0.223355	0.0532525	-0.0610131	-0.0112751	-0.0228015	0.276475	1.29526	-0.00199161	0.336186	0.354397
47	-0.166119	-0.088049	-0.0176599	-0.403252	-0.00445325	-0.0279268	0.196601	0.17942	0.0276645	-0.149422	0.0405809	-0.698325	-0.368392	-0.461786	-0.194101	-0.452073	-0.190307	-0.278622	-0.352374	-0.0411482	-0.0840766	0.451825	0.340581	0.534237	-0.121475	-0.333673	0.208418	-0.0874169	0.261325	-0.346331	-0.096625	0.342127	0.448129	-0.331125	0.77538	0.755944	0.0663557	0.41654	0.280911	0.587155	1.48679	1.18118	0.755088	-0.0102005	-0.164929	-0.00199161	1.7654	0.237864	-0.0534954
48	0.110038	0.0511302	0.114305	-0.115273	0.230639	0.351951	0.445964	-0.137038	0.0848936	0.193636	0.0810811	-0.439436	-0.28791	-0.220752	-0.0987064	-0.0888609	-0.112369	-0.132139	-0.111424	0.138004	0.22025	0.6109	0.608972	-0.0266389	0.0626406	0.0421282	-0.127704	0.137008	-0.115748	-0.00590159	0.154569	0.498838	0.44385	0.114729	-0.176575	-0.166252	-0.224808	0.546984	1.2111	-0.126813	0.214911	0.208197	-0.295612	-0.177386	0.506153	0.336186	0.237864	1.71069	0.0865763
49	0.194828	0.140758	0.252992	-0.18318	0.151299	0.226543	0.181479	0.0995254	0.218507	0.188839	0.177965	-0.39109	-0.0591222	-0.166285	-0.0194483	-0.119072	-0.059294	-0.097714	0.0208479	-0.414311	-0.334725	0.0853146	0.160198	0.122733	0.179993	-0.101969	-0.0115885	0.330692	0.180056	-0.0395071	0.189825	0.181438	0.171482	0.0214259	0.0434109	0.0158197	0.136523	0.271544	0.220883	0.22072	-0.0805737	-0.0512335	0.0348532	0.0208735	0.15249	0.354397	-0.0534954	0.0865763	1.06881
50	0.0469384	-0.038779	0.357794	-0.102832	0.342951	0.530876	0.155075	-0.058886	0.28228	0.383033	0.354799	-0.407341	-0.123911	-0.238964	-0.0336065	-0.112074	-0.0223895	-0.103673	-0.135558	-0.277043	-0.344495	0.196681	0.0961131	-0.00567042	-0.028014	-0.020898	-0.183548	0.259476	0.158283	-0.123047	0.45267	0.103294	0.161083	0.0341674	-0.00265735	-0.00328694	-0.0660175	0.126083	0.286987	0.11617	-0.0265769	-0.156645	-0.111199	0.081	0.471285	0.325663	-0.0129509	0.439481	0.254508
51	-0.0479848	-0.103561	0.439645	0.0817142	0.238626	0.452631	0.0948887	-0.104507	0.302204	0.445749	0.485023	-0.377641	-0.14194	-0.149792	0.0385016	-0.163752	0.0566812	-0.0487482	-0.0867125	-0.266566	-0.390214	0.326699	0.0108777	-0.0573119	-0.0272144	-0.0280784	-0.219789	0.11635	-0.0194915	-0.0973607	0.407098	0.0565633	0.0661002	0.0913627	-0.0286467	-0.0341597	-0.147996	0.0649709	0.203746	0.0260699	-0.101823	-0.105396	-0.114678	0.0367072	0.45635	0.122316	-0.0866685	0.248023	0.148578
52	0.0317148	0.0737018	-0.0792351	0.356791	0.0229665	-0.106954	-0.106654	-0.23475	-0.152755	-0.0398643	-0.0485193	-0.0838524	0.258416	0.188617	0.133231	1.16923	0.162296	0.250987	0.147001	-0.338197	0.104993	-0.228337	-0.157085	-0.230388	0.0420655	0.610639	0.0450485	-0.0408065	-0.176902	0.302568	-0.0995171	-0.137924	-0.225593	0.344326	-0.267884	-0.250165	-0.249127	-0.195049	-0.107544	-0.149637	-0.340789	-0.376485	-0.305741	0.0859516	-0.00112548	0.0308858	-0.355015	-0.0873806	-0.0932392
53	-0.235506	-0.249517	-0.313706	0.359015	-0.249407	-0.178157	-0.379756	-0.299508	-0.417583	-0.200902	-0.309213	2.37635	0.438372	0.50801	-0.101521	-0.0103385	-0.085779	0.0452059	0.112918	1.30735	1.4459	-0.31365	-0.470066	-0.448114	-0.30614	0.134507	-0.255613	-0.333108	-0.241744	-0.185685	-0.0883255	-0.465413	-0.360007	0.019786	-0.41926	-0.415827	-0.0821868	-0.325763	-0.298598	-0.317026	-0.506187	-0.463836	-0.321255	-0.190444	-0.191681	-0.329187	-0.560393	-0.263552	-0.351044
54	0.10073	0.107878	0.00478718	-0.175624	0.00138839	0.0314794	0.442556	-0.0457693	0.053514	0.00766885	0.0388887	-0.4544	-0.282608	-0.305681	-0.105942	-0.217279	-0.053222	-0.168931	-0.161971	0.0340116	0.142721	0.475015	0.630624	0.0161366	0.033626	-0.0911287	-0.0259376	0.216417	0.169892	-0.110417	-0.0468713	0.64861	0.681049	-0.0937303	-0.079361	-0.0974412	0.0701945	1.17041	0.636299	0.0142684	0.352831	0.268216	-0.17574	-0.154686	0.00960795	0.166914	0.384566	0.586629	0.267641
55	-0.0199034	-0.134403	-0.12935	0.284974	-0.179854	-0.087803	-0.225363	-0.144227	-0.252321	-0.206605	-0.235263	0.505221	0.695927	0.61021	0.0537058	0.267402	0.0307906	0.152171	0.289803	0.146082	0.237635	-0.148451	-0.317381	-0.254046	-0.111868	0.130688	-0.131422	-0.174068	-0.161709	0.190899	-0.0212703	-0.277304	-0.335904	0.164805	-0.307947	-0.29373	0.0172311	-0.3226	-0.181223	-0.275421	-0.515734	-0.445979	-0.328854	-0.0574173	-0.0816776	-0.205595	-0.512281	-0.195248	-0.217838
56	-0.0556998	-0.0655072	-0.0651436	0.280422	-0.0454402	-0.148389	-0.208374	-0.154583	-0.106706	0.00475648	-0.0668847	0.291076	0.549316	0.612914	0.0721295	0.124338	0.0831121	0.109634	0.32463	-0.121106	-0.0391325	-0.222516	-0.278176	-0.127687	-0.137827	0.125295	-0.147039	-0.10361	-0.148391	-0.0520966	-0.00858546	-0.169157	-0.219674	0.0758732	-0.162218	-0.180258	0.105546	-0.253443	-0.276014	-0.168963	-0.362771	-0.336868	-0.222108	-0.0132898	-0.057503	-0.223507	-0.360075	-0.247728	-0.124458
57	-0.0135173	0.0711863	0.0883657	0.00858033	0.329696	0.135428	-0.102435	0.27154	0.146447	0.0923474	0.194992	-0.210787	0.0367468	-0.1199	-0.0598051	0.0760363	-0.0541557	-0.109849	-0.228897	-0.379235	-0.230467	-0.00166774	-0.178889	-0.0198846	-0.156971	0.0473353	-0.2019	-0.0360709	-0.101025	-0.160181	0.0891259	-0.155108	-0.0379958	0.0920453	0.103653	0.0921864	-0.0698587	-0.076376	-0.142766	0.436734	0.0523791	0.0524022	0.271312	0.942436	0.0201347	0.0104233	0.151001	-0.183185	0.110572
58	0.0593358	0.13268	0.261849	-0.12412	0.341563	0.0935996	-0.0316875	0.0988336	0.248293	0.121063	0.252074	-0.528304	-0.0778678	-0.205077	-0.0195521	-0.0535971	-0.0322046	-0.0521202	-0.113785	-0.463756	-0.447609	0.0947215	-0.0644051	0.128626	0.0238775	-0.190923	-0.10035	0.10472	0.0225569	-0.0599905	0.123898	-0.033281	0.0730733	-0.184552	0.171621	0.189578	-0.0103697	0.0583992	-0.162252	0.398316	0.188859	0.0561885	0.232839	0.414717	-0.0140945	0.187773	0.279404	-0.150208	0.146159
59	-0.0358952	0.0205742	0.20156	-0.0599477	0.110551	0.0916643	0.0432788	0.269947	0.204071	0.0719336	0.107461	-0.434837	-0.174081	-0.0385266	0.0449843	-0.198803	0.0507906	0.0304512	-0.0470995	-0.455387	-0.42068	0.0188048	0.00108305	-0.0940233	0.0112894	-0.114699	-0.0365297	0.140866	-0.0201984	0.0366773	0.092661	0.0112611	-0.0001853	-0.0606266	-0.118982	-0.0848683	-0.0221135	-0.000531281	-0.125459	0.0903602	-0.183787	-0.0395918	-0.0724566	0.250347	0.122374	0.117466	-0.259537	-0.10152	0.163284
60	-0.218202	-0.152346	-0.137869	-0.382532	-0.0555517	-0.102209	0.107659	0.135095	-0.0157998	-0.158729	-0.103956	-0.469996	-0.234339	-0.385692	-0.147755	-0.381664	-0.0990334	-0.119442	-0.221513	0.0258719	0.0298349	0.326376	0.2213	0.546338	-0.183146	-0.326217	0.220969	-0.234211	0.237771	-0.300797	-0.21071	0.311034	0.294206	-0.322181	0.774095	0.783422	0.201237	0.331371	0.161709	0.22051	1.0031	1.06289	0.636233	-0.0983409	-0.216352	-0.174415	1.03174	0.130536	-0.184174
61	-0.206368	-0.216481	-0.289793	-0.157372	-0.353451	-0.301201	-0.363795	-0.0074698	-0.285567	-0.329782	-0.263002	2.30128	-0.120719	0.10622	-0.194394	-0.365756	-0.206351	-0.0345541	-0.267301	2.81067	0.949112	-0.31126	-0.277961	-0.204481	-0.251801	-0.376388	-0.339437	-0.266483	-0.196407	-0.173954	-0.441966	-0.314328	-0.209013	-0.466196	-0.184547	-0.162011	-0.166548	-0.153933	-0.244968	-0.170785	-0.31817	-0.260203	-0.147249	-0.281061	-0.42785	-0.24448	-0.238332	-0.342142	-0.186146
62	0.175052	0.288514	-0.113313	0.288201	-0.0676926	-0.00965754	0.0910476	-0.0315332	-0.00215157	-0.0502552	-0.0611705	-0.210934	0.212094	0.0654753	1.13239	0.123027	1.16043	0.67461	0.325653	-0.406752	-0.194952	-0.278143	0.0901643	-0.00785696	0.40005	0.88313	0.325038	0.109813	0.0200291	0.296026	-0.0674631	-0.0318066	-0.0961099	0.435588	-0.106034	-0.124723	0.0588927	-0.100333	-0.138965	-0.0447818	-0.178506	-0.198761	-0.183971	-0.244913	0.0110161	0.0935699	-0.21179	-0.0742413	-0.0357914
63	0.139785	0.0905103	-0.0839469	0.25036	-0.0104174	-0.0930652	-0.0968071	-0.222472	-0.205758	-0.102028	-0.157754	-0.133924	0.311471	0.0704035	0.086124	1.71038	0.0565173	0.162503	0.142905	-0.353238	0.122625	-0.26453	-0.143504	-0.103056	0.0231711	0.56052	0.0427895	-0.0118638	-0.066558	0.296918	-0.1118	-0.158907	-0.203476	0.326999	-0.24676	-0.24156	-0.161836	-0.243948	-0.137639	-0.199914	-0.453349	-0.404573	-0.313505	0.115753	-0.0607328	-0.050344	-0.457717	-0.0869476	-0.124734
64	-0.247955	-0.216624	-0.291177	-0.192102	-0.415489	-0.302468	-0.0093466	-0.191499	-0.283173	-0.37939	-0.321206	0.826448	-0.169191	-0.0395373	-0.0750679	-0.365459	-0.106099	0.0420352	0.44033	1.70422	0.46685	-0.00562891	0.182291	0.0112089	-0.191736	-0.313764	0.07134	-0.293112	0.0796419	-0.239946	-0.353468	0.187467	0.189703	-0.289125	0.00925505	-0.0205635	0.285159	0.190221	0.21112	-0.363956	0.384197	0.444031	0.103138	-0.443063	-0.31661	-0.284004	0.370596	0.0444114	-0.292511
65	-0.00868256	0.121132	0.352975	-0.0817386	0.130431	0.385228	0.0596307	0.0355204	0.386675	0.260616	0.378544	-0.507772	-0.218066	-0.323642	-0.032996	-0.199663	-0.0436804	-0.0609013	-0.140048	-0.239432	-0.557478	0.27616	-0.0340653	0.257355	0.0852146	-0.204689	-0.0992404	0.165839	0.0743217	-0.108558	0.211965	0.0796141	0.138356	-0.0429345	0.443868	0.433461	-0.100992	0.0477047	0.0025136	0.285531	0.0810904	0.0827338	0.203847	0.0650496	0.259547	0.226451	0.131103	0.0729935	0.240401
66	-0.093035	-0.0665546	0.211392	-0.051338	0.166827	0.368835	-0.00949154	-0.151244	0.190082	0.312561	0.197963	-0.340841	-0.280052	-0.271596	-0.162669	-0.187265	-0.120117	-0.0516734	-0.228884	-0.279592	-0.362888	0.128103	-0.11114	0.303403	-0.0630677	-0.0975219	0.257953	0.0407694	0.262503	-0.170121	0.292146	-0.0409037	-0.0770436	0.0626513	0.343323	0.339144	0.252285	0.0251277	0.16467	-0.0104423	0.214612	0.160941	0.18544	-0.12709	0.393608	0.113333	0.148511	0.148132	0.162878
67	0.150696	0.247432	-0.0347442	0.293802	-0.0346004	0.018041	0.0890088	-0.00746221	0.0436951	-0.0366266	-0.00103455	-0.214814	0.223397	-0.018315	1.47071	0.0806705	1.20632	0.675342	0.298792	-0.39055	-0.274903	-0.192511	0.0700521	0.00178505	0.427311	0.888124	0.292941	0.0890819	-0.0372615	0.389538	0.00875722	-0.0613401	-0.0736327	0.43222	-0.0764228	-0.0812948	0.0307643	-0.0790547	-0.113794	-0.0278168	-0.202839	-0.187452	-0.157913	-0.190977	0.0488134	0.14315	-0.222979	-0.0578447	0.00513763
68	0.138964	0.0887464	-0.0828349	0.247333	-0.0104886	-0.0931769	-0.0964499	-0.219454	-0.207821	-0.105804	-0.160883	-0.131684	0.312451	0.068145	0.0861996	1.70805	0.0536019	0.161715	0.141915	-0.349729	0.122793	-0.266485	-0.141775	-0.102933	0.0220826	0.559732	0.0401686	-0.0136606	-0.0693358	0.294555	-0.110949	-0.161061	-0.204646	0.328242	-0.24535	-0.240483	-0.163906	-0.244011	-0.139405	-0.200046	-0.454293	-0.405102	-0.31233	0.116679	-0.0615889	-0.0510109	-0.457332	-0.0902023	-0.12441
69	0.00618926	-0.0745945	-0.132694	0.0983508	-0.206738	0.00511285	0.156972	-0.273671	-0.197996	-0.166609	-0.243878	0.144349	0.262077	0.0585298	0.0481436	-0.026281	0.0597752	0.100404	0.882968	0.123675	0.302769	0.35457	0.264039	-0.0985757	-0.0671141	0.0208385	-0.0393495	-0.18919	-0.148105	0.0593699	0.0112667	0.207732	0.282788	-0.00807869	-0.218795	-0.227686	-0.0733228	0.34526	0.330468	-0.278279	-0.0134298	0.101241	-0.320529	-0.344315	-0.12493	-0.173544	0.0275402	0.324652	-0.0822808
70	0.0315866	-0.0579226	-0.229888	0.0824498	-0.210601	-0.178251	0.124302	-0.194795	-0.187312	-0.243156	-0.24087	0.199276	0.279203	0.00908664	0.00256042	-0.0212469	0.00972825	0.0506902	1.02964	0.168246	0.29474	0.315105	0.238604	-0.189831	-0.0698978	-0.100889	-0.0215983	-0.146103	-0.0827119	0.0772399	-0.0796713	0.22889	0.211516	-0.135363	-0.333471	-0.333581	-0.0137994	0.286846	0.333461	-0.250986	0.0418931	-0.00248141	-0.391655	-0.336387	-0.0856542	-0.118832	-0.0143884	0.216737	-0.11319
71	-0.0538001	-0.0716937	-0.268848	-0.0119161	-0.362281	-0.250344	0.0530116	-0.379577	-0.309856	-0.345177	-0.357582	-0.0365859	0.224507	-0.0115439	0.0862986	-0.0685086	0.0840703	0.0282402	1.05632	0.016392	0.224197	0.161587	0.183436	0.143649	-0.172094	-0.0239679	0.318545	-0.161931	0.248038	-0.0107109	-0.12122	0.157748	0.170686	-0.125792	-0.0194576	-0.0365762	0.340307	0.204809	0.216647	-0.391097	0.364545	0.283659	-0.100938	-0.409793	-0.105663	-0.214106	0.317714	0.124257	-0.163312
72	6.01715e-05	-0.125104	-0.199962	0.0857128	-0.257764	-0.19405	0.150803	-0.270379	-0.207711	-0.280515	-0.279356	0.0104712	0.304026	0.195237	0.0866747	0.0934511	0.0494745	0.149138	1.07655	0.0236304	0.381281	0.194924	0.248899	-0.138244	-0.00810178	-0.0256502	-0.00686137	-0.122734	-0.0593384	0.0570954	-0.0509041	0.235768	0.230677	-0.0125422	-0.265773	-0.27154	-0.0058478	0.189378	0.171497	-0.260755	0.0243654	0.0225052	-0.384503	-0.369931	-0.165403	-0.184235	0.0038999	0.180909	-0.118135
73	0.0300167	-0.0600083	-0.230973	0.0802608	-0.20456	-0.174124	0.127781	-0.190165	-0.184297	-0.242512	-0.242835	0.20176	0.276651	0.00820154	-0.00155567	-0.0256639	0.00601166	0.0490479	1.02422	0.170964	0.299959	0.31615	0.240731	-0.183036	-0.0698568	-0.108154	-0.0192327	-0.144543	-0.0805028	0.0831168	-0.0780699	0.230813	0.213724	-0.138033	-0.331322	-0.327622	-0.0130386	0.289526	0.337114	-0.247346	0.0450325	-0.00214712	-0.388449	-0.332549	-0.0823291	-0.118272	-0.0107098	0.220029	-0.111694
74	0.180674	0.1373	-0.0666598	0.0314659	-0.0490476	-0.0934383	-0.0495189	0.0291723	-0.0752172	-0.088968	-0.0679729	0.497377	0.0321139	0.117229	0.043446	0.140673	0.0365803	0.128501	0.0134004	0.952762	-0.0268273	-0.196348	-0.0526578	-0.127572	0.0904499	0.0715827	0.059658	0.0397498	-0.0342314	0.132506	-0.215808	-0.0969258	-0.0842689	0.0366315	-0.164312	-0.152491	-0.0296294	-0.0726851	-0.0778846	-0.0469478	-0.298691	-0.318077	-0.211859	-0.155433	-0.0868958	0.0601458	-0.28584	-0.118334	0.00547744
75	0.144646	0.0862372	-0.185127	0.208014	-0.0678915	-0.172987	-0.1065	-0.205849	-0.158907	-0.170112	-0.238149	0.763462	0.33775	0.219609	0.127568	0.0881284	0.13631	0.165066	0.68322	0.237974	0.514832	-0.196934	-0.0877451	-0.257534	-0.1225	0.103227	-0.0268624	-0.0601862	-0.0672916	0.078849	-0.0563942	-0.135487	-0.152754	0.0691618	-0.332567	-0.335284	0.137875	-0.149914	-0.0765404	-0.203947	-0.412808	-0.3338	-0.308733	-0.199226	-0.0943273	-0.0998902	-0.427505	-0.162084	-0.138826
76	-0.295755	-0.213479	-0.198171	0.219388	-0.23214	-0.155694	-0.359451	-0.234679	-0.290861	-0.197095	-0.236384	2.56563	-0.117443	0.299429	-0.324189	-0.0377687	-0.303337	-0.0282985	-0.149469	2.46893	1.10656	-0.361973	-0.376361	-0.400533	-0.312908	-0.0616183	-0.409091	-0.328755	-0.394836	-0.28662	-0.248888	-0.456384	-0.4343	-0.0812355	-0.380224	-0.367082	-0.284701	-0.321332	-0.0333068	-0.220802	-0.449786	-0.312637	-0.228722	0.0242676	-0.196618	-0.294238	-0.466141	-0.186853	-0.202691
77	0.143736	0.0810219	-0.114549	0.239478	-0.0747155	-0.0646038	-0.0535689	-0.261028	-0.0702218	-0.0628088	-0.172584	0.492766	0.159871	0.158158	0.141079	0.179647	0.10807	0.140094	0.616166	0.0205153	0.323627	-0.170771	-0.114511	-0.0724718	0.0183712	0.0750709	0.0485595	-0.0657401	-0.0341293	0.134125	-0.0387065	-0.197121	-0.198221	0.141984	-0.20084	-0.224166	0.128346	-0.237931	-0.200432	-0.21685	-0.349678	-0.263796	-0.356317	-0.238928	-0.0649335	-0.0606813	-0.413601	-0.103849	-0.13028
78	0.140666	0.0882599	-0.0842219	0.244542	-0.0102221	-0.0924197	-0.094113	-0.219546	-0.205519	-0.104724	-0.15856	-0.135152	0.308554	0.0708097	0.0863097	1.70453	0.0548275	0.156546	0.140561	-0.35494	0.123523	-0.266512	-0.1444	-0.103322	0.0221841	0.559439	0.0425872	-0.0134296	-0.0700606	0.29562	-0.111026	-0.162011	-0.205585	0.323241	-0.243885	-0.239101	-0.160308	-0.242125	-0.139868	-0.196841	-0.45188	-0.403495	-0.311447	0.117424	-0.0587778	-0.0506366	-0.456331	-0.0899221	-0.124053
79	-0.173452	-0.164878	-0.258594	0.259222	-0.206789	-0.311101	-0.283364	-0.120135	-0.28455	-0.153296	-0.326388	1.18013	0.175286	0.315833	-0.235984	0.257639	-0.247006	-0.0226315	-0.0438581	0.812119	1.59979	-0.131457	-0.182067	-0.292371	-0.240286	0.119969	-0.201314	-0.301784	-0.317621	-0.0435723	-0.187565	-0.217794	-0.26855	0.0281031	-0.356695	-0.353202	-0.252712	-0.201214	-0.196721	-0.325825	-0.382813	-0.220439	-0.299998	0.164352	-0.27868	-0.360063	-0.369633	-0.0996895	-0.384793
80	0.0307299	0.0716435	-0.0788322	0.348609	0.0221549	-0.108723	-0.107115	-0.233315	-0.150362	-0.0385621	-0.0478422	-0.082292	0.264733	0.19132	0.13224	1.17264	0.162081	0.253047	0.146996	-0.337079	0.111939	-0.232006	-0.161315	-0.229948	0.0451356	0.611904	0.0452056	-0.0408263	-0.180531	0.305493	-0.103461	-0.136579	-0.223734	0.350066	-0.270586	-0.252549	-0.248996	-0.196398	-0.1061	-0.151612	-0.345334	-0.377556	-0.307142	0.0888423	-0.00102515	0.0305987	-0.35835	-0.0855882	-0.0934426
81	0.138588	0.0881377	-0.0814199	0.249909	-0.00993358	-0.0932164	-0.0959511	-0.220211	-0.2045	-0.103214	-0.158266	-0.135699	0.313107	0.0695473	0.0856698	1.70936	0.0530005	0.159965	0.145686	-0.356726	0.122751	-0.265068	-0.143857	-0.10132	0.0240658	0.559081	0.042468	-0.0116699	-0.0672365	0.293819	-0.111572	-0.159985	-0.203271	0.321618	-0.244089	-0.239318	-0.159745	-0.243224	-0.137687	-0.199876	-0.452617	-0.404988	-0.312321	0.115728	-0.0590535	-0.0492786	-0.458249	-0.0881423	-0.123258
82	-0.377143	-0.379171	-0.325728	0.184326	-0.29856	-0.228628	-0.274001	-0.154097	-0.333591	-0.323115	-0.343499	1.46808	0.275151	0.565906	-0.136037	-0.121038	-0.0648844	-0.052638	-0.00647337	1.46534	0.835155	-0.193523	-0.2266	-0.396938	-0.283503	-0.0475618	-0.37368	-0.349722	-0.36805	-0.136434	-0.232623	-0.193033	-0.226082	-0.0487785	-0.430368	-0.412725	-0.157165	-0.183879	-0.10451	-0.279268	-0.341663	-0.170543	-0.368583	-0.0194569	-0.200792	-0.360026	-0.343423	-0.159773	-0.293034
83	-0.1287	-0.187311	-0.233629	0.522636	-0.153709	-0.230946	-0.334345	-0.0732051	-0.258354	-0.150305	-0.21699	0.597978	0.694599	1.02404	-0.0730058	0.0726752	-0.0130761	0.0691679	0.238681	0.0788318	0.155546	-0.326552	-0.3313	-0.339556	-0.234782	0.00896656	-0.234962	-0.186248	-0.241521	-0.00739323	-0.046593	-0.288556	-0.264208	-0.0418188	-0.368125	-0.364775	0.0558352	-0.351539	-0.337085	-0.285527	-0.515579	-0.41251	-0.343683	0.0074444	-0.239523	-0.373223	-0.497635	-0.367869	-0.204072
84	-0.0182502	-0.0639497	-0.117366	0.455877	-0.129252	-0.177585	-0.2147	-0.287972	-0.0934293	0.0766725	-0.0880326	0.371003	0.485808	0.838608	0.0189029	0.0477384	0.0317404	0.0176697	0.2327	-0.0938679	0.0241095	-0.287912	-0.273453	-0.225099	-0.0848945	0.140848	-0.0918848	-0.133285	-0.192933	-0.0331301	-0.0230009	-0.178082	-0.27688	0.110602	-0.28101	-0.281591	0.0892138	-0.227093	-0.236103	-0.156138	-0.402151	-0.418928	-0.271115	-0.158444	-0.0643998	-0.202013	-0.440756	-0.202385	-0.1987
85	-0.147586	-0.0256818	-0.131206	-0.13915	-0.112766	-0.169689	0.10197	-0.1768	0.00681143	-0.169273	-0.0559268	-0.448171	-0.257866	-0.170946	-0.187579	-0.281238	-0.108273	-0.129372	-0.144788	-0.117143	-0.0249235	0.389705	0.255068	0.284331	-0.09371	-0.369178	0.228734	-0.0962977	0.181012	-0.285059	-0.184578	0.3492	0.36569	-0.322329	0.328852	0.334893	0.104607	0.335491	0.124689	0.0106008	0.929367	0.802816	0.328083	-0.194707	-0.211583	-0.104688	0.907862	0.171768	-0.197476
86	0.13868	0.0893612	-0.0842376	0.250287	-0.00846066	-0.0932435	-0.0938107	-0.222176	-0.205298	-0.103237	-0.161458	-0.1351	0.311027	0.0696417	0.0846146	1.70763	0.0542356	0.160471	0.140219	-0.351247	0.125743	-0.265299	-0.141018	-0.103185	0.0199458	0.558042	0.0440977	-0.00956091	-0.0674148	0.294802	-0.108128	-0.156925	-0.201705	0.324867	-0.245734	-0.240867	-0.16055	-0.246158	-0.138166	-0.199778	-0.45099	-0.403107	-0.313786	0.113914	-0.0612635	-0.0520097	-0.456311	-0.0900308	-0.126759
87	-0.0462048	0.0150458	-0.0975505	0.596311	-0.117978	-0.123328	-0.167133	-0.21588	-0.0870917	0.0458368	-0.0718311	0.222191	0.506847	0.848748	0.0751124	0.0465215	0.155331	0.00965514	0.290021	-0.20731	-0.0622209	-0.312402	-0.143805	-0.311493	-0.0773914	0.105365	-0.0660648	0.0309208	-0.0689916	-0.0787766	0.094898	-0.0965577	-0.0616632	0.148484	-0.417002	-0.421669	0.0577695	-0.155504	-0.220578	-0.247406	-0.374331	-0.496514	-0.428364	-0.00193652	-0.0960233	-0.220169	-0.402064	-0.228645	-0.0815935
88	-0.0639452	-0.0777121	0.390707	-0.116693	0.239696	0.381408	-0.0304819	0.0628757	0.194975	0.432229	0.435191	-0.446473	-0.0412871	-0.154625	-0.118002	-0.0196657	-0.106582	-0.132554	-0.120352	-0.333529	-0.373915	0.250789	-0.0592584	-0.0526555	-0.0717088	-0.0751433	-0.250895	0.126851	-0.0669325	-0.150891	0.344043	-0.0486123	-0.00345154	-0.0217967	0.127379	0.130414	-0.25178	0.0619596	0.174866	0.144892	0.0171185	-0.0170951	0.0675624	0.118899	0.350997	0.148681	0.0620308	0.197808	0.193386
89	0.105724	0.0527614	0.0269227	-0.124425	0.163225	0.129153	0.19048	0.396812	0.0878436	-0.0196639	0.0802848	-0.314484	-0.216391	-0.166583	-0.0957717	-0.0652273	-0.0926258	-0.139705	-0.206134	-0.0847251	-0.0862932	0.217056	0.198789	-0.0602784	0.0840797	-0.0134538	-0.0702251	-0.00999448	-0.0914468	-0.0233494	-0.0655229	0.143589	0.0981083	0.0388029	-0.000483306	-0.0044409	-0.158619	0.25206	0.374578	0.238644	0.233265	0.124139	0.0062021	0.245773	0.12349	0.617379	0.222099	0.326465	0.229674
90	0.345023	0.384246	0.120377	-0.0377254	0.190504	0.142066	0.200125	0.0668699	0.16527	0.0230461	0.0462201	-0.411104	0.0161567	-0.212618	0.322903	0.11211	0.283587	0.140757	0.0589891	-0.392923	-0.263835	-0.0604898	0.231741	0.0951614	0.444025	0.250811	0.317748	0.2917	0.15104	0.26405	0.046716	0.135938	0.0627915	0.277209	0.0182109	-0.0142752	0.10107	0.0678423	0.0159601	0.163765	-0.0942841	-0.205322	-0.011876	-0.0449615	0.101554	0.311133	-0.0927895	0.121143	0.192074
91	-0.43966	-0.371306	-0.444614	0.25825	-0.34602	-0.382742	-0.248611	-0.224442	-0.442864	-0.333423	-0.382626	2.76187	0.0470868	0.157147	-0.306525	-0.215537	-0.295781	-0.0762967	-0.201422	2.0434	1.53571	0.158943	-0.151559	-0.417489	-0.438634	-0.0470831	-0.415866	-0.541501	-0.592373	-0.406172	-0.335651	-0.126234	-0.0903464	-0.254365	-0.397924	-0.383952	-0.44132	-0.0134487	0.0747603	-0.248081	-0.0185952	0.202628	-0.194483	-0.105664	-0.413162	-0.464088	-0.0236185	0.0134347	-0.465461
92	0.188069	0.159434	-0.0872601	-0.205947	0.0444616	-0.0360848	0.130473	0.0163148	0.0597448	-0.0409701	-0.0755531	-0.496925	-0.0946884	-0.129872	0.00750308	-0.0839664	0.00864045	-0.0329847	0.0277123	-0.475161	-0.425592	-0.246646	0.140517	0.397396	0.102796	-0.118778	0.46078	0.250003	0.679786	0.00593647	-0.0490142	0.0605411	0.102179	-0.0623554	0.279483	0.259712	0.579618	0.0273579	0.131898	-0.0638467	0.210976	0.0706182	0.234661	-0.0798016	0.0520033	0.242567	0.155904	0.0506047	0.226478
93	0.158683	0.115941	0.0667751	-0.0700452	0.0226113	-0.00463342	0.531945	0.0376943	0.0281913	-0.0118727	0.000875193	-0.606417	-0.146788	-0.205607	-0.0521391	-0.204979	-0.00747673	-0.131765	-0.0721399	0.0214712	0.114169	0.340282	0.68312	-0.00153955	0.0883498	-0.0541033	0.0544824	0.347674	0.152375	-0.111051	-0.0215345	0.698901	0.753789	-0.0397346	-0.177502	-0.187002	0.0659632	0.77848	0.573674	0.0237834	0.378349	0.269683	-0.253147	-0.154064	-0.0449656	0.19763	0.393489	0.521364	0.231567
94	0.0707452	0.0733422	-0.086278	0.29388	-0.0891115	-0.107731	-0.164087	-0.358866	-0.081109	-0.0802472	-0.170318	0.779842	0.258424	0.241436	0.0781218	0.0475264	0.0119621	0.173729	0.604165	0.299294	0.361926	-0.184225	-0.208872	-0.11335	0.00376201	-0.0130536	-0.036801	-0.130889	-0.078138	0.0618495	-0.0986542	-0.219477	-0.245036	0.0584734	-0.208324	-0.205847	0.207133	-0.21922	-0.342979	-0.298636	-0.413988	-0.332324	-0.228562	-0.292045	-0.149064	-0.134714	-0.458982	-0.270281	-0.21218
95	0.14023	0.090174	-0.0806994	0.246581	-0.00998587	-0.0927862	-0.0926121	-0.221676	-0.203453	-0.103358	-0.155537	-0.14039	0.308673	0.0708212	0.0877602	1.70288	0.0561139	0.16001	0.138817	-0.356463	0.120072	-0.267211	-0.145097	-0.101543	0.0213001	0.555073	0.0417498	-0.0089302	-0.0680071	0.293181	-0.108361	-0.159593	-0.202498	0.32103	-0.246514	-0.241124	-0.16153	-0.243595	-0.138845	-0.200002	-0.451786	-0.403463	-0.309993	0.11447	-0.0593066	-0.0526496	-0.456655	-0.0897814	-0.124832
96	0.0633786	0.0258933	-0.0770554	0.202701	-0.0185155	-0.091476	-0.183017	-0.137566	-0.141251	-0.108323	-0.132735	0.0360798	0.39093	0.342375	0.0392891	0.814155	0.0927579	0.188453	0.139382	-0.146829	0.00928874	-0.258934	-0.179425	-0.134758	-0.11537	0.235191	-0.0304402	-0.0664669	-0.0545879	0.127816	-0.123253	-0.180645	-0.178726	0.0900221	-0.155559	-0.135596	-0.106932	-0.179304	-0.282464	-0.131227	-0.326636	-0.276106	-0.145849	0.112966	-0.145871	-0.103019	-0.337839	-0.17875	-0.142631
97	0.162749	0.083494	0.00553451	0.186705	-0.141344	0.0249588	0.0310618	-0.178536	-0.0664409	-0.0687012	-0.0812894	-0.0363959	0.204758	0.0658529	0.312196	0.133353	0.283141	0.248593	0.905584	-0.458436	-0.0359605	-0.0125879	0.0055777	0.0625786	0.16105	0.141831	0.14566	0.0895876	0.0388329	0.219773	0.116402	0.0403488	-0.0296967	0.137217	-0.0914468	-0.0986002	0.136055	-0.0454591	-0.138212	-0.0909326	-0.313651	-0.230317	-0.198381	-0.2259	-0.0235854	0.0182809	-0.323121	-0.0468946	0.0730108
98	-0.00688401	-0.0101125	-0.0734531	-0.155601	0.04913	-0.136308	-0.0463182	0.206594	0.0976203	0.0156597	-0.0794643	-0.47564	-0.292056	-0.045943	-0.0686911	-0.232116	-0.0343851	-0.0672509	-0.148474	-0.526896	-0.491644	-0.192118	-0.100399	0.254551	-0.0651113	-0.192434	0.38016	0.028907	0.298178	0.000459593	-0.1313	-0.0227815	-0.0406687	-0.207759	0.253883	0.268577	0.361734	-0.0870336	-0.241038	-0.0128043	0.319542	0.243359	0.17555	0.0723068	-0.121095	0.043159	0.220378	-0.209702	-0.0377378
99	-0.0698568	-0.14238	-0.376442	0.368621	-0.200953	-0.291036	-0.312116	-0.158802	-0.366663	-0.282684	-0.359718	1.76931	0.539196	0.705674	0.125461	0.00325789	0.0686631	0.0918443	0.171052	1.16295	0.730717	-0.457976	-0.41198	-0.394072	-0.195426	0.25786	-0.011629	-0.301552	-0.340024	-0.0223065	-0.215217	-0.432671	-0.451835	0.0109801	-0.361207	-0.35358	-0.0510755	-0.411663	-0.361129	-0.269757	-0.49092	-0.453426	-0.295204	-0.194947	-0.25182	-0.273638	-0.490115	-0.330076	-0.319513
100	-0.0204321	-0.0633175	-0.117602	0.46243	-0.132518	-0.176756	-0.21659	-0.289075	-0.0970426	0.0741536	-0.0926865	0.377575	0.491138	0.843757	0.0173502	0.0538883	0.0331763	0.0204183	0.234833	-0.0912046	0.0271313	-0.289956	-0.272185	-0.227615	-0.0812377	0.139964	-0.0939777	-0.136087	-0.196348	-0.033523	-0.02475	-0.178647	-0.278793	0.113387	-0.281589	-0.281267	0.0855511	-0.231143	-0.241266	-0.158802	-0.406343	-0.420693	-0.273282	-0.159071	-0.0636229	-0.206939	-0.444214	-0.207823	-0.202719
101	-0.512137	-0.501157	-0.583411	0.352328	-0.477025	-0.577449	-0.334072	-0.288388	-0.614075	-0.400328	-0.585667	3.85909	0.183571	0.232826	-0.295051	-0.168344	-0.279527	-0.0610761	0.012409	2.91158	1.98186	-0.0426429	-0.197259	-0.708293	-0.519463	-0.0659444	-0.487143	-0.582674	-0.668851	-0.438311	-0.379712	-0.170599	-0.182754	-0.259792	-0.71381	-0.69099	-0.392931	-0.103877	0.0991921	-0.501987	-0.290394	-0.0327883	-0.493113	-0.326969	-0.483033	-0.605651	-0.298685	-0.0453554	-0.487601
102	-0.520648	-0.50087	-0.647255	0.346831	-0.580747	-0.545584	-0.349386	-0.289196	-0.707634	-0.492341	-0.618627	4.27037	0.083106	0.339017	-0.313306	-0.240154	-0.295206	-0.0437808	-0.0861815	2.84128	2.74553	-0.0867161	-0.250783	-0.712816	-0.544782	-0.0674152	-0.509561	-0.707577	-0.600856	-0.440397	-0.492586	-0.286294	-0.220291	-0.307762	-0.658712	-0.638756	-0.452952	-0.14582	0.0161935	-0.56001	-0.32242	-0.0403731	-0.436468	-0.356319	-0.575651	-0.606665	-0.358222	-0.109044	-0.535302
103	-0.0976315	-0.0730544	0.312951	-0.141596	0.183333	0.444415	0.347099	-0.00426976	0.0499663	0.113346	0.164984	-0.462019	-0.134185	-0.297506	-0.0821977	-0.0937048	-0.184476	-0.19388	-0.104345	0.211694	0.160549	0.66858	0.411778	-0.063993	0.026674	-0.0189997	-0.168547	0.0752622	-0.132628	-0.109822	0.192418	0.384097	0.443488	0.0572608	-0.106023	-0.105364	-0.300914	0.451952	0.954491	-0.0357092	0.326031	0.308821	-0.228609	-0.0114758	0.33818	0.308638	0.312369	0.77405	0.249804
104	0.132322	-0.00193722	0.347828	-0.0791063	0.244567	0.478175	0.139872	0.0718105	0.178209	0.240985	0.225867	-0.187554	-0.0073805	-0.16545	-0.148466	-0.00596956	-0.185665	-0.117639	0.0900098	-0.21718	-0.195102	0.293663	0.00338669	0.0329265	0.127074	-0.00281466	-0.113046	0.213344	-0.080372	0.016564	0.343001	0.066154	0.0309275	0.111889	-0.0285918	-0.0263267	-0.063948	0.0885845	0.471824	0.200333	-0.185485	-0.00189031	0.0128333	0.0484036	0.429711	0.437149	-0.185733	0.396565	0.397875
105	0.136364	0.0885139	-0.0841382	0.244955	-0.00950312	-0.0844992	-0.0940933	-0.22422	-0.206908	-0.100619	-0.155385	-0.130667	0.301156	0.0695323	0.0854467	1.67667	0.056127	0.159027	0.147356	-0.349059	0.118675	-0.261793	-0.137787	-0.102023	0.0193195	0.544734	0.0436329	-0.0157149	-0.0646388	0.29077	-0.109149	-0.16143	-0.201217	0.3198	-0.237537	-0.233462	-0.158551	-0.242097	-0.135095	-0.197826	-0.443586	-0.396244	-0.303289	0.112711	-0.0579303	-0.0486712	-0.449237	-0.0868998	-0.122063
106	0.140726	0.0909536	-0.0844112	0.246504	-0.0074484	-0.0914989	-0.0944427	-0.22009	-0.206413	-0.100111	-0.159449	-0.136549	0.311842	0.0703139	0.0849953	1.70956	0.0521883	0.160986	0.144527	-0.352961	0.117775	-0.264593	-0.141982	-0.102925	0.0222051	0.558533	0.0412116	-0.0111662	-0.0680235	0.297075	-0.10968	-0.158243	-0.202302	0.319755	-0.244491	-0.239357	-0.159828	-0.244491	-0.135264	-0.198662	-0.451762	-0.401823	-0.312198	0.114248	-0.0587115	-0.0523888	-0.456397	-0.0855371	-0.123983
107	0.140308	0.0915117	-0.0818087	0.251174	-0.00815965	-0.0936763	-0.0950679	-0.222331	-0.205856	-0.102204	-0.158879	-0.131676	0.314945	0.0698514	0.0888702	1.71118	0.0557103	0.166374	0.1437	-0.35535	0.122601	-0.267273	-0.143392	-0.101651	0.0233546	0.562866	0.0404288	-0.0140397	-0.0689596	0.296785	-0.108718	-0.160962	-0.204558	0.327466	-0.243573	-0.238923	-0.159374	-0.245906	-0.138363	-0.20085	-0.453412	-0.403836	-0.312722	0.115536	-0.0605862	-0.0536959	-0.457997	-0.0885778	-0.12367
108	0.138397	0.0900207	-0.0839148	0.242521	-0.0092623	-0.0935458	-0.0943027	-0.219027	-0.206527	-0.105271	-0.160045	-0.127878	0.314079	0.0728275	0.0851378	1.70468	0.051803	0.161211	0.143062	-0.35226	0.124609	-0.266918	-0.143015	-0.102345	0.0231482	0.55635	0.0428264	-0.0119605	-0.0673695	0.291519	-0.109336	-0.159267	-0.202137	0.325759	-0.245008	-0.24006	-0.160189	-0.242374	-0.139239	-0.19917	-0.452477	-0.402884	-0.312317	0.115563	-0.060997	-0.0487165	-0.456901	-0.0889795	-0.123641
109	-0.387441	-0.373232	-0.336317	-0.0247688	-0.384392	-0.331485	-0.169298	-0.0658366	-0.427351	-0.357625	-0.315856	2.34438	-0.285383	0.0967032	-0.328629	-0.399241	-0.367345	-0.140413	-0.304149	4.54662	1.28594	-0.047583	0.0618719	-0.507722	-0.302037	-0.371252	-0.458195	-0.372776	-0.448775	-0.306551	-0.433424	-0.0116754	0.0401305	-0.460149	-0.480389	-0.447167	-0.382621	0.0744388	0.271787	-0.322602	2.43143e-06	-0.0333209	-0.329337	-0.316985	-0.368324	-0.297049	-0.0342284	0.068818	-0.396412
110	0.0310953	-0.0587828	-0.231986	0.0807727	-0.203564	-0.175173	0.127815	-0.191778	-0.186942	-0.24409	-0.2459	0.197363	0.28116	0.0102361	0.00170066	-0.024464	0.00827426	0.0502876	1.02564	0.176211	0.302652	0.313588	0.240873	-0.18317	-0.0720617	-0.101732	-0.0191459	-0.145995	-0.0790921	0.0826294	-0.0807501	0.2307	0.21139	-0.139261	-0.330811	-0.327773	-0.0111683	0.286862	0.336081	-0.246311	0.0460149	-0.00118106	-0.389283	-0.3325	-0.0821518	-0.120169	-0.0102035	0.218558	-0.111856
111	-0.106976	-0.157471	-0.145867	0.100893	-0.232935	-0.0835775	0.0375745	-0.282596	-0.252556	-0.229973	-0.271399	0.456563	0.19143	0.11985	0.00628796	-0.0875072	-0.0351648	0.0235627	0.896562	0.815493	0.294088	0.259674	0.183293	-0.110828	-0.137638	-0.149013	-0.142254	-0.133088	-0.11317	-0.171027	-0.0548652	0.258003	0.301338	-0.200074	-0.256342	-0.263909	0.0754432	0.238114	0.165373	-0.318859	-0.0238668	0.0649489	-0.433121	-0.47986	-0.146106	-0.253287	-0.0200321	0.124201	-0.112387
112	0.0358175	0.0401963	0.0331335	0.234446	-0.138299	-0.0171358	-0.0427769	-0.225331	-0.0368853	-0.0626834	-0.0522172	-0.0250239	0.285418	0.281728	0.272423	0.0730998	0.234457	0.137625	1.0241	-0.461763	-0.0776071	-0.0703298	-0.0593986	-0.0828015	0.0832782	0.0751383	0.0698811	0.0450744	0.0871257	0.0963902	0.141936	-0.0326171	-0.0153533	0.14353	-0.210101	-0.235281	0.125355	-0.0682537	-0.104969	-0.210542	-0.331769	-0.306753	-0.297235	-0.328758	-0.0216818	-0.0514942	-0.351981	-0.155463	0.0272471
113	0.0318625	-0.055351	-0.233279	0.0729068	-0.202796	-0.174486	0.125766	-0.191147	-0.185903	-0.242441	-0.245512	0.194005	0.276739	0.00988425	0.00130291	-0.0241173	0.00864716	0.0511279	1.02224	0.166212	0.291233	0.314287	0.238535	-0.18266	-0.0684341	-0.105938	-0.0181111	-0.14758	-0.0862092	0.0838772	-0.0801388	0.225008	0.208871	-0.137223	-0.327662	-0.323734	-0.0114691	0.286809	0.332017	-0.244454	0.0438587	-0.00511254	-0.386313	-0.334238	-0.0801892	-0.123329	-0.0125195	0.216314	-0.110544
114	0.291728	0.320777	-0.0918412	-0.113621	0.0206181	-0.0312045	0.111875	0.129819	-0.0162196	-0.108578	-0.133358	-0.280513	0.0533133	0.0723864	0.413435	0.0571133	0.380567	0.184683	0.101528	-0.290496	-0.213004	-0.197833	0.0987339	0.00239742	0.505116	0.230497	0.333298	0.109877	0.00763269	0.693539	-0.0301488	0.00735413	-0.0598991	0.218463	-0.116841	-0.110824	0.114705	-0.0978637	-0.0507635	0.00633154	-0.206077	-0.314169	-0.204342	-0.00808714	0.0546357	0.139337	-0.217146	0.0144985	0.0566169
115	0.419323	0.380645	0.0810013	-0.0394066	0.184062	0.135732	0.145068	0.0380337	0.199385	0.110107	0.106631	-0.373515	-0.0408963	-0.156251	0.100862	0.0140666	0.128816	0.144285	-0.124903	-0.39072	-0.333798	-0.0296665	0.112441	0.119919	0.371374	0.0778708	0.27922	0.199498	0.144223	0.233227	-0.107669	0.0998895	0.0226092	0.244659	0.0693935	0.0724356	0.240939	0.112335	-0.047937	0.199526	-0.0947277	-0.16347	0.0120403	-0.0598895	0.00531309	0.281875	-0.100496	-0.0415746	0.176041
116	0.0261368	0.114981	0.399032	-0.0471654	0.255304	0.290622	0.0670075	0.070937	0.442741	0.312995	0.471895	-0.501598	-0.0420595	-0.208762	0.0678303	-0.165256	0.0273335	-0.088197	-0.0197251	-0.362377	-0.495666	0.235636	0.0249584	0.0887327	0.164947	-0.148692	-0.088277	0.200362	0.00174816	-0.102798	0.208705	0.0989429	0.133844	-0.0558134	0.0985758	0.119733	-0.0573287	0.0726109	-0.00660234	0.276692	0.0663192	-0.0287278	0.0937086	0.188825	0.242057	0.222029	0.130642	-0.0299971	0.22118
117	-0.56835	-0.582619	-0.644706	0.281987	-0.558149	-0.566559	-0.373708	-0.358468	-0.675171	-0.534486	-0.647151	3.32014	0.0626417	0.194014	-0.35485	-0.24112	-0.366806	-0.172275	-0.123321	2.62885	1.87062	-0.104136	-0.247498	-0.326688	-0.582189	-0.173298	-0.120312	-0.672864	-0.214074	-0.503274	-0.509982	-0.241691	-0.2389	-0.347834	-0.32591	-0.310163	-0.0692418	-0.209991	0.00855104	-0.596369	0.121037	0.349977	-0.0944716	-0.349794	-0.598731	-0.639747	0.104229	-0.133248	-0.549312
118	-0.0315104	-0.0116934	-0.122741	0.388763	-0.156323	-0.174872	-0.227538	-0.0860261	-0.104443	0.00729795	-0.159154	0.221415	0.419098	0.678153	0.130931	0.0975912	0.203774	0.107477	0.0744733	0.00798763	-0.107714	-0.398622	-0.247125	-0.193602	-0.0445703	0.181425	-0.0872399	-0.176278	-0.200224	0.00904017	-0.113679	-0.216325	-0.304035	0.145906	-0.222813	-0.216805	-0.0198172	-0.255719	-0.241074	-0.201356	-0.277093	-0.329642	-0.250863	0.098155	-0.115088	-0.239091	-0.315709	-0.247333	-0.198402
119	-0.0109485	-0.0326786	-0.0807439	0.233585	-0.131594	-0.0724495	-0.119732	0.0209998	-0.0719031	-0.0988191	-0.11808	0.126491	0.433994	0.55434	0.0500092	0.0175542	0.0341456	0.0725209	0.548434	-0.107132	-0.0907349	-0.0898751	-0.184555	-0.193209	-0.0260539	-0.0357594	-0.132988	0.0055159	-0.113494	0.162463	0.105207	-0.102778	-0.112051	0.0196222	-0.279664	-0.279104	0.0321189	-0.0639428	-0.16601	-0.100768	-0.374459	-0.368688	-0.318799	-0.131415	-0.00927988	-0.102072	-0.438863	-0.168673	-0.00452709
120	-0.320938	-0.294709	-0.512509	0.402006	-0.414269	-0.471064	-0.491656	-0.205051	-0.552715	-0.335488	-0.503885	5.01935	0.173195	0.274202	-0.188635	-0.139953	-0.186743	0.0764899	0.0225114	2.35469	2.22008	-0.462514	-0.564374	-0.597746	-0.365817	0.031517	-0.322403	-0.551344	-0.528498	-0.254254	-0.376966	-0.586356	-0.585967	-0.162851	-0.542793	-0.532567	-0.238878	-0.478037	-0.327434	-0.39823	-0.678189	-0.381159	-0.330192	-0.263133	-0.432831	-0.471736	-0.692123	-0.437607	-0.390817
121	-0.433557	-0.387521	-0.574567	0.234832	-0.450036	-0.498628	-0.262943	-0.1896	-0.638535	-0.419775	-0.524294	3.78541	0.073009	0.224275	-0.274907	-0.277765	-0.257716	-0.0465725	-0.101934	2.40249	2.19607	-0.0976074	-0.171811	-0.620001	-0.48128	-0.0783654	-0.441671	-0.643369	-0.565854	-0.360799	-0.397153	-0.210842	-0.179158	-0.263605	-0.537778	-0.533331	-0.38148	-0.0689535	0.0499649	-0.424426	-0.202475	0.040769	-0.360102	-0.173705	-0.488208	-0.520932	-0.238216	-0.0868698	-0.443131
122	-0.435909	-0.388741	-0.574528	0.240314	-0.452043	-0.498607	-0.263349	-0.193942	-0.644852	-0.42232	-0.529905	3.80209	0.0731387	0.228887	-0.280622	-0.274239	-0.261458	-0.0476493	-0.103086	2.41619	2.20348	-0.096114	-0.170724	-0.625927	-0.484485	-0.0737486	-0.443291	-0.647041	-0.567288	-0.361047	-0.399061	-0.208715	-0.176924	-0.26407	-0.54246	-0.539425	-0.382717	-0.0669296	0.0547742	-0.431297	-0.204045	0.0368622	-0.366933	-0.175861	-0.492179	-0.5236	-0.239132	-0.0792938	-0.445391
123	-0.220736	-0.177012	-0.255422	0.157172	-0.127414	-0.0897437	-0.220571	4.40665e-05	-0.312655	-0.159602	-0.299544	2.44614	-0.0850798	0.0743342	-0.165098	0.0562137	-0.128792	0.03857	-0.125565	1.21523	1.26696	-0.220279	-0.260176	-0.32232	-0.256346	0.129192	-0.21229	-0.24351	-0.344845	-0.114988	-0.203501	-0.265161	-0.298188	0.024713	-0.367255	-0.355838	-0.154399	-0.200642	-0.13263	-0.183752	-0.404602	-0.205729	-0.27374	-0.0575493	-0.117483	-0.196242	-0.492226	-0.108335	-0.214848
124	-0.295812	-0.207718	-0.202398	0.149948	-0.173524	-0.0444765	-0.0976899	-0.11216	-0.228146	-0.102649	-0.281459	1.90685	-0.130657	0.126655	-0.142563	-0.00367385	-0.0872052	-0.0731423	-0.230051	1.09612	1.17515	0.000585355	-0.0491468	-0.381072	-0.299348	0.104458	-0.279745	-0.253142	-0.327923	-0.245615	-0.172243	-0.0488395	-0.0348701	-0.015618	-0.385946	-0.363965	-0.283174	-0.0880962	0.0072298	-0.244759	-0.191157	-0.0246317	-0.355574	-0.0168893	-0.131927	-0.256294	-0.215777	0.0627988	-0.253154
125	-0.390227	-0.31395	-0.323825	0.336032	-0.285026	-0.301361	-0.0850406	-0.164669	-0.406027	-0.210997	-0.331409	2.20722	0.103545	0.19109	-0.210128	-0.0641335	-0.219545	-0.0819824	-0.00887209	1.19652	1.48218	0.161663	-0.00159037	-0.567245	-0.425229	0.00156221	-0.416035	-0.493409	-0.431504	-0.36033	-0.22942	-0.0439529	0.0131742	-0.159515	-0.498455	-0.502144	-0.39418	0.139582	0.20074	-0.400205	-0.115935	0.0923102	-0.379589	-0.0202532	-0.387624	-0.375198	-0.141221	0.0790755	-0.237708
126	-0.0252458	-0.0600298	-0.0263547	-0.125678	-0.0626175	-0.0492827	0.216557	0.0572736	0.146264	-0.00346756	0.0621248	-0.458637	-0.102965	-0.223672	-0.0834653	-0.256216	-0.0871072	-0.0632383	-0.0077767	0.0317073	0.0609441	0.513216	0.382714	0.0254601	-0.076435	-0.260518	-0.131968	-0.00133341	-0.12282	-0.171946	-0.0742525	0.454011	0.42576	-0.223936	0.163258	0.175628	-0.122794	0.426569	0.271307	0.190648	0.601608	0.579216	0.100491	-0.0536531	-0.0823806	-0.0117269	0.573255	0.221712	-0.0437002
127	-0.0298246	-0.0768536	-0.0897584	-0.0584077	-0.136413	-0.169651	0.212561	-0.035859	-0.0734557	-0.104639	-0.100472	-0.293682	-0.171753	-0.0876779	-0.0816518	-0.239504	-0.0170155	-0.0180347	-0.11377	0.0518788	0.156056	0.282591	0.30094	-0.0821514	-0.178769	-0.218281	-0.0819094	-0.0392774	-0.0145839	-0.181015	-0.0859631	0.440602	0.420238	-0.225829	-0.00979566	-0.0118363	-0.0214218	0.421151	0.183996	-0.0782834	0.393081	0.414688	-0.0133403	-0.0966118	-0.162805	-0.160482	0.376131	0.176522	-0.0531782
128	-0.033707	-0.0803346	-0.0873548	-0.057836	-0.136733	-0.170083	0.211775	-0.0384377	-0.0744034	-0.103735	-0.100819	-0.292214	-0.169799	-0.0850704	-0.0809607	-0.236866	-0.0158949	-0.0190085	-0.114922	0.0538548	0.156807	0.283579	0.299535	-0.0841036	-0.180377	-0.21806	-0.083754	-0.0414776	-0.0167238	-0.180427	-0.0861538	0.439409	0.419374	-0.224413	-0.0101885	-0.0125488	-0.0239335	0.419827	0.185227	-0.0797397	0.392794	0.414597	-0.0152487	-0.0964925	-0.162498	-0.161764	0.376773	0.178299	-0.0542319
129	-0.470803	-0.451448	-0.582546	0.388527	-0.49863	-0.498613	-0.314671	-0.338694	-0.600296	-0.418838	-0.550101	3.62147	0.139012	0.312169	-0.233026	-0.192101	-0.21859	-0.00629149	-0.0727992	2.76202	2.25572	-0.0385998	-0.175369	-0.743118	-0.446774	0.0361072	-0.472121	-0.627807	-0.617272	-0.420537	-0.435104	-0.236551	-0.197402	-0.160789	-0.667251	-0.660205	-0.416759	-0.0764608	0.137768	-0.568429	-0.283833	-0.188182	-0.560825	-0.410085	-0.454768	-0.568516	-0.292294	-0.0408746	-0.550776
130	-0.313728	-0.381624	-0.387257	0.343953	-0.382169	-0.261756	-0.104656	-0.349785	-0.521744	-0.300085	-0.37731	1.87556	0.308126	0.440105	-0.264864	-0.0963273	-0.280767	-0.104085	0.137937	1.44829	1.43311	0.176471	-0.0138194	-0.492329	-0.435017	-0.0258178	-0.409902	-0.411214	-0.316133	-0.297422	-0.143358	0.0138574	0.100066	-0.0760695	-0.476084	-0.470582	-0.218049	0.158501	0.219572	-0.444109	-0.0911847	-0.0919319	-0.453703	-0.300793	-0.242746	-0.428391	-0.142217	0.207885	-0.402205
131	-0.135883	-0.155762	-0.1549	0.0470211	-0.0292843	-0.198995	-0.260699	0.0499732	-0.127956	-0.0830272	-0.143162	0.212152	0.203705	0.252537	-0.0939229	0.0359104	-0.0764894	-0.131391	-0.198294	0.0783377	0.106595	-0.257909	-0.311109	-0.0917185	-0.191467	0.0494712	-0.0739526	-0.194168	-0.0262307	-0.0236436	-0.113651	-0.258188	-0.238118	-0.0481226	0.0197438	0.0218383	0.0907696	-0.280854	-0.300585	-0.0775199	-0.107631	-0.130418	0.0342673	0.329212	-0.168693	-0.211953	-0.127635	-0.289159	-0.176649
132	0.0676039	0.0460635	-0.13575	0.141316	-0.111554	-0.204514	-0.102513	0.0980162	0.0160749	0.0278163	-0.129442	0.00382877	0.106145	0.531184	-0.00456703	-0.209097	0.0675796	0.11695	0.0856207	-0.130504	-0.29081	-0.339911	-0.162632	-0.209608	-0.0130675	-0.0751721	0.0613488	0.0146439	-0.120089	0.0577593	-0.180676	-0.0553078	-0.0700512	-0.0984748	-0.216961	-0.220975	0.114458	-0.0918107	-0.34702	-0.066119	-0.19246	-0.359188	-0.147788	-0.0346842	-0.186007	-0.0945225	-0.274483	-0.300386	-0.0450617
133	-0.0493188	-0.162058	-0.343017	0.360304	-0.154437	-0.282492	-0.345015	0.0456948	-0.230593	-0.00750973	-0.238229	1.04659	0.327598	0.733752	-0.151931	0.0172244	-0.17715	0.0266478	0.0659908	0.336812	0.241354	-0.455033	-0.371137	-0.400305	-0.20827	0.0833141	-0.230534	-0.264899	-0.277287	-0.022318	-0.123818	-0.370496	-0.39699	0.0157934	-0.428121	-0.434495	-0.0176429	-0.356872	-0.28509	-0.177442	-0.533904	-0.406104	-0.249807	0.0964853	-0.161618	-0.370712	-0.595981	-0.270304	-0.230899
134	0.00277759	0.0127772	-0.146461	0.46645	-0.0770114	-0.231856	-0.20827	-0.226242	-0.0727409	0.0150216	-0.164774	0.401045	0.593301	0.887519	-0.0334314	0.12855	0.0608255	0.0532877	0.170593	-0.123802	0.00397555	-0.288682	-0.277756	-0.226304	-0.142229	0.0754396	-0.0515048	-0.0441943	-0.209892	-0.0426741	-0.0579195	-0.157005	-0.24746	0.0919344	-0.304359	-0.301656	0.0659798	-0.290285	-0.33762	-0.206187	-0.399244	-0.455532	-0.309827	-0.104892	-0.104585	-0.241158	-0.454988	-0.28421	-0.166734
135	-0.263752	-0.212327	-0.301932	0.292376	-0.278447	-0.372408	-0.0479085	-0.29188	-0.327118	-0.197752	-0.389528	1.76588	-0.0255729	0.416699	-0.27274	-0.152678	-0.218638	-0.120342	-0.183236	1.63178	1.28539	-0.0633388	0.0940342	-0.491536	-0.274951	0.0608201	-0.256476	-0.324885	-0.426084	-0.276714	-0.374475	0.0653476	0.0784278	-0.0307748	-0.474223	-0.481005	-0.172033	0.133229	0.161925	-0.389222	0.00931304	-0.113473	-0.44481	-0.204332	-0.325012	-0.360688	-0.0584907	0.157171	-0.39454
136	-0.379541	-0.382985	-0.422202	0.253125	-0.388105	-0.308242	-0.152459	-0.335825	-0.555948	-0.346748	-0.423214	2.25954	0.267345	0.379429	-0.252203	-0.117525	-0.261472	-0.0584924	0.0539739	1.74937	1.84614	0.12248	-0.0431973	-0.503791	-0.435841	-0.00595694	-0.387654	-0.449826	-0.362633	-0.326003	-0.212877	-0.0446146	0.0663474	-0.13594	-0.501385	-0.489337	-0.267942	0.125253	0.165703	-0.437125	-0.0621444	-0.0197089	-0.443582	-0.311894	-0.294051	-0.470011	-0.110422	0.161056	-0.459014
137	0.140911	0.0573811	-0.160692	0.365754	-0.0507593	-0.148852	-0.110618	-0.0675868	-0.109842	-0.0581685	-0.186034	0.238551	0.649752	0.7713	-0.0853877	0.141062	-0.00913815	0.087354	0.166648	-0.237745	-0.00982769	-0.252159	-0.214244	-0.220631	-0.0559584	0.140478	0.00970485	-0.0522403	-0.105973	-0.00354489	-0.0350012	-0.162004	-0.193109	0.118076	-0.223256	-0.226701	0.127113	-0.235618	-0.280094	-0.116415	-0.338265	-0.39383	-0.202869	-0.0715208	-0.0954457	-0.220509	-0.409968	-0.290626	-0.129696
138	-0.0314784	-0.0201527	-0.10192	0.198006	-0.0190581	-0.0790791	-0.0780194	0.129027	-0.0229458	0.00165901	-0.0491503	-0.0704901	0.13148	0.567243	-0.00230896	-0.10269	0.0228082	-0.0409322	0.0431814	-0.252418	-0.201554	-0.150168	-0.132147	-0.233073	-0.00902071	-0.0491099	-0.0527192	0.0198765	-0.119215	0.0214738	-0.00530632	-0.100105	-0.0966516	-0.060742	-0.310039	-0.294523	-0.0581219	-0.122832	-0.151377	-0.10036	-0.278888	-0.311976	-0.217857	0.109023	-0.0161611	-0.0832337	-0.342369	-0.172501	-0.0402593
139	-0.0510955	-0.0888967	-0.233606	0.278293	-0.0929698	-0.155679	-0.259156	-0.0833075	-0.211898	-0.0236948	-0.189919	0.936333	0.174662	0.456849	-0.20085	0.137161	-0.156048	0.0768077	-0.0620843	0.229219	1.1106	-0.274392	-0.342273	-0.328699	-0.217637	0.155631	-0.176819	-0.186345	-0.248068	0.0524119	-0.102825	-0.276674	-0.314913	0.123921	-0.292769	-0.291302	-0.0834113	-0.280259	-0.27846	-0.16571	-0.401866	-0.373089	-0.194251	0.0542216	-0.167744	-0.192639	-0.423857	-0.225994	-0.219874
140	0.0869948	0.0615958	-0.0805646	0.0325312	-0.0746184	-0.155412	-0.0990379	0.149269	0.0858604	0.0476756	-0.052036	-0.0734342	0.0267015	0.288529	-0.0518889	-0.147958	-0.016345	0.098103	0.00492235	-0.210084	-0.322772	-0.330777	-0.180348	-0.113138	-0.0284204	-0.109488	0.0240999	0.0355181	-0.042585	0.0267018	-0.123522	-0.0527219	-0.0770935	-0.156605	-0.0931474	-0.104947	0.0855216	-0.0383807	-0.324909	-0.0330202	-0.131732	-0.284138	-0.0402907	0.0635848	-0.133388	-0.0836041	-0.233303	-0.228445	-0.00794905
141	-0.269672	-0.277798	-0.311313	0.356105	-0.250137	-0.180263	-0.392323	-0.212033	-0.419662	-0.218332	-0.31759	2.29079	0.414793	0.495777	-0.122462	-0.0102547	-0.125763	0.053969	0.158627	1.1648	1.35406	-0.28537	-0.481197	-0.446841	-0.321118	0.103316	-0.287404	-0.347768	-0.250775	-0.20204	-0.0923417	-0.48035	-0.370834	0.00568902	-0.442496	-0.431856	-0.137206	-0.34158	-0.303537	-0.242273	-0.546338	-0.387314	-0.243778	-0.0895464	-0.186982	-0.335512	-0.596622	-0.250824	-0.305659
142	-0.0389595	-0.0334644	-0.187369	0.0109794	-0.123028	-0.260996	-0.162799	0.0260397	0.0278957	-0.0382269	-0.158617	-0.205657	-0.143791	0.260429	-0.150215	-0.343072	-0.0843588	0.00813765	-0.0774971	-0.25601	-0.379537	-0.371962	-0.169118	0.177889	-0.0849103	-0.261299	0.346461	-0.0119832	0.216159	-0.0611514	-0.218538	-0.0561666	-0.0977713	-0.263711	0.180857	0.166391	0.39474	-0.120069	-0.369719	-0.0440839	0.255355	0.0844397	0.254058	-0.0819379	-0.210635	-0.174782	0.16517	-0.328247	-0.125716
143	-0.438989	-0.413037	-0.57499	0.318309	-0.511136	-0.573771	-0.324537	-0.224241	-0.632871	-0.424138	-0.586703	4.57035	0.0763824	0.159198	-0.328827	-0.272089	-0.322285	-0.0567065	-0.0590872	2.69189	2.39567	-0.0863553	-0.212266	-0.668238	-0.492202	-0.124022	-0.45975	-0.630574	-0.610044	-0.38895	-0.434619	-0.223371	-0.205053	-0.306036	-0.621605	-0.61008	-0.336025	-0.104248	0.060193	-0.492613	-0.293535	-0.000425863	-0.404415	-0.360559	-0.5106	-0.581662	-0.311852	-0.0837923	-0.474557
144	0.102294	0.101075	-0.127962	0.161204	-0.00499875	-0.180127	-0.0516618	0.134102	0.0130736	0.0086103	-0.0587098	-0.16324	0.040896	0.376602	0.0138631	0.0155529	0.0101541	0.0618544	-0.0676052	-0.278401	-0.184043	-0.252352	-0.111898	-0.186878	0.0153465	0.0149244	0.0266058	0.0335157	-0.0451269	0.13227	-0.0811875	-0.0915184	-0.103835	0.0120795	-0.20072	-0.217866	0.0398353	-0.0767006	-0.251626	-0.0314312	-0.221391	-0.306199	-0.218046	0.0800225	-0.0919987	-0.0675525	-0.261484	-0.215304	-0.020249
145	-0.00408403	-0.00852259	-0.0903254	-0.259672	0.0268277	-0.0915014	-0.0198145	0.256082	0.060358	-0.138604	-0.0411728	-0.449129	-0.275583	-0.00695111	-0.123145	-0.225219	-0.102795	-0.0389894	-0.276797	-0.306432	-0.275406	-0.172845	-0.0710045	0.116676	-0.0629085	-0.198872	0.101461	0.0652106	0.140803	-0.0129975	-0.109153	-0.0763438	-0.0847726	-0.172949	0.18801	0.18561	0.171501	-0.0212773	-0.204579	0.168434	0.148651	0.0909989	0.356966	0.136533	-0.04172	0.022255	0.160856	-0.155707	0.00508504
146	-0.0635615	-0.0760768	0.388059	-0.120651	0.239627	0.381404	-0.0293719	0.0629655	0.195639	0.430267	0.432743	-0.440687	-0.0412494	-0.155221	-0.117557	-0.0161858	-0.107462	-0.135534	-0.117124	-0.328419	-0.371578	0.252547	-0.0614478	-0.0516484	-0.0769905	-0.077818	-0.250588	0.124479	-0.0679123	-0.151754	0.342586	-0.0523526	-0.00743949	-0.0226345	0.125631	0.128384	-0.249302	0.0602295	0.178638	0.147777	0.0177748	-0.0153513	0.0631168	0.119941	0.34762	0.145319	0.0597662	0.19718	0.19287
147	-0.224759	-0.222398	0.0603071	-0.36468	-0.188192	-0.0529164	0.186677	0.100494	-0.073274	-0.158898	0.0289645	-0.612774	-0.274435	-0.311749	-0.170575	-0.297734	-0.206034	-0.314617	-0.217188	-0.0805789	-0.10404	0.391553	0.353579	0.277857	-0.144885	-0.344447	0.0724187	-0.0530718	0.242104	-0.156643	-0.0885907	0.350783	0.403153	-0.30969	0.240997	0.259346	0.0296028	0.370762	0.303455	-0.0994906	0.656493	0.762351	0.214877	-0.038965	-0.120114	-0.0795921	0.701899	0.31667	-0.0524181
148	-0.312297	-0.243027	-0.155813	-0.245429	-0.232046	-0.148513	-0.0475719	-0.0139086	-0.162505	-0.287168	-0.0891024	1.2562	-0.362877	-0.147609	-0.310021	-0.455125	-0.357158	-0.202883	-0.379098	2.14507	0.657886	0.204864	0.138206	-0.287134	-0.200405	-0.534559	-0.428887	-0.213324	-0.184982	-0.252311	-0.366902	0.155511	0.178761	-0.385378	-0.319271	-0.288909	-0.251916	0.202068	0.242749	-0.177625	0.0762186	0.238589	-0.0731938	-0.0532297	-0.301083	-0.138538	0.0813496	0.127974	-0.0139555
149	0.0337334	0.0549756	-0.0274621	-0.168371	0.089982	-0.0783348	-0.0365709	0.592674	0.0823436	-0.0800157	-0.0241773	-0.310351	-0.154071	-0.0601794	0.0395286	-0.129195	0.0409325	0.0322103	-0.159439	-0.33981	-0.362209	-0.176873	-0.137644	-0.169018	-0.00647964	-0.100419	-0.0753583	0.0107116	-0.092018	0.164314	-0.0266753	-0.0556076	-0.100381	-0.0882855	-0.111698	-0.087331	-0.0662903	-0.0627142	-0.171554	0.156483	-0.185151	-0.157393	-0.0201325	0.468856	-0.00188964	0.0603918	-0.223581	-0.213063	0.116133
150	-0.0718596	0.0273862	0.454074	-0.0504104	0.228868	0.474978	0.0514052	0.00818624	0.268404	0.315971	0.431779	-0.584209	-0.090851	-0.190875	0.0160428	-0.0564808	-0.0247281	-0.0393074	-0.0697901	-0.377436	-0.473831	0.240957	-0.0489356	0.135625	0.0269724	-0.0391992	-0.159099	0.120828	-0.0279123	-0.151182	0.303784	0.0281686	0.0857093	0.0309317	0.316516	0.314584	-0.20634	-0.00766146	0.0539914	0.241093	0.0717895	0.069711	0.14345	0.185748	0.279265	0.2288	0.154362	0.0714537	0.184065
151	-0.183544	-0.0920678	-0.0793314	-0.328299	-0.0387709	-0.0840499	0.210462	0.161195	0.0651325	-0.154124	-0.0148111	-0.681425	-0.406982	-0.406398	-0.205044	-0.447102	-0.189763	-0.256924	-0.310166	-0.058315	-0.0864478	0.376563	0.406329	0.509407	-0.119057	-0.333458	0.286436	-0.0600898	0.25228	-0.349137	-0.0776717	0.362813	0.396588	-0.349117	0.688764	0.663131	0.112497	0.402465	0.243383	0.529488	1.7415	1.19059	0.735196	-0.0956194	-0.0813876	0.051331	1.48199	0.21018	-0.0795238
152	-0.0935886	-0.0217506	0.112678	-0.230088	0.0798731	0.0733792	0.358209	0.0227531	0.147787	0.107599	0.152874	-0.548374	-0.293777	-0.345954	-0.123472	-0.310846	-0.111736	-0.144578	-0.182029	-0.0217605	-0.0337558	0.5772	0.521752	-0.00728203	-0.10123	-0.290872	-0.231385	0.12443	0.00409567	-0.257394	0.137623	0.566457	0.670294	-0.207774	0.134767	0.115825	-0.187928	0.610405	0.48509	0.197807	0.654743	0.554868	-0.0484514	-0.105876	0.0633932	0.078257	0.752503	0.424319	0.106679
153	0.0729369	-0.000731668	0.0524542	-0.184059	0.0308222	-0.0028249	0.504482	0.123583	0.115434	0.0432961	0.0653438	-0.592741	-0.2541	-0.280759	-0.155163	-0.161333	-0.136527	-0.221361	-0.142336	-0.012319	0.0311582	0.41784	0.873447	0.118616	0.00696191	-0.197559	-0.135944	0.47023	0.34001	-0.211457	-0.0355371	0.899005	0.957778	-0.182124	0.00858927	-0.012821	0.0645426	0.765824	0.541694	0.0700731	0.475756	0.361718	-0.157105	-0.151251	-0.109549	0.125177	0.501077	0.457008	0.297589
154	0.0182739	-0.0252994	0.135272	-0.173315	-0.00652984	-0.0438115	0.480453	-0.00252295	0.161505	0.0680402	0.106781	-0.580069	-0.250399	-0.252135	-0.156979	-0.169198	-0.121703	-0.184166	-0.059882	-0.0271734	0.0749005	0.511571	0.915371	0.10548	0.0156893	-0.166658	-0.101346	0.551665	0.235412	-0.151224	0.0562227	1.02104	0.993915	-0.07889	-0.10314	-0.10491	-0.0181619	0.854443	0.535788	0.0965961	0.448714	0.34121	-0.211956	-0.190675	-0.0966782	0.143067	0.444863	0.466166	0.320767
155	-0.0966613	-0.0688213	-0.0687568	0.540705	-0.154426	-0.233017	-0.270342	-0.13493	-0.0679968	0.0530486	-0.0283532	0.312963	0.572544	0.869515	0.0951259	0.0352128	0.114082	-0.10726	0.066381	-0.00412208	-0.0749605	-0.216248	-0.249956	-0.267263	0.0753295	0.195614	-0.0075451	-0.0724563	-0.283944	-0.00382209	0.0722335	-0.237621	-0.277436	0.141322	-0.288962	-0.274755	-0.194388	-0.272942	-0.265683	-0.143779	-0.293621	-0.414133	-0.355161	-0.0490868	-0.148091	-0.270287	-0.309921	-0.286476	-0.202406
156	-0.108597	-0.119765	-0.0816604	0.517784	-0.194986	-0.242905	-0.28389	-0.148854	-0.0853492	0.040124	-0.0642537	0.3637	0.531451	0.921136	0.0875368	0.0277664	0.127146	-0.0851544	0.0987822	0.00747363	-0.0293254	-0.216802	-0.272249	-0.310116	0.0109847	0.241387	-0.0351666	-0.0864263	-0.33348	-0.0168007	0.119781	-0.234509	-0.285643	0.151097	-0.302785	-0.286218	-0.217883	-0.262901	-0.251163	-0.173249	-0.302467	-0.398235	-0.354061	-0.103665	-0.0946934	-0.290959	-0.331534	-0.255371	-0.202962
157	-0.0946135	-0.034442	-0.0417043	0.137798	-0.166961	-0.0897028	-0.125355	-0.346952	-0.0792634	-0.132262	-0.127447	-0.113738	0.232054	0.0793219	0.151454	0.0379698	0.104768	0.121377	1.05744	-0.498289	-0.223242	-0.148502	-0.127471	0.245701	-0.0908474	-0.0226979	0.28565	-0.0526136	0.410908	-0.00456827	0.0682909	-0.130769	-0.108028	-0.00269175	0.12694	0.0908277	0.394354	-0.124373	-0.256705	-0.269363	-0.0377507	0.024468	0.0119683	-0.257953	-0.12379	-0.174629	-0.0284	-0.275075	-0.0234864
158	-0.0961329	-0.0383893	-0.0409357	0.134627	-0.170011	-0.0909256	-0.12511	-0.345885	-0.0836999	-0.134154	-0.13116	-0.117051	0.229078	0.0728003	0.149225	0.0349062	0.10167	0.120612	1.05639	-0.492372	-0.228235	-0.150425	-0.127225	0.248733	-0.0922812	-0.0237197	0.28659	-0.0545198	0.412613	-0.00523583	0.0676969	-0.132271	-0.10883	-0.00552875	0.132503	0.0970386	0.395279	-0.125001	-0.258157	-0.269094	-0.0330522	0.0280697	0.0164833	-0.258594	-0.122687	-0.176658	-0.0236931	-0.275696	-0.0264252
159	0.41042	0.390282	-0.0237836	-0.0521981	0.0698307	0.0220907	0.17162	0.053861	0.0565058	0.0234319	-0.0434095	-0.314282	0.053201	-0.0428639	0.332877	0.0877645	0.316968	0.143113	-0.0296048	-0.377774	-0.296165	-0.119485	0.110338	0.125075	0.596799	0.24379	0.491944	0.251596	0.129461	0.250024	-0.0777748	0.0886621	-0.0144536	0.32247	0.078943	0.0612962	0.215961	-0.0139854	-0.0344223	0.120665	-0.104998	-0.166648	0.00689089	-0.086594	-0.00865023	0.284797	-0.103068	-0.035337	0.16405
160	0.476513	0.379248	-0.113365	-0.117113	-0.0347138	-0.119451	0.120464	-0.0553429	-0.0761906	-0.142537	-0.172695	-0.382824	-0.138867	-0.0602466	0.0126745	-0.0117519	0.0176633	0.0619605	-0.071736	-0.474367	-0.23221	-0.313406	0.0675479	0.395005	0.142069	-0.00837988	0.464614	0.157298	0.494618	0.058382	-0.165204	0.0447673	-0.0261253	0.0328367	0.223611	0.211442	0.457503	0.018753	-0.145439	-0.0629086	0.155117	0.00753373	0.172437	-0.125963	-0.0934879	0.0373289	0.158003	-0.0940563	0.0549146
161	0.0419622	0.0495565	0.096494	-0.148792	-0.0879576	0.0603679	0.490897	-0.0516625	0.0575425	0.0507751	0.0669929	-0.538913	-0.186341	-0.292637	-0.0183227	-0.181214	-0.0154547	-0.103984	-0.0491265	0.0172193	-0.00102775	0.455703	0.901491	0.11766	0.0252281	-0.174979	-0.0307588	0.497082	0.349492	-0.16224	0.0154883	0.957117	1.08442	-0.13109	0.0158937	-0.00150133	0.0312246	0.585823	0.457121	-0.104014	0.375624	0.338947	-0.193288	-0.240116	-0.087906	0.0278526	0.404429	0.415798	0.104413
162	0.473029	0.42465	-0.0808037	-0.105821	0.042749	-0.0626543	0.0673694	-0.0857043	-0.0169078	-0.108642	-0.111205	-0.512957	-0.143617	-0.139274	0.0331371	-0.0239555	0.036131	-0.0146399	-0.102143	-0.481905	-0.317389	-0.281098	0.0946945	0.3891	0.266414	-0.0157508	0.550033	0.151258	0.490269	0.0844438	-0.1435	0.0381301	-0.0564902	0.0381962	0.202805	0.201401	0.516698	-0.0296401	-0.144371	-0.0291212	0.132618	-0.00565293	0.202445	-0.108264	-0.0674919	0.145891	0.156136	-0.0431681	0.0678042
163	0.44628	0.466665	-0.169355	-0.0736853	0.020145	-0.102763	0.122222	-0.150634	0.00159073	-0.0568892	-0.17026	-0.370405	-0.103349	-0.0585331	0.167795	-0.04038	0.188059	0.141869	0.0622471	-0.497072	-0.270159	-0.242487	0.0851055	0.32816	0.262663	0.125842	0.68844	0.154943	0.429323	0.0861407	-0.152598	0.0547016	-0.0648965	0.120642	0.116062	0.117214	0.511472	-0.0417591	-0.0724931	-0.072746	0.209718	0.0325065	0.13226	-0.155173	0.00949417	0.165755	0.132124	-0.0384234	0.025803
164	0.507446	0.430908	-0.166266	-0.0779366	-0.0290135	-0.181311	0.0314584	-0.0742465	-0.0324803	-0.0638137	-0.204881	-0.35849	-0.0475728	-0.179981	0.0726021	0.0309123	0.067493	0.106407	0.0251052	-0.423872	-0.303448	-0.292135	-0.0171345	0.416911	0.134175	-0.00261624	0.516722	0.101732	0.504559	0.0679991	-0.163655	-0.0105699	-0.114259	-0.0161532	0.230694	0.227449	0.5865	-0.0979765	-0.155098	-0.0473278	0.105978	0.0569147	0.169285	-0.180507	-0.00771208	0.031485	0.0556045	-0.144884	0.00264915
165	0.403707	0.287443	-0.0860599	0.120081	-0.0216121	-0.0588753	0.131412	0.0415789	0.0102267	-0.0255792	-0.0853057	-0.235677	0.283153	0.042828	0.395904	0.139989	0.388082	0.308795	0.304116	-0.403644	-0.247542	-0.158448	0.16264	0.13036	0.517217	0.356303	0.323591	0.157066	-0.0164309	0.209097	0.0726913	-0.0270869	-0.076454	0.362506	-0.0102418	-0.0246454	0.122201	-0.0413921	-0.0889054	0.0633699	-0.216968	-0.251295	-0.0727572	-0.168316	-0.0167653	0.139555	-0.225967	-0.0148375	0.0608753
166	0.149471	0.146725	-0.0442758	-0.0583914	-0.034519	0.0918463	0.0556131	-0.132298	-0.0611827	0.0236121	-0.153023	0.792629	-0.028683	-0.0966522	0.104744	-0.00721427	0.129081	0.211154	0.117399	0.7693	0.444636	-0.150389	0.0292518	-0.0907334	0.247118	0.171566	0.0115615	0.0365069	-0.0487223	0.144735	-0.00338762	-0.0991271	-0.0634521	0.187647	-0.171283	-0.175753	0.0210136	-0.0766994	0.0796107	-0.135148	-0.377699	-0.272973	-0.237679	-0.155819	0.142836	0.106698	-0.354456	0.0332378	0.0622559
167	0.232158	0.23451	-0.000861426	-0.0462863	0.0107406	0.1017	0.205296	0.115602	0.0501341	0.012167	-0.061852	-0.458555	-0.0200983	0.0804092	0.429774	-0.0287376	0.396102	0.184565	0.0861078	-0.358784	-0.312749	-0.201047	0.178799	0.0389829	0.683922	0.291102	0.316998	0.165974	0.0589831	0.312276	0.0533575	0.0205925	-0.0220691	0.469791	-0.0403663	-0.0482619	0.103571	-0.0725279	-0.0597082	0.0283752	-0.157227	-0.211318	-0.118354	0.0124611	0.13551	0.198953	-0.186038	-0.00997972	0.051611
168	-0.0460293	-0.083044	-0.102689	-0.394558	-0.0972338	-0.0589613	-0.102417	0.285993	-0.0627949	-0.237921	-0.0322095	-0.316136	-0.238343	-0.391391	-0.12855	-0.304759	-0.0993794	-0.0362674	-0.287186	-0.343786	-0.325653	-0.119069	-0.167186	0.551037	-0.0649223	-0.208293	0.287394	-0.0991396	0.25738	-0.195698	-0.0382896	-0.188203	-0.13348	-0.243165	0.832946	0.852311	0.295862	-0.132555	-0.227407	0.525305	0.625789	0.797061	1.41069	0.0363894	-0.0556205	-0.0294467	0.615092	-0.230132	0.0342117
169	-0.174275	-0.0544499	-0.0661263	-0.0770936	-0.136687	-0.11768	-0.163158	0.104535	-0.0436998	-0.171179	-0.052971	1.24999	-0.33212	0.168639	-0.230543	-0.340107	-0.232234	-0.145921	-0.270839	2.51184	0.246745	-0.168374	-0.163874	-0.262832	-0.0752122	-0.339462	-0.215791	-0.0480572	-0.233982	-0.138463	-0.297152	-0.241808	-0.209026	-0.247457	-0.200218	-0.185114	-0.141813	-0.108212	-0.0602012	-0.0545699	-0.280489	-0.350926	-0.0599958	-0.0631326	-0.178762	0.0596585	-0.244118	-0.193169	-0.0644344
170	-0.0637468	-0.0444331	0.18942	-0.262295	0.158331	0.340093	-0.0165958	-0.00520092	0.094866	0.094055	0.181118	-0.552429	-0.184998	-0.33915	-0.176022	-0.111201	-0.182944	-0.141443	-0.23399	-0.395677	-0.416178	0.0897011	-0.172145	0.499748	-0.187883	-0.152892	0.1795	-0.0530215	0.384022	-0.163192	0.163413	-0.153015	-0.107846	-0.0657883	0.71242	0.692838	0.233013	-0.176219	-0.013808	0.223769	0.480333	0.519892	0.69558	0.1229	0.189359	0.0505245	0.557915	-0.00529027	0.0366692
171	-0.0572036	-0.0478847	0.074645	-0.339299	-0.00510917	0.100743	-0.0541646	0.183102	0.0842001	-0.0575516	0.0595399	-0.501899	-0.179866	-0.428619	-0.0564256	-0.262872	-0.0698303	-0.0396161	-0.185909	-0.394268	-0.440689	0.0552888	-0.155009	0.842648	-0.0641299	-0.224598	0.325252	-0.0588756	0.322334	-0.187655	-0.00847011	-0.0977932	-0.0351732	-0.19905	1.20424	1.19527	0.273891	-0.120233	-0.247947	0.502054	0.760262	0.786938	0.956203	-0.0726609	-0.00447136	0.0353601	0.859248	-0.151016	0.0375499
172	-0.0311709	-0.0595369	0.0605146	-0.330329	-0.025143	0.0433229	-0.0696088	0.213878	0.0246538	-0.101992	0.0505104	-0.510591	-0.159103	-0.447293	-0.0468849	-0.242581	-0.0562291	-0.0883717	-0.176596	-0.405601	-0.446538	0.0323813	-0.180304	0.86137	-0.0386544	-0.231413	0.309596	-0.0817169	0.378946	-0.158897	-0.0429748	-0.15904	-0.0572165	-0.200762	1.36611	1.3624	0.318195	-0.104915	-0.22105	0.410647	0.666079	0.742727	0.911955	-0.0793259	-0.0519491	0.0177782	0.751165	-0.189915	0.022251
173	-0.343691	-0.350838	-0.462537	0.419705	-0.345318	-0.414586	-0.553889	-0.112932	-0.470828	-0.307397	-0.458678	3.41779	0.280278	0.451369	-0.202456	-0.00774563	-0.15905	0.0973862	0.0818108	2.11618	1.61054	-0.476012	-0.569004	-0.60354	-0.335168	0.0694392	-0.400516	-0.495705	-0.504764	-0.247862	-0.269924	-0.593961	-0.588458	-0.119722	-0.533981	-0.513171	-0.291312	-0.542519	-0.381209	-0.294331	-0.643468	-0.375416	-0.263655	-0.154019	-0.423729	-0.436878	-0.673513	-0.452289	-0.342204
174	-0.0778811	0.0838352	-0.0481575	0.153434	0.110638	-0.0109201	-0.0631023	0.388579	0.0505291	0.0331001	0.0131167	-0.264871	-0.0717089	0.114979	-0.042093	0.0685166	-0.0385501	-0.0154141	-0.244054	-0.191344	-0.144514	-0.118398	-0.0458049	-0.209819	-0.100822	0.0819504	-0.092227	0.0111147	-0.143457	-0.0283105	-0.0212994	-0.0631956	-0.0994234	0.143227	-0.179337	-0.18231	-0.135314	-0.0687768	-0.0911398	0.0320221	-0.116133	-0.169831	-0.190181	0.595966	0.0342872	-0.0364473	-0.160738	-0.062975	-0.0994934
175	0.0816903	0.133241	0.264991	0.00341691	0.114015	0.13212	0.043054	0.289428	0.283854	0.248456	0.234004	-0.383351	-0.155141	-0.20913	-0.0444536	-0.144447	-0.0690254	-0.0210211	-0.107107	-0.427108	-0.460104	0.0462124	0.00671874	0.150298	0.100455	-0.125455	-0.0422599	0.219413	-0.0530151	-0.139219	0.109211	0.0848922	0.0481815	0.0109935	0.0730124	0.0786445	-0.00778307	0.0335895	-0.0419961	0.293181	-0.0369126	0.0642506	0.171405	0.125559	0.143131	0.159343	-0.0139938	0.0462661	0.263918
176	-0.0755014	-0.0451095	-0.033969	0.0896399	0.0707207	-0.129538	-0.154885	0.320732	0.0428665	0.0880713	-0.0279844	-0.0291799	-0.108424	0.118055	-0.158031	0.120379	-0.184729	-0.0660662	-0.20069	-0.335145	-0.152423	-0.17759	-0.178377	-0.257818	-0.0964817	0.0371897	-0.196578	-0.000176725	-0.0793362	0.0180843	-0.0608595	-0.119749	-0.151709	0.0555401	-0.230601	-0.227261	-0.0983006	-0.111502	-0.269731	0.0222833	-0.241869	-0.195597	-0.140321	0.673292	-0.0992437	-0.0991326	-0.330914	-0.225007	0.0238855
177	-0.0226126	-0.00724697	0.0911124	-0.272769	0.0450426	0.0864767	-0.0035001	0.106248	0.0782874	-0.0754444	0.0648081	-0.540617	-0.183274	-0.407222	-0.0481649	-0.260885	-0.029059	-0.0579241	-0.117146	-0.42295	-0.413942	0.0816667	-0.0750482	0.779016	-0.0449337	-0.193658	0.321739	-0.0193847	0.358063	-0.160581	0.0201895	-0.0592663	0.00385409	-0.195548	1.10716	1.09922	0.268436	-0.0821912	-0.157934	0.436907	0.682369	0.767711	0.81174	-0.0747455	0.00388829	0.121229	0.740607	-0.0995491	0.0485368
178	-0.245585	-0.215776	-0.167174	0.300394	-0.166922	-0.177172	-0.296789	-0.0471745	-0.212434	0.000231091	-0.132285	2.57079	0.0750662	0.268279	-0.149336	-0.0371901	-0.175915	-0.0407874	-0.0696825	0.816297	1.41534	-0.0863185	-0.293365	-0.428323	-0.233847	0.0729587	-0.324272	-0.257406	-0.349632	-0.19888	0.00935526	-0.296932	-0.304163	-0.0591239	-0.312399	-0.311591	-0.282148	-0.304115	-0.153201	-0.176448	-0.343288	-0.213251	-0.132419	0.0345135	-0.113823	-0.24717	-0.384856	-0.133449	-0.190314
179	0.0315391	0.0178031	-0.0595993	-0.299616	0.0612942	0.0189635	-0.0698714	0.20131	0.150729	0.000922703	0.0435872	-0.487078	-0.250115	-0.276117	-0.154917	-0.279195	-0.1221	-0.0651546	-0.288468	-0.383207	-0.344844	-0.0931089	-0.118785	0.52907	0.0319526	-0.187685	0.329964	0.00868645	0.259542	-0.116481	0.0266158	-0.0547136	-0.0675028	-0.177418	0.677617	0.682854	0.30779	-0.0577941	-0.161049	0.400809	0.610253	0.492557	0.851087	-0.0225309	0.032796	0.058442	0.624236	-0.12692	0.0646028
180	-0.0794639	0.0047131	0.376052	-0.110614	0.596632	0.378655	-0.0130273	0.14792	0.33003	0.411277	0.405001	-0.401264	-0.0623275	-0.244296	-0.0835305	-0.0641719	-0.0996478	-0.0275642	-0.194792	-0.408062	-0.431172	0.336114	-0.0907988	-0.00507211	-0.0444423	-0.0917145	-0.224724	0.0571692	-0.13847	-0.0857049	0.313301	-0.0874534	0.00321235	-0.0248095	0.0311271	0.0266847	-0.22739	-0.0267555	0.0784985	0.380779	0.0197741	0.0825302	0.13361	0.498882	0.2415	0.211452	0.101488	0.0697344	0.176748
181	-0.0775923	0.00689141	0.371229	-0.115417	0.595216	0.374218	-0.0098089	0.151071	0.328933	0.407556	0.400811	-0.401859	-0.0636021	-0.244846	-0.0832968	-0.0669117	-0.0999849	-0.0269998	-0.19189	-0.40763	-0.429729	0.334453	-0.087288	-0.00254115	-0.0421122	-0.093176	-0.221825	0.0595112	-0.13588	-0.0830052	0.309723	-0.0845355	0.00741039	-0.0255828	0.0311311	0.0281482	-0.222666	-0.0223781	0.0773623	0.381309	0.0197182	0.0834013	0.135704	0.496233	0.237901	0.212828	0.101447	0.0675474	0.179278
182	-0.0499057	0.0225728	0.12475	-0.269819	0.22799	0.156984	-0.0020864	0.130214	0.154966	0.110321	0.200594	-0.401189	-0.229527	-0.34651	-0.0911393	-0.190646	-0.0995293	-0.0553073	-0.261901	-0.398112	-0.442695	0.141816	-0.11369	0.395208	0.00893179	-0.187495	0.0627674	-0.00185847	0.13254	-0.132946	0.113894	-0.0870605	0.00625673	-0.120699	0.593353	0.588796	0.0462074	-0.0363277	-0.0662499	0.366475	0.299912	0.390945	0.583725	0.203169	0.0415539	0.0888634	0.389807	-0.0407203	0.114296
183	-0.017002	-0.0508302	0.0238066	-0.321751	0.0265204	0.0719054	-0.0426426	0.153468	0.120826	-0.119337	0.0163619	-0.526418	-0.137414	-0.430204	-0.0768301	-0.261023	-0.0981031	-0.0683578	-0.208347	-0.429847	-0.408663	0.0702816	-0.154477	0.825743	-0.1095	-0.233869	0.28226	-0.131235	0.382193	-0.0963413	-0.0417754	-0.123506	-0.11019	-0.233215	1.09246	1.08574	0.262791	-0.144877	-0.1988	0.429178	0.721048	0.794012	0.94637	0.00486608	-0.0252106	0.0907019	0.752151	-0.095749	0.0388637
184	-0.138323	-0.0963065	-0.139366	-0.246005	-0.0805721	-0.116614	-0.0835556	0.214107	-0.079206	-0.172404	-0.134075	-0.401074	-0.211459	-0.164642	-0.0660535	-0.272954	-0.00833246	-0.0500123	-0.241968	-0.298848	-0.362926	-0.242295	-0.127572	0.303237	-0.133889	-0.259943	0.28574	-0.0370035	0.447186	-0.0935985	-0.133661	-0.125065	-0.0394843	-0.264701	0.461843	0.437095	0.348855	-0.120813	-0.299154	0.026055	0.389053	0.422155	0.391985	0.0616468	-0.139221	-0.109267	0.368018	-0.325797	-0.0577112
185	0.095958	-0.0119744	-0.100455	-0.220489	-0.00664119	-0.108816	-0.0129732	0.529303	0.00922675	-0.158001	-0.0272822	-0.245502	-0.0569537	-0.0488671	-0.000954149	-0.164751	0.0212523	0.0970787	-0.17929	-0.162513	-0.150867	-0.19986	-0.0464533	0.0712672	0.0424562	-0.0748095	-0.02946	0.00796612	-0.0220077	0.0492324	-0.0648092	-0.0926278	-0.0920501	-0.114087	0.258618	0.260371	0.0617752	-0.0211546	-0.142232	0.389629	0.0881111	0.112723	0.47915	0.161728	-0.0423245	0.038777	0.0531315	-0.211008	0.08371
186	-0.0543623	-0.0268306	0.637828	0.083769	0.367921	0.432745	-0.014052	-0.186555	0.584816	1.02614	0.731707	-0.400906	-0.0612066	-0.157512	-0.0304134	-0.105816	-0.0441313	-0.101875	-0.115339	-0.320897	-0.454916	0.307722	-0.000598948	-0.0325111	0.0523245	-0.051309	-0.23784	0.122463	-0.0636221	-0.141564	0.455573	0.0174973	0.033429	0.0433538	-0.0301173	-0.0210428	-0.164441	0.0533036	0.169372	0.0172406	-0.139388	-0.169716	-0.165281	0.0736502	0.41266	0.180208	-0.109689	0.209395	0.174464
187	-0.105534	-0.112459	-0.0312471	-0.387794	-0.0254781	-0.0441143	-0.0974659	0.246863	0.0264242	-0.215093	0.0296789	-0.568472	-0.306712	-0.201371	-0.193275	-0.326912	-0.162517	-0.229323	-0.343663	-0.304852	-0.387864	-0.128538	-0.121223	0.345202	-0.152702	-0.306891	0.166742	0.00363599	0.336467	-0.133085	-0.0743467	-0.150485	-0.0813568	-0.250169	0.459008	0.467533	0.200303	-0.0437655	-0.217204	0.186891	0.360457	0.378662	0.618192	0.211142	-0.0778545	-0.0358865	0.427131	-0.19046	-0.0438132
188	0.0196709	-0.0687868	0.0149445	0.105199	0.0797036	0.0221235	-0.0180306	0.254125	-0.0448588	-0.0933425	0.0279088	-0.269713	0.0959831	0.0571879	-0.059854	0.0735007	-0.0173314	-0.0605544	-0.132599	-0.223692	-0.161623	-0.0915691	-0.0466262	-0.168068	-0.0341435	0.0795378	-0.121948	0.0284778	-0.0910871	0.0599216	-0.0164922	-0.0250567	-0.0229917	0.129656	-0.168198	-0.156727	-0.0506829	0.00658942	-0.0703845	0.0570007	-0.119356	-0.102885	-0.150575	0.368372	-0.0929908	-0.032765	-0.126898	-0.101531	-0.0157299
189	-0.0188601	-0.0619725	-0.0336536	-0.426728	-0.0274911	-0.048852	-0.126859	0.338131	0.00441127	-0.260866	0.0182564	-0.365985	-0.21522	-0.408134	-0.125289	-0.290093	-0.125372	-0.0476543	-0.284038	-0.36831	-0.363807	-0.0843441	-0.212644	0.633416	-0.0619383	-0.243105	0.250954	-0.110822	0.245982	-0.191657	-0.0631132	-0.215463	-0.202495	-0.263364	0.873201	0.88001	0.265482	-0.171499	-0.293753	0.6355	0.71363	0.85879	1.53606	0.171488	-0.0790663	0.0276898	0.714864	-0.282442	0.0583256
190	-0.118314	-0.129331	-0.110839	-0.389343	-0.0266756	-0.102251	-0.0975092	0.260642	0.0155738	-0.24571	-0.0649657	-0.456223	-0.365296	-0.131315	-0.242566	-0.316323	-0.218165	-0.139245	-0.355892	-0.223593	-0.249351	-0.177857	-0.122785	0.309614	-0.171903	-0.29717	0.168841	0.0106275	0.276317	-0.130091	-0.161863	-0.140788	-0.139841	-0.267041	0.419985	0.426146	0.269142	-0.0521728	-0.222796	0.176567	0.360477	0.32324	0.699882	0.162292	-0.0813656	-0.0219602	0.396871	-0.192223	-0.0465939
191	-0.00392789	0.0350988	0.401713	-0.0378442	0.109189	0.3118	0.0600249	-0.0529204	0.251451	0.213336	0.34835	-0.527032	0.0461406	-0.0832384	-0.00207354	-0.168286	0.00513369	-0.0776974	0.154909	-0.511159	-0.309013	0.34412	0.011815	0.0786404	0.0829157	-0.176063	-0.0746179	0.169683	0.0581608	-0.077725	0.466366	0.0418558	0.137715	-0.0528065	0.103056	0.109436	-0.107747	0.102584	0.0495104	0.164296	-0.0359351	-0.0634692	0.0175966	0.0411465	0.22465	0.181659	0.0688863	0.0566545	0.293838
192	-0.344265	-0.230479	-0.301507	-0.00955876	-0.388568	-0.259498	-0.0631326	-0.123827	-0.378789	-0.427469	-0.315952	2.12557	-0.159994	-0.0669048	-0.136851	-0.464922	-0.150006	-0.0967487	-0.207763	2.25038	1.1811	0.0952396	0.087346	-0.281937	-0.214309	-0.345553	-0.316322	-0.293683	-0.199499	-0.388121	-0.379603	0.078095	0.13386	-0.379256	-0.222615	-0.207325	-0.246231	0.165785	0.114042	-0.147335	0.126321	0.308662	-0.124094	-0.227885	-0.413313	-0.244311	0.168403	0.00312088	-0.129253
193	-0.116525	-0.158792	-0.187643	0.079364	-0.242339	-0.128205	-0.253402	-0.0135147	-0.270224	-0.202717	-0.216548	1.11085	0.0978009	0.477608	-0.0958163	-0.0120193	-0.0485927	-0.190658	-0.165537	1.59633	0.347165	-0.425714	-0.25532	-0.256743	-0.0828806	0.0541303	-0.147134	-0.141923	-0.13455	-0.027417	-0.272396	-0.275738	-0.248137	0.0022472	-0.195449	-0.179718	-0.174052	-0.273386	-0.242149	-0.146874	-0.296072	-0.364507	-0.218059	-0.014774	-0.202624	-0.156671	-0.310095	-0.282463	-0.197175
194	-0.143504	-0.161062	-0.137474	0.324892	-0.163342	-0.172029	-0.310679	-0.130511	-0.226915	-0.128313	-0.214849	0.393703	0.587002	0.959206	0.00997221	0.0154565	0.0556473	0.152494	0.196794	0.0246145	0.10004	-0.292401	-0.28276	-0.312461	-0.157245	0.0846972	-0.203944	-0.131797	-0.241205	0.0452874	0.00195239	-0.245315	-0.281649	0.0348866	-0.3495	-0.343064	-0.130771	-0.305944	-0.412139	-0.283214	-0.474487	-0.413815	-0.308514	0.0353589	-0.205657	-0.291227	-0.469518	-0.286359	-0.273872
195	-0.166287	-0.141338	0.0731793	0.253887	-0.00331032	0.00544092	-0.28236	-0.0852273	-0.013551	0.167418	0.11357	1.45736	-0.00353393	-0.0525973	-0.113295	-0.187088	-0.0932034	0.144504	-0.0737759	1.48841	0.836258	0.0418883	-0.270766	-0.350374	-0.188376	-0.125482	-0.325076	-0.115604	-0.334708	-0.0998245	0.187253	-0.301291	-0.234913	-0.187523	-0.219038	-0.200983	-0.190318	-0.222056	-0.0532389	-0.107609	-0.380722	-0.318764	-0.175191	-0.0952502	0.0547813	-0.155674	-0.372659	-0.0363626	-0.231389
196	-0.176446	-0.172322	0.340113	-0.0673703	0.117651	0.320835	0.188992	-0.174196	0.156602	0.310694	0.425958	-0.328908	-0.0817645	-0.197787	-0.204332	-0.256125	-0.219493	-0.219894	-0.120131	0.131022	0.196844	0.939916	0.364792	-0.168849	-0.16633	-0.165952	-0.40341	0.0159559	-0.189714	-0.248146	0.457787	0.412065	0.443308	-0.13637	-0.123711	-0.114479	-0.347272	0.519442	0.598851	-0.0898374	0.281453	0.212873	-0.224517	-0.0366554	0.29386	0.0329812	0.335507	0.653658	0.0119219
197	-0.0265292	-0.00377286	0.476395	0.087343	0.379196	0.369278	0.039887	-0.0566644	0.45388	0.821586	0.539644	-0.434764	-0.0983761	-0.0584074	-0.109479	-0.0823314	-0.0977193	-0.0825266	-0.105905	-0.402533	-0.382009	0.297197	0.00994875	0.00783512	0.0709586	-0.0588483	-0.170904	0.156253	-0.0663515	-0.096791	0.391419	0.0591022	-0.00327508	0.063532	-0.0499277	-0.0466269	-0.126681	0.0266981	0.208116	0.154319	-0.00207674	-0.109131	-0.120112	0.101273	0.467197	0.246339	-0.0226303	0.186095	0.232393
198	-0.0399569	-0.0793188	0.0303137	-0.273165	0.0616139	0.0416295	-0.098133	0.215603	0.162461	-0.0186165	0.0245443	-0.59389	-0.156541	-0.391413	-0.148518	-0.199892	-0.156919	-0.0970552	-0.109193	-0.447795	-0.427897	-0.032208	-0.117744	0.612293	-0.0417905	-0.171083	0.296862	0.0196927	0.293727	-0.0900607	0.0843449	-0.0528729	-0.0809708	-0.171107	0.861437	0.859246	0.359415	-0.0832879	-0.159687	0.443615	0.643364	0.614922	0.838304	0.025424	0.0721975	0.0685253	0.620825	-0.123961	0.114126
199	-0.0787334	-0.0948986	0.161847	-0.136711	0.14088	0.315274	-8.46993e-05	0.0534458	0.133519	0.155888	0.166792	-0.464864	-0.159597	-0.252837	-0.0555636	-0.194644	-0.048959	-0.098819	-0.152495	-0.341619	-0.322947	0.110103	-0.0629269	0.208982	0.00398144	-0.00357436	0.110869	0.0546604	0.089749	-0.108747	0.274443	-0.050201	-0.0734876	-0.0171392	0.396272	0.397311	0.013189	-0.0592477	0.0911646	0.234183	0.339119	0.326422	0.400329	0.0564608	0.302623	0.129028	0.305595	0.111706	0.11638
200	0.0359454	0.015878	0.0776466	-0.182108	0.0638613	0.0368718	0.227468	0.0951724	0.0922502	-0.00805426	0.0632103	-0.471205	-0.163384	-0.222199	-0.107351	-0.107952	-0.0719718	-0.0476977	-0.0963347	-0.170403	-0.116456	0.301135	0.318614	0.00558397	-0.0098871	-0.188459	-0.141481	0.119164	-0.0438189	-0.0340655	-0.00989151	0.356568	0.310053	-0.160727	0.0465705	0.0534102	-0.174525	0.372956	0.242824	0.0884746	0.25328	0.21287	-0.0587299	-0.0358298	0.0459175	0.112182	0.228185	0.262409	0.177691
201	-0.0446604	0.0382516	0.361332	-0.105167	0.558024	0.353027	0.0158011	0.116767	0.323514	0.376357	0.405566	-0.436807	-0.0434915	-0.239865	-0.0473128	-0.0593835	-0.0502626	-0.013317	-0.178155	-0.41336	-0.429088	0.29942	-0.0575235	-0.00140809	-0.0103866	-0.0706304	-0.197443	0.0699498	-0.122766	-0.0430094	0.300174	-0.0572757	0.0199622	-0.0084905	0.0252292	0.0303997	-0.211335	-0.0159725	0.063869	0.325194	-0.00340096	0.0380921	0.114018	0.430742	0.233872	0.214652	0.0729261	0.0593798	0.167777
202	0.00469767	0.0206682	0.074901	-0.123668	0.12784	0.122487	-0.0834506	0.034228	0.0767182	-0.0289353	0.0892161	0.362373	-0.0165564	-0.139972	0.0103276	-0.052416	-0.0073163	0.0400715	-0.139046	0.44832	0.085195	-0.00312263	-0.14088	0.0688793	-0.00226664	-0.0311903	-0.149466	-0.0694041	-0.126908	-0.0556	0.0174399	-0.216269	-0.139444	-0.0386555	0.188189	0.189937	-0.105444	-0.164116	-0.152211	0.28196	0.0481311	0.0626888	0.333897	0.124985	0.0207036	0.0563453	0.0498179	-0.146984	-0.0243754
203	-0.0500553	0.0236195	0.343277	-0.111765	0.545491	0.34166	0.0241356	0.122133	0.311075	0.370828	0.377295	-0.434122	-0.0553695	-0.232809	-0.0442012	-0.0493	-0.0574075	-0.0138527	-0.138388	-0.43399	-0.4285	0.299907	-0.0621377	0.00667611	-0.0130157	-0.0647739	-0.189385	0.076638	-0.110546	-0.0528456	0.292129	-0.0654634	0.0153343	-0.00790859	0.0226212	0.0187853	-0.191687	-0.0155886	0.0624091	0.340005	0.00478955	0.0450179	0.099322	0.431542	0.221694	0.20581	0.0757188	0.0545425	0.176011
204	-0.135886	-0.162284	-0.0899365	-0.2141	-0.154294	-0.0848259	-0.161778	0.423943	-0.0815839	-0.178854	-0.0295168	-0.269563	-0.148174	-0.162473	-0.041785	-0.315337	-0.0311878	-0.0847975	-0.199898	-0.170908	-0.323917	-0.127201	-0.262943	0.299458	-0.11662	-0.27148	0.153418	-0.060795	0.253659	-0.100413	-0.0569709	-0.158007	-0.0856966	-0.286015	0.567473	0.554163	0.218479	-0.205466	-0.368502	0.298591	0.265704	0.46463	0.850714	0.173884	-0.153142	-0.168288	0.302392	-0.42312	-0.0376502
205	-0.0935914	-0.0597632	0.155287	-0.232588	0.0747405	0.18771	-0.00183848	0.138868	0.190301	0.0662898	0.122536	-0.541443	-0.194806	-0.323702	-0.0489254	-0.296278	-0.0325746	-0.110255	-0.153603	-0.360903	-0.472641	0.116291	-0.0553276	0.398971	0.0086036	-0.096385	0.276704	0.0813923	0.246855	-0.125792	0.15618	-0.0307269	-0.0206134	-0.104018	0.614747	0.630541	0.144097	0.00253074	-0.0195106	0.339336	0.570705	0.535406	0.642851	-0.0128551	0.187371	0.148934	0.58383	-0.0156065	0.110564
206	-0.0880743	-0.0746421	0.24224	-0.159721	0.151156	0.389946	-0.0160925	-0.0840961	0.120019	0.202859	0.217467	-0.586143	-0.222147	-0.300986	-0.163302	-0.17303	-0.179167	-0.170478	-0.207966	-0.382907	-0.375592	0.161181	-0.151863	0.4941	-0.0907244	-0.154206	0.165872	-0.0346677	0.371318	-0.232532	0.182549	-0.123705	-0.0844221	-0.0984466	0.675022	0.642478	0.191009	-0.12252	-0.0316751	0.180221	0.459712	0.433573	0.540791	0.0892956	0.230911	0.0723766	0.526125	-8.74023e-05	0.0817939
207	-0.0330949	0.107484	0.36152	-0.0861961	0.132404	0.321193	0.0402224	0.0756896	0.405762	0.267925	0.398587	-0.531229	-0.200273	-0.314333	-0.0426522	-0.204145	-0.0512498	-0.0826652	-0.15438	-0.245154	-0.542134	0.23703	-0.0276198	0.212388	0.0839502	-0.217566	-0.0885687	0.207976	0.0977907	-0.106372	0.222301	0.0903625	0.184371	-0.092859	0.414509	0.397763	-0.103895	0.0862913	-0.0268943	0.298683	0.0830851	0.0822299	0.203364	0.124306	0.166783	0.15406	0.127398	0.0174016	0.220778
208	0.0449669	-0.00178768	-0.139213	0.0911172	-0.144943	-0.0963632	-0.0468893	-0.197872	-0.0934766	-0.166934	-0.168018	-0.152823	0.349565	-0.0346408	0.259725	-0.0033031	0.22317	0.229382	1.03156	-0.512408	-0.152731	-0.14718	-0.067188	0.31321	0.0243586	0.102438	0.395576	-0.0728779	0.330786	0.129781	0.0447417	-0.155839	-0.184733	0.052076	0.183207	0.167102	0.401489	-0.263783	-0.201835	-0.170502	0.0184549	0.0564041	0.0988173	-0.275845	-0.0277123	-0.0221906	-0.0142872	-0.140143	-0.0586961
209	-0.0587047	0.0520451	0.392351	-0.221033	0.370443	0.250412	0.0258253	0.255941	0.326154	0.208947	0.349746	-0.503946	-0.131761	-0.308978	-0.0390469	-0.1563	-0.0487553	-0.0727248	-0.122694	-0.508994	-0.547522	0.305069	-0.0267586	0.106855	0.0191914	-0.215579	-0.160937	0.122133	-0.0506556	-0.120357	0.221547	0.0192483	0.110337	-0.135414	0.166616	0.166329	-0.146295	0.0909713	-0.0368515	0.501357	0.15235	0.171514	0.255735	0.36061	0.137015	0.299123	0.251879	-0.0488847	0.250675
210	0.188072	0.197295	0.0363857	-0.0908909	-0.00602238	0.0169976	0.355851	0.00540172	0.0587175	-0.025238	0.00870258	-0.505431	0.00564607	-0.15997	0.349072	0.0172189	0.312762	0.100472	0.085196	-0.27916	-0.0909518	0.120664	0.435885	0.072199	0.389306	0.212346	0.206354	0.188119	0.0532275	0.122639	0.0371681	0.327702	0.336083	0.252106	-0.085373	-0.0885631	0.00350611	0.25517	0.258518	-0.00996719	0.128944	0.0769486	-0.13141	-0.146585	0.0465094	0.158856	0.0787995	0.242401	0.076448
211	0.132848	0.0957987	0.0836634	-0.0852099	-0.0237614	0.00964794	0.368981	-0.0702634	0.0694146	0.0151339	0.085276	-0.484413	-0.0293221	-0.198762	0.17655	-0.0741563	0.158272	0.00476997	0.0759666	-0.206773	-0.0157337	0.278786	0.523181	0.195248	0.222734	0.0255596	0.0373532	0.220485	0.0948929	0.0198749	0.0195095	0.472321	0.514506	0.0770699	-0.0864762	-0.0912929	0.0218669	0.387727	0.367607	-0.0127779	0.185057	0.162932	-0.152275	-0.190248	0.0151137	0.0973136	0.158994	0.316831	0.140314
212	0.3272	0.301644	0.0658392	-0.0276911	0.113088	0.0871744	0.242067	0.0225528	0.118853	0.0986403	-0.00442628	-0.471247	-0.00879111	-0.0819065	0.316369	-0.00098464	0.324513	0.118742	0.0786674	-0.514032	-0.304693	-0.0810109	0.23851	0.104347	0.506927	0.220639	0.270787	0.222206	0.130726	0.163016	0.0130917	0.0925273	0.0826045	0.370318	-0.0157015	-0.0359034	0.160718	0.0876863	-0.00584091	0.101313	-0.0838076	-0.177831	-0.0715748	-0.09303	0.119831	0.191512	-0.10137	0.0474693	0.179483
213	-0.19868	-0.199515	-0.167709	0.505753	-0.174965	-0.0305055	-0.240657	-0.19716	-0.205354	-0.136068	-0.155387	0.381138	0.539184	0.649386	0.144847	0.189814	0.181967	0.13484	0.26462	0.0303932	0.0751146	-0.112849	-0.278356	-0.259803	-0.0850524	0.149964	-0.153731	-0.140751	-0.128446	0.137383	-0.060162	-0.223968	-0.231953	0.111952	-0.295189	-0.290548	-0.100365	-0.248163	-0.227818	-0.302693	-0.514535	-0.400993	-0.374312	-0.0918095	-0.0814227	-0.216764	-0.525367	-0.200942	-0.196261
214	-0.0836934	-0.140844	-0.282526	0.0857145	-0.199357	-0.236027	0.0238425	-0.200201	-0.279446	-0.291297	-0.334721	0.865838	0.26164	0.47714	-0.214169	0.074336	-0.201377	-0.0640829	-0.0385167	0.763105	1.51489	0.144188	0.153724	-0.283235	-0.228774	0.0270225	-0.115087	-0.176877	-0.333186	-0.0780565	-0.222652	0.242785	0.172518	-0.0655388	-0.300243	-0.294696	-0.221703	0.157675	0.111549	-0.195941	0.0768235	0.191124	-0.337387	-0.217951	-0.261316	-0.316497	0.0765747	0.129972	-0.264167
215	-0.159225	-0.137568	-0.361753	0.143067	-0.328275	-0.291335	-0.268755	-0.106792	-0.328797	-0.279743	-0.331099	2.64292	-0.086401	0.0987444	-0.0291767	-0.31323	-0.0382468	0.146825	-0.136505	3.38566	1.01665	-0.321022	-0.291075	-0.364051	-0.154409	-0.164469	-0.181232	-0.226361	-0.246082	-0.174842	-0.368242	-0.339403	-0.284793	-0.240598	-0.284803	-0.247124	-0.115835	-0.293041	-0.118234	-0.203229	-0.346227	-0.281684	-0.203338	-0.402641	-0.302442	-0.195662	-0.379668	-0.296481	-0.252947
216	0.019456	0.104587	0.776926	-0.0303196	0.242745	0.380009	0.114036	-0.102386	0.303248	0.280625	0.507302	-0.550233	0.0145134	-0.221273	0.0376691	-0.0785533	-0.0249824	-0.0437433	-0.0299466	-0.372792	-0.441854	0.104655	0.0496456	0.148764	0.101929	-0.0243197	-0.0939023	0.185416	0.0279056	-0.0916775	0.317716	-0.0146992	0.0724661	0.0656965	0.151099	0.163349	-0.0937724	0.0689103	0.0234563	0.184416	0.0204848	-0.0213652	0.102796	0.0934254	0.285435	0.169389	0.0674399	0.073483	0.139254
217	-0.0160646	0.0187119	0.14946	0.0673615	0.0777146	0.202035	-0.0580097	-0.0745222	-0.0919835	0.112187	0.0739631	-0.100191	0.0276708	0.126799	-0.0590399	-0.0173141	-0.0742288	-0.0513835	-0.0159725	-0.105168	-0.033494	0.159493	-0.138498	-0.224666	0.018656	-0.0328592	-0.218486	-0.00123005	-0.138042	0.042724	0.276474	-0.192814	-0.13419	0.0396284	-0.239473	-0.254511	-0.168397	-0.0812129	0.122007	-0.151041	-0.344643	-0.348236	-0.172788	0.0996127	0.188306	-0.025001	-0.303893	0.180718	-0.0839134
218	0.0665256	0.0485137	-0.132761	0.0717831	-0.0781893	-0.169661	-0.0472189	0.178542	0.0408647	0.0189996	-0.0930772	-0.00191017	0.0963176	0.405608	0.0242602	-0.184578	0.0743803	0.0777466	0.0484125	-0.178938	-0.296487	-0.3048	-0.142219	-0.188837	0.0138698	-0.0533319	0.0537213	0.0421403	-0.0889913	0.0871657	-0.129303	-0.0364928	-0.0656629	-0.084163	-0.204079	-0.204641	0.11012	-0.0612548	-0.308557	0.0209381	-0.184331	-0.232169	-0.0810471	0.0493511	-0.14011	-0.0739091	-0.290675	-0.255901	0.0269083
219	0.178275	0.155955	-0.00825492	0.0997092	0.0269445	-0.0267905	0.0375156	-0.144226	-0.0926524	-0.0545671	-0.0848	-0.295789	0.210758	0.00652584	0.22396	1.10515	0.186117	0.186733	0.185523	-0.44309	-0.0899113	-0.200977	-0.0262299	-0.0377105	0.110283	0.421642	0.10061	0.0678365	-0.0113417	0.293023	-0.0344194	-0.0799964	-0.0940871	0.262569	-0.166689	-0.16886	-0.082674	-0.135287	-0.0903353	-0.109433	-0.334028	-0.3155	-0.230049	0.0410553	-0.00156467	0.051311	-0.356998	-0.0539362	-0.0285444
220	-0.0748792	-0.0631125	-0.0347451	-0.0399241	0.246524	0.0124739	-0.0864686	0.342953	0.0254222	0.00473346	0.0117866	-0.14423	-0.0365081	0.0476765	-0.125799	0.0750898	-0.0940508	-0.0684866	-0.249512	-0.417709	-0.176636	-0.184875	-0.125421	-0.0884292	-0.168331	0.0527406	-0.259908	-0.054456	-0.0162617	-0.0411921	-0.00503821	-0.123254	-0.173895	0.0880868	-0.155915	-0.162435	-0.117671	-0.118935	-0.185834	0.13959	-0.118015	-0.0930986	-0.0631404	0.654631	0.0314973	-0.00998667	-0.14254	-0.112173	0.0473836
221	-0.213061	-0.278863	-0.330366	0.137838	-0.281651	-0.226344	-0.39967	-0.180412	-0.436124	-0.243248	-0.323148	2.8702	0.0528048	0.238277	-0.212689	-0.0822727	-0.1664	-0.0556616	-0.201594	2.4687	1.22755	-0.402492	-0.435128	-0.409487	-0.30464	0.0263764	-0.353426	-0.372015	-0.363323	-0.248391	-0.305966	-0.462816	-0.396352	-0.114302	-0.338329	-0.319305	-0.262035	-0.333977	-0.196698	-0.201118	-0.518401	-0.322597	-0.213616	-0.128433	-0.323586	-0.354857	-0.448025	-0.305259	-0.229754
222	-0.00487584	-0.0668727	-0.28743	0.179165	-0.105519	-0.143356	-0.189279	-0.136298	-0.36865	-0.251209	-0.351965	1.49355	0.171136	0.336331	0.0231586	0.226713	-0.0598656	0.191051	0.0422779	1.03628	0.948439	-0.231242	-0.271647	-0.269098	-0.108051	0.335417	-0.0837553	-0.249821	-0.339461	0.742075	-0.158692	-0.33028	-0.387817	0.18844	-0.284312	-0.286264	-0.215328	-0.327224	-0.044694	-0.244551	-0.506538	-0.445388	-0.311511	0.0105024	-0.147365	-0.0476355	-0.50861	-0.0927898	-0.182404
223	0.278047	0.183702	-0.154786	0.00194673	0.0589875	-0.033834	0.0419597	0.033517	-0.0579731	-0.100257	-0.1303	-0.286312	0.0517458	0.0585819	0.359387	0.271812	0.282683	0.396978	0.190986	-0.255697	-0.165743	-0.175216	-0.0134385	-0.0657173	0.153436	0.359208	0.195072	0.00448234	-0.104586	1.44834	-0.121272	-0.0836337	-0.168874	0.2327	-0.135559	-0.132245	-0.0239625	-0.157629	-0.0539191	-0.0410589	-0.332963	-0.320873	-0.183803	0.0141567	0.0310646	0.127975	-0.334114	-0.00634953	-0.0233441
224	0.263457	0.164135	-0.174102	0.0199794	0.0464044	-0.0462242	0.0240941	0.0278598	-0.0691578	-0.106289	-0.140261	-0.263864	0.0410913	0.0708434	0.345683	0.277055	0.278262	0.392501	0.183189	-0.226661	-0.148172	-0.177622	-0.0235496	-0.0754341	0.13969	0.355034	0.186965	-0.00668569	-0.111118	1.47735	-0.126149	-0.0930057	-0.18014	0.229198	-0.147248	-0.143419	-0.0281834	-0.166198	-0.0614422	-0.0465041	-0.339425	-0.319434	-0.188615	0.0121069	0.0180081	0.111532	-0.335616	-0.0109781	-0.0336195
225	-0.182237	-0.173787	-0.246187	-0.0886974	-0.318363	-0.274606	-0.305768	-0.0889782	-0.275056	-0.296457	-0.251778	2.37363	-0.0553919	0.0749454	-0.134637	-0.33912	-0.108089	0.0130198	-0.22846	2.51164	1.01507	-0.287091	-0.256874	-0.193352	-0.169525	-0.286147	-0.26603	-0.250126	-0.134107	-0.257307	-0.419116	-0.280288	-0.193352	-0.36233	-0.165629	-0.144484	-0.116226	-0.149137	-0.234697	-0.13124	-0.297181	-0.250443	-0.125006	-0.381175	-0.419294	-0.217701	-0.22456	-0.338179	-0.167941
226	0.261766	0.171861	-0.16346	0.000241407	0.0544802	-0.045549	0.0291591	0.0427136	-0.0663751	-0.115519	-0.132341	-0.290655	0.0559602	0.0652757	0.346107	0.26735	0.266053	0.374519	0.183268	-0.247346	-0.160986	-0.178023	-0.0255357	-0.0663401	0.143939	0.342513	0.183435	-0.00897921	-0.103742	1.43925	-0.127874	-0.0958799	-0.177501	0.216163	-0.132907	-0.128816	-0.0310322	-0.155993	-0.0630957	-0.0308918	-0.324704	-0.310981	-0.174707	0.0228197	0.0285601	0.121039	-0.319575	-0.0144232	-0.0299043
227	-0.102516	0.00481083	0.333216	0.0564038	0.239772	0.18898	0.0431366	0.091796	0.200214	0.190398	0.287212	-0.431035	0.0228283	-0.0673205	-0.0345731	-0.00970606	-0.0817382	-0.0696685	-0.113988	-0.507659	-0.39643	0.123708	-0.106346	0.0463686	-0.00330408	-0.00876181	-0.0906784	0.104501	-0.0517494	-0.0969019	0.181184	-0.0160261	0.0533762	0.0319304	0.0881092	0.0770109	-0.170624	-0.0554147	-0.0926053	0.289592	0.146772	-0.0083042	0.0443615	0.310117	0.108127	0.144266	0.165784	-0.079664	0.0466824
228	-0.119596	-0.115494	-0.254928	-0.405202	-0.148924	-0.217832	0.0612765	0.126677	-0.0487573	-0.236485	-0.177518	-0.327144	-0.336335	-0.367569	-0.238252	-0.374068	-0.243936	-0.0818153	-0.271021	0.08959	0.0066253	0.236179	0.242902	0.464418	-0.201857	-0.390588	0.203058	-0.188902	0.138469	-0.288752	-0.221218	0.267024	0.263065	-0.374029	0.749979	0.735789	0.20221	0.259219	0.0963446	0.283903	1.04773	1.02204	0.865356	-0.178218	-0.254146	-0.243769	1.07063	0.0848165	-0.2524
229	-0.106119	-0.0798162	-0.096987	0.0538921	0.0976408	-0.0181347	-0.065885	0.423905	0.0121212	-3.0671e-05	-0.0511973	-0.232375	-0.0858235	0.0847479	-0.127513	-0.0176978	-0.103063	-0.127869	-0.290801	-0.275921	-0.206263	-0.171248	-0.0984793	-0.20584	-0.115193	0.000294333	-0.166662	-0.00614344	-0.0861001	-0.0884708	-0.0336232	-0.0794228	-0.0749836	0.0977902	-0.176365	-0.196403	-0.054197	-0.12005	-0.163993	0.0806844	-0.147196	-0.116619	-0.10524	0.58928	-0.0140667	-0.102038	-0.209658	-0.151576	0.00857692
230	-0.22796	-0.270077	-0.172818	0.321261	-0.2161	-0.316846	-0.0980892	-0.0890101	-0.145651	-0.0845737	-0.172733	0.189714	0.320045	0.597296	-0.108167	-0.0718056	-0.0884289	-0.0407064	0.0966929	0.210107	0.311499	0.114233	0.0468286	-0.412351	-0.239862	0.0340645	-0.270967	-0.221559	-0.353052	-0.0904432	-0.0878184	0.116021	0.0322162	-0.0853607	-0.448335	-0.449305	-0.183489	0.0937122	-0.0200573	-0.300534	-0.00522275	-0.101246	-0.40974	-0.0301747	-0.248842	-0.372673	-0.0633972	0.0239349	-0.251983
231	-0.103013	-0.123332	-0.305285	-0.311812	-0.246316	-0.300777	0.0846134	0.120485	-0.282263	-0.291017	-0.299308	-0.348512	-0.232013	0.0150943	-0.124504	-0.364346	-0.11893	-0.105697	-0.268145	-0.00405995	0.0968185	0.0995864	0.232775	0.149115	-0.186785	-0.315637	0.16876	-0.193679	0.248915	-0.150096	-0.202129	0.179272	0.281162	-0.333447	0.197141	0.183277	0.194511	0.237253	0.130435	-0.207762	0.621	0.625374	0.199642	-0.103241	-0.319975	-0.334635	0.634108	0.0712396	-0.173992
232	-0.108194	-0.11025	-0.256495	-0.310375	-0.21719	-0.271594	0.0966474	0.144457	-0.25153	-0.268957	-0.244557	-0.436504	-0.319732	-0.100668	-0.112086	-0.344309	-0.107454	-0.17932	-0.283923	-0.0396136	0.0556538	0.132523	0.23511	0.206738	-0.15984	-0.339066	0.20239	-0.209315	0.272182	-0.176838	-0.189549	0.202107	0.299018	-0.284916	0.290229	0.275707	0.185746	0.275848	0.174712	-0.15223	0.69843	0.704746	0.215572	-0.065886	-0.294024	-0.33424	0.715435	0.0839856	-0.15614
233	-0.112536	-0.170334	-0.309136	0.0241456	-0.204959	-0.207247	0.0252411	-0.230579	-0.422466	-0.299815	-0.42354	1.59743	-0.0269102	-0.00114464	-0.203377	0.0853794	-0.213607	-0.046703	-0.105779	0.946085	2.77518	0.112718	0.120558	-0.287129	-0.192777	0.136364	-0.16862	-0.205786	-0.247543	-0.0368509	-0.171974	0.110578	0.0348511	0.0203817	-0.345439	-0.344116	-0.167959	0.128342	0.24878	-0.268459	-0.0698035	0.0701972	-0.310487	-0.235318	-0.189581	-0.261129	-0.0678842	0.22239	-0.206142
234	-0.0247736	0.00909667	-0.0972045	-0.010863	-0.0160632	-0.136528	-0.0957492	0.0555284	-0.0665026	-0.0565885	-0.177117	-0.333975	-0.131348	0.132519	-0.123016	-0.0964898	-0.0708298	-0.135317	-0.189854	-0.448592	-0.183565	-0.33309	-0.171629	0.189815	-0.124886	-0.0173506	0.369401	-0.0185051	0.333847	-0.0490844	-0.0905312	-0.1499	-0.146716	-0.0146738	0.0966228	0.0843476	0.351103	-0.128152	-0.258889	-0.131201	0.175531	0.100139	0.062231	0.147423	-0.0965873	-0.101935	0.0624653	-0.238408	-0.082714
235	0.201534	0.121796	0.0192627	0.152372	0.117115	-0.00352749	0.0114965	-0.0928726	0.0412715	0.123344	0.0305918	-0.287388	0.148332	-0.0345748	0.0491378	0.600218	0.0425774	0.129317	-0.00490517	-0.422383	-0.146629	-0.14242	-0.092803	-0.0329554	0.0776243	0.269088	0.0581086	0.0864714	-0.0319067	0.221862	0.00154122	-0.0222423	-0.0761561	0.223521	-0.120666	-0.126379	-0.0168331	-0.0256833	-0.0476617	-0.0120903	-0.28707	-0.309496	-0.176747	0.0889046	0.0153578	0.0189574	-0.281259	-0.049037	0.0491475
236	-0.000890926	-0.0270441	-0.0586994	0.311516	-0.00072934	-0.0493742	-0.104947	-0.162303	-0.070131	-0.00194712	-0.0800006	0.0886992	0.38985	0.690501	0.0245355	0.105745	0.0823345	-0.0232316	0.154341	-0.334832	-0.049133	-0.222602	-0.170921	-0.190134	-0.0658958	0.102344	-0.097524	0.0354039	-0.0786732	0.00819946	0.0618037	-0.0896783	-0.0510891	0.118047	-0.273282	-0.275492	0.0250055	-0.143774	-0.237293	-0.168777	-0.311346	-0.398948	-0.269205	-0.00947908	-0.0799348	-0.17458	-0.369478	-0.21288	-0.0879196
237	-0.0374107	-0.0160367	-0.0600994	0.105771	0.152071	-0.017762	-0.120977	0.255951	0.034155	0.0837681	-0.0127289	-0.256922	-0.0268861	0.131783	-0.05859	0.100825	-0.0139278	-0.0666828	-0.218148	-0.390653	-0.181091	-0.197193	-0.195587	-0.202241	-0.0534153	0.0814875	-0.11296	-0.0108564	-0.0936216	-0.0482776	-0.00768948	-0.124587	-0.135022	0.136458	-0.212065	-0.218322	-0.025527	-0.167601	-0.276336	-0.0261982	-0.223099	-0.298163	-0.236366	0.605986	0.0059189	-0.0585038	-0.297455	-0.199585	-0.0462214
238	-0.123441	-0.111175	-0.231997	0.412417	-0.122581	-0.244422	-0.266386	-0.0817507	-0.11333	-0.0985417	-0.218202	0.202039	0.542811	0.992264	-0.0108919	0.0675851	0.0780371	0.0617465	0.285638	-0.0401709	-0.0154697	-0.286122	-0.260409	-0.24381	-0.119994	0.0658221	-0.146372	-0.0760178	-0.178642	0.0655337	-0.0373073	-0.162782	-0.307167	0.106422	-0.324138	-0.325034	-0.0492041	-0.291331	-0.35521	-0.181439	-0.421828	-0.365452	-0.346951	0.00864815	-0.105545	-0.291798	-0.444663	-0.272192	-0.159579
239	-0.0253369	0.0120284	-0.0935162	-0.00202709	-0.00749358	-0.131749	-0.0928713	0.0602176	-0.0674365	-0.0514647	-0.171409	-0.33983	-0.129703	0.140004	-0.119046	-0.0930062	-0.0745529	-0.135069	-0.191114	-0.444342	-0.192064	-0.330515	-0.166554	0.168876	-0.118093	-0.0144477	0.340098	-0.0146162	0.305582	-0.0427482	-0.0822416	-0.151561	-0.144221	-0.0135839	0.0804481	0.0690387	0.32442	-0.122378	-0.250448	-0.125474	0.155649	0.0832854	0.0458	0.160019	-0.0871156	-0.10031	0.0438913	-0.231872	-0.0815708
240	-0.0683163	-0.0739508	-0.0996982	-0.23818	-0.00734428	-0.110355	-0.10509	0.205418	0.0134665	-0.14208	-0.0364695	-0.55353	-0.278371	-0.122724	-0.114094	-0.221226	-0.0996081	-0.110273	-0.22565	-0.37445	-0.470624	-0.247665	-0.168963	0.35148	-0.146223	-0.310618	0.259524	-0.0387991	0.454621	-0.0597168	-0.185761	-0.146482	-0.0584429	-0.274725	0.498213	0.476794	0.247819	-0.147014	-0.313132	0.0268341	0.378054	0.289669	0.481482	0.213745	-0.161759	-0.0828894	0.412673	-0.289507	-0.0905355
241	-0.0160815	-0.0878219	-0.0864156	-0.454981	-0.0642933	-0.0837847	-0.1135	0.323279	-0.0391592	-0.283347	-0.0191372	-0.366036	-0.195093	-0.372674	-0.14032	-0.286217	-0.115872	-0.0635887	-0.257764	-0.402036	-0.373876	-0.142329	-0.18046	0.603934	-0.104266	-0.242872	0.229066	-0.0965304	0.307725	-0.178396	-0.0672543	-0.194389	-0.17912	-0.275559	0.827193	0.827706	0.315094	-0.153287	-0.25652	0.536664	0.655965	0.777234	1.48849	0.126746	-0.0516719	-0.0339327	0.657351	-0.26715	0.0754644
242	-0.0805333	-0.0750223	0.437063	-0.140813	0.254129	0.414928	0.0218776	0.0471682	0.190457	0.388349	0.435269	-0.458477	-0.0483112	-0.150148	-0.0918622	-0.0610746	-0.104114	-0.141198	-0.11253	-0.310434	-0.414467	0.237868	-0.0389992	-0.0183936	0.0127611	-0.0765413	-0.254754	0.152517	-0.0631808	-0.181459	0.335351	-0.0260675	0.0400102	0.0364802	0.136351	0.139747	-0.184443	0.0830525	0.227324	0.107568	-0.0393188	-0.0503103	0.00362766	0.0801254	0.379799	0.226591	0.0183901	0.168376	0.252446
243	-0.0430434	-0.0476161	-0.0310875	-0.340883	0.0296663	-0.0276794	0.00566713	0.251833	0.0712809	-0.167378	0.0104146	-0.465992	-0.298819	-0.11863	-0.156459	-0.24951	-0.13377	-0.0864276	-0.301669	-0.22081	-0.249792	-0.114392	-0.035584	0.17409	-0.066023	-0.220214	0.0496227	0.0827187	0.156447	-0.0599555	-0.0929347	-0.0706747	-0.061609	-0.177932	0.259047	0.261844	0.131852	0.012761	-0.136526	0.196199	0.195369	0.150485	0.483509	0.151987	-0.0144258	0.048984	0.224331	-0.121897	0.0350153
244	-0.0741199	-0.0552918	0.380316	-0.107496	0.273011	0.380639	0.00450554	0.051925	0.22712	0.430679	0.43708	-0.444263	-0.0256915	-0.168337	-0.0605822	-0.0342539	-0.0713107	-0.108771	-0.120201	-0.354081	-0.387796	0.227369	-0.0308677	-0.045593	-0.0459662	-0.052939	-0.240353	0.148578	-0.0423176	-0.138287	0.337987	-0.00466478	0.0457299	-0.0179376	0.114259	0.0938379	-0.180376	0.0885114	0.143451	0.110037	-0.0232417	-0.0635837	0.0280244	0.0986197	0.343422	0.140798	0.0176061	0.177989	0.197935
245	-0.0186911	-0.0789896	-0.0758461	-0.456617	-0.07279	-0.0901867	-0.131415	0.339348	-0.0334952	-0.273555	-0.00978442	-0.338806	-0.194278	-0.380079	-0.144491	-0.302107	-0.12565	-0.0493222	-0.277485	-0.361844	-0.351578	-0.142744	-0.1747	0.590089	-0.100367	-0.235149	0.22539	-0.0975109	0.289596	-0.187682	-0.0687678	-0.193423	-0.199671	-0.276587	0.822981	0.827497	0.298593	-0.166702	-0.25684	0.58198	0.680265	0.793192	1.51527	0.116903	-0.0557751	-0.0333227	0.682814	-0.268361	0.0656825
246	0.00275544	-0.0540335	-0.0897228	-0.399297	-0.0452836	-0.10123	-0.0939657	0.260971	-0.00711395	-0.252989	0.00767893	-0.40016	-0.196905	-0.367939	-0.148112	-0.279024	-0.139678	-0.0601934	-0.275052	-0.285178	-0.306462	-0.132314	-0.0999818	0.609891	-0.0907302	-0.231485	0.260023	-0.0401946	0.312171	-0.174569	-0.101821	-0.12009	-0.114424	-0.312992	0.850916	0.853271	0.305424	-0.106583	-0.172806	0.493461	0.795387	0.727935	1.37802	-0.0239076	-0.0732538	-0.00208814	0.800442	-0.24306	-0.0282468
247	0.113762	0.0832252	0.0973126	-0.162091	0.030245	0.0863753	0.0344007	0.226992	0.126536	0.0123564	0.198306	-0.332849	0.00558583	-0.187892	0.0962207	-0.151133	0.0831262	0.10955	-0.0999984	-0.286242	-0.339855	-0.0198635	-0.0833894	0.221621	0.106192	-0.121559	-0.0262635	0.0265174	0.0089024	-0.10522	0.0674531	-0.0997169	-0.0512772	-0.0768073	0.376199	0.366679	0.0875797	-0.0614274	-0.260102	0.374324	0.176183	0.157526	0.569523	0.120697	0.0268681	0.0530642	0.202243	-0.229784	0.0562887
248	0.0860188	0.157704	-0.122664	0.0517909	0.0362074	-0.187341	-0.038139	0.321661	0.0634614	0.0708402	-0.0287542	-0.209682	-0.189934	0.182657	0.0384112	-0.194282	0.0723263	0.109427	-0.115495	-0.257609	-0.256382	-0.223843	-0.0748094	-0.165768	0.0955621	-0.118088	0.0725534	0.110768	-0.0500144	0.0805954	-0.106155	-0.0502746	-0.0614047	-0.116794	-0.195346	-0.206539	0.0766464	-0.0878471	-0.232794	0.0207876	-0.144944	-0.230788	-0.107309	0.103982	-0.0622206	-0.0370079	-0.207387	-0.189699	-0.0311362
249	0.0431349	0.0259023	0.0090442	-0.338233	0.0359472	0.0129829	-0.0227587	0.19309	0.038358	-0.162639	0.0754085	-0.467475	-0.133768	-0.299372	-0.0576146	-0.212764	-0.0582539	0.00485747	-0.242559	-0.371764	-0.360611	-0.0558398	-0.146298	0.458681	-0.0233574	-0.201511	0.170218	-0.0332401	0.200342	-0.0964128	-0.0386679	-0.155417	-0.096562	-0.192484	0.698445	0.704861	0.199844	-0.116541	-0.225292	0.411003	0.468344	0.492518	1.00029	0.0358917	-0.0223284	0.0435567	0.498932	-0.216303	0.019115
250	0.0231441	-0.0107357	-0.100746	-0.3818	0.0171538	-0.0763221	-0.132777	0.317292	0.0296976	-0.225645	0.00275805	-0.357229	-0.182292	-0.356932	-0.16006	-0.247639	-0.119093	-0.1036	-0.192464	-0.445787	-0.478682	-0.114745	-0.23894	0.656831	-0.0553949	-0.26774	0.337636	-0.134342	0.251089	-0.124923	-0.0902707	-0.213898	-0.215717	-0.234832	0.855115	0.860832	0.236538	-0.125051	-0.270144	0.627601	0.721516	0.838811	1.34689	0.200868	-0.106995	-0.00517434	0.745047	-0.258755	0.0418911
251	0.0811251	0.103835	0.163217	-0.238889	0.0690802	0.10193	0.0384559	0.205709	0.144979	-0.0817954	0.162998	-0.400744	-0.0855547	-0.233706	0.0973339	-0.163628	0.0786731	0.106409	-0.112683	-0.252483	-0.301233	0.0350606	-0.0257981	0.266299	0.140406	-0.0458987	0.0102961	0.039824	-0.0727494	-0.0778365	0.0517178	-0.100817	-0.0748941	-0.0803179	0.40181	0.410159	-0.00195883	-0.0294239	-0.195733	0.496135	0.308534	0.273359	0.745094	0.133404	0.0455791	0.145265	0.275901	-0.191661	0.0685243
252	-0.0484364	0.0101253	0.0393897	-0.287779	0.0579527	0.0584725	-0.0420524	0.00887227	0.0971245	-0.0436586	0.0779237	-0.506873	-0.172253	-0.290554	-0.0975852	-0.248181	-0.0876075	-0.0414998	-0.219621	-0.470878	-0.483781	0.00999466	-0.123559	0.675158	-0.0421246	-0.275098	0.286226	-0.0729817	0.36575	-0.168779	0.00233754	-0.083692	-0.011286	-0.19659	0.951768	0.93334	0.342174	-0.0190022	-0.20188	0.217841	0.51217	0.502094	0.744352	-0.0238272	-0.0306588	0.0241291	0.602576	-0.158669	0.0569125
253	-0.117609	-0.0542141	0.117342	-0.319032	0.0253216	0.129047	0.229446	0.303239	0.106193	-0.0764409	0.122168	-0.396404	-0.248029	-0.504174	-0.0706989	-0.323167	-0.119577	-0.114303	-0.270907	0.0808667	0.0534737	0.529362	0.363661	0.215169	-0.0795756	-0.238506	-0.175503	-0.0936547	-0.191928	-0.220303	-0.00835639	0.385868	0.442779	-0.230134	0.506236	0.513702	-0.275516	0.415387	0.37049	0.557653	0.783267	0.953702	0.60986	0.0487396	-0.0472051	0.0419032	0.826565	0.310442	0.0316048
254	-0.10163	-0.105321	-0.169361	-0.468498	-0.0896452	-0.142508	0.094035	0.112732	-0.0349496	-0.282761	-0.109793	-0.440553	-0.325646	-0.443385	-0.29797	-0.371987	-0.281594	-0.162625	-0.280084	0.0959197	0.0762159	0.326309	0.267538	0.574628	-0.22181	-0.384261	0.179427	-0.190129	0.163292	-0.266548	-0.204024	0.258358	0.267591	-0.383528	0.783718	0.771745	0.159851	0.301846	0.197634	0.356671	1.11515	1.10979	1.00834	-0.104962	-0.235903	-0.152866	1.2129	0.169613	-0.189943
255	-0.106912	-0.0811613	-0.0869446	-0.110699	-0.143519	-0.0835092	-0.147207	0.113841	-0.0268643	-0.128637	-0.0549883	1.01382	-0.297277	0.046025	-0.208357	-0.316343	-0.153122	-0.130635	-0.257966	1.76056	0.163172	-0.043755	-0.110622	-0.250431	-0.172534	-0.274173	-0.237433	-0.0292148	-0.191858	-0.128553	-0.264525	-0.0686288	-0.0491744	-0.227551	-0.158048	-0.14313	-0.121411	0.0715695	-0.0645201	-0.0135468	-0.201198	-0.251514	-0.111621	-0.169907	-0.178119	-0.102034	-0.13614	-0.0862373	-0.0554176
256	-0.11546	-0.118487	-0.16838	-0.440631	-0.126095	-0.215275	0.0888976	0.123765	0.00288569	-0.25254	-0.104124	-0.417139	-0.299882	-0.370744	-0.265638	-0.44555	-0.222586	-0.165581	-0.248182	0.0725838	0.0254488	0.266709	0.264589	0.52669	-0.219143	-0.427696	0.209203	-0.169631	0.197395	-0.316092	-0.189305	0.286838	0.274846	-0.397835	0.727062	0.721915	0.243689	0.289842	0.133996	0.327693	1.1157	1.08859	0.911477	-0.10475	-0.240462	-0.184825	1.16608	0.0919553	-0.204713
257	-0.195225	-0.1684	-0.342973	-0.154739	-0.292001	-0.281871	0.0311194	-0.226411	-0.423268	-0.314796	-0.338063	0.809264	-0.196603	-0.201736	-0.140295	-0.0866448	-0.145806	-0.0690018	-0.00718428	0.801506	1.08117	0.140267	0.17195	0.0809283	-0.247374	-0.109379	0.131543	-0.228501	0.173035	-0.132639	-0.30523	0.15566	0.118667	-0.198699	0.0509814	0.0400615	0.237383	0.263155	0.251408	-0.27867	0.422055	0.541699	0.20847	-0.311906	-0.259004	-0.278708	0.437129	0.198406	-0.180858
258	-0.101552	-0.151704	0.110476	-0.198557	-0.0340732	0.212086	0.305756	-0.0357754	-0.208496	0.00152656	0.0294217	-0.402866	-0.209541	-0.170946	-0.116559	-0.135053	-0.149662	-0.231311	-0.152502	0.153983	0.269017	0.504959	0.38253	-0.13082	-0.0643817	-0.0425328	-0.297436	-0.0575348	-0.0964326	0.00670915	0.103801	0.306558	0.363202	-0.0188598	-0.168545	-0.198047	-0.279726	0.436158	0.63423	-0.210059	0.190483	0.217481	-0.303317	-0.0378954	0.233188	-0.0283841	0.225442	0.654899	-0.0540159
259	0.137907	0.0508705	0.382872	-0.0846611	0.36687	0.519228	0.17638	0.0157948	0.297912	0.310635	0.440465	-0.377397	-0.101611	-0.183954	0.0535932	-0.0947639	0.0618928	-0.0741176	-0.124239	-0.215776	-0.338189	0.271278	0.0764875	-0.0521377	0.0993492	0.0560406	-0.106097	0.141249	-0.0540859	-0.0150648	0.359934	0.0233545	0.0654664	0.143032	-0.0521485	-0.0548643	-0.155414	0.074758	0.417656	0.167531	-0.0436211	-0.100784	-0.0594827	0.0464022	0.474668	0.425832	0.00287199	0.380002	0.280958
260	-0.0123955	-0.0138985	0.393551	-0.118466	0.18253	0.393143	0.0975207	-0.019711	0.230128	0.288666	0.385321	-0.506938	-0.0905123	-0.208034	-0.00358247	-0.0909845	0.00755508	-0.0551617	-0.105231	-0.41312	-0.399548	0.244152	-0.0205159	0.0191914	0.0774644	-0.0492264	-0.120299	0.150662	0.012929	-0.0579718	0.340913	0.0301041	0.0937249	0.0558089	0.0825217	0.0807521	-0.107614	0.10737	0.131243	0.0989772	-0.0681267	-0.0816418	0.0310621	0.05884	0.32047	0.186962	-0.0152193	0.137699	0.202853
261	-0.550788	-0.511513	-0.628381	0.367787	-0.570035	-0.550966	-0.342033	-0.336449	-0.716192	-0.510732	-0.624383	4.0938	0.0771527	0.362272	-0.293598	-0.210183	-0.282185	-0.021018	-0.0898125	2.87201	2.54169	-0.0671121	-0.231145	-0.702644	-0.54934	-0.0677537	-0.499303	-0.712421	-0.596162	-0.437323	-0.462991	-0.281412	-0.235002	-0.307596	-0.68279	-0.657731	-0.47233	-0.128008	0.0258416	-0.591734	-0.30541	-0.059729	-0.46226	-0.328902	-0.556961	-0.607041	-0.319102	-0.101978	-0.544459
262	-0.192924	-0.206005	-0.164366	0.433141	-0.198334	-0.0436234	-0.22443	-0.206317	-0.211901	-0.15419	-0.154208	0.396076	0.540801	0.711046	0.110863	0.131473	0.158979	0.13749	0.248297	0.110518	0.0708008	-0.12392	-0.293218	-0.269789	-0.0994719	0.0990492	-0.165697	-0.155995	-0.148325	0.117665	-0.0362183	-0.248981	-0.262153	0.0921661	-0.339786	-0.328475	-0.0902166	-0.261173	-0.198296	-0.305927	-0.536612	-0.43249	-0.34479	-0.0620503	-0.11815	-0.226761	-0.542962	-0.225698	-0.1652
263	0.158983	0.197004	-0.0649344	0.270895	-0.0632428	-0.0191254	0.0875524	0.00941117	0.0116355	-0.0381922	-0.0243957	-0.235659	0.230875	0.0499557	1.20279	0.0704664	1.08498	0.660726	0.26582	-0.427315	-0.250995	-0.237581	0.0813302	-0.0214018	0.4098	0.836242	0.299366	0.0745026	-0.00216087	0.364251	-0.00538631	-0.0759018	-0.0833031	0.403157	-0.045787	-0.0602233	0.00646766	-0.0864205	-0.114101	-0.0424422	-0.183985	-0.186139	-0.145786	-0.212654	0.0327399	0.112167	-0.222883	-0.0499163	-0.0155061
264	0.120341	0.0412525	-0.129992	0.389965	-0.0752642	-0.180613	-0.198484	0.0542675	-0.102857	-0.0332215	-0.108129	0.127095	0.305721	0.573867	-0.0567223	0.109595	0.00141284	0.0692011	0.0552001	-0.139628	-0.0426123	-0.259427	-0.174672	-0.248871	-0.0458833	0.0411902	-0.106581	-0.125582	-0.10612	0.117624	-0.0702528	-0.251056	-0.239689	0.101368	-0.297364	-0.290524	-0.0123998	-0.249945	-0.28538	-0.166934	-0.377542	-0.400074	-0.292775	0.0932706	-0.0928651	-0.20972	-0.429977	-0.249257	-0.172655
265	-0.0422343	0.00120888	0.0377812	-0.23301	0.0165512	0.0885923	0.0157853	0.103298	0.0981808	-0.151676	0.0619826	-0.52779	-0.254344	-0.385445	-0.0733102	-0.257154	-0.0585733	-0.165258	-0.19966	-0.418091	-0.320535	-0.0686066	-0.0673834	0.433263	-0.0972423	-0.18279	0.29801	0.0232396	0.436731	-0.215118	-0.00711397	-0.022745	0.00483097	-0.175904	0.612743	0.607025	0.239405	-0.0127491	-0.109648	0.262936	0.548114	0.579362	0.631624	-0.00624165	-0.0233915	0.0763334	0.620064	-0.161027	0.0274773
266	-0.147478	-0.149171	-0.0648463	0.119301	-0.254792	-0.100356	0.104301	-0.14453	-0.185208	-0.229315	-0.188374	-0.0566	0.247097	0.210195	-0.029675	-0.0387664	-0.0596944	-0.0314952	0.662365	0.322922	0.351223	0.39664	0.289938	-0.124364	-0.109963	-0.145238	-0.224669	-0.0666373	-0.219333	0.12051	-0.0519126	0.346131	0.356478	-0.0816773	-0.220056	-0.212923	-0.133305	0.360096	0.310663	-0.207771	0.104553	0.202361	-0.386156	-0.290951	-0.178767	-0.211009	0.133016	0.253791	-0.129141
267	-0.0236087	-0.0324759	-0.164404	0.241742	-0.0628009	-0.147622	-0.156597	0.0323901	-0.0760215	0.0426864	-0.0974905	0.0419383	0.15402	0.575297	-0.0732271	0.07371	0.0178082	-0.0181193	-0.0151724	-0.177648	-0.0883728	-0.34085	-0.147784	-0.318478	-0.0074471	0.0603979	-0.0702472	-0.00591778	-0.155341	-0.0575927	-0.0839426	-0.107244	-0.173729	0.0738703	-0.343559	-0.353794	-0.0450181	-0.107611	-0.214957	-0.156319	-0.317113	-0.371571	-0.323587	0.166367	-0.0843065	-0.103951	-0.394573	-0.228877	0.0122235
268	-0.0190749	-0.0825976	-0.221704	0.336112	-0.14741	-0.286665	-0.321007	-0.0198847	-0.0990361	-0.00931171	-0.154224	0.359495	0.40889	0.78284	-0.120303	0.122457	-0.0274131	0.130934	0.0972111	-0.101518	0.00842372	-0.358568	-0.299018	-0.329186	-0.171151	0.00266112	-0.125315	-0.1284	-0.239187	0.0148784	-0.072635	-0.175292	-0.277182	-0.0131247	-0.354737	-0.362454	0.0228313	-0.287026	-0.3601	-0.217726	-0.46463	-0.440324	-0.321841	0.0239299	-0.175351	-0.298441	-0.503909	-0.286192	-0.211546
269	-0.207722	-0.205002	0.074324	-0.370167	-0.183378	-0.0330689	0.206417	0.118482	-0.0560309	-0.153911	0.0350182	-0.638869	-0.262814	-0.268042	-0.154766	-0.329819	-0.195509	-0.317774	-0.218762	-0.0956905	-0.104876	0.416275	0.370973	0.28544	-0.1531	-0.338992	0.0580688	-0.0503077	0.223428	-0.131373	-0.0926455	0.367317	0.4106	-0.319585	0.231853	0.247561	0.0260493	0.354012	0.302359	-0.0955057	0.677995	0.776817	0.222961	-0.0501297	-0.108623	-0.0841806	0.722604	0.291193	-0.0509468
270	0.0096378	-0.0199291	-0.137008	0.342227	-0.0540213	-0.111546	-0.135173	-0.119184	-0.139087	-0.0751344	-0.060045	0.0901785	0.40309	0.388621	0.146937	0.438566	0.150007	0.219717	0.0761524	-0.183146	-0.067098	-0.276248	-0.216459	-0.220755	-0.116674	0.250896	-0.107095	-0.0993823	-0.0718441	0.256011	-0.13237	-0.230365	-0.208186	0.160378	-0.258254	-0.241861	-0.0250908	-0.234415	-0.241405	-0.221483	-0.341844	-0.331332	-0.335915	0.199082	-0.100347	-0.137771	-0.383924	-0.255359	-0.12469
271	-0.163718	-0.212534	-0.160232	0.44475	-0.172447	-0.0135365	-0.222587	-0.158336	-0.210389	-0.141444	-0.171267	0.377818	0.541356	0.63224	0.105742	0.181021	0.143446	0.0967103	0.23225	0.0414712	0.0341752	-0.122391	-0.283529	-0.245077	-0.0921111	0.114608	-0.182449	-0.152401	-0.103015	0.11456	-0.0778153	-0.241763	-0.233397	0.111055	-0.273638	-0.273609	-0.0623814	-0.264735	-0.218142	-0.308054	-0.521859	-0.413675	-0.348984	-0.0418833	-0.0855966	-0.222598	-0.539224	-0.210045	-0.169944
272	-0.155525	-0.128851	-0.187813	0.397663	-0.217471	-0.130605	-0.264754	-0.0700338	-0.214717	-0.115563	-0.20063	0.415076	0.61438	0.698102	0.0823782	0.0925298	0.0511468	0.0942491	0.218154	0.0149386	0.0447553	-0.223888	-0.320811	-0.202412	-0.0674729	0.211861	-0.065926	-0.21804	-0.239232	0.0862603	-0.0170631	-0.332774	-0.304097	0.140338	-0.20088	-0.188559	-0.0202665	-0.295103	-0.233914	-0.155035	-0.329273	-0.319272	-0.196212	-0.0960659	-0.106891	-0.230054	-0.371123	-0.244151	-0.249116
273	-0.453382	-0.475864	-0.580753	0.331822	-0.491041	-0.516988	-0.331369	-0.182917	-0.580313	-0.445096	-0.559239	3.37722	0.161916	0.350439	-0.273344	-0.227747	-0.24481	-0.031954	-0.0733197	2.77288	1.92528	-0.10033	-0.180912	-0.744812	-0.461059	-0.0601212	-0.478279	-0.615746	-0.647263	-0.453812	-0.385298	-0.205079	-0.239712	-0.213151	-0.684726	-0.670631	-0.432797	-0.0879221	0.039317	-0.465378	-0.246492	-0.00572097	-0.416559	-0.286298	-0.484464	-0.560736	-0.272812	-0.0420992	-0.459571
274	-0.0818858	-0.0254706	0.561638	0.0802102	0.31366	0.396894	-0.038183	-0.0514707	0.515815	0.927086	0.65646	-0.340886	-0.0181578	-0.186213	0.0363782	-0.157515	0.0409797	-0.122789	-0.138327	-0.302428	-0.392899	0.283024	-0.0485145	-0.0188753	0.171488	0.0515614	-0.108019	0.0898638	-0.104694	-0.163756	0.453034	-0.0214013	-0.00868801	0.114863	0.0828563	0.0661891	-0.196306	-0.00950316	0.149161	0.154324	0.00115307	-0.0754151	-0.0397945	0.0213318	0.411399	0.16619	0.035042	0.166992	0.1569
275	-0.0834573	-0.0442486	0.630125	0.0734718	0.353958	0.462327	0.00358539	-0.144128	0.60584	0.97373	0.741281	-0.395924	-0.0938574	-0.191022	-0.0735067	-0.143292	-0.0713628	-0.129616	-0.147269	-0.275617	-0.449544	0.330705	0.0138487	-0.0384477	0.0528211	-0.0743087	-0.238451	0.120642	-0.0457934	-0.154875	0.444634	0.0302001	0.0432342	0.0603277	0.01058	0.0212476	-0.178575	0.035456	0.22591	0.0461017	-0.108473	-0.158633	-0.141024	0.0919938	0.462586	0.227126	-0.0775015	0.233229	0.175875
276	-0.0707209	-0.0087767	0.433198	0.0148134	0.332339	0.375734	0.000226052	-0.0483552	0.43985	0.658128	0.510462	-0.440962	-0.206392	-0.192324	-0.111235	-0.122044	-0.120633	-0.0636027	-0.174951	-0.321082	-0.380224	0.292174	-0.01635	-0.0215488	0.0441773	-0.0321677	-0.14784	0.15439	-0.144856	-0.104793	0.38017	0.0667976	0.0134341	0.05945	0.128278	0.144519	-0.115108	0.0588974	0.152893	0.195062	0.0197492	-0.0939923	0.00084277	0.10651	0.382823	0.261856	-0.0185095	0.170557	0.174101
277	-0.231612	-0.185125	-0.164536	-0.393548	-0.187494	-0.197347	0.148554	0.0836288	-0.0644937	-0.258123	-0.122289	-0.532125	-0.434741	-0.191947	-0.26961	-0.419592	-0.275842	-0.20171	-0.231555	0.0368936	0.0811313	0.257823	0.310941	0.189045	-0.278749	-0.419504	0.0843371	-0.13607	0.227365	-0.214775	-0.229776	0.374817	0.42173	-0.438801	0.288901	0.297267	0.115863	0.339172	0.176368	-0.106937	0.77188	0.68586	0.298456	-0.0481273	-0.2102	-0.154251	0.760748	0.116267	-0.131455
278	0.0165213	0.0849181	0.396734	-0.0860831	0.133435	0.279849	0.0358174	0.0191211	0.40487	0.284814	0.429709	-0.60061	-0.178515	-0.285024	0.00841779	-0.162601	-0.0192073	-0.0826426	-0.103005	-0.327499	-0.55198	0.210499	-0.043824	0.25805	0.065121	-0.181387	-0.0950936	0.164349	0.047068	-0.0808604	0.230556	0.049782	0.116062	-0.0297675	0.426501	0.42291	-0.0778813	0.00337912	-0.038432	0.288871	0.0714948	0.073618	0.223823	0.049508	0.227136	0.21231	0.133861	0.0399792	0.213073
279	0.152972	0.178416	0.0621223	0.169637	0.0493303	0.252698	0.176296	-0.0493657	0.088295	0.0979057	0.013451	-0.314608	-0.0390236	-0.0629384	0.401919	-0.00604878	0.320533	0.26405	0.0127638	-0.324865	-0.18475	-0.0683016	0.0994756	0.0515915	0.669631	0.386497	0.325614	0.144722	0.0453763	0.245739	0.0614936	0.0402335	-0.00763472	0.541553	0.00783282	-0.00242141	0.0745671	0.0504297	0.0523513	0.0706641	-0.109758	-0.190817	-0.0819908	-0.157518	0.148796	0.242253	-0.145886	0.055119	0.173802
280	0.270861	0.311174	0.0801776	0.0934733	0.0493659	0.144248	0.23482	0.038366	0.0886989	0.0424135	0.0538332	-0.376082	0.0811258	-0.115055	0.519099	-0.0126317	0.431428	0.329984	0.153184	-0.395316	-0.255818	-0.10025	0.176112	0.10056	0.752054	0.374103	0.384451	0.135823	0.0381863	0.260598	0.0368285	0.0314649	-0.0467724	0.51341	-0.0103365	-0.0238495	0.0515723	0.0242684	0.0198482	0.0837904	-0.0817223	-0.207985	-0.073435	-0.137041	0.118084	0.3105	-0.115036	0.0653911	0.139104
281	0.114647	0.175597	-0.0442277	0.543106	-0.0133459	0.0782603	0.0697883	-0.182746	-0.105683	-0.0156539	-0.0803113	0.0909785	0.428569	0.254699	0.527892	0.368214	0.43605	0.398662	0.266421	-0.386981	0.175915	-0.11116	-0.0189996	-0.134985	0.416922	0.819558	0.175349	0.000231869	-0.15631	0.276575	0.178762	-0.14259	-0.204024	0.845727	-0.235838	-0.227079	-0.0947454	-0.188302	0.052401	-0.11003	-0.307226	-0.371795	-0.271994	-0.020995	0.0975428	0.0799367	-0.338672	0.0809133	-0.117366
282	-0.043555	0.0324178	0.354106	-0.164511	0.173082	0.246509	0.136751	-0.0622147	0.269311	0.198119	0.295831	-0.519935	-0.156641	-0.267375	0.0996906	-0.168476	0.0955421	-0.0487437	-0.0149589	-0.481551	-0.367907	0.21426	0.104507	0.0789541	0.0498941	-0.145244	-0.121992	0.187348	0.109451	-0.0919209	0.387389	0.107957	0.180782	-0.0325618	0.109105	0.104256	-0.0138408	0.152874	0.0474114	0.12422	-0.0083358	0.100208	0.0278245	-0.00940553	0.230914	0.206049	0.0223985	0.0524946	0.22341
283	0.00200804	0.0745925	0.395904	-0.152012	0.177273	0.276126	0.166138	-0.0485115	0.284577	0.214239	0.360339	-0.564699	-0.151275	-0.27872	0.0957008	-0.142152	0.0977254	-0.0373476	-0.0320525	-0.531342	-0.373805	0.21372	0.112188	0.107807	0.0693503	-0.112636	-0.0835975	0.223927	0.0998749	-0.0716765	0.360336	0.126964	0.166092	-0.0169732	0.118766	0.112798	-0.0100916	0.177235	0.0269671	0.139106	-0.0159754	0.0613434	0.0341622	-0.0173073	0.234093	0.215455	0.0125588	0.0473623	0.243458
284	0.0819675	0.0602681	0.164037	-0.101874	0.000732204	0.0603402	0.351611	-0.0788505	0.143187	0.0768196	0.142572	-0.542785	-0.101685	-0.218058	0.0546951	-0.0962188	0.049811	-0.0693924	0.0207047	-0.25435	-0.0706887	0.294859	0.518247	0.213498	0.203104	-0.0759768	0.0101267	0.239442	0.0981285	-0.0559587	0.0969729	0.465481	0.533386	0.0279045	-0.0146703	-0.0220493	0.0226811	0.389273	0.334405	0.0214533	0.193374	0.19219	-0.107402	-0.187797	0.0516377	0.132337	0.167076	0.281254	0.143057
285	-0.0468153	-0.0882686	-0.0962303	0.391594	-0.0653436	-0.134827	-0.214594	-0.203864	-0.151596	-0.0508066	-0.187394	0.419722	0.550229	0.834794	0.00520855	0.178125	0.0386292	0.171647	0.309154	-0.0698579	0.0986614	-0.214003	-0.209214	-0.248532	-0.140956	0.13842	-0.0634947	-0.0664072	-0.188047	0.014673	-0.00498459	-0.202593	-0.213525	0.169013	-0.266728	-0.281091	0.0768418	-0.197925	-0.236672	-0.154051	-0.456456	-0.345753	-0.290071	-0.144835	-0.10954	-0.18247	-0.45325	-0.274663	-0.102927
286	-0.0965537	-0.0726435	0.312098	-0.143684	0.177892	0.44247	0.340931	-0.00223855	0.0444961	0.110562	0.16669	-0.459955	-0.1315	-0.296925	-0.082211	-0.0932288	-0.183124	-0.195619	-0.108021	0.205496	0.162687	0.663443	0.404146	-0.0647525	0.0318319	-0.0209604	-0.167053	0.0789204	-0.129589	-0.110785	0.192326	0.378697	0.438801	0.0499346	-0.1048	-0.107864	-0.295842	0.447308	0.935146	-0.0378069	0.321371	0.301673	-0.223669	-0.0107346	0.329512	0.315344	0.307314	0.753859	0.253813
287	-0.126295	-0.175239	-0.144358	-0.145885	-0.116675	-0.172026	0.0836719	-0.0717615	-0.158227	-0.260982	-0.0988242	0.997287	-0.0460252	-0.0855416	-0.0973411	-0.378438	-0.129145	-0.0639148	0.0917147	1.3008	0.568906	0.274809	0.226452	-0.253768	-0.208911	-0.321319	-0.322321	-0.1575	-0.220913	-0.223004	-0.133908	0.171891	0.225233	-0.253129	-0.342197	-0.333784	-0.181346	0.23111	0.368205	-0.189012	0.0582705	0.246962	-0.12013	-0.173795	-0.168676	-0.0880912	0.0635624	0.231811	0.067673
288	0.266619	0.174523	-0.16399	-0.00413108	0.0592476	-0.0348509	0.0343761	0.0284695	-0.0642032	-0.103467	-0.128398	-0.274253	0.0383731	0.0703201	0.348767	0.265584	0.272315	0.382292	0.171316	-0.233171	-0.155536	-0.172351	-0.0204122	-0.0790598	0.145007	0.348253	0.184657	0.000498577	-0.109987	1.4523	-0.121717	-0.0863042	-0.170407	0.225569	-0.149851	-0.14491	-0.0372686	-0.15403	-0.0561377	-0.0476163	-0.330257	-0.322749	-0.193604	0.0200233	0.0301009	0.128017	-0.328345	-0.00485951	-0.0205054
289	0.310842	0.368256	0.0833469	0.00271648	0.0624509	0.124821	0.153148	0.0358137	0.142408	0.095283	0.0771399	-0.367177	-0.0180582	-0.0595662	0.384868	0.0102417	0.298914	0.157143	0.0768964	-0.346303	-0.306363	-0.0910775	0.166807	0.0755899	1.40041	0.27753	0.372433	0.17802	-0.014411	0.152192	0.0329115	0.0446628	0.0111691	0.494642	-0.0272581	-0.0267029	0.0709197	0.0277248	0.0295789	0.0929364	-0.119271	-0.275027	-0.0849498	-0.19869	0.0600652	0.347829	-0.121037	0.0545633	0.176638
290	0.0115484	0.089359	0.352255	-0.162662	0.211436	0.288137	0.131087	0.00246316	0.303047	0.281314	0.328708	-0.540125	-0.15162	-0.270202	0.105201	-0.2032	0.100254	-0.0646687	-0.0484234	-0.485654	-0.429421	0.2586	0.092308	0.0702813	0.0709652	-0.150063	-0.122823	0.210965	0.104107	-0.129625	0.382668	0.0930053	0.147295	-0.0551635	0.0917025	0.0779902	0.0295811	0.142413	0.0492376	0.134735	0.00127315	0.0434382	-0.0167707	-0.0180438	0.289755	0.218192	-0.00195223	0.0832766	0.240118
291	0.29025	0.208983	-0.0241631	0.101055	0.0343573	0.000790847	0.144844	-0.0016749	0.0688499	0.03026	-0.0222158	-0.306128	0.16993	0.0298751	0.31826	0.0817799	0.32652	0.249142	0.225722	-0.438403	-0.270869	-0.0928301	0.131901	0.0825043	0.360287	0.224316	0.183417	0.148054	0.023236	0.172653	0.0621615	0.0255747	-0.0471517	0.24372	-0.0666523	-0.0730648	0.115091	-0.0281358	-0.0714593	0.0296578	-0.210472	-0.270748	-0.0498522	-0.147591	0.0273505	0.142133	-0.230009	-0.0279215	0.110614
292	0.164984	0.233923	-0.0331697	0.21585	-0.0369817	-0.00783081	0.112894	-0.000184606	0.0581195	0.0265973	-0.0266631	-0.308262	0.181845	0.0213375	1.08287	0.0441347	1.01321	0.538637	0.295316	-0.435092	-0.254472	-0.215153	0.134337	-0.00572767	0.407787	0.815719	0.244649	0.157365	0.00116723	0.366345	0.00821915	-0.0114371	-0.0428427	0.391939	-0.0772091	-0.0934578	0.0526135	-0.0188361	-0.0858188	0.0383634	-0.15903	-0.21727	-0.165339	-0.185887	0.0605062	0.151919	-0.194649	-0.03028	0.0552267
293	0.269579	0.182144	-0.0789368	0.196081	-0.0515272	-0.0252518	0.131593	-0.0198923	-0.0029928	-0.016898	-0.10845	-0.15221	0.240554	0.176579	0.382904	0.11855	0.356009	0.336476	0.313771	-0.297995	-0.154277	-0.137525	0.143312	-0.00398409	0.45327	0.309763	0.201083	0.131832	-0.0715999	0.167557	0.0639079	-0.0100902	-0.0876232	0.324761	-0.164005	-0.179512	0.0998095	-0.0696722	-0.0707703	0.0107904	-0.274882	-0.299817	-0.0990395	-0.207178	0.0143404	0.116149	-0.30811	0.00471762	0.0206841
294	0.122155	0.164594	-0.0085825	0.14543	-0.048104	-0.0206406	0.140944	-0.06308	0.0737671	-0.0103599	-0.00591763	-0.29836	0.244428	0.058015	0.641563	0.0112626	0.61897	0.321365	0.382805	-0.494898	-0.19602	-0.0349347	0.113112	-0.000613724	0.289297	0.439927	0.159883	0.138187	0.0467347	0.273283	0.100202	0.016325	0.00965389	0.292453	-0.109806	-0.11606	0.0220665	-0.0215056	-0.0616753	-0.036393	-0.162208	-0.207274	-0.176921	-0.172552	0.0201466	0.0804207	-0.211637	-0.0385069	0.0519565
295	0.125135	0.209251	-0.0975888	0.274596	-0.127012	-0.0611544	0.0908972	-0.053861	0.0308018	-0.0652738	-0.0656567	-0.117778	0.336414	0.123389	1.00968	0.000710153	0.994964	0.499184	0.391549	-0.425901	-0.111796	-0.108047	0.103355	-0.0684392	0.370446	0.762463	0.241104	0.0933914	0.0081161	0.386518	0.0716048	-0.0494407	-0.0941761	0.432748	-0.138297	-0.134799	-0.00697775	-0.090373	-0.102564	-0.09839	-0.216526	-0.240519	-0.201864	-0.24964	-0.00980531	0.0761768	-0.265501	-0.0500744	-0.0271017
296	0.322655	0.221742	-0.0898303	0.0165141	0.0755546	0.0209236	0.146882	-0.0444206	-0.0382915	-0.0596479	-0.114284	-0.330549	0.137036	-0.037075	0.308039	0.284887	0.280602	0.322742	0.188658	-0.405931	-0.178521	-0.14167	0.0738679	-0.00132768	0.226684	0.322246	0.239591	0.105806	0.024017	1.04209	-0.0388588	-0.0269137	-0.0489198	0.29259	-0.0831215	-0.0856342	0.0766124	-0.0814315	0.0382257	-0.0163042	-0.311528	-0.290984	-0.15185	-0.0978375	0.0826123	0.143081	-0.299721	0.0597086	0.0780338
297	0.0992805	0.106404	-0.229596	0.525683	-0.0436029	-0.0473476	-0.070922	-0.0652477	-0.199958	-0.108323	-0.134031	0.114155	0.32012	0.432163	0.302388	0.402709	0.390864	0.271672	0.262394	-0.191531	0.158562	-0.146602	-0.0731766	-0.247185	0.00894077	0.655421	0.0103259	-0.0868667	-0.140447	0.46516	0.00494617	-0.183081	-0.205926	0.463046	-0.328911	-0.318437	-0.183866	-0.204803	-0.116736	-0.231589	-0.402322	-0.440983	-0.349361	0.0978224	-0.0807206	-0.00330631	-0.419764	-0.0313126	-0.185257
298	0.0640739	0.158036	-0.0399494	0.459131	-0.0157896	0.0572973	0.0583598	-0.105016	-0.0603826	-0.0326826	-0.00940084	-0.0633946	0.337788	0.107921	1.0897	0.266624	1.04661	0.53463	0.220889	-0.377665	-0.0861924	-0.271656	0.00838677	-0.0865198	0.303909	1.02124	0.20653	0.0104081	-0.0751404	0.291349	0.0293968	-0.116745	-0.133838	0.599205	-0.189828	-0.197118	-0.0371334	-0.153423	-0.0731571	-0.144058	-0.271739	-0.294555	-0.255495	0.000487078	0.0909833	0.0670511	-0.308388	-0.0378952	-0.0581462
299	0.154485	0.214114	-0.0934199	0.317886	-0.0536114	-0.0116391	0.106355	-0.0634739	-0.0113377	-0.0418462	-0.069117	-0.215903	0.294647	0.0965936	0.98219	0.0481272	1.04173	0.552951	0.398686	-0.481617	-0.201683	-0.118269	0.0740621	-0.0225663	0.356151	0.726317	0.273175	0.0878253	-0.00869	0.278806	0.0507983	-0.0303846	-0.0828231	0.37096	-0.11147	-0.122888	-0.0130838	-0.0730757	-0.149335	-0.0633737	-0.208053	-0.216131	-0.203797	-0.227356	0.000185277	0.108463	-0.244463	-0.0368989	-0.0475651
300	0.127917	0.207023	0.0508336	0.183448	0.00672095	0.0748154	0.130974	-0.0416305	0.0502188	-0.00465896	0.0611012	-0.323644	0.197929	-0.0645697	1.20236	0.0632009	0.970369	0.519887	0.226014	-0.473829	-0.344128	-0.116391	0.0771387	0.0200487	0.350596	0.672894	0.217438	0.125782	0.032521	0.316198	0.0761056	-0.0269329	0.00548053	0.359507	-0.0342836	-0.0354571	0.042782	-0.0601365	-0.109144	-0.0219375	-0.189042	-0.161791	-0.115549	-0.122907	0.0777169	0.159823	-0.179608	-0.0517857	0.0515494
301	0.142036	0.246633	-0.00766765	0.18005	-0.0206556	0.0616316	0.129459	-0.0670035	0.0378339	-0.034281	0.04469	-0.287632	0.185743	-0.0559881	1.07684	0.0737284	1.02495	0.541551	0.20871	-0.442181	-0.284683	-0.148526	0.0828524	0.0106781	0.353101	0.703395	0.24534	0.0994634	0.0440691	0.311788	0.0499694	-0.0394655	-0.00819276	0.347101	-0.0596313	-0.0607023	-0.000493133	-0.070051	-0.113702	-0.0552888	-0.185274	-0.144502	-0.121891	-0.147165	0.054494	0.144624	-0.191642	-0.0517836	0.00351513
302	0.168284	0.215936	-0.076688	0.335112	-0.018083	0.0295798	0.103384	-0.134721	0.0549173	-0.0146049	0.0108503	-0.24483	0.240011	0.133702	0.741345	0.0212691	0.922379	0.561919	0.37407	-0.500551	-0.197923	-0.0455946	0.109324	-0.0898635	0.2571	0.450182	0.142667	0.0908283	-0.00512352	0.380337	0.0488016	0.0116627	-0.0612737	0.384561	-0.172773	-0.177835	-0.0425934	-0.0455168	-0.155854	-0.0866734	-0.210704	-0.235244	-0.209838	-0.190987	0.0146784	0.174819	-0.255082	-0.0260069	-0.0198114
303	0.133916	0.100749	0.0842636	-0.171729	-0.0401382	-0.0174636	0.470572	0.0382987	0.0779759	0.00472906	0.0109905	-0.560708	-0.0921635	-0.244916	0.0856071	-0.117516	0.0275386	-0.0235267	-0.00431316	-0.0929825	-0.000285771	0.283828	0.694709	0.122374	0.216869	-0.0082362	0.0905477	0.355422	0.149579	0.00661062	0.0297629	0.67533	0.667276	0.0910398	-0.0235091	-0.0389432	0.115495	0.509751	0.379553	0.0976454	0.322759	0.2509	-0.118982	-0.213547	-0.0604151	0.0969732	0.284972	0.358944	0.163227
304	-0.248804	-0.259855	-0.32452	0.00952495	-0.383908	-0.30704	-0.295083	-0.0746245	-0.256754	-0.276061	-0.306976	2.7141	-0.206214	0.0369849	-0.141942	-0.315508	-0.121687	0.0174095	-0.101675	2.43552	0.896157	-0.346252	-0.314222	-0.307826	-0.141852	-0.264015	-0.216244	-0.229672	-0.256986	-0.283319	-0.397451	-0.300595	-0.227857	-0.321641	-0.245412	-0.249821	-0.117291	-0.257696	-0.228295	-0.129094	-0.368146	-0.254151	-0.147691	-0.366761	-0.353523	-0.213232	-0.322034	-0.380915	-0.104275
305	0.111958	0.221186	-0.0146711	0.298293	-0.0231002	0.0495834	0.0762741	-0.0217474	0.00907384	-0.0445075	0.0343871	-0.20147	0.279525	-0.0302912	1.53839	0.0693066	1.25328	0.681825	0.27377	-0.394448	-0.305076	-0.166002	0.0404208	-0.0039605	0.389634	0.863927	0.26204	0.0591557	-0.0122283	0.362591	0.0450349	-0.0878932	-0.0562858	0.39581	-0.0390097	-0.0379976	0.0334082	-0.108694	-0.157945	-0.039371	-0.196322	-0.151934	-0.120984	-0.149038	0.0476839	0.129629	-0.185596	-0.0980813	-0.0218246
306	0.131201	0.201701	-0.0934683	0.241572	-0.105723	-0.0437807	0.104911	-0.0612571	0.0202594	-0.0556537	-0.0606368	-0.145127	0.296432	0.105193	0.917281	0.0122962	0.903878	0.461031	0.360142	-0.434638	-0.135486	-0.104848	0.10446	-0.0617694	0.354739	0.687943	0.232384	0.103228	0.0178694	0.366184	0.0650388	-0.0385331	-0.0817598	0.391126	-0.138062	-0.138462	-0.00501316	-0.0771871	-0.0960239	-0.0960615	-0.214115	-0.241569	-0.205559	-0.232717	-0.00264717	0.083756	-0.260997	-0.0472023	-0.014931
307	-0.23454	-0.200251	-0.286124	0.250283	-0.24635	-0.268513	-0.324891	-0.17565	-0.412182	-0.199223	-0.318301	2.68999	0.20023	0.293115	-0.151216	-0.256102	-0.101216	-0.0423656	0.00890392	1.88361	1.29657	-0.315795	-0.454533	-0.444833	-0.275752	-0.134114	-0.257571	-0.344073	-0.324641	-0.271502	-0.135163	-0.445681	-0.373064	-0.237364	-0.42583	-0.413943	-0.200644	-0.332596	-0.184899	-0.258175	-0.490022	-0.30197	-0.266757	-0.261684	-0.280352	-0.333965	-0.497597	-0.269939	-0.207538
308	0.198461	0.252103	0.165464	-0.0527545	0.215333	0.361346	0.317761	-0.0960274	0.141738	0.256439	0.124143	-0.243882	-0.0714707	-0.0932765	0.150401	0.0627497	0.15534	0.135679	0.0312938	-0.27164	-0.142689	-0.0451828	0.258995	1.47212e-05	0.466182	0.281807	0.166121	0.214453	0.0243722	0.162729	0.266043	0.0648472	-0.000109764	0.436455	-0.162871	-0.176472	0.0217065	-0.0163951	0.334238	-0.051947	-0.191389	-0.294218	-0.20269	-0.0312502	0.47638	0.354619	-0.290021	0.321924	0.261838
309	0.0492524	0.0459638	0.406211	0.0626106	0.247816	0.351088	0.0649866	-0.145185	0.255062	0.364554	0.361544	-0.38194	0.11155	-0.072488	-0.00188705	-0.0759144	-0.0356722	-0.0993978	0.046689	-0.417721	-0.231983	0.362491	0.0184899	-0.0322431	0.0822697	-0.00950451	-0.128791	0.178134	-0.0146566	-0.0420839	0.53	-0.00354866	0.0616057	0.070788	-0.0624736	-0.0396413	-0.133573	0.0179668	0.174806	-0.00619155	-0.213114	-0.234432	-0.124027	0.0311544	0.35882	0.0977967	-0.157242	0.131789	0.118473
310	0.447597	0.342885	-0.00285032	-0.0734498	0.0753324	-0.0127383	0.181506	0.195386	0.100539	0.0782251	-0.0621116	-0.293906	0.0574535	-0.107814	0.291474	0.0800752	0.242318	0.135233	0.0911027	-0.434611	-0.27074	-0.17786	0.118743	0.17611	0.596886	0.208746	0.392357	0.194934	0.080124	0.176142	0.00220011	0.0310355	-0.00457105	0.274884	0.0570606	0.0545126	0.279065	-0.0280536	-0.0028021	0.118397	-0.118708	-0.205274	-0.0647723	-0.176853	0.0460272	0.255243	-0.150854	0.0535606	0.16484
311	0.422829	0.452615	-0.0210797	-0.0729881	0.0829514	0.0605653	0.505042	0.0898567	0.074984	0.0422915	-0.0654691	-0.299914	0.0726631	-0.0728324	0.387674	-0.00524329	0.409073	0.221212	0.0754574	-0.372839	-0.241964	-0.172094	0.295529	0.078932	0.514773	0.322621	0.477632	0.383639	0.180695	0.234554	-0.0107106	0.177413	0.143916	0.380402	-0.101517	-0.109412	0.308802	0.0604342	0.100888	0.0488848	-0.140444	-0.214693	-0.134451	-0.182762	0.0500251	0.230289	-0.167243	0.0647027	0.176356
312	0.352216	0.394799	-0.0744972	-0.0445289	0.102876	0.0198317	0.352982	0.0725847	0.0648596	0.0463614	-0.124914	-0.265931	0.0145095	-0.0479032	0.350754	0.0332042	0.38701	0.143008	0.132837	-0.403336	-0.209163	-0.183709	0.233222	0.0909257	0.386105	0.239243	0.414276	0.265408	0.243393	0.189851	-0.0480771	0.130391	0.128312	0.263652	-0.0363165	-0.0275384	0.562596	0.0720336	0.0776543	0.0506148	-0.133297	-0.208248	-0.135238	-0.145077	0.0582428	0.219124	-0.180024	0.0397344	0.193873
313	-0.0200736	0.032301	-0.13858	0.145543	-0.197174	-0.129501	-0.156308	-0.209271	-0.199433	-0.296851	-0.246064	-0.0225524	0.227169	0.160785	0.156299	0.0280777	0.0928189	0.160571	0.838736	-0.218738	-0.186307	-0.167646	-0.2365	0.0951913	0.0198054	0.00587812	0.321037	-0.128524	0.176316	0.240135	-0.0827036	-0.232087	-0.233108	0.0388971	-0.0284234	-0.0388528	0.250082	-0.202773	-0.223665	-0.299388	-0.123818	-0.128006	-0.108807	-0.129587	-0.144817	-0.0986025	-0.153977	-0.267062	-0.152433
314	0.377331	0.287863	0.0142186	0.0248037	0.117815	0.130308	0.189001	0.0217935	0.116153	0.125912	-0.0378661	-0.377404	-0.026761	-0.115042	0.278261	0.102922	0.238518	0.229831	0.0890675	-0.351373	-0.222531	-0.0732538	0.154025	0.0684182	0.464559	0.233709	0.247549	0.203749	0.134637	0.30037	0.051406	0.064504	-0.0419958	0.47241	-0.0193082	-0.0286647	0.239057	-0.0404973	-0.00700644	0.0568721	-0.203253	-0.23416	-0.10626	-0.0916565	0.186331	0.182937	-0.249416	0.120277	0.121438
315	0.167176	0.296606	0.0825675	0.0565892	0.0342011	0.127334	0.168185	-0.0252264	0.0517653	0.0122164	0.0124358	-0.34858	0.25169	-0.0174958	0.519209	0.108292	0.522998	0.317458	0.264572	-0.307453	-0.196106	-0.091779	0.177867	0.0741597	0.519492	0.497479	0.254302	0.176692	0.015707	0.33385	0.0525382	0.0116455	-0.0313872	0.46564	-0.0636133	-0.0664459	-0.0378553	0.0475403	0.0786502	0.0453191	-0.152069	-0.177119	-0.0720446	-0.140292	0.103231	0.271333	-0.139225	0.0744469	0.0967931
316	0.340652	0.236337	-0.043701	-0.0167273	0.0848926	0.0741041	0.164405	-0.0634209	0.0528367	0.0544637	-0.038624	-0.395238	-0.00582727	-0.0914494	0.186388	0.244709	0.195193	0.250511	0.137863	-0.404376	-0.220912	-0.100268	0.135754	0.0996153	0.290649	0.225321	0.241449	0.145756	0.080446	0.708308	-0.0375173	0.0292839	-0.000351135	0.326385	-0.0368199	-0.0524093	0.149944	0.0184472	0.0148272	0.0880472	-0.217105	-0.232221	-0.101469	-0.0988825	0.0982325	0.151815	-0.18927	0.0329052	0.135388
317	0.12618	0.061757	0.0838252	-0.0934147	-0.0352687	-0.0310546	0.382891	-0.0316564	0.0808947	0.0344089	0.0832938	-0.526879	-0.0808038	-0.203052	0.0418925	-0.0758351	0.0293201	-0.079283	0.0124081	-0.189436	0.0205529	0.341147	0.586674	0.228612	0.22737	-0.0676521	0.0569754	0.236942	0.080857	-0.0424148	-0.00295054	0.565839	0.614884	0.0161297	-0.0593669	-0.062133	0.0323602	0.456434	0.428604	0.010292	0.265528	0.243451	-0.14126	-0.198101	-0.0158314	0.0893225	0.240037	0.356811	0.133094
318	0.0645023	0.0898781	0.0615662	-0.107696	0.0171231	0.0121343	0.449522	-0.131295	0.115996	0.0707231	0.0518443	-0.52783	-0.174059	-0.173728	0.0581159	-0.235767	0.0689107	-0.0999533	-0.151516	-0.0423336	0.0607748	0.371799	0.85422	0.104605	0.130456	-0.0515774	-0.0276747	0.375118	0.165764	-0.130986	-0.0061998	0.813073	0.875196	-0.0178408	-0.0902918	-0.0993742	0.106188	0.685576	0.454671	-0.00364641	0.4291	0.275652	-0.211203	-0.262651	-0.0314356	0.0876326	0.388446	0.439388	0.123287
319	0.336801	0.284164	-0.0960207	0.178579	0.0122621	-0.0375322	0.106575	0.00251464	-0.00339459	0.00411535	-0.0948645	-0.16631	0.254731	0.0850934	0.361165	0.165922	0.317069	0.338786	0.297545	-0.328796	-0.188601	-0.142459	0.0748387	0.0993182	0.417824	0.260655	0.264085	0.0792975	-0.0402835	0.22	-0.00599868	-0.046377	-0.13242	0.268824	-0.0570166	-0.06982	0.128163	-0.1336	-0.130836	0.0195972	-0.238292	-0.273319	-0.000992701	-0.168072	-0.0625477	0.141932	-0.263597	-0.0638787	0.01539
320	0.126656	0.205284	-0.0990777	0.253064	-0.12076	-0.0555621	0.0885338	-0.049384	0.0309122	-0.0633619	-0.053944	-0.134146	0.320055	0.101662	0.94795	0.0060851	0.94989	0.475942	0.357356	-0.412583	-0.132069	-0.108819	0.0937251	-0.0588726	0.366712	0.709111	0.239561	0.0968504	0.00885001	0.361838	0.0558556	-0.0486803	-0.0866802	0.409466	-0.124718	-0.118604	-0.00148094	-0.081443	-0.100406	-0.0833053	-0.198759	-0.228132	-0.186921	-0.237879	-0.0108065	0.0692628	-0.249224	-0.0512591	-0.0242899
321	0.421584	0.451101	-0.023032	-0.0741433	0.0790199	0.0609857	0.503844	0.093127	0.0690955	0.0391847	-0.0697208	-0.297659	0.0747791	-0.0718582	0.388396	-0.00302103	0.409526	0.222965	0.0763804	-0.368849	-0.240116	-0.175249	0.293082	0.0823422	0.514883	0.325348	0.478743	0.377791	0.180192	0.233475	-0.0125021	0.175109	0.142663	0.378487	-0.0971148	-0.104687	0.305792	0.0599061	0.101221	0.0475008	-0.139054	-0.212922	-0.131024	-0.182497	0.0493187	0.228426	-0.167277	0.0638612	0.177113
322	0.0189309	-0.00388456	-0.176052	0.210645	-0.179326	-0.144352	-0.138836	-0.278242	-0.17756	-0.213707	-0.295636	0.164269	0.302016	0.00439203	0.0138644	0.116517	0.0137621	0.251428	0.941461	-0.189173	-0.0503778	-0.099351	-0.181598	0.206392	-0.106576	-0.0775123	0.320286	-0.0861614	0.26617	0.052909	-0.0217929	-0.112346	-0.189358	-0.0313085	0.105649	0.101849	0.410398	-0.150409	-0.102976	-0.243475	0.0309256	0.0466351	-0.0246761	-0.300805	-0.0743404	-0.165539	-0.0233627	-0.164385	-0.129598
323	0.205949	0.190822	0.150177	0.0425616	0.178732	0.176079	0.121515	-0.0196778	0.0609749	0.189021	0.103502	-0.325654	0.0891057	-0.0743099	0.121004	0.107307	0.110944	0.00855382	-0.078001	-0.3563	-0.234486	0.055818	0.0217892	0.102763	0.294786	0.190358	0.12861	0.16658	0.0697962	0.0678471	0.221582	0.0125035	-0.042693	0.256487	-0.00380486	-0.00820339	0.0304864	-0.019212	0.105276	0.0863849	-0.108466	-0.226842	-0.037357	0.0122889	0.188749	0.128273	-0.104497	0.0984257	0.0804229
324	0.0416219	0.0637552	0.159382	-0.121625	-0.0676526	0.0547826	0.47885	-0.100776	0.0781728	0.0770153	0.0745605	-0.556119	-0.179514	-0.226156	-0.0160251	-0.157487	-0.0106218	-0.133392	-0.0335416	-0.1023	-0.00869496	0.408786	0.895974	0.0932362	0.0337842	-0.122349	-0.0324251	0.548675	0.364493	-0.118346	0.0654723	0.952942	1.10873	-0.111718	-0.0320421	-0.0614542	0.0665008	0.665274	0.425236	-0.0663589	0.349949	0.277583	-0.198747	-0.286436	-0.0763942	0.0181071	0.365459	0.401207	0.166357
325	0.218572	0.182039	0.112871	-0.0568078	0.101832	0.0755825	0.173253	0.0361993	0.141795	0.0735553	0.0639364	-0.460515	-0.0475165	-0.131558	0.117742	0.0322694	0.104694	0.0454907	0.0549736	-0.4383	-0.302345	-0.0824272	0.285092	0.19312	0.155071	-0.00076759	0.102657	0.438496	0.307196	0.0346427	0.0982761	0.321109	0.332229	0.0476132	0.0329197	0.0293252	0.277839	0.1008	-0.0468202	0.0888721	-0.0843482	-0.1374	-0.0403972	-0.0365279	0.0780622	0.114673	-0.12681	-6.04108e-05	0.215637
326	0.368937	0.34097	-0.0108755	-0.0792886	0.0828582	0.0296517	0.224289	0.0733059	0.0586699	0.0131984	-0.0609229	-0.372109	0.0426786	-0.113274	0.327477	-0.0121808	0.339348	0.147026	-0.0260352	-0.485486	-0.259707	-0.185368	0.191497	0.0840596	0.564344	0.284903	0.374899	0.182674	0.125676	0.212514	0.00601853	0.0298871	0.0162382	0.321521	0.0111809	0.0135186	0.136557	0.000822174	-0.01473	0.0733205	-0.0922963	-0.182192	0.0110186	-0.0478355	0.0733362	0.221424	-0.103715	-0.0107754	0.144175
327	0.214048	0.269812	0.000430729	0.212155	0.0229986	0.0667933	0.164466	-0.0914108	0.0817445	0.0137369	0.0237638	-0.347007	0.0844426	0.0149635	0.893414	0.0651449	0.857799	0.505524	0.251921	-0.478617	-0.337884	-0.163616	0.125148	-0.0100253	0.29719	0.594265	0.182724	0.165464	0.0683242	0.284446	-0.00132172	0.0275135	-0.0150831	0.345827	-0.140279	-0.141419	0.0718138	-0.0305159	-0.075607	-0.0674313	-0.192761	-0.211584	-0.202699	-0.169095	0.0887694	0.152751	-0.230576	0.00476747	0.0440871
328	0.400058	0.418215	-0.0111916	-0.120758	0.127273	0.0612333	0.201632	0.0973569	0.0979364	0.0998833	-0.00202919	-0.35949	0.0241905	-0.0790565	0.373542	0.0754326	0.272646	0.15873	0.0614282	-0.39154	-0.309499	-0.148278	0.151861	0.126431	0.790866	0.274068	0.477642	0.199569	0.0490376	0.264483	-0.0303774	0.023162	-0.0423074	0.346705	0.0185451	-0.0037563	0.162326	-0.0207054	-0.00876652	0.11412	-0.114072	-0.252939	-0.0765489	-0.0855478	0.027972	0.321473	-0.105416	0.0210484	0.182342
329	0.196017	0.164948	0.193754	-0.0920839	0.0833577	0.157622	0.222494	0.0416951	0.25329	0.105513	0.149044	-0.411363	-0.0266821	-0.105653	0.197729	0.0225053	0.127726	0.0894591	0.0859389	-0.398349	-0.322359	0.00371136	0.174742	0.0237598	0.396653	0.0992651	0.125875	0.284075	-0.00373304	0.158776	0.187873	0.123644	0.0438129	0.216375	-0.0423112	-0.0358031	0.0538626	0.0196103	0.169003	0.128941	-0.13301	-0.138635	-0.0370855	-0.12409	0.292945	0.348512	-0.176639	0.109431	0.223084
330	0.113518	0.144951	0.485832	-0.0242286	0.129593	0.270945	0.166304	-0.0563544	0.413581	0.333844	0.491194	-0.500459	-0.0535706	-0.261417	0.138494	-0.0994367	0.150611	-0.0453253	0.0671642	-0.444636	-0.48322	0.198939	0.135287	0.0249267	0.276955	-0.0242342	0.00897987	0.241302	0.0263202	0.00345637	0.260311	0.0887268	0.116313	0.152983	-0.0796197	-0.067664	-0.0949267	0.0235598	0.237389	0.0388559	-0.147979	-0.217057	-0.102146	0.0190945	0.397831	0.30986	-0.0896466	0.185296	0.15865
331	0.239238	0.326539	0.0718607	0.00968512	0.0979499	0.0630105	0.249808	0.056441	0.199273	0.129996	0.0444285	-0.338696	0.0586857	-0.0689767	0.358287	0.0195151	0.304037	0.134201	0.0841582	-0.371267	-0.33885	-0.0688191	0.215499	0.0284068	0.636624	0.250535	0.372147	0.253192	0.0367201	0.178461	0.104092	0.0850606	0.0199446	0.347006	-0.0765169	-0.0716243	0.0466627	-0.00362451	0.124125	0.0750041	-0.0874959	-0.206609	-0.111395	-0.0821708	0.133308	0.310992	-0.14958	0.0754149	0.187605
332	0.276525	0.332684	0.0779907	-0.0626603	0.138958	0.12808	0.229476	0.0483161	0.127406	0.0300285	0.0971057	-0.419468	-0.0141216	-0.139954	0.316082	-0.0460708	0.280792	0.101195	-0.0138167	-0.367623	-0.321056	-0.0408292	0.179199	0.135707	0.601127	0.265252	0.337103	0.200649	0.033931	0.187642	0.0446143	0.0168365	-0.0209337	0.299874	0.043767	0.0364107	0.0571688	0.0640568	0.100093	0.200643	-0.0120363	-0.13322	0.08083	-0.0247475	0.123678	0.314648	-0.0112876	0.0671731	0.193194
333	0.316177	0.231576	0.119294	-0.0420046	0.125476	0.104996	0.133736	-0.066142	0.211712	0.1237	0.0953393	-0.457651	0.0115146	-0.134654	0.127482	0.0427506	0.128047	0.0981925	0.125629	-0.473703	-0.342507	-0.0671088	0.19382	0.240382	0.264351	-0.0525107	0.161375	0.265238	0.282476	0.144864	0.0180384	0.177046	0.167902	0.092558	0.0675054	0.055017	0.439303	0.0367667	-0.0845627	0.125006	-0.0904578	-0.114678	-0.0122765	-0.0222369	0.0486183	0.122256	-0.118588	-0.0884702	0.146277
334	0.0945596	0.133594	0.0862523	0.13275	0.17768	0.278904	0.100483	-0.00901708	0.0350357	0.156455	0.122594	-0.250891	0.132879	-0.0837733	0.405281	0.153394	0.431066	0.311034	0.0660284	-0.252852	-0.1006	0.00770256	0.0613323	-0.0495069	0.371851	0.553436	0.165067	0.0839537	-0.092121	0.273981	0.223669	-0.0455796	-0.128058	0.518804	-0.0682147	-0.0589358	-0.164441	-0.0108157	0.141917	0.0393922	-0.196838	-0.172937	-0.0609477	-0.0179521	0.2696	0.251344	-0.147776	0.214951	0.0754425
335	0.306128	0.311993	0.0549355	-0.095944	0.0987237	0.111235	0.361768	0.00116377	0.101761	0.0365961	0.00907182	-0.4305	0.000532762	-0.120031	0.28722	0.00715667	0.288657	0.185773	0.14748	-0.507165	-0.319961	-0.0894395	0.215405	0.11896	0.35176	0.177665	0.266582	0.267672	0.162552	0.18181	0.040303	0.109139	0.102574	0.265847	0.000464161	-0.0207785	0.206357	0.0802438	0.0285541	0.0990757	-0.0921119	-0.14777	-0.0478195	-0.102658	0.0887852	0.227301	-0.099012	0.0361379	0.191593
336	0.178039	0.149997	-0.0244013	0.00447557	-0.0320181	-0.0329487	0.0633118	-0.0805755	-0.00165086	0.0242094	-0.0622412	-0.313462	0.108739	-0.0122942	0.195994	0.0201523	0.210371	0.0974704	0.413025	-0.358494	-0.304264	-0.144981	0.00675993	0.0239595	0.329414	0.0904878	0.221623	0.10423	0.144516	0.202445	-0.0144381	-0.00443928	-0.0147225	0.164657	-0.104803	-0.0956549	0.149913	-0.0447881	-0.0728376	-0.114779	-0.263709	-0.297667	-0.185697	-0.0664759	0.0443519	0.115969	-0.274503	-0.0976407	0.0876196
337	0.386225	0.399802	-0.0435415	-0.0349744	0.111346	0.0536144	0.1917	0.0215371	0.0924828	0.0157336	-0.0525949	-0.282714	-0.0397351	-0.0452543	0.340689	-0.0302992	0.315776	0.135467	0.0696615	-0.408505	-0.242825	-0.169062	0.185237	0.0988817	0.657547	0.289472	0.427958	0.193592	0.0688722	0.149706	0.0586523	0.0268709	-0.0418428	0.39035	-0.0102426	-0.023883	0.237833	0.0162817	0.0490694	0.115646	-0.0843787	-0.241891	-0.0634946	-0.152905	0.119874	0.332375	-0.0855767	0.0979323	0.178923
338	-0.0982873	0.00934442	0.0266755	-0.28731	0.0516562	0.0215635	0.079404	-0.0481501	0.0685666	-0.108679	0.0309926	-0.514285	-0.328072	-0.314406	-0.123242	-0.285325	-0.104458	-0.116105	-0.245576	-0.235234	-0.14867	0.216457	0.0821082	0.43861	-0.162373	-0.307147	0.166581	-0.0488358	0.264999	-0.225576	-0.053383	0.111429	0.161993	-0.265835	0.582939	0.581073	0.130939	0.157245	0.057677	0.221759	0.696874	0.703597	0.573671	-0.0172306	-0.0880986	0.000821715	0.740818	0.0128246	0.00644931
339	0.165963	0.213608	0.0625745	-0.00543781	0.101897	0.163603	0.144874	0.0114113	0.104795	0.0295055	0.0650928	-0.419857	0.120845	-0.0730756	0.40858	0.0342623	0.455881	0.292512	0.144583	-0.401766	-0.246995	-0.0507521	0.121666	0.0562849	0.404474	0.361564	0.244817	0.168139	-0.0171784	0.234488	0.100354	0.0681966	-0.0174093	0.335412	0.00895005	0.00530687	-0.0541973	0.0855275	-0.0314761	0.134952	-0.0786965	-0.0989253	0.00909108	-0.0464447	0.113537	0.310962	-0.0543539	0.0403769	0.155942
340	0.318919	0.303055	-0.00609796	0.0865502	0.0993429	0.0791099	0.183367	0.00917029	0.115174	0.0891202	-0.0332831	-0.352341	0.0630544	-0.0570236	0.360277	0.147129	0.343222	0.301254	0.0507401	-0.442472	-0.24994	-0.0218985	0.0897888	0.0963975	0.418755	0.345128	0.342853	0.226594	0.0795455	0.296868	0.108364	0.0424076	-0.0235568	0.360625	-0.0615382	-0.0589919	0.0773318	-0.0474193	0.0195892	0.0577892	-0.1323	-0.217351	-0.0800626	-0.0660812	0.120332	0.175278	-0.157522	0.0734513	0.11033
341	0.277823	0.27343	-0.0589427	0.136923	-0.0259645	-0.00677197	0.141996	-0.0451368	0.0392499	-0.0885205	-0.0593192	-0.28556	0.136072	0.0657825	0.829422	0.0762575	0.877543	0.430926	0.244026	-0.368273	-0.209654	-0.250156	0.115644	0.0316923	0.393431	0.568293	0.352484	0.125991	0.0842823	0.30968	0.00842668	-0.0184903	-0.0577805	0.38577	-0.0959817	-0.093301	0.0776329	-0.0638456	-0.0895077	-0.0434773	-0.176901	-0.218089	-0.159172	-0.169321	0.06328	0.125641	-0.238201	0.0201142	0.00358172
342	0.229391	0.302042	0.0402015	0.121565	0.0164889	0.0835021	0.193096	-0.111532	0.0910558	0.0132266	0.0494964	-0.32965	0.0853861	0.0444078	0.728022	0.0568459	0.757801	0.475503	0.276968	-0.367176	-0.300161	-0.140124	0.192207	0.010097	0.366783	0.530147	0.248244	0.165199	0.0815107	0.386154	-0.041699	0.0438833	-0.00298078	0.443655	-0.114672	-0.148469	0.0435918	0.0067863	-0.0121243	-0.0682359	-0.236963	-0.259601	-0.246657	-0.190295	0.074727	0.20579	-0.259747	0.0508354	0.0730343
343	-0.0400516	-0.023179	0.612621	0.0654634	0.356358	0.426501	-0.00767683	-0.178567	0.552734	0.9919	0.70658	-0.399448	-0.0675233	-0.155688	-0.0320655	-0.102317	-0.043579	-0.101346	-0.119176	-0.332675	-0.439403	0.301621	-5.97577e-05	-0.0185744	0.0496825	-0.0503765	-0.229056	0.125498	-0.0473694	-0.137769	0.433079	0.0157112	0.0316478	0.041617	-0.0248733	-0.0132873	-0.153172	0.0549554	0.163413	0.0152279	-0.134729	-0.160344	-0.163688	0.0641842	0.40792	0.189876	-0.110572	0.202316	0.173441
344	-0.0384497	0.0347359	1.06381	0.031849	0.264395	0.541681	0.105119	-0.0984309	0.463188	0.482411	0.745753	-0.517704	-0.00694412	-0.222191	-0.0280735	-0.0879252	-0.0796301	-0.195856	-0.0586634	-0.303528	-0.433414	0.310081	0.0463626	0.0670228	0.100768	-0.0886344	-0.164269	0.244137	-0.0178061	-0.12758	0.380475	0.0485028	0.122618	0.0731572	0.0220332	0.0390642	-0.12316	0.185799	0.225927	0.0946714	-0.0859871	-0.108469	-0.0797607	0.0291575	0.349472	0.231446	-0.0222761	0.185545	0.211922
345	-0.268666	-0.230181	-0.108679	0.00166447	-0.0607474	-0.0887815	-0.148756	0.399343	-0.0326052	-0.15207	0.000651637	-0.142951	-0.207614	-0.0533145	-0.15091	-0.129337	-0.17235	-0.212597	-0.32854	-0.301312	-0.196282	-0.108241	-0.233342	0.198184	-0.0916407	-0.0395295	0.160693	-0.143195	0.114488	-0.161557	-0.0532542	-0.169995	-0.214236	-0.0705113	0.354409	0.356347	0.0916844	-0.227897	-0.150811	0.213221	0.419797	0.435195	0.482367	0.381844	-0.000552589	-0.133716	0.383261	-0.200573	-0.107313
346	-0.0528377	-0.0299117	0.530536	0.055171	0.318198	0.353858	0.00149107	-0.103706	0.491272	0.837248	0.620662	-0.394531	-0.0713185	-0.144088	-0.0385507	-0.0932477	-0.0532305	-0.103126	-0.137792	-0.324849	-0.412762	0.257608	-0.00946003	-0.0236792	0.0506926	-0.0553421	-0.196944	0.118057	-0.0610577	-0.125019	0.383065	0.0135214	0.0149046	0.0296698	-0.0232239	-0.0145745	-0.147586	0.0420682	0.132288	0.0508485	-0.10889	-0.146472	-0.126282	0.0774866	0.356733	0.169984	-0.0876192	0.143239	0.157135
347	0.0393478	0.076359	-0.0279497	-0.132068	0.102235	-0.0169108	0.0196558	0.334774	0.153347	-0.0220605	0.0327392	-0.297103	-0.142832	-0.109486	-0.0960546	-0.142937	-0.0294959	-0.108003	-0.103372	-0.286907	-0.313063	-0.0624886	-0.0366707	-0.00579674	0.0135131	-0.1821	-0.00805319	0.15235	0.0307956	-0.0107334	0.00472526	0.0717637	0.0148142	-0.119314	0.0011763	-0.022177	-0.120918	-0.0101345	-0.132691	0.180394	0.0737702	0.00509609	0.00476976	0.142373	-0.0180511	0.0703469	0.0366469	-0.140836	0.0706594
348	0.0947012	0.0778739	0.0986505	-0.162293	0.082075	0.0853362	0.0778925	0.191132	0.185246	0.0661108	0.187096	-0.403384	-0.0482276	-0.139556	0.0819533	-0.148288	0.0856788	0.0831043	-0.0923229	-0.384452	-0.367722	0.00142892	-0.0283621	0.155252	0.0899168	-0.106676	0.00643562	0.0772508	0.0273071	-0.0848951	0.092496	-0.0358309	-0.0143505	-0.0435368	0.260452	0.259243	0.0669372	-0.0292639	-0.189963	0.328701	0.172624	0.113818	0.410419	0.132729	0.0613979	0.0670247	0.140004	-0.178779	0.0853501
349	-0.0828758	-0.0805969	0.152481	-0.193356	0.155164	0.288066	-0.0337572	-0.150402	0.197037	0.202752	0.17533	-0.442793	-0.215322	-0.219902	-0.180961	-0.169562	-0.194998	-0.0186575	-0.150584	-0.377943	-0.320309	0.0123434	-0.0965642	0.333538	-0.132234	-0.0602682	0.176031	0.0575998	0.193683	-0.130062	0.232783	-0.0147531	-0.118698	-0.0230093	0.413489	0.403305	0.187513	-0.129461	0.0401829	0.0574431	0.301289	0.293931	0.553943	0.00914107	0.284915	0.132636	0.256968	0.081011	0.166976
350	0.105495	0.0672701	0.0701969	-0.165159	0.0331202	0.064016	0.021118	0.223747	0.145001	0.0315142	0.173668	-0.296383	-0.0179208	-0.167613	0.108226	-0.180238	0.0968607	0.129462	-0.106166	-0.244265	-0.329956	-0.0344456	-0.079392	0.21441	0.0948552	-0.106998	0.026199	0.0213751	0.0446069	-0.109571	0.0415373	-0.0722203	-0.0621987	-0.0867901	0.362852	0.365665	0.118017	-0.0786776	-0.300039	0.37559	0.203604	0.145073	0.570062	0.10864	0.018506	0.00861642	0.20507	-0.265095	0.0224199
351	-0.0624709	0.0158	0.359951	-0.105137	0.593367	0.370989	-0.0163112	0.13124	0.330455	0.415988	0.411333	-0.400536	-0.0526911	-0.245057	-0.0740059	-0.0763301	-0.0807666	-0.0192246	-0.205266	-0.412509	-0.42269	0.323539	-0.0791723	-0.0125258	-0.0315382	-0.0835324	-0.214503	0.0520709	-0.137814	-0.0717892	0.320474	-0.0728467	0.006462	-0.0168713	0.0159334	0.0209183	-0.230772	-0.0338057	0.0696327	0.354795	-0.00148242	0.0643902	0.137422	0.493204	0.246786	0.204631	0.081533	0.0575367	0.16575
352	-0.469998	-0.453154	-0.604128	0.356016	-0.530437	-0.553671	-0.283048	-0.308429	-0.671441	-0.46574	-0.597127	3.84516	0.125504	0.275915	-0.234526	-0.195851	-0.230655	-0.104073	-0.0672273	2.63684	2.38324	-0.0446321	-0.174231	-0.693381	-0.506363	0.00280392	-0.433406	-0.71129	-0.604894	-0.433644	-0.451875	-0.273524	-0.226117	-0.191257	-0.706248	-0.678194	-0.469154	-0.138444	0.0828007	-0.583231	-0.293076	-0.069638	-0.479759	-0.277437	-0.485135	-0.598537	-0.305718	-0.0476552	-0.574063
353	-0.0349098	-0.0168742	0.328491	-0.115403	0.041534	0.296615	0.335041	-0.116269	0.213091	0.215468	0.304944	-0.457785	-0.189398	-0.418538	-0.0787879	-0.228956	-0.109845	-0.170346	-0.135797	0.172142	0.0436655	0.792284	0.52701	-0.0948175	0.0467304	-0.145304	-0.224984	0.134342	-0.130094	-0.162242	0.238036	0.508568	0.538854	-0.0567856	-0.0792916	-0.0678968	-0.274616	0.533435	0.743895	-0.0686869	0.336234	0.291349	-0.207455	-0.183339	0.367018	0.14988	0.379729	0.656821	0.0642198
354	-0.0631446	0.0172481	0.688712	0.023537	0.285624	0.394682	0.0258289	-0.00731449	0.591059	0.605882	1.21755	-0.505924	-0.0619907	-0.220553	0.0218387	-0.155397	0.00224833	-0.121948	-0.116014	-0.315946	-0.534604	0.277012	-0.0130711	0.00253595	0.0778997	-0.0827751	-0.208031	0.163351	-0.0514047	-0.144397	0.37627	0.0566421	0.0857547	0.00636463	0.0144628	0.0329308	-0.176495	0.114075	0.138151	0.153471	-0.0101075	-0.0948647	0.0171312	0.121369	0.323846	0.229462	0.0463333	0.0805354	0.175076
355	-0.124642	-0.107005	0.266158	-0.0974157	0.142011	0.277238	0.220553	-0.0868902	0.200907	0.326957	0.345513	-0.332623	-0.224055	-0.254075	-0.286081	-0.173483	-0.243193	-0.191496	-0.183486	0.188993	0.229208	0.841045	0.322646	-0.128566	-0.129639	-0.150718	-0.306745	3.4926e-05	-0.26418	-0.16138	0.256085	0.394724	0.333473	-0.0915937	-0.158576	-0.153735	-0.251185	0.501982	0.717788	0.00288697	0.293306	0.19028	-0.167822	-0.0681226	0.319072	0.00237799	0.320824	0.593998	0.0918956
356	-0.0506733	-0.0276867	0.496088	0.169464	0.256561	0.419973	0.0398121	-0.191736	0.469768	0.619868	0.606458	-0.22277	0.0519203	-0.108932	0.00245969	-0.14799	-0.0145683	-0.0900986	-0.0628725	-0.265722	-0.342553	0.356484	-0.0201884	-0.115677	0.0347228	0.00453077	-0.24539	0.0917654	-0.02637	-0.0885729	0.509408	-0.0210067	-0.00298489	0.0739104	-0.121229	-0.106544	-0.165746	0.0837021	0.198812	-0.0291607	-0.149402	-0.234251	-0.194454	-0.0313798	0.450839	0.12724	-0.165525	0.191973	0.0793623
357	-0.0738086	0.000518191	0.443607	0.0912663	0.267771	0.422888	0.0582418	-0.144156	0.174953	0.365025	0.437167	-0.291446	0.0473839	-0.0988461	-0.0539971	-0.119237	-0.0712271	-0.0830859	-0.0346081	-0.279891	-0.22597	0.382778	-0.0989677	-0.0576455	0.140754	-0.0194755	-0.186182	0.0234543	-0.0853335	-0.0998873	0.4345	-0.104589	-0.00695554	0.113024	-0.0123795	0.00330854	-0.181451	0.00132285	0.223739	0.00764254	-0.127385	-0.144251	-0.112152	0.0431582	0.310278	0.229357	-0.117673	0.0873827	0.13208
358	0.033662	0.0993829	0.520429	0.0164846	0.324684	0.462923	0.0967136	-0.0952974	0.359788	0.464371	0.407799	-0.415866	-0.0552875	-0.156727	-0.0916799	-0.0215562	-0.151053	-0.0484768	-0.083096	-0.283381	-0.27755	0.302681	0.103168	-0.0366388	0.128599	0.0583904	-0.144618	0.304635	-0.0600518	-0.0182949	0.334034	0.0888549	0.0334808	0.145638	-0.143361	-0.14977	-0.102955	0.111068	0.339393	0.123774	-0.146936	-0.238386	-0.18439	0.0569432	0.470215	0.221212	-0.141086	0.299331	0.24397
359	0.0318252	0.0491071	0.325909	0.00625641	0.304124	0.39727	0.106362	-0.141906	0.189708	0.402613	0.366304	-0.405751	-0.0318845	-0.0789298	0.0221821	-0.00755834	0.0032503	-0.0379152	-0.126021	-0.34428	-0.388242	0.174282	-0.0295573	-0.0975713	0.146799	0.0114897	-0.112076	0.105265	-0.00936813	-0.0291982	0.252877	-0.0278685	0.00677442	0.121971	-0.0540143	-0.0556508	-0.119898	-0.0011307	0.157057	0.0210168	-0.080902	-0.125806	-0.107066	-0.0064737	0.318031	0.241446	-0.108541	0.106569	0.136853
360	-0.0290529	0.10622	0.290437	-0.142884	0.118433	0.162853	0.350039	-0.0250986	0.263636	0.178538	0.342925	-0.520708	-0.206775	-0.341914	-0.0430186	-0.313284	-0.027549	-0.114228	-0.0966554	0.0416646	-0.0353944	0.61953	0.447394	-0.0740881	0.230614	-0.129834	-0.0698145	0.0717302	-0.151221	-0.168193	0.0924781	0.432596	0.469207	-0.0804805	-0.0202465	-0.016617	-0.131383	0.523665	0.617114	0.0212238	0.366678	0.251389	-0.15071	-0.0280029	0.201884	0.319448	0.389049	0.487568	0.174172
361	-0.00355821	0.0741223	0.672235	-0.0236324	0.215215	0.336109	0.0610639	0.0348071	0.638203	0.563209	1.10956	-0.53623	-0.100267	-0.259448	0.0649881	-0.205136	0.030129	-0.0980126	-0.0673387	-0.364519	-0.549884	0.326236	0.044089	0.0701886	0.121678	-0.129428	-0.153451	0.221798	0.00679654	-0.10492	0.325654	0.0917781	0.105506	-0.0166341	0.0644987	0.0758046	-0.118626	0.149163	0.109558	0.174036	0.0199543	-0.0625065	0.0409765	0.0489076	0.28943	0.260974	0.0756889	0.0539091	0.227696
362	-0.0386322	0.0269186	0.382989	0.12456	0.298491	0.428485	0.098259	-0.0680684	0.294563	0.489465	0.407626	-0.26907	-0.0404444	-0.0223972	0.102827	-0.142379	0.064987	0.0311127	-0.0933149	-0.306162	-0.328924	0.254543	-0.0062705	-0.0999351	0.195573	0.125538	-0.0950868	0.0952768	-0.0518496	-0.0818752	0.261799	-0.0408987	-0.0610925	0.243014	-0.148933	-0.157172	-0.0263066	0.075144	0.299067	0.0291315	-0.131092	-0.200378	-0.181562	-0.0311188	0.42048	0.244167	-0.175649	0.178065	0.190384
363	0.0498581	0.0836865	0.326064	0.223903	0.176657	0.084458	0.0167667	-0.0149735	0.574459	0.43432	0.458095	-0.336933	0.0539907	0.0121447	-0.00814007	-0.0916569	0.0807441	0.00218219	0.109286	-0.47737	-0.358882	0.212503	0.0269417	-0.0388305	0.0168846	-0.105168	-0.0265683	0.163911	0.000538346	-0.0791818	0.298686	0.0726319	0.0406844	-0.0394164	-0.113347	-0.0723183	0.0145941	0.122073	0.0593751	0.0866153	-0.109289	-0.228898	-0.150622	-0.0654089	0.223949	0.137694	-0.127696	0.0152096	0.222677
364	0.0314343	0.0839042	0.549569	-0.0672243	0.212803	0.286147	0.0823928	0.0102224	0.509092	0.468456	0.80238	-0.539443	-0.109225	-0.238334	0.0679693	-0.154365	0.0475415	-0.0555069	-0.0560219	-0.471431	-0.477596	0.25319	0.0344685	0.0837408	0.112486	-0.0943397	-0.0871457	0.203597	-0.00337975	-0.0626832	0.295097	0.0806395	0.0983254	-0.0273591	0.0699294	0.0827502	-0.0934626	0.169971	0.0602295	0.142326	-4.79691e-05	-0.0293847	0.0286326	0.0309501	0.223875	0.277657	0.0456374	0.0629957	0.230344
365	-0.071049	0.0303028	1.11056	0.0140348	0.247791	0.535883	0.0926394	-0.109603	0.474499	0.416483	0.68725	-0.51388	0.0107913	-0.227388	-0.0122896	-0.113299	-0.0723289	-0.154611	-0.0297642	-0.32476	-0.430929	0.319119	0.037482	0.0768017	0.0660394	-0.0811407	-0.175967	0.223133	-0.0225591	-0.167077	0.395829	0.0161238	0.0951221	0.098152	0.0492013	0.062427	-0.119065	0.155258	0.181428	0.0966172	-0.0940764	-0.081864	-0.0532567	0.0744	0.386892	0.182482	-0.0272816	0.163246	0.193067
366	0.0290353	-0.00821636	-0.171609	0.101792	-0.1691	-0.118746	-0.0920864	-0.222685	-0.144218	-0.239103	-0.230908	0.770574	0.317658	0.129679	0.246468	-0.0283861	0.194605	0.412353	0.969818	0.268	0.363438	-0.215846	-0.118634	-0.0870149	-0.0431154	0.0962404	-0.0579188	-0.0758598	-0.0596343	0.0860868	0.00922767	-0.161164	-0.209249	0.0301797	-0.223537	-0.242603	0.154205	-0.16393	-0.177307	-0.14534	-0.370225	-0.338608	-0.144846	-0.251441	-0.0447015	-0.0264293	-0.394891	-0.227104	-0.0757011
367	0.376377	0.270835	0.0548358	-0.00242787	0.0472981	0.0813628	0.116347	-0.0482419	-0.00106936	-0.0382805	-0.0102104	-0.369204	0.0455213	-0.055066	0.196461	0.171522	0.136473	0.112874	0.220778	-0.381884	-0.297228	-0.115642	0.0538648	0.183589	0.259333	0.0886438	0.15707	0.126209	0.199604	0.255271	-0.0932816	0.0482204	-0.0292304	0.213259	0.00267305	7.57075e-05	0.23252	-0.0163301	-0.110481	-0.00183673	-0.170261	-0.20385	-0.0830384	-0.102246	0.0127551	0.0675255	-0.212124	-0.0703411	0.0481733
368	-0.0980736	-0.0661122	-0.067514	0.544169	-0.155201	-0.230613	-0.269683	-0.136163	-0.0676508	0.0545174	-0.0292799	0.311768	0.569632	0.867843	0.0950202	0.0348885	0.119009	-0.107243	0.0702621	-0.000875814	-0.076455	-0.21624	-0.24814	-0.265059	0.0762698	0.195242	-0.00746899	-0.0681316	-0.285276	-0.00589943	0.0732093	-0.236155	-0.273895	0.145043	-0.28861	-0.273101	-0.189649	-0.274088	-0.267839	-0.142131	-0.292903	-0.414316	-0.354696	-0.0506067	-0.146935	-0.27012	-0.308884	-0.288982	-0.203494
369	0.137353	0.0905365	-0.0826439	0.248325	-0.01005	-0.0927622	-0.0975576	-0.222924	-0.20494	-0.10301	-0.15845	-0.133473	0.308273	0.0721337	0.0866244	1.71349	0.0556095	0.161116	0.144885	-0.352624	0.122504	-0.2646	-0.144214	-0.104228	0.022457	0.56086	0.0411599	-0.0144351	-0.0714175	0.291923	-0.108132	-0.161867	-0.206504	0.330061	-0.245703	-0.240693	-0.162216	-0.244359	-0.137913	-0.199302	-0.453549	-0.40437	-0.313698	0.111851	-0.059588	-0.0505456	-0.458807	-0.0879318	-0.125631
370	-0.427392	-0.347623	-0.55577	0.245905	-0.433273	-0.426444	-0.21914	-0.203792	-0.643953	-0.505533	-0.581871	2.69806	0.113176	0.333347	-0.277232	-0.104007	-0.289197	-0.0356128	0.167609	2.21463	1.54933	0.0710495	-0.0496942	-0.652663	-0.478127	-0.121448	-0.545077	-0.560329	-0.556317	-0.252371	-0.333183	-0.168171	-0.0878047	-0.18554	-0.652232	-0.641993	-0.364847	-0.0435565	0.193785	-0.516872	-0.281383	-0.0351434	-0.49639	-0.15987	-0.357726	-0.459777	-0.298207	0.0823216	-0.415205
371	0.0708104	0.0451731	0.00189887	-0.241751	0.0991754	-0.0383982	-0.00848903	0.957986	0.125999	-0.0153017	0.141197	-0.247767	-0.0248845	-0.205919	-0.00646152	-0.22153	-0.00888993	-0.0480899	-0.144249	-0.243175	-0.368275	0.00210326	-0.0249239	0.0800648	0.0972977	-0.137964	-0.0254419	0.061486	-0.161833	-0.101994	-0.0132168	0.0401451	0.0208351	-0.131642	0.238645	0.217521	-0.0372503	0.107914	-0.0453947	0.630741	0.315044	0.319051	0.446381	0.190955	-0.0283532	0.115316	0.287814	-0.075098	0.166383
372	-0.0950662	-0.00330453	0.84115	0.0898031	0.316006	0.322025	0.0294129	-0.055879	0.632359	0.629602	0.808413	-0.408921	-0.0468409	-0.218179	-0.0238114	-0.187326	-0.0395054	-0.11917	-0.0880624	-0.33098	-0.493044	0.313795	0.0242854	-0.00345389	0.0449103	-0.14951	-0.194945	0.170858	-0.0322388	-0.216347	0.388174	0.0668659	0.0567706	-0.0130921	0.024398	0.0378132	-0.0974877	0.115696	0.0368133	0.0921893	-0.0246053	-0.109653	-0.0683194	0.0449347	0.317334	0.177463	-0.0451176	0.0620326	0.172774
373	-0.0195386	-0.160073	-0.0398499	0.0713965	0.0914812	0.0186683	-0.142576	0.596189	-0.00420463	0.0651482	0.0143651	-0.0927265	0.0457729	0.0317884	-0.0164718	-0.044929	0.0146299	-0.0386558	-0.249267	-0.185077	-0.105022	-0.266051	-0.163135	-0.045673	-0.0372613	0.135335	-0.146904	-0.119508	-0.0589764	-0.00516656	0.00881042	-0.186655	-0.131945	0.143897	0.152617	0.139779	-0.0250761	-0.171549	-0.175835	0.292383	0.00632753	-0.0398799	0.0870182	0.495423	0.0360532	-0.0941116	-0.00129892	-0.205172	0.0074338
374	-0.101902	0.0213013	0.639765	-0.0202454	0.320422	0.375128	0.0124266	0.239755	0.293136	0.292738	0.443237	-0.342378	-0.112972	-0.233424	-0.112236	-0.131524	-0.130599	-0.106436	-0.124539	-0.351314	-0.302437	0.303934	-0.108621	-0.00900091	0.0269082	-0.0767828	-0.144358	0.151644	-0.079501	-0.140405	0.213146	-0.0137244	-0.0249424	0.00522006	0.025346	0.0210767	-0.0975376	0.125389	0.0932286	0.352728	-0.0349699	0.0502267	0.058193	0.354876	0.264607	0.165509	0.00398255	0.0309571	0.293781
375	0.171414	0.135582	0.216137	-0.115067	0.216181	0.212335	0.192219	0.111376	0.222928	0.147972	0.157985	-0.362591	-0.173814	-0.211288	-0.0640432	-0.0335155	-0.0635113	-0.0717214	-0.0279073	-0.444184	-0.478975	0.0974833	0.0692594	0.162869	0.183566	-0.13156	0.018798	0.278934	0.137625	-0.0294016	0.166239	0.214138	0.145586	-0.0352741	0.0729165	0.074937	0.120758	0.185117	0.0758387	0.249484	-0.0355366	-0.0218396	0.0933184	0.110319	0.0699698	0.322322	-0.0198992	0.0344009	0.551076
376	0.458031	0.41212	0.0188034	-0.0283049	0.0659026	0.0333995	0.318015	-0.0422567	0.0833161	0.0542861	-0.0172246	-0.285419	-0.00534906	0.00154926	0.220931	-0.00582508	0.187642	0.193257	0.108216	-0.395926	-0.23773	-0.171659	0.295423	0.0392258	0.455302	0.191838	0.348256	0.344491	0.244895	0.200696	0.0251557	0.20266	0.155367	0.258185	-0.109336	-0.110707	0.29626	0.158689	0.119875	0.0202653	-0.168882	-0.277809	-0.157021	-0.164019	0.0675911	0.233404	-0.22542	0.0220383	0.276537
377	0.418883	0.448246	-0.0241994	-0.069981	0.0819654	0.0579238	0.502283	0.0916272	0.0697704	0.0416776	-0.0653331	-0.301156	0.0699954	-0.073044	0.388777	-0.00294061	0.404917	0.223131	0.0743321	-0.368977	-0.238627	-0.175257	0.291406	0.0827939	0.511464	0.321763	0.476599	0.380491	0.181073	0.235488	-0.0109205	0.175482	0.140065	0.376412	-0.101655	-0.107946	0.300544	0.0579878	0.102225	0.0487773	-0.141764	-0.213044	-0.129328	-0.179882	0.0470195	0.223619	-0.166572	0.0651971	0.177294
378	0.0694966	0.066165	-0.0895281	0.776092	0.0433235	-0.0881623	-0.0829915	-0.118133	0.076758	0.0334906	-0.105809	0.130088	0.2652	0.3073	0.389918	-0.0114529	0.459419	0.602473	0.219398	-0.1226	-0.0101778	0.0106567	-0.128541	-0.137218	0.127446	0.186524	0.0172298	-0.0847002	-0.154451	0.222542	-0.0121846	-0.142568	-0.246023	0.206596	-0.197386	-0.193614	0.0876303	-0.144042	-0.185118	-0.00325588	-0.27423	-0.206339	-0.187121	-0.212816	-0.0212162	0.0425473	-0.324622	-0.141312	-0.134347
379	0.114714	0.244768	-0.0311142	0.270269	-0.0303226	0.0373013	0.103947	-0.127495	0.0885434	0.0166869	0.0463538	-0.246193	0.194021	0.0866437	0.776517	0.0232655	0.871146	0.490549	0.35402	-0.52721	-0.209014	-0.0510156	0.10614	-0.0819903	0.23785	0.501061	0.129478	0.114716	-0.0067567	0.337959	0.051458	-0.00845152	-0.0377491	0.326434	-0.166845	-0.172138	-0.00784177	-0.0285778	-0.0853417	-0.111997	-0.226798	-0.256892	-0.232614	-0.167938	0.0112222	0.159931	-0.266504	-0.0415803	0.00568559
380	0.053802	0.0165678	0.134374	-0.17225	0.0719243	0.14875	0.513092	0.00616197	0.129232	-0.0161511	0.107015	-0.629786	-0.289685	-0.309015	-0.0825774	-0.176606	-0.0809407	-0.137024	-0.0656014	-0.0238202	0.0567564	0.510243	0.593146	0.0478385	0.0729272	-0.146087	-0.0284459	0.324938	0.0713768	-0.111612	0.0824817	0.719036	0.651634	-0.0998408	-0.0382814	-0.0409811	-0.0707726	0.666732	0.620792	0.0379442	0.36676	0.301675	-0.17676	-0.18145	0.110535	0.212982	0.385134	0.536173	0.320051
381	0.00900669	0.0385197	0.205935	0.147629	0.143929	0.238548	0.0830184	-0.040965	0.132874	0.329808	0.139819	-0.143056	0.119261	0.122864	0.0150899	-0.0675812	0.0152519	0.0870348	0.0723002	-0.337722	-0.109339	0.160155	-0.0561564	-0.219778	0.190114	0.132901	-0.0783701	0.0943119	-0.121176	-0.057706	0.284524	0.0228114	-0.108158	0.198321	-0.238538	-0.236336	0.0100321	-0.0424103	0.134096	-0.121977	-0.267569	-0.334194	-0.244174	-0.0791492	0.243774	0.182687	-0.329437	0.0739292	0.136867
382	0.115982	0.17715	0.230659	0.0282635	0.156219	0.296105	0.17001	0.0224054	0.197111	0.340315	0.24802	-0.429842	0.0065252	-0.125574	0.118316	-0.0705489	0.10493	0.0700908	-0.086959	-0.381087	-0.350467	0.0725035	0.014644	-0.0286827	0.38214	0.114594	0.106938	0.199967	0.00386203	0.0573999	0.205771	0.102123	0.086179	0.216549	-0.043613	-0.0266326	-0.0418646	0.0380507	0.124735	0.00801405	-0.204063	-0.186567	-0.109267	-0.0376048	0.17214	0.370743	-0.14152	0.0813099	0.226484
383	0.155683	0.169843	-0.0744103	-0.0113289	-0.00749415	-0.0504582	0.0244426	0.116366	-0.0407451	-0.0605302	-0.0941469	-0.304242	-0.0302631	0.194819	0.0176445	0.0179365	0.0180068	0.0496755	-0.0297923	-0.264765	-0.209491	-0.214672	0.0156216	-0.108708	0.0798932	-0.058869	0.0199238	0.121966	0.0597039	0.126492	-0.0759098	-0.0713462	0.00561589	-0.0209994	-0.136528	-0.142117	0.103346	0.00904107	-0.17791	-0.0544926	-0.18189	-0.269537	-0.184655	0.0429332	0.00666439	0.0192133	-0.234686	-0.116998	0.0231312
384	0.130635	0.200215	-0.103089	0.494013	0.00357487	-0.07173	0.0011936	-0.00264688	0.0132609	0.00410336	-0.107728	-0.0813768	0.204598	0.167514	0.310243	0.111718	0.303215	0.409953	0.154221	-0.191638	-0.10327	-0.146982	0.0127846	-0.129249	0.145894	0.260293	0.0927189	0.0576931	-0.0320015	0.171272	0.00154436	-0.110086	-0.0988709	0.164144	-0.18223	-0.186386	-0.0220133	-0.0828368	-0.160655	-0.0357048	-0.186122	-0.245535	-0.213799	-0.0814085	-0.0058519	0.0454383	-0.231882	-0.0940678	-0.0695656
385	0.0882758	0.0551323	0.00309319	0.284937	0.0160432	0.0267459	0.149088	-0.178456	-0.0197569	0.0898947	-0.00581315	-0.191686	0.276706	0.00899666	0.170381	0.276056	0.121428	0.197583	0.0476685	-0.2219	0.131791	0.0677018	0.171185	-0.0824439	0.0511726	0.32235	-0.02997	0.0319208	-0.0402059	0.239163	0.00120067	0.157233	0.121192	0.307123	-0.200844	-0.203267	-0.0784828	0.0969006	0.222265	-0.126113	-0.0637935	-0.115504	-0.279895	-0.0282192	0.0487812	-0.0257125	-0.077756	0.211419	-0.0123105
386	0.0856423	0.0648391	0.407657	-0.0526153	0.254342	0.284128	0.00917366	-0.0046246	0.352154	0.381224	0.870657	-0.467626	0.0318913	-0.172059	0.0428045	0.00772015	0.049848	-0.0497202	-0.0329845	-0.416636	-0.48056	0.173915	-0.0913023	0.0174471	0.0462475	-0.0487867	-0.100176	0.0643442	-0.0208822	-0.016451	0.215331	-0.00457917	0.0063685	0.0478315	0.0696446	0.069128	-0.0557685	0.0340587	0.0138888	0.0808681	-0.0613975	-0.139636	0.0829159	0.158309	0.239055	0.148917	-0.0231766	-0.00186905	0.139525
387	0.105081	0.0787719	0.375622	-0.0639308	0.236737	0.26897	0.02621	0.00546298	0.336436	0.356098	0.795892	-0.489773	0.0148453	-0.167493	0.0610123	0.00969908	0.0647681	-0.0344718	-0.0298571	-0.444968	-0.472862	0.150506	-0.0792781	0.0214372	0.0694063	-0.0309657	-0.0803803	0.0818139	-0.0153561	0.00367292	0.196324	0.0110461	0.00739325	0.0526834	0.0592202	0.0563657	-0.0397431	0.0437353	0.00358607	0.0922537	-0.0647505	-0.144927	0.0731789	0.140318	0.225392	0.156285	-0.0299008	-0.0132144	0.151499
388	0.171103	0.250382	0.0535966	0.100424	0.0811054	0.0810965	0.148562	0.0531139	0.144574	0.0636045	0.105872	-0.361871	0.0641647	-0.131589	0.768648	-0.0193641	0.692251	0.348028	0.145271	-0.413115	-0.285306	-0.0406027	0.10904	0.000898387	0.477419	0.534427	0.248668	0.165436	0.0216776	0.270298	0.082316	0.041163	0.0251527	0.369811	-0.0175037	-0.00124014	0.0680711	0.0528203	0.0123073	0.0729833	-0.135735	-0.183165	-0.103268	-0.134567	0.129671	0.186588	-0.122217	0.0200204	0.0958025
389	0.0431601	0.0397436	0.41827	-0.128563	0.21331	0.313675	0.0998683	0.032686	0.379838	0.342181	0.481588	-0.606772	-0.0449154	-0.262409	0.0761901	-0.139118	0.0699594	-0.0229659	-0.0134881	-0.487309	-0.447179	0.264352	0.0385781	0.0546849	0.0741181	-0.0578807	-0.176369	0.1734	-0.00294071	-0.0438236	0.322843	0.104105	0.0987724	0.0302836	0.106127	0.126297	-0.069831	0.0634667	0.0780273	0.170268	-0.0197597	-0.020702	0.0711169	0.0905876	0.357915	0.157785	0.0419761	0.0506752	0.209565
390	0.0893903	0.0857558	0.085083	-0.00182259	0.032301	-0.0109534	0.00429273	-0.132568	0.0721112	-0.00802147	0.0453043	-0.380144	0.198674	-0.0715771	0.159271	0.00927229	0.119374	0.117424	0.653679	-0.557828	-0.301436	-0.0500199	0.00275118	0.150244	0.0386413	0.00387362	0.15798	0.0824801	0.25645	0.0869447	0.0937269	-0.0264315	-0.0173224	0.0127861	0.0543247	0.0517637	0.255332	-0.0607418	-0.087841	-0.0772664	-0.0445479	-0.0968249	-0.0185514	-0.06598	0.0694093	0.0507237	-0.0441692	-0.116737	0.0805464
391	-0.0277186	-0.0738247	-0.0757859	0.102987	-0.183559	-0.120809	0.145289	-0.190131	-0.0926049	-0.114666	-0.142984	-0.174754	0.321602	0.0200699	0.193147	0.0258219	0.139271	0.161839	1.39579	-0.185908	0.0518915	0.157312	0.22294	-0.0965043	0.00455593	0.0537371	-0.0530698	-0.0152391	-0.0607803	0.092852	0.0244876	0.198401	0.16653	0.0120399	-0.216921	-0.227591	0.0276758	0.175652	0.148455	-0.169836	-0.0200851	-0.020038	-0.310618	-0.251943	-0.005565	-0.0631116	-0.0632533	0.0936979	-0.0243929
392	0.254177	0.162851	-0.167356	0.000289839	0.0541188	-0.0368817	0.0329597	0.0205671	-0.056083	-0.105731	-0.129416	-0.271153	0.0309295	0.0506668	0.329754	0.270233	0.264209	0.374066	0.180403	-0.234059	-0.158206	-0.162078	-0.0221312	-0.0636854	0.138212	0.337644	0.183316	-0.000792738	-0.104085	1.4227	-0.121949	-0.0951181	-0.172006	0.217915	-0.131499	-0.127063	-0.033687	-0.159069	-0.0615847	-0.0364292	-0.324414	-0.303997	-0.176263	0.0131452	0.0271957	0.125742	-0.321827	-0.00482148	-0.0217839
393	-0.313667	-0.245539	-0.157216	-0.247904	-0.23491	-0.144581	-0.0398618	-0.0144181	-0.16351	-0.294253	-0.0950316	1.24303	-0.370658	-0.155445	-0.310884	-0.459798	-0.357414	-0.204306	-0.3789	2.13621	0.663092	0.206314	0.148714	-0.289729	-0.199891	-0.538042	-0.428128	-0.209606	-0.186062	-0.255504	-0.366588	0.160168	0.186845	-0.386897	-0.318768	-0.290962	-0.252029	0.21075	0.246718	-0.179706	0.0814955	0.239931	-0.077352	-0.0569618	-0.302364	-0.140389	0.0873712	0.125941	-0.014424
394	-0.0778798	-0.0588434	-0.217721	0.164589	-0.270227	-0.22472	0.0681773	-0.164361	-0.279844	-0.367843	-0.28818	0.0113432	0.149766	0.250363	0.0609257	-0.0304963	0.0478714	0.0527109	0.848374	0.140723	0.350012	0.112437	0.175713	-0.273298	-0.0737322	-0.0564297	-0.0464999	-0.142236	-0.111289	0.166049	-0.0983146	0.220831	0.215413	-0.0874353	-0.436888	-0.455586	-0.0112744	0.21672	0.164849	-0.358828	-0.0668595	-0.0870472	-0.494626	-0.259223	-0.256327	-0.178961	-0.100817	0.0772847	-0.126609
395	0.284598	0.237258	-0.081762	0.170382	0.0036102	0.0200231	0.141113	-0.0638535	-0.0535968	-0.0947798	-0.141513	-0.21381	0.119661	0.00444735	0.397103	0.162326	0.351838	0.34202	0.417018	-0.30893	-0.0862387	-0.14779	0.066934	-0.0433217	0.258443	0.344588	0.323537	0.0798101	0.100741	0.325543	-0.018413	0.0140286	0.00783397	0.27494	-0.0968244	-0.0813795	0.0888942	-0.126808	-0.020202	-0.0326154	-0.0981992	-0.200311	-0.130307	-0.1478	0.106704	0.0877411	-0.159363	0.0655755	-0.0220215
396	-0.180889	-0.135193	-0.162096	-0.028603	-0.306742	-0.134934	0.124119	-0.349376	-0.205183	-0.21589	-0.211912	-0.0485555	0.078201	0.0868738	0.0787134	-0.151674	0.0252457	-0.0507846	0.720095	-0.118753	0.167005	0.161638	0.173339	0.0389058	-0.0726629	-0.102797	0.279301	-0.162125	0.24053	-0.117364	-0.0497935	0.135268	0.25081	-0.0750775	-0.017373	-0.0402719	0.31091	0.167054	0.16806	-0.41855	0.291212	0.280464	-0.11505	-0.455079	-0.203347	-0.157921	0.275091	0.150105	-0.118988
397	0.115778	0.0836607	0.0239373	0.0609777	-0.0465173	-0.0166809	0.0960229	-0.114601	0.0332787	-0.0319579	-0.0274195	-0.237244	0.26601	0.0050917	0.312814	0.0949191	0.255118	0.212564	1.15788	-0.469165	-0.240433	-0.0532148	0.0620633	0.0418923	0.175239	0.17562	0.064601	0.0985379	0.0249761	0.212638	0.0985661	0.0113509	-0.0175943	0.13982	-0.0935847	-0.0941446	0.0878736	-0.0201418	-0.0340252	-0.0402602	-0.197786	-0.20696	-0.186473	-0.136612	0.0916522	0.0865735	-0.235646	-0.0437431	0.0918341
398	-0.142721	-0.163491	-0.142535	-0.0683109	-0.249103	-0.110503	-0.180385	0.0313458	-0.175966	-0.206412	-0.146639	1.64812	-0.168508	0.136482	-0.149738	-0.34743	-0.129777	-0.153418	-0.199971	2.75915	0.423938	-0.155887	-0.143086	-0.213869	-0.0899598	-0.282168	-0.238475	-0.0994097	-0.186401	-0.16192	-0.314638	-0.167622	-0.104203	-0.293502	-0.182515	-0.163797	-0.199346	-0.0666314	-0.0530009	-0.100685	-0.261826	-0.290097	-0.28337	-0.28572	-0.227807	-0.0912054	-0.199702	-0.141749	-0.0782336
399	0.275114	0.177638	-0.180667	0.0112592	0.0458192	-0.0463232	0.0208061	0.0380676	-0.0737123	-0.114152	-0.146214	-0.265134	0.056493	0.0770375	0.363808	0.283614	0.287227	0.40441	0.188606	-0.22541	-0.144719	-0.18567	-0.028427	-0.0791161	0.145949	0.367985	0.190801	-0.0107885	-0.114528	1.51766	-0.13506	-0.101049	-0.185967	0.237094	-0.147807	-0.144426	-0.0351734	-0.172346	-0.0637744	-0.045244	-0.345122	-0.330495	-0.192036	0.0192236	0.0210656	0.114029	-0.339716	-0.00914205	-0.0384377
400	0.154695	0.108964	-0.0418428	0.171325	0.0190766	-0.0490008	-0.0348749	-0.182383	-0.160159	-0.0687899	-0.120174	-0.206391	0.258955	0.0687989	0.08454	1.39816	0.0577163	0.131416	0.107704	-0.390703	0.0279801	-0.225591	-0.0979226	-0.0666507	0.0585813	0.457602	0.0765372	0.0373228	-0.0456082	0.274522	-0.0726526	-0.116288	-0.151487	0.287	-0.208249	-0.202507	-0.123022	-0.196779	-0.1081	-0.152557	-0.397533	-0.367275	-0.2768	0.0954554	-0.0174206	-0.0232309	-0.407735	-0.0737156	-0.083918
401	-0.0323968	-0.0255203	-0.210512	0.193601	-0.220085	-0.182576	0.144498	-0.265883	-0.208674	-0.157469	-0.286566	0.0474939	0.335968	0.0634004	0.125121	0.015339	0.101479	0.155115	1.10312	0.0583688	0.318612	0.268791	0.275334	-0.221066	-0.0305802	0.0792229	-0.0111191	-0.0937096	-0.105683	0.0592838	0.00957479	0.271981	0.236887	0.072868	-0.369231	-0.387916	-0.0189697	0.240181	0.320492	-0.364161	0.00261388	-0.0937379	-0.520605	-0.258557	-0.0703855	-0.156225	-0.0623744	0.255404	-0.0954447
402	-0.0513437	-0.0514798	-0.116683	0.0671364	-0.237429	-0.136491	0.189259	-0.280987	-0.141342	-0.177246	-0.174545	-0.0421497	0.190106	0.0946799	0.110769	-0.0234877	0.0461549	-0.00554205	0.878521	-0.0258899	0.307	0.235343	0.275908	-0.202386	-0.0133548	-0.0494761	-0.0615159	-0.0791963	-0.0325326	-0.054501	-0.0239056	0.2911	0.305199	-0.0217399	-0.325893	-0.35559	0.0119991	0.271546	0.237911	-0.309415	0.0529276	-0.0165063	-0.431717	-0.354688	-0.135156	-0.103094	0.00512404	0.205693	-0.0470358
403	0.0174779	-0.0244092	-0.00651317	0.158896	-0.166041	-0.113296	-0.0491052	-0.222926	-0.0384437	-0.11724	-0.117756	0.0132421	0.431631	0.142998	0.25442	0.133753	0.200361	0.263149	1.69244	-0.357275	-0.100588	-0.0736032	-0.0415809	0.0368531	0.0384109	0.15018	0.0272925	0.0172607	-0.0239644	0.180721	0.146348	-0.080902	-0.125754	0.0590199	-0.140209	-0.145836	0.126576	-0.0645806	-0.0957615	-0.121671	-0.302232	-0.255386	-0.249424	-0.200677	0.0490553	-0.0296896	-0.352	-0.11865	0.0658437
404	0.132795	0.00561306	-0.0460521	0.141072	-0.127863	-0.06734	0.0300324	-0.187585	-0.0563808	-0.136276	-0.181826	-0.0166041	0.404293	0.173786	0.260942	0.14313	0.263201	0.241338	1.49257	-0.410519	-0.10676	-0.134314	0.030755	-0.0183203	0.104274	0.16329	0.0857013	0.0115248	-0.0229515	0.247618	0.0632307	-0.0601127	-0.0769583	0.114238	-0.153313	-0.159282	0.165269	-0.101848	-0.0994666	-0.137386	-0.28516	-0.242015	-0.271088	-0.222842	0.0320435	0.0555678	-0.3359	-0.0300868	0.0311736
405	0.148009	0.134391	-0.0227826	0.0551531	-0.0325252	-0.00440321	0.0772386	-0.131773	-0.00155084	-0.0644703	-0.101311	-0.202719	0.251594	0.101413	0.279442	0.191474	0.282102	0.231636	0.813932	-0.439186	-0.180237	-0.104793	0.0603612	0.0251336	0.0955219	0.152852	0.127782	0.0710027	0.0461283	0.225836	0.0839454	-0.00238832	-0.0105059	0.155965	-0.113181	-0.151261	0.105891	-0.0513326	-0.113875	-0.0663329	-0.224103	-0.268578	-0.204944	-0.127754	0.0482438	0.0922396	-0.287974	-0.0570302	0.0446586
406	-0.269304	-0.334922	-0.303551	-0.00919143	-0.31769	-0.260139	-0.184514	-0.12957	-0.347235	-0.294017	-0.26798	1.88617	-0.122931	0.0677426	-0.290171	-0.158294	-0.289582	-0.0644391	-0.200386	2.86271	1.14517	0.00959814	0.0054569	-0.385968	-0.331894	-0.245315	-0.466653	-0.354051	-0.433487	-0.133569	-0.382059	-0.0447925	-0.0626274	-0.299982	-0.417979	-0.400183	-0.389914	0.0608231	0.33549	-0.31959	-0.124448	-0.0743681	-0.302644	-0.244129	-0.278382	-0.295656	-0.118573	0.228096	-0.325051
407	-0.10376	-0.157843	-0.000794099	0.449981	-0.192441	-0.107104	-0.273104	-0.103413	-0.0538813	0.0678985	-0.0533074	0.125309	0.39668	0.793776	-0.00853942	0.0794133	0.0721217	-0.0779112	0.196317	-0.186605	0.0130575	-0.246644	-0.249358	-0.287868	-0.02669	0.104415	-0.167257	-0.0216764	-0.16078	0.0303565	0.0323446	-0.146248	-0.222467	0.146991	-0.296792	-0.30118	-0.0587963	-0.182488	-0.29556	-0.158971	-0.406165	-0.381483	-0.342277	-0.0372005	-0.141121	-0.215575	-0.430231	-0.2597	-0.19973
408	0.149176	0.182074	-0.0917077	0.208062	0.00292968	-0.0718015	-0.0109268	-0.0887668	-0.00134659	0.0183183	-0.0486099	-0.0834765	0.216576	0.416947	0.120353	0.119151	0.120954	0.0897674	0.0986719	-0.246512	-0.166498	-0.176337	-0.0758079	-0.116006	0.162624	0.156385	0.193697	0.0928968	-0.103572	0.145478	0.0245879	-0.0748419	-0.127165	0.16705	-0.227167	-0.221405	0.00981838	-0.165995	-0.140956	-0.0489835	-0.263139	-0.334224	-0.253965	-0.00818801	-0.00914246	-0.0144437	-0.283723	-0.120693	-0.0441356
409	0.128189	0.051367	-0.0917164	0.160091	-0.131832	-0.122469	0.00911664	-0.140571	-0.0635695	-0.148589	-0.17602	-0.00503149	0.364686	0.20478	0.190919	0.0685089	0.189212	0.22407	1.19598	-0.424369	-0.0449077	-0.0796099	0.0315121	0.0165873	0.0406724	0.159341	0.10183	0.0512856	-0.0482965	0.239568	0.0765808	0.021272	-0.0867496	0.0852952	-0.152989	-0.180742	0.150883	-0.0177778	-0.000568251	-0.0940193	-0.277281	-0.245477	-0.235446	-0.230423	0.0497779	0.0241921	-0.309454	-0.0774218	0.0351112
410	0.160596	0.11193	-0.0444711	0.171005	0.0187339	-0.0545882	-0.0369075	-0.17948	-0.161647	-0.0781976	-0.123565	-0.201239	0.252382	0.0309983	0.0962727	1.48414	0.0541016	0.151919	0.110916	-0.393132	0.0351333	-0.228192	-0.10136	-0.0700698	0.0569661	0.475659	0.0639959	0.0295505	-0.0395485	0.293253	-0.0815979	-0.123731	-0.158073	0.290397	-0.205913	-0.201155	-0.121409	-0.199988	-0.114134	-0.155593	-0.407131	-0.363312	-0.270284	0.0924328	-0.0342419	-0.0122903	-0.416153	-0.0762055	-0.0770528
411	0.182265	0.155959	0.0195262	0.0446646	0.0110273	-0.00301995	0.12299	-0.0909913	0.0308729	-0.0382584	-0.0519313	-0.300507	0.175334	0.011151	0.260211	0.110816	0.21177	0.212476	0.732008	-0.455572	-0.258154	-0.0648875	0.0759223	0.0649079	0.172551	0.161289	0.154698	0.138372	0.0401191	0.359888	0.0687623	0.0199772	-0.0139104	0.154638	-0.0647851	-0.0791632	0.123008	-0.00468399	-0.0425227	-0.0107805	-0.217564	-0.233799	-0.167668	-0.114349	0.069867	0.129402	-0.240031	-0.010136	0.117497
412	0.492374	0.475119	0.0298094	-0.00602385	0.114711	0.0700136	0.252179	0.0429331	0.0774462	0.0244869	-0.0205182	-0.408006	0.0338798	-0.0872819	0.332997	0.0542543	0.324492	0.137789	0.0445915	-0.35668	-0.222512	-0.128317	0.275582	0.0940284	0.591248	0.322303	0.422989	0.247782	0.164753	0.155806	0.0374435	0.121331	0.0616802	0.374827	-0.039068	-0.0291101	0.178647	0.113896	0.0747548	0.122797	-0.0915796	-0.236765	-0.0606268	-0.0710246	0.112102	0.278692	-0.0917079	0.129518	0.137771
413	-0.30366	-0.233768	-0.146816	-0.241094	-0.221611	-0.132911	-0.0304358	-0.00914137	-0.157574	-0.288	-0.0912056	1.21599	-0.369669	-0.150395	-0.295748	-0.458279	-0.348208	-0.188961	-0.374001	2.07569	0.647666	0.199772	0.135523	-0.277279	-0.205258	-0.521657	-0.411006	-0.205612	-0.171616	-0.24383	-0.362441	0.153531	0.174923	-0.377274	-0.308914	-0.282605	-0.240359	0.200976	0.228791	-0.173204	0.0737356	0.237745	-0.0707793	-0.0504717	-0.296983	-0.130056	0.0764876	0.115977	-0.0161466
414	-0.116652	-0.126581	-0.108628	-0.39231	-0.0278061	-0.0988825	-0.0984213	0.259709	0.0147974	-0.246654	-0.0636579	-0.455062	-0.361119	-0.130644	-0.244959	-0.316293	-0.219799	-0.142959	-0.359096	-0.222688	-0.248161	-0.178736	-0.124006	0.306764	-0.172567	-0.297215	0.168265	0.0121195	0.277131	-0.127629	-0.163814	-0.140705	-0.140037	-0.269845	0.417745	0.422689	0.269933	-0.0532387	-0.221256	0.171884	0.360674	0.324803	0.699685	0.159235	-0.0833041	-0.0214668	0.394798	-0.188332	-0.0449264
415	-0.00461301	0.0018343	0.0481843	-0.249496	0.0475474	0.0870985	0.00975076	0.125165	0.0885595	-0.14553	0.062271	-0.538293	-0.209418	-0.395986	-0.0811585	-0.227318	-0.0641024	-0.168365	-0.215385	-0.429901	-0.340394	-0.058	-0.0769821	0.415224	-0.104761	-0.197044	0.22523	0.00607577	0.399874	-0.167366	0.00424728	-0.0313744	-0.00423534	-0.166721	0.584765	0.578335	0.215453	-0.0159713	-0.103761	0.241875	0.464884	0.504048	0.594326	0.0332015	-0.00911527	0.0673684	0.529777	-0.147502	0.0491407
416	0.335905	0.356335	0.148464	-0.0239093	0.114736	0.115888	0.17091	-0.00803535	0.127335	0.092585	0.107828	-0.346531	0.052152	-0.068032	0.227785	0.00501995	0.181021	0.0333053	0.0434678	-0.442619	-0.30944	0.0470623	0.0956929	0.0619341	0.468769	0.0949394	0.243264	0.190758	0.0377681	0.136148	0.0912774	-0.0344404	-0.012757	0.233665	0.0141063	-0.00040594	0.116949	0.0447396	0.0524317	0.00179819	-0.15885	-0.263622	-0.0946519	-0.0988786	0.0967515	0.301096	-0.153832	0.0671204	0.175379
417	-0.0131583	0.0855947	0.316831	-0.147506	0.157257	0.24347	0.118385	-0.0478839	0.271631	0.240585	0.266812	-0.502385	-0.130132	-0.244878	0.127815	-0.167341	0.157088	-0.0191617	-0.0569582	-0.511946	-0.423453	0.156374	0.0909327	0.0467923	0.046122	-0.116425	-0.0763535	0.232172	0.079449	-0.0894374	0.371275	0.109425	0.188193	-0.0375765	0.100696	0.0994894	0.0570357	0.137217	-0.0168118	0.123379	-0.0232463	0.0588713	-0.0289383	-0.0169735	0.21778	0.118602	0.0185747	0.029124	0.20002
418	0.271434	0.173179	-0.177532	0.00970153	0.0474275	-0.0480822	0.0236448	0.0285367	-0.073711	-0.110631	-0.14711	-0.264655	0.0494206	0.0770404	0.359847	0.285171	0.291891	0.406059	0.184768	-0.228446	-0.146157	-0.185224	-0.0268011	-0.0839616	0.150948	0.368014	0.196709	-0.00865056	-0.113571	1.52666	-0.137868	-0.0992834	-0.185508	0.237851	-0.151708	-0.14759	-0.0378135	-0.168119	-0.0619237	-0.0531481	-0.348544	-0.332819	-0.195453	0.0133557	0.0211911	0.115402	-0.344575	-0.00699732	-0.0339682
419	0.303207	0.362132	-0.144541	0.045663	0.033531	0.0244787	0.0945576	0.0173649	0.00462269	-0.0206042	-0.122338	-0.250354	-0.0790054	0.178192	0.319968	0.128367	0.289288	0.194874	0.0157874	-0.253512	-0.176073	-0.166256	-0.00917456	-0.0710616	0.383367	0.387522	0.293968	0.087838	-0.0268556	0.794966	-0.0435803	-0.0720856	-0.155593	0.352513	-0.194796	-0.198142	0.0509766	-0.146483	-0.00204132	-0.0715615	-0.244629	-0.331333	-0.226001	-0.0415628	0.0959715	0.20686	-0.262539	0.0571078	0.00347353
420	0.278334	0.175627	-0.178416	0.00770198	0.0491372	-0.0458317	0.0229572	0.0367966	-0.0762121	-0.11176	-0.147199	-0.260291	0.052457	0.0775904	0.361385	0.280491	0.288432	0.414119	0.188739	-0.220577	-0.13338	-0.190156	-0.0320108	-0.0788006	0.148493	0.370692	0.196954	-0.012957	-0.114108	1.53464	-0.136525	-0.101166	-0.189507	0.243393	-0.150421	-0.145597	-0.0340938	-0.17472	-0.0641322	-0.049689	-0.350823	-0.33106	-0.1959	0.0168705	0.0206707	0.114409	-0.345819	-0.00971929	-0.0382452
421	0.30614	0.304053	0.0984523	-0.0758593	0.0740797	0.148072	0.256369	0.0121102	0.0591205	-0.0166293	0.0165799	-0.417281	0.0307295	-0.154469	0.337674	0.025321	0.301658	0.169474	0.0488475	-0.472379	-0.301547	-0.101527	0.150296	0.0753642	0.439141	0.190405	0.278465	0.162111	0.126032	0.223262	0.0653016	0.0300029	0.0697706	0.380024	0.0633385	0.0525175	0.143158	-0.0235664	-0.059646	0.0729083	-0.133876	-0.131784	-0.0314219	-0.0476006	0.0541968	0.239717	-0.145536	-0.0622718	0.131688
422	0.294532	0.319867	-0.129698	-0.00301631	0.0180298	-0.134464	0.366428	-0.0470156	0.0254613	-0.0487995	-0.10059	-0.427039	-0.159049	-0.153499	0.0833589	-0.122488	0.0476846	0.0149392	-0.0833291	-0.0775649	0.135463	0.28407	0.550169	-0.00201212	0.227029	-0.0558639	0.153598	0.154212	0.121657	-0.0050023	-0.184719	0.543994	0.503872	0.029778	-0.11313	-0.12343	0.209318	0.544648	0.379907	-0.0994031	0.304632	0.173657	-0.243713	-0.203329	-0.0488451	0.0282221	0.289658	0.370564	0.00494873
423	0.238498	0.168478	-0.0946392	-0.00122193	0.0918184	0.0139745	0.0676746	0.0267799	-0.00605504	-0.0529557	-0.0874765	-0.366782	-0.000341235	0.00362298	0.274152	0.224615	0.219541	0.310725	0.134581	-0.325021	-0.223091	-0.114836	0.00114967	-0.03969	0.15729	0.286504	0.166467	0.0507187	-0.0849769	1.21062	-0.0636637	-0.0550063	-0.115032	0.209216	-0.103567	-0.101805	-0.0214593	-0.109483	-0.029837	0.0065539	-0.277398	-0.294196	-0.155835	0.020552	0.0668063	0.154503	-0.276379	0.0181369	0.0392467
424	0.139812	0.123428	0.0807902	-0.127403	0.0758533	0.0613963	0.364294	0.0155621	0.139516	0.0787308	0.0420211	-0.586989	-0.123616	-0.190965	0.0490788	-0.0803739	0.0567994	-0.0240331	-0.0344981	-0.350293	-0.204165	0.174121	0.509231	0.110239	0.136831	-0.0156763	0.05846	0.385205	0.233928	0.021684	0.0688484	0.512006	0.5312	0.0348855	0.00803378	-0.00553037	0.0954986	0.350142	0.187447	0.0717211	0.161204	0.0792344	-0.0874357	-0.0995642	0.0619238	0.149235	0.138348	0.216317	0.203888
425	0.0975993	0.104878	0.0842505	-0.163575	0.0987041	0.0914792	0.338003	0.0347973	0.159008	0.100884	0.0918162	-0.570419	-0.168104	-0.202564	0.0108319	-0.124043	0.034153	-0.0554752	-0.0876314	-0.318686	-0.213169	0.24153	0.484756	0.0992462	0.0881624	-0.0858475	0.0121746	0.366345	0.233545	-0.041791	0.0794738	0.511244	0.562702	-0.0340973	0.0249286	0.0183241	0.0814533	0.356163	0.205908	0.092142	0.20985	0.131198	-0.0766857	-0.0736607	0.0620596	0.136302	0.197383	0.210723	0.172894
426	0.328903	0.354379	-0.0393582	-0.0131273	0.0941662	0.034068	0.25378	0.00116858	0.118259	0.121517	-0.0326123	-0.294447	0.0604956	0.0164325	0.413138	-0.0469967	0.421158	0.196965	0.174335	-0.363173	-0.326446	-0.211304	0.300703	0.0443758	0.671742	0.321582	0.367212	0.238204	0.0762894	0.219709	0.0031337	0.0649648	0.0510544	0.424449	-0.108618	-0.123455	0.158256	0.027913	0.0684392	0.0475289	-0.13399	-0.276595	-0.18278	-0.21589	0.155281	0.287933	-0.186235	0.109899	0.141283
427	-0.310769	-0.241766	-0.205793	-0.173299	-0.280785	-0.178598	-0.0302674	-0.17691	-0.212786	-0.297031	-0.154596	1.61504	-0.405176	-0.0639379	-0.293919	-0.429142	-0.295552	-0.18347	-0.365767	2.82595	0.71558	0.180574	0.149702	-0.37393	-0.212224	-0.46408	-0.425571	-0.202002	-0.263899	-0.297162	-0.417451	0.148543	0.189506	-0.37953	-0.40095	-0.382394	-0.286894	0.267291	0.301945	-0.261265	0.0599761	0.0303778	-0.261114	-0.29701	-0.285726	-0.143238	0.100111	0.166998	-0.144348
428	0.26154	0.169422	-0.174645	0.00430653	0.0487627	-0.0470573	0.0246641	0.0402929	-0.0750482	-0.120845	-0.145195	-0.268637	0.0430654	0.081889	0.349752	0.278747	0.277297	0.394679	0.169751	-0.215591	-0.147469	-0.183227	-0.029727	-0.0787398	0.147857	0.351958	0.18232	-0.0166337	-0.113759	1.4835	-0.14258	-0.0984531	-0.183091	0.220973	-0.147535	-0.141368	-0.0348756	-0.166609	-0.0658776	-0.0459096	-0.334914	-0.327417	-0.190979	0.0185561	0.0193727	0.116047	-0.334499	-0.0103165	-0.0316594
429	0.265347	0.173119	-0.143534	-0.0259679	0.0704513	-0.0314894	0.0482536	0.0564789	-0.0514059	-0.0981942	-0.121634	-0.3103	0.0233454	0.0101262	0.318215	0.236462	0.243983	0.380404	0.155385	-0.262531	-0.178115	-0.159004	-0.0206649	-0.0217975	0.140994	0.31089	0.180214	-0.00222828	-0.0939549	1.35981	-0.117598	-0.0907952	-0.158577	0.201124	-0.0709292	-0.0639383	-0.0129302	-0.145947	-0.0632853	0.00213652	-0.28969	-0.269473	-0.124895	0.031102	0.0205787	0.124822	-0.282155	-0.0207027	-0.0117846
430	-0.0950125	-0.111045	0.360854	-0.135776	0.264583	0.43311	0.0134861	0.120908	0.258645	0.396594	0.398223	-0.491371	-0.137922	-0.0942889	-0.12586	-0.108958	-0.114121	-0.156905	-0.199364	-0.25243	-0.418022	0.247022	-0.0534939	-0.171222	-0.00751647	-0.0808365	-0.299878	0.113839	-0.083242	-0.0242743	0.297495	-0.054176	-0.0108423	0.0261376	-0.0802321	-0.0752366	-0.254792	-0.00228861	0.200955	0.0365312	-0.173499	-0.199941	-0.162432	0.220593	0.395153	0.179274	-0.139459	0.220979	0.0772052
431	-0.0838111	-0.0569766	-0.058979	0.493788	-0.138107	-0.209648	-0.230863	-0.122073	-0.0581911	0.0615173	-0.0287124	0.252471	0.525428	0.801423	0.10025	0.0258278	0.116717	-0.103835	0.0658478	-0.0346553	-0.114966	-0.204945	-0.220336	-0.249487	0.0900762	0.177903	-0.000169457	-0.0441994	-0.262222	-0.0112242	0.0765088	-0.212039	-0.245607	0.132162	-0.270707	-0.260151	-0.175239	-0.243571	-0.253397	-0.133352	-0.277315	-0.390613	-0.337349	-0.0543525	-0.131935	-0.247035	-0.295798	-0.272049	-0.181692
432	-0.0390219	0.0203311	-0.0651012	0.0507727	0.0234793	-0.10878	-0.0800698	0.385366	-0.0388234	-0.00399927	-0.0739082	-0.0854168	0.128234	0.132057	0.063325	0.169579	0.00997775	-0.0938597	-0.187497	-0.357666	-0.127688	-0.342578	-0.15035	-0.209334	0.0203853	0.191873	0.00177471	0.000540774	-0.123843	0.0670934	0.0329137	-0.164311	-0.180865	0.128484	-0.214481	-0.205529	-0.149875	-0.268047	-0.162059	-0.0220819	-0.255545	-0.167975	-0.116273	0.536237	0.0147157	-0.0773029	-0.34012	-0.146916	-0.0390379
433	-0.161692	-0.124968	0.100362	-0.22975	-0.0573407	-0.0392725	-0.0755808	0.239799	0.074654	-0.0112441	0.0754092	-0.50646	-0.0938235	-0.0803533	-0.0143829	-0.251768	-0.0524907	-0.119537	-0.119437	-0.485236	-0.504608	-0.138368	-0.121272	0.237673	-0.00186997	-0.20916	0.195272	0.00392557	0.331847	-0.0971853	0.0325898	-0.119474	-0.0601305	-0.191843	0.20623	0.223329	0.186574	-0.18805	-0.21786	0.0616167	0.273407	0.33605	0.34414	0.16911	-0.055774	-0.0622495	0.280674	-0.215249	-0.0299759
434	0.179973	0.186037	0.00144001	-0.0572151	-0.0284929	0.0501245	0.15504	-0.0939462	-0.00125661	-0.09295	-0.0738499	-0.454948	0.0409254	-0.127311	0.411794	0.0351893	0.398608	0.201162	0.389806	-0.542016	-0.294437	-0.181233	0.0578323	0.234094	0.322657	0.256622	0.420064	0.0859776	0.242095	0.193798	-0.0290745	-0.015699	-0.0704181	0.285413	0.140427	0.114894	0.28665	-0.0363519	-0.0816518	0.0348066	0.0429093	-0.00378459	0.0903346	-0.133587	0.0758886	0.14622	0.0286115	-0.0406628	0.059441
435	-0.369267	-0.41028	-0.495082	0.252263	-0.475104	-0.526269	-0.278395	-0.124786	-0.549713	-0.433504	-0.490779	2.5204	0.0502083	0.394755	-0.253942	-0.212273	-0.208378	-0.154364	-0.0482946	2.56829	1.51207	-0.0838063	-0.131102	-0.656111	-0.444923	-0.105955	-0.392875	-0.505426	-0.564121	-0.305763	-0.315923	-0.129031	-0.076864	-0.276143	-0.583509	-0.57381	-0.368981	-0.132895	0.0544194	-0.396209	-0.210385	0.00648961	-0.396372	-0.177862	-0.499986	-0.497199	-0.227011	-0.00316754	-0.476918
436	0.026437	0.061095	0.345045	0.026644	0.161717	0.231961	0.0854523	-0.0534337	0.183677	0.117275	0.259989	-0.374459	0.067494	-0.0842494	0.0660341	-0.0847492	0.0758101	-0.0443258	0.0828228	-0.367326	-0.282098	0.215403	0.0102041	-0.0322095	0.0600978	-0.0371465	-0.0606058	0.175032	0.00684208	-0.0204027	0.403869	-0.0169773	0.0531885	0.0591822	-0.00478056	0.00580106	-0.098949	0.0115822	0.0211144	0.0363985	-0.12587	-0.068562	-0.0505818	0.0246371	0.251309	0.139134	-0.102275	0.0256003	0.13888
437	0.00691371	-0.0436495	-0.120658	-0.0934602	0.0117978	-0.0384452	-0.209872	0.0691807	-0.133172	-0.13192	-0.0545283	-0.0425347	0.0824497	0.0515267	-0.164196	0.0270533	-0.158055	-0.1437	-0.253032	-0.193733	-0.105627	-0.274018	-0.297358	0.335277	-0.181252	-0.0141961	0.223298	-0.172486	0.267382	-0.154596	-0.221024	-0.267313	-0.230158	-0.0866778	0.479601	0.480309	0.303055	-0.273586	-0.193501	0.0596668	0.223076	0.335328	0.45365	-0.00230447	-0.155656	-0.117607	0.300357	-0.229963	-0.158674
438	0.0505726	0.0135311	0.140552	-0.182746	0.0321005	0.045172	0.530287	-0.0237995	0.140403	0.106975	0.0687459	-0.57498	-0.233019	-0.254533	-0.0566072	-0.171429	-0.0873004	-0.142686	-0.110312	-0.0687267	-0.0137004	0.376992	0.861	0.12026	0.0602476	-0.09666	-0.0575827	0.553039	0.271307	-0.140059	0.0573115	0.899654	0.91228	-0.0335007	-0.0240972	-0.0475601	0.0324288	0.670483	0.441836	0.0592512	0.391643	0.309235	-0.183572	-0.215424	0.0368379	0.125859	0.397347	0.49347	0.226801
439	-0.308067	-0.276636	-0.422109	-0.0825534	-0.41545	-0.396546	-0.159703	-0.0262789	-0.479663	-0.415613	-0.40434	2.47362	-0.128277	0.0465475	-0.239733	-0.496274	-0.239998	-0.0820969	-0.28062	3.81737	1.27637	-0.0179805	0.00155662	-0.464744	-0.29461	-0.361568	-0.357983	-0.427521	-0.414275	-0.186808	-0.518361	-0.0800965	0.00722708	-0.429314	-0.39536	-0.364446	-0.313778	0.0689308	0.140504	-0.335388	-0.0395094	0.0106836	-0.279163	-0.359135	-0.549526	-0.333894	-0.0165492	-0.0137759	-0.426562
440	-0.21563	-0.217198	-0.06023	-0.172407	0.0407687	-0.0335532	0.214556	0.271652	-0.0612645	-0.170287	-0.0232238	-0.227548	-0.222927	-0.102903	-0.216612	-0.154243	-0.213081	-0.297993	-0.361357	0.00568177	0.198634	0.334374	0.37014	-0.202649	-0.220994	-0.110006	-0.336992	-0.117578	-0.188484	-0.162442	-0.0173481	0.294535	0.350478	-0.0660906	-0.131545	-0.12507	-0.272864	0.349619	0.335923	0.176883	0.451495	0.3733	-0.0363662	0.578374	-0.0186195	-0.0882635	0.43991	0.242401	-0.0389651
441	-0.154002	-0.178906	-0.142172	-0.0757991	-0.265369	-0.116101	-0.197927	0.0146856	-0.171797	-0.210561	-0.138001	1.70863	-0.178134	0.140755	-0.160121	-0.34347	-0.146243	-0.168668	-0.203107	2.8444	0.458543	-0.149169	-0.153331	-0.221021	-0.107251	-0.276329	-0.248372	-0.108316	-0.196233	-0.17702	-0.316467	-0.171422	-0.104318	-0.308894	-0.192296	-0.173038	-0.20766	-0.0554662	-0.047052	-0.11127	-0.262917	-0.287361	-0.290095	-0.310863	-0.223402	-0.101077	-0.200806	-0.131248	-0.0821704
442	0.101802	0.111867	0.312266	-0.1387	0.164289	0.298331	0.241795	0.0492469	0.237949	0.10821	0.162594	-0.397643	-0.19437	-0.214934	-0.00366978	-0.0650361	-0.0204053	-0.0883716	0.0326628	-0.417041	-0.355532	0.0924149	0.187242	0.0730628	0.247378	-0.0526822	0.0149882	0.366119	0.15427	-0.00571517	0.146051	0.224833	0.202971	0.0978374	-0.0228233	-0.0218126	0.0579938	0.252656	0.216149	0.235159	-0.110373	-0.0377668	0.016933	-0.00936055	0.158853	0.406752	-0.108215	0.243333	0.498256
443	-0.000537089	0.0419661	-0.0640503	0.486065	-0.080647	-0.189751	-0.176456	-0.0984494	0.0041736	0.109126	-0.0303474	0.0904139	0.35054	0.670223	0.0719699	0.05808	0.12032	-0.0273426	0.0850616	-0.180976	-0.237486	-0.271659	-0.216138	-0.137522	0.104312	0.125037	0.0337081	-0.0853484	-0.138875	0.0899476	-0.030867	-0.214757	-0.246655	0.164173	-0.236505	-0.245429	0.0270713	-0.251108	-0.220868	-0.115681	-0.323781	-0.460283	-0.329017	0.0398475	-0.0955211	-0.199237	-0.347404	-0.2165	-0.130243
444	0.0769589	-0.0308789	-0.218975	0.001153	-0.108409	-0.188483	-0.175034	-0.0744412	-0.147732	-0.154329	-0.196867	-0.246938	0.120663	0.0617978	0.194643	0.098092	0.125057	0.221136	0.551019	-0.366743	-0.28446	-0.265989	-0.166493	0.233251	0.0111666	0.0739224	0.361751	-0.149675	0.270357	0.886889	-0.100201	-0.233872	-0.258115	0.0242684	0.153995	0.160939	0.394135	-0.292516	-0.266404	-0.228493	-0.00835183	-0.0224694	0.0933506	-0.0677272	-0.108523	-0.11669	-0.0280585	-0.222248	-0.175469
445	-0.0632684	-0.0144566	0.0147756	-0.239243	0.0680331	0.0573806	0.24751	-0.105991	-0.0547505	0.0241631	0.0101885	-0.346871	-0.240704	-0.249879	-0.0812338	-0.145143	-0.101675	-0.0996809	-0.151243	0.147864	0.197	0.420984	0.41957	0.211073	-0.0217727	0.0363855	0.255838	-0.0363847	0.127515	-0.113044	0.0560696	0.319334	0.235843	-0.0566686	0.182903	0.196844	0.0484754	0.376407	0.580655	-0.0350319	0.677527	0.516532	0.0432726	-0.19259	0.167038	0.0876047	0.632594	0.544357	-0.114089
446	0.0632063	0.00284893	0.0940755	-0.199485	0.0839208	-0.014272	0.0309883	0.647421	0.177743	0.00139356	0.168484	-0.322466	0.0159195	-0.248147	0.0238737	-0.204726	0.00584985	-0.100744	-0.153547	-0.430775	-0.418277	0.0397238	-0.108467	0.125408	0.0768508	-0.137648	-0.0132778	0.0352278	0.0143574	-0.141794	0.0739579	-0.0386059	0.0763895	-0.166288	0.310271	0.289483	-0.0537871	0.0495871	-0.149687	0.515097	0.247559	0.250635	0.459025	0.238904	-0.0771879	0.0623347	0.333181	-0.220666	0.206476
447	-0.144038	-0.184718	-0.302619	0.184487	-0.257192	-0.320372	0.0277584	-0.00877061	-0.189278	-0.266163	-0.300258	0.280351	0.176078	0.461067	-0.257482	-0.236466	-0.190496	-0.170795	0.171779	0.83259	0.267258	0.270472	0.178566	-0.245469	-0.0974501	-0.367286	-0.255533	-0.222735	-0.300913	-0.109417	-0.158412	0.229816	0.167893	-0.240733	-0.255907	-0.270771	-0.157771	0.182574	0.138871	-0.14896	0.145618	0.118519	-0.313446	-0.182262	-0.30459	-0.20257	0.0881259	0.0387982	-0.211795
448	0.0302518	0.0901029	0.207329	0.0609378	0.0964895	0.150305	-0.0120548	-0.0766014	0.00651042	0.226497	0.10181	-0.195232	-0.051222	0.0952573	0.0151169	-0.0675236	0.014226	-0.0240932	-0.17393	-0.140821	-0.157543	-0.135364	-0.13115	-0.107242	0.0145159	0.0454496	-0.132263	-0.0192709	-0.0276738	0.0619876	0.0885409	-0.173636	-0.107494	0.122821	-0.114251	-0.132756	-0.0860337	-0.0823125	-0.089698	-0.140181	-0.266972	-0.256796	-0.177472	0.117874	0.0987767	-0.053853	-0.24183	-0.0348182	-0.0692414
449	-0.0569796	-0.0463756	-0.229232	-0.0170717	-0.165805	-0.223623	-0.211258	-0.122092	-0.280655	-0.284228	-0.322918	2.17037	0.057254	0.0598339	0.0728161	-0.0905755	0.0568818	0.161055	-0.0604106	2.16618	1.14314	-0.197025	-0.22744	-0.258375	-0.0737316	0.0558832	-0.046814	-0.226407	-0.242672	0.0216816	-0.348645	-0.313992	-0.268852	-0.119611	-0.267338	-0.24911	-0.154121	-0.140162	-0.11153	-0.164108	-0.369363	-0.266148	-0.368383	-0.309888	-0.265287	-0.106479	-0.334296	-0.197	-0.180804
450	0.268938	0.215634	-0.0321495	-0.0593329	0.0798903	0.0993428	0.179135	0.0227212	0.00369549	-0.0334535	-0.0602178	-0.394719	-0.0339219	0.0846251	0.267594	0.21597	0.201642	0.2096	0.0883587	-0.26489	-0.173437	-0.121045	0.0595484	-0.0500785	0.197255	0.270491	0.158136	0.113235	-0.0144661	0.979546	-0.0374456	-0.0508384	-0.112735	0.263496	-0.162297	-0.170697	-0.0447628	-0.0959823	0.0480177	-0.0352961	-0.31221	-0.323265	-0.223922	0.0040331	0.171855	0.208006	-0.317282	0.106081	0.0493546
451	-0.000982679	-0.0151359	-0.207045	0.415046	-0.102881	-0.216884	-0.227499	-0.0451253	-0.198363	-0.123043	-0.217328	0.362042	0.577685	0.874526	0.00984843	0.128148	0.021627	0.0973371	0.252509	-0.0966552	0.242781	-0.304757	-0.231173	-0.252389	-0.0420101	0.114303	-0.114302	-0.125956	-0.22429	0.0652095	-0.0814358	-0.248692	-0.32347	0.08122	-0.302628	-0.298178	0.0320073	-0.297175	-0.283391	-0.179951	-0.455799	-0.413021	-0.261029	-0.0213246	-0.170467	-0.20391	-0.462539	-0.230659	-0.159434
452	-0.0266183	-0.0706362	-0.281535	0.17543	-0.107585	-0.156319	-0.0152231	-0.133354	-0.347903	-0.229103	-0.346863	0.905176	0.0762493	0.204395	0.00108162	0.256785	-0.0350598	0.139206	0.0801927	0.341476	1.44593	-0.1013	-0.00189268	-0.275662	-0.113177	0.339152	-0.0501868	-0.17859	-0.18438	0.474086	-0.158494	-0.0720865	-0.140535	0.228034	-0.347847	-0.347977	-0.15071	-0.0875395	0.092771	-0.271729	-0.249788	-0.189887	-0.391144	-0.021665	-0.0992434	-0.150584	-0.284012	0.0887626	-0.183504
453	-0.264072	-0.106983	0.107132	-0.177465	-0.0731228	0.0345436	-0.193601	0.0906618	-0.0125275	-0.0229034	0.115768	0.914903	-0.294092	-0.1027	-0.106655	-0.330689	-0.13626	-0.0938666	-0.302834	1.2357	0.17719	-0.0780367	-0.223571	-0.162737	-0.0727135	-0.333966	-0.30048	-0.0466091	-0.0603438	-0.127562	-0.154622	-0.216255	-0.153768	-0.205782	-0.144057	-0.148307	-0.202767	-0.116837	-0.185752	0.0483556	-0.239097	-0.0857954	0.0623308	0.112652	-0.129588	-0.0249295	-0.241956	-0.179137	0.0845713
454	-0.053312	0.0217455	-0.180207	0.0853105	-0.00297982	-0.11702	-0.160531	0.0937679	-0.055146	-0.0416653	-0.0384899	0.00999437	0.12148	0.298166	0.0217327	0.0280814	0.0774161	0.0104809	-0.131676	-0.184596	-0.126987	-0.26065	-0.196213	-0.341208	-0.139303	0.0612661	-0.121352	-0.101009	-0.094255	0.00338614	-0.13868	-0.152601	-0.148081	0.0320326	-0.20121	-0.22242	-0.075373	-0.201987	-0.295832	-0.071939	-0.177468	-0.259364	-0.0789225	0.235267	-0.0114812	-0.120934	-0.207289	-0.234556	-0.199545
455	0.137322	0.0882624	-0.0781584	0.241603	-0.00662123	-0.0899853	-0.092686	-0.214087	-0.19943	-0.0970681	-0.153363	-0.141791	0.30437	0.0642347	0.0773556	1.67759	0.0459716	0.148431	0.137451	-0.354287	0.109942	-0.261587	-0.135916	-0.1035	0.0217301	0.541634	0.0367787	-0.00599731	-0.0679304	0.287856	-0.104791	-0.154908	-0.197531	0.31852	-0.248209	-0.242122	-0.157323	-0.240431	-0.133909	-0.19443	-0.446306	-0.404529	-0.31341	0.11221	-0.053742	-0.0445913	-0.452598	-0.0864328	-0.119436
456	-0.121109	-0.121754	-0.272404	-0.326789	-0.235295	-0.27794	0.097157	0.143243	-0.268686	-0.282799	-0.258123	-0.448507	-0.333933	-0.100908	-0.11543	-0.360456	-0.112372	-0.194963	-0.292312	-0.0256489	0.0581524	0.139279	0.240094	0.224427	-0.176391	-0.347755	0.223021	-0.22425	0.298388	-0.191947	-0.199989	0.207462	0.30602	-0.298509	0.312303	0.295937	0.214149	0.276855	0.174963	-0.160405	0.734659	0.740554	0.241845	-0.077019	-0.307144	-0.341644	0.757794	0.0877531	-0.160964
457	-0.0754546	-0.159431	-0.138073	0.402041	-0.149212	-0.195304	-0.275591	-0.130665	-0.14961	-0.0285218	-0.109469	0.377204	0.745039	0.919583	-0.0229239	0.113376	0.0270364	0.0275833	0.282903	-0.106116	0.0328113	-0.272754	-0.254425	-0.281895	-0.137554	0.0887388	-0.129168	-0.0794013	-0.187106	-0.016421	0.0380081	-0.211674	-0.245177	0.084551	-0.343489	-0.34644	-0.0560112	-0.243974	-0.246269	-0.194771	-0.447875	-0.446946	-0.33312	-0.0461788	-0.124174	-0.263103	-0.48166	-0.25992	-0.140318
458	-0.184544	-0.184906	-0.33628	0.401457	-0.222347	-0.256134	-0.119	-0.164373	-0.324803	-0.254582	-0.290924	0.377702	0.432673	0.443359	-0.0407403	0.324702	-0.0880617	0.0971508	0.253214	0.367137	0.531174	0.149065	0.00895527	-0.417821	-0.23198	0.240371	-0.324893	-0.357961	-0.360288	0.115204	-0.155426	0.0538375	-0.0012137	0.113104	-0.439245	-0.451909	-0.3781	0.0108977	0.0612569	-0.379259	-0.100323	-0.117316	-0.494777	0.0702654	-0.27824	-0.357516	-0.115558	0.0754143	-0.337048
459	-0.0797841	-0.0869457	-0.0797617	0.511362	-0.140783	-0.202259	-0.25415	-0.0187886	-0.101483	0.0107959	-0.101509	0.245465	0.501892	0.77826	0.116793	0.0660971	0.211788	0.0861092	0.197489	-0.107142	-0.0109917	-0.265929	-0.260876	-0.275478	-0.0643668	0.186348	-0.0884988	-0.109766	-0.279817	0.1453	0.0121705	-0.218519	-0.285832	0.136999	-0.272705	-0.271839	-0.0920272	-0.324703	-0.317549	-0.201536	-0.387203	-0.31213	-0.342477	0.0252409	-0.122574	-0.296581	-0.414712	-0.284822	-0.228894
460	0.128246	0.0813204	-0.196925	0.0526845	-0.0704576	-0.206016	-0.0971763	0.140455	0.0177943	-0.0257752	-0.0517749	-0.212899	0.0723959	0.346939	0.107275	-0.0868161	0.174057	0.127709	0.0806773	-0.30008	-0.305956	-0.167504	-0.151223	-0.132105	0.0499076	-0.0540474	0.0187508	-0.0225664	-0.0646516	0.183766	-0.043669	-0.0929398	-0.13928	-0.0369855	-0.141828	-0.124766	0.0341941	-0.196504	-0.222325	0.00148126	-0.179633	-0.236964	-0.0355285	0.0413049	-0.0660229	-0.0788688	-0.186156	-0.222233	-0.070114
461	0.0405602	0.0296584	-0.0646403	-0.147749	0.0688034	-0.05498	-0.0473599	0.280809	-0.0212076	-0.0988344	-0.0334994	-0.406109	-0.179125	-0.0964543	-0.0509376	-0.0637077	-0.0262476	0.00217971	-0.179815	-0.298901	-0.212148	-0.131601	-0.110024	0.108447	-0.0544841	-0.117962	-0.0771414	-0.0170464	0.00889148	0.101205	-0.0886186	-0.0764593	-0.0506352	-0.171677	0.181222	0.193368	-0.136813	-0.0410653	-0.203007	0.230764	0.0655892	0.076754	0.187856	0.278683	-0.0712348	0.0324355	0.0938087	-0.177383	0.0372961
462	0.00265537	-0.0225116	-0.134005	0.391731	-0.10612	-0.206843	-0.240904	-0.159253	-0.0794952	0.0434584	-0.107631	0.259799	0.360258	0.754124	-0.0084893	0.0551074	0.0906613	0.13166	0.160972	-0.199559	0.0933937	-0.27359	-0.272173	-0.234497	-0.0871402	0.0194656	-0.06247	-0.124188	-0.123385	-0.00694097	-0.0573088	-0.227665	-0.252253	0.0563178	-0.18143	-0.179883	0.072306	-0.240983	-0.309139	-0.141885	-0.353605	-0.328268	-0.185772	-0.00229982	-0.098886	-0.262763	-0.397529	-0.279895	-0.127564
463	-0.0890917	-0.0972309	0.330302	-0.139987	0.238968	0.392553	0.0254922	0.127651	0.24106	0.357114	0.359468	-0.502495	-0.140384	-0.0947988	-0.117378	-0.0948971	-0.10561	-0.136177	-0.200418	-0.274333	-0.407089	0.223632	-0.043236	-0.148785	-0.00967028	-0.0802785	-0.268913	0.124032	-0.0685332	-0.0015478	0.277172	-0.058515	-0.0116733	0.0232181	-0.0687969	-0.0621025	-0.234897	-0.0124581	0.163482	0.0374045	-0.165566	-0.196342	-0.140727	0.211603	0.362344	0.15604	-0.134873	0.17751	0.0732056
464	-0.0475966	0.020355	0.0808194	-0.0195132	0.0442063	0.0127128	0.00597331	0.288586	0.143739	0.0813399	0.0890663	-0.349707	-0.0229263	0.0601892	0.12523	-0.176599	0.0901694	-0.0332352	-0.0414723	-0.381132	-0.416668	-0.127947	-0.0728195	-0.116461	0.0840235	-0.0744074	-0.0671901	0.0797073	-0.0481049	0.0248586	0.0844064	-0.0421767	-0.0836103	-0.0663153	-0.195828	-0.177179	-0.126395	-0.162485	-0.1145	0.122948	-0.0848273	-0.0599915	-0.0265074	0.323278	0.14596	0.0350305	-0.118477	-0.0631581	0.0323623
465	-0.144899	-0.106076	-0.191002	-0.0126486	-0.279928	-0.118139	-0.224787	-0.056085	-0.167816	-0.201015	-0.191323	1.47853	-0.180375	0.114915	-0.14783	-0.241771	-0.101868	-0.0698729	-0.189113	2.29762	0.453508	-0.242704	-0.109913	-0.150231	-0.011289	-0.250292	-0.194896	-0.115076	-0.209198	-0.132668	-0.340093	-0.162543	-0.131757	-0.241494	-0.212317	-0.181318	-0.133716	-0.0754156	-0.118798	-0.111074	-0.267279	-0.335671	-0.24204	-0.273805	-0.208531	-0.0824269	-0.238593	-0.184135	-0.122017
466	0.244079	0.224508	-0.16974	-0.0141935	0.0488079	0.0079418	0.0866726	0.039549	-0.0380427	-0.0639885	-0.130766	-0.283676	0.00645063	0.147239	0.445839	0.181749	0.40682	0.302573	0.0549659	-0.246931	-0.184294	-0.135618	0.040279	-0.0685495	0.456078	0.430936	0.352709	0.0668088	-0.117139	1.06358	-0.0498677	-0.0118586	-0.132012	0.407047	-0.131954	-0.136476	-0.0701504	-0.129396	0.063025	0.0142272	-0.252927	-0.304243	-0.212581	-0.0298103	0.046233	0.211224	-0.235314	0.0412173	0.0429569
467	0.0929561	0.14752	-0.0328201	-0.132644	0.108965	-0.0601972	0.0922459	0.45967	0.122149	0.0515768	0.0190677	-0.384743	-0.101485	-0.0672615	-0.0141713	-0.136117	0.0209794	-0.0362784	-0.186928	-0.421069	-0.348412	-0.08244	0.00164363	-0.0900252	-0.0103242	-0.130276	-0.0381996	0.137972	0.0134045	0.0130917	0.0244753	0.0367858	0.0300758	-0.131665	-0.0902138	-0.0980126	0.00946674	0.039251	-0.103895	0.136308	-0.0666041	-0.0277301	-0.0158594	0.242634	0.0101337	0.0537832	-0.0910511	-0.0779613	0.130424
468	0.0487175	0.0415512	-0.181559	-0.239329	-0.13336	-0.154117	0.2937	-0.100719	-0.23975	-0.209013	-0.289061	-0.488027	-0.236912	-0.123912	-0.0944025	0.0137132	-0.140118	-0.121741	-0.0959788	0.0418305	0.629365	0.253116	0.392789	0.163337	-0.0523638	-0.0162753	0.247542	0.000730274	0.15233	0.195703	-0.192967	0.327211	0.263526	-0.0189282	0.0713004	0.0479852	0.117935	0.339348	0.441659	-0.1741	0.464235	0.438044	-0.0743606	-0.2136	-0.0691224	-0.0173981	0.458288	0.389015	-0.0300127
469	-0.197806	-0.283263	-0.368108	-0.0230202	-0.154542	-0.228409	-0.00982184	-0.125097	-0.371983	-0.285764	-0.395065	1.66018	-0.174097	0.00359935	-0.283118	0.0284116	-0.224423	-0.0327617	-0.285396	1.10215	2.69553	0.0582287	0.055986	-0.3216	-0.321173	0.0501023	-0.244408	-0.288561	-0.224038	-0.085191	-0.290939	0.113041	0.0426906	-0.0549614	-0.337523	-0.306557	-0.144253	0.164475	0.231379	-0.285989	0.0311048	0.12968	-0.30368	-0.0614402	-0.219347	-0.338869	0.0151819	0.189001	-0.312711
470	0.0346709	0.0407107	0.0332337	0.233381	-0.136983	-0.0197295	-0.0450728	-0.223527	-0.0343652	-0.0615858	-0.0510304	-0.0271298	0.284013	0.284331	0.273402	0.0777296	0.23616	0.141805	1.03035	-0.4605	-0.082212	-0.0689796	-0.0590585	-0.0827556	0.0773019	0.0820774	0.071268	0.0419054	0.0847265	0.0980485	0.136703	-0.0355924	-0.0162115	0.149773	-0.208689	-0.234593	0.122982	-0.068333	-0.108576	-0.20959	-0.330364	-0.306522	-0.297821	-0.328229	-0.0207685	-0.053024	-0.34847	-0.156274	0.0253396
471	0.0239477	0.026617	-0.145067	0.33581	-0.03653	-0.127944	-0.120614	-0.219801	-0.180903	-0.0901027	-0.187492	0.25796	0.497385	0.554739	0.119692	0.171065	0.213109	0.250885	0.503874	-0.100041	0.198795	-0.237916	-0.18681	-0.184962	-0.0779367	0.246568	-0.0552706	-0.11919	-0.237322	0.0428125	0.0396411	-0.236521	-0.31043	0.172841	-0.237767	-0.232096	-0.0129554	-0.269318	-0.18073	-0.165061	-0.339659	-0.249734	-0.206353	-0.0708078	0.0657409	-0.0742476	-0.41111	-0.0832511	-0.242076
472	0.278912	0.17559	-0.178362	0.0132874	0.0467581	-0.0476196	0.023343	0.0336827	-0.0724829	-0.111298	-0.145719	-0.256384	0.0542038	0.0776548	0.367342	0.287352	0.293019	0.413994	0.188658	-0.217957	-0.138354	-0.187896	-0.0296509	-0.0808204	0.156522	0.376648	0.19829	-0.0124774	-0.117893	1.53618	-0.136767	-0.0984173	-0.187339	0.243917	-0.151999	-0.146863	-0.0343626	-0.171842	-0.0609168	-0.0504793	-0.351775	-0.331818	-0.195143	0.0111311	0.020865	0.116822	-0.345424	-0.00682041	-0.037034
473	-0.28535	-0.327368	-0.418446	0.130758	-0.34976	-0.351815	-0.154726	-0.35358	-0.513459	-0.364365	-0.527228	2.81821	0.0421216	0.189367	-0.380273	-0.0329829	-0.372377	-0.176565	-0.191923	2.38553	2.75981	0.00136225	0.00845381	-0.457062	-0.332968	0.0453547	-0.324992	-0.415104	-0.451896	-0.211018	-0.333061	-0.0500743	-0.0747376	-0.151808	-0.555366	-0.5308	-0.332354	0.101693	0.30351	-0.454241	-0.217166	-0.111756	-0.520333	-0.413127	-0.369198	-0.388705	-0.230505	0.197629	-0.332491
474	0.0552293	-0.0111839	-0.128006	0.488233	-0.0848008	-0.193	-0.194406	-0.145471	-0.0500124	-0.00678267	-0.121812	0.351068	0.412899	0.718402	0.0505166	0.21882	0.101464	0.0404312	0.114181	0.0254473	0.0789997	-0.269276	-0.218819	-0.158252	-0.0310994	0.230407	-0.0216445	-0.0400033	-0.220745	0.138621	0.00609517	-0.149699	-0.213606	0.17757	-0.291913	-0.268317	-0.0727218	-0.316574	-0.330509	-0.190799	-0.395142	-0.377133	-0.309877	-0.025471	-0.151228	-0.230894	-0.441709	-0.209764	-0.187478
475	0.038283	-0.0192919	-0.0199479	0.298606	-0.0371439	-0.0913973	-0.0958077	-0.102845	-0.0112577	0.0869177	-0.00739648	0.0236803	0.48067	0.551484	0.141617	0.0848055	0.17099	0.0119162	0.096879	-0.235247	-0.152458	-0.237135	-0.097402	-0.144287	0.0986599	0.18964	-0.0567423	0.0534592	-0.149987	0.0156752	0.0841894	-0.0792285	-0.118088	0.201284	-0.163794	-0.18116	0.00701716	-0.184562	-0.169862	-0.0458129	-0.254855	-0.315777	-0.243269	-0.0859549	-0.00375982	-0.140998	-0.272042	-0.157661	-0.0730428
476	-0.00558764	-0.0549874	-0.104277	0.311388	-0.0784737	-0.0909709	-0.127808	-0.0340606	-0.138659	-0.0364736	-0.120783	0.0906494	0.334079	0.766759	0.0935811	0.0916129	0.120627	0.0132177	0.136248	-0.101522	-0.093352	-0.269323	-0.171375	-0.176777	0.00897492	0.124854	-0.0336667	-0.0384664	-0.155278	0.129214	-0.0310791	-0.124316	-0.121272	0.105255	-0.259755	-0.273891	-0.0125145	-0.201182	-0.264413	-0.158272	-0.363259	-0.394272	-0.302192	-0.0901267	-0.11386	-0.134357	-0.415879	-0.222107	-0.135611
477	0.0150777	-0.0527758	-0.186283	0.249282	-0.105608	-0.231405	-0.205618	0.0902816	-0.102993	-0.0552045	-0.163435	0.132056	0.427518	0.622066	0.0233642	-0.00493743	0.0864621	0.0513822	0.103519	-0.188841	-0.0615297	-0.294672	-0.262948	-0.13764	-0.0252266	0.138937	-0.125498	-0.168395	-0.219807	0.044446	-0.00848856	-0.19351	-0.292858	0.0792788	-0.0920187	-0.124307	-0.0224632	-0.191598	-0.312613	0.00792319	-0.232481	-0.267523	-0.0552176	0.00613244	-0.119116	-0.249452	-0.266705	-0.293427	-0.145435
478	-0.137281	-0.13584	-0.24734	0.0146676	-0.297976	-0.270838	0.0222038	-0.198211	-0.194391	-0.322078	-0.267171	-0.0990068	0.237803	0.162041	-0.0914293	-0.0439743	-0.130681	-0.0107103	0.809346	-0.012395	0.204144	0.145176	0.0938231	0.099949	-0.0875999	-0.183464	0.146732	-0.190443	0.04933	0.114037	-0.157169	0.141778	0.11099	-0.0947948	-0.0655176	-0.087572	0.170235	0.0793786	0.0966564	-0.259342	0.246128	0.214624	-0.148026	-0.288109	-0.255269	-0.27094	0.203574	-0.00648215	-0.186681
479	-0.0604265	-0.0597428	-0.105159	0.290528	-0.103747	-0.197421	-0.217773	-0.0548537	-0.0467202	0.108185	-0.0572892	0.161578	0.0903159	0.597881	-0.104078	0.0416948	-0.0410804	0.0426321	-0.0678835	-0.0850506	-0.0567613	-0.363497	-0.22456	-0.283217	-0.0841745	-0.00712292	-0.136346	-0.0546916	-0.113517	-0.0373696	-0.0613576	-0.11174	-0.1989	0.0784995	-0.274796	-0.273789	0.00701176	-0.187864	-0.237206	-0.174295	-0.324928	-0.351686	-0.21585	0.128783	-0.0810464	-0.196663	-0.386915	-0.287665	-0.050345
480	0.0321	0.0126487	-0.173408	0.464292	-0.0858056	-0.208898	-0.210426	-0.0859216	-0.102336	-0.0240448	-0.200093	0.255462	0.385406	0.778396	-0.0594725	-0.00059973	-0.024346	0.0977154	0.162779	-0.0364266	0.0506404	-0.318302	-0.190102	-0.207978	-0.0659991	-0.015102	-0.168819	-0.0957315	-0.150352	0.014607	-0.0451233	-0.213966	-0.256873	0.122456	-0.312745	-0.327883	0.067111	-0.232732	-0.23614	-0.152685	-0.37919	-0.393433	-0.257039	0.0306821	-0.157546	-0.23356	-0.436034	-0.2008	-0.181428
481	-0.27876	-0.206374	-0.173913	-0.168286	-0.247249	-0.161545	-0.00899907	-0.162038	-0.187092	-0.268227	-0.127184	1.42853	-0.385694	-0.0716786	-0.257144	-0.394481	-0.259589	-0.153045	-0.351916	2.54472	0.625025	0.17141	0.143569	-0.348208	-0.186479	-0.415234	-0.390473	-0.167534	-0.25114	-0.236876	-0.387914	0.147958	0.173566	-0.34273	-0.375493	-0.358989	-0.269124	0.252154	0.274702	-0.247796	0.0405215	0.0157854	-0.244364	-0.276138	-0.25696	-0.117951	0.0753036	0.153441	-0.11805
482	0.234119	0.277301	-0.0201721	-0.135201	0.0923852	0.0122855	0.511119	0.035972	0.0351029	-0.092296	-0.0883102	-0.491574	-0.196212	-0.288352	0.0242313	-0.186251	0.0429653	-0.0435867	-0.112833	0.0114592	0.156581	0.411523	0.657444	0.00177737	0.147533	-0.0199392	0.0607323	0.173155	-0.0186831	-0.00362424	-0.0244701	0.510129	0.518573	0.0766286	-0.0904798	-0.11185	-0.0095639	0.589188	0.618412	0.0117746	0.332448	0.249668	-0.222532	-0.132805	0.0801141	0.227955	0.374364	0.659971	0.150657
483	0.0442324	0.0661413	-0.105814	-0.172434	-0.105514	-0.0838538	-0.090809	-0.0351847	-0.149525	-0.197042	-0.176002	0.685943	-0.0379633	0.0486401	0.0327117	0.516941	-0.0205827	0.00558046	0.107804	1.22362	-0.0362504	-0.188948	-0.106588	-0.150393	0.0818765	0.0459771	-0.112099	0.000669495	-0.0635582	0.134946	-0.258978	-0.186776	-0.173132	-0.0401053	-0.269608	-0.262741	-0.10449	-0.101798	0.00135351	-0.166805	-0.448625	-0.408692	-0.330597	-0.231926	-0.0758039	0.0767772	-0.401119	-0.09799	0.0441266
484	0.277045	0.17572	-0.17869	0.00811925	0.0483185	-0.0473956	0.0218404	0.0327465	-0.0761065	-0.112331	-0.148462	-0.260926	0.0497331	0.0738692	0.359199	0.287788	0.28874	0.407355	0.18509	-0.225172	-0.141444	-0.18442	-0.0277383	-0.079072	0.154016	0.368642	0.197744	-0.012049	-0.113913	1.53263	-0.139349	-0.101774	-0.187605	0.239588	-0.14738	-0.143346	-0.0351201	-0.173097	-0.0650757	-0.048862	-0.348083	-0.331013	-0.192116	0.0145581	0.0213564	0.116289	-0.341835	-0.00786254	-0.0359765
485	0.0355966	-0.026567	0.18382	-0.00631191	0.193887	0.314008	0.0737572	-0.0129437	0.188872	0.239319	0.234012	-0.365045	-0.0485776	-0.169403	0.189331	-0.0568775	0.167216	0.0663442	-0.0334275	-0.318181	-0.25467	0.100137	0.0213251	0.0442325	0.261434	0.211247	-0.0220331	0.0681343	-0.00642411	-0.00469278	0.334295	-0.0321118	-0.0509487	0.266626	0.0423098	0.0573789	-0.0180726	0.0402609	0.166237	0.103951	0.0278763	-0.0900303	0.0026854	0.0511139	0.415855	0.231261	-0.0348071	0.191456	0.15619
486	0.0146371	-0.0188043	0.450806	-0.0264171	0.183224	0.397959	0.16952	-0.0941887	0.255271	0.356246	0.400202	-0.494326	-0.0522046	-0.162239	0.0141094	0.00173741	-0.0212236	-0.0761947	-0.0947355	-0.394246	-0.323915	0.184699	0.00706832	0.0350577	0.138462	0.101455	-0.0738438	0.21415	-0.00348735	0.022431	0.339259	0.0733489	0.0489237	0.20147	-0.0259895	-0.0219443	-0.105647	0.0832731	0.206076	0.0397827	-0.158383	-0.170954	-0.118993	-0.0140511	0.389374	0.220742	-0.142981	0.215876	0.225995
487	0.00964438	-0.0209421	0.464028	-0.0261284	0.189741	0.400419	0.166918	-0.101496	0.262226	0.357622	0.411017	-0.486025	-0.0439582	-0.164267	0.00794276	-0.000206672	-0.0262212	-0.0829222	-0.0952186	-0.389553	-0.323767	0.194986	0.00666648	0.0322828	0.137092	0.0954691	-0.0714853	0.220281	-0.00722712	0.0256367	0.350749	0.0768964	0.0500481	0.198559	-0.0302012	-0.025782	-0.106178	0.0823245	0.1997	0.0408495	-0.160149	-0.169488	-0.120351	0.00350662	0.387968	0.226855	-0.145936	0.212936	0.22972
488	0.0672591	0.00205141	0.312818	0.0575924	0.225874	0.338046	0.0944708	-0.00446869	0.206092	0.333028	0.272448	-0.254971	0.0312487	-0.0554123	-0.0518814	-0.0575191	-0.0531385	-0.131058	-0.00409902	-0.324845	-0.181583	0.327553	-0.0125751	-0.0433558	0.256538	0.0464429	0.0188828	0.195509	-0.0196595	-0.0361938	0.421387	0.0658637	-0.00831395	0.145485	-0.0921505	-0.0783396	-0.0502699	0.144604	0.305859	0.119055	-0.133235	-0.216593	-0.162411	-0.109736	0.328292	0.289913	-0.147221	0.221792	0.286124
489	0.184941	0.118159	0.0287578	-0.144116	0.0548351	0.0251057	0.410081	-0.041291	0.102003	-0.000788616	-0.0634898	-0.432937	-0.206578	-0.194599	-0.063399	-0.167375	-0.0424791	-0.0860633	-0.160723	-0.0806889	-0.0144265	0.272819	0.443821	0.0210463	0.15334	-0.132868	0.0468506	0.151589	0.0418396	-0.0259296	-0.0336009	0.413314	0.456774	-0.00220846	-0.0448034	-0.0622902	0.0900511	0.500082	0.461636	0.00457578	0.27583	0.156585	-0.219606	-0.16134	0.0430975	0.167214	0.251385	0.368747	0.224516
490	-0.113791	-0.112286	0.0296527	0.248128	-0.0732807	-0.00376496	-0.216952	-0.24887	-0.128747	-0.00375254	0.0416404	0.412307	0.164449	0.321509	0.0217595	0.599151	0.0487218	-0.00870697	0.0421951	0.564964	0.242686	-0.140393	-0.310452	-0.237103	-0.0291867	0.363901	-0.0942586	-0.0439217	-0.214975	0.0431826	0.00881371	-0.168047	-0.167631	0.15697	-0.198452	-0.181365	-0.268888	-0.239975	-0.0572457	-0.131209	-0.32627	-0.306757	-0.269529	0.01404	0.0181239	-0.0559944	-0.270279	-0.121778	-0.0713624
491	0.151749	0.168259	0.367706	-0.176632	0.116103	0.31399	0.18073	-0.0112651	0.195728	0.158542	0.292243	-0.437669	0.0142082	-0.136668	0.187302	-0.0374063	0.133188	-0.032811	-0.0281137	-0.355962	-0.373213	0.193173	0.167591	0.0831911	0.432487	0.0521198	0.108431	0.240614	0.146996	0.0277269	0.23777	0.0531582	0.145797	0.171284	0.0541432	0.0491138	-0.0537959	0.110557	0.162394	0.0845364	-0.105935	-0.132269	-0.027232	-0.0698283	0.196572	0.310626	-0.0396695	0.132098	0.300681
492	0.240503	0.209391	-0.0759584	-0.0223895	0.0518791	0.0147379	0.133983	-0.00818655	0.00692815	-0.0489926	-0.0925616	-0.318504	0.0220376	0.0158126	0.341785	0.152146	0.269066	0.323257	0.288524	-0.318683	-0.255025	-0.149756	0.0750276	-0.00112633	0.284684	0.243485	0.170804	0.124486	-0.00715483	0.86048	-0.0336006	0.000524886	-0.0466449	0.242878	-0.0963355	-0.10342	0.0689852	-0.0825235	-0.00433387	0.00243856	-0.256362	-0.278646	-0.185761	-0.0503852	0.0757729	0.154886	-0.268323	0.00126818	0.0806931
493	0.276695	0.176695	-0.181141	0.0178866	0.0446618	-0.046087	0.0211838	0.0325055	-0.0746281	-0.114243	-0.147412	-0.259264	0.0524315	0.0805566	0.36569	0.287838	0.292645	0.412938	0.184885	-0.223782	-0.142149	-0.187161	-0.0306859	-0.083067	0.150067	0.371295	0.194162	-0.0149015	-0.119461	1.52941	-0.138499	-0.105193	-0.189861	0.238715	-0.151575	-0.148569	-0.0401421	-0.174752	-0.065476	-0.0510266	-0.34678	-0.334349	-0.194073	0.0158269	0.0201485	0.117146	-0.343556	-0.0103038	-0.0374909
494	0.139922	0.0908753	-0.082613	0.252968	-0.0087066	-0.092501	-0.0959673	-0.218138	-0.205686	-0.10277	-0.157945	-0.133761	0.312155	0.0675778	0.084808	1.71277	0.0532064	0.159137	0.141001	-0.355879	0.119009	-0.263334	-0.145709	-0.104193	0.0212509	0.55893	0.0400657	-0.0134078	-0.067848	0.290851	-0.107933	-0.160705	-0.203491	0.322102	-0.244617	-0.239985	-0.163725	-0.247036	-0.136289	-0.198591	-0.453732	-0.405838	-0.311417	0.11804	-0.0602106	-0.0531321	-0.457202	-0.087668	-0.123443
495	0.427205	0.366825	0.00352108	-0.0481476	0.139424	0.0648563	0.257435	0.035334	0.130972	0.0298353	-0.0300332	-0.452745	-0.0685412	0.00253919	0.221832	0.0237076	0.17575	0.148527	0.0181509	-0.410598	-0.337827	-0.144104	0.268968	0.0891117	0.451133	0.137453	0.273374	0.27283	0.179296	0.184552	0.00511581	0.14167	0.0859499	0.244336	-0.0929805	-0.097402	0.200139	0.136015	0.0822186	0.0545293	-0.154725	-0.297426	-0.145073	-0.0904042	0.103682	0.290542	-0.186485	0.0621169	0.220773
496	0.061294	0.00643244	0.092684	-0.208285	0.0959139	-0.00496712	0.0404928	0.622723	0.176638	0.00345805	0.170129	-0.337029	0.0046496	-0.248469	0.0254397	-0.197116	0.00605426	-0.0984769	-0.152933	-0.435513	-0.413861	0.0370683	-0.100178	0.126554	0.0740135	-0.132738	-0.0132006	0.0442784	0.0117007	-0.131832	0.0705756	-0.037361	0.0747803	-0.164668	0.303604	0.285472	-0.0500785	0.0575921	-0.138892	0.495273	0.234529	0.233828	0.436564	0.228998	-0.0637081	0.069377	0.313003	-0.211017	0.207242
497	-0.0348704	0.0273622	0.115496	-0.27339	0.0785704	0.0643971	-0.0562664	0.12146	0.0833826	-0.0589762	0.119232	-0.497988	-0.239954	-0.326198	-0.137602	-0.254003	-0.142586	-0.105232	-0.218499	-0.474415	-0.517518	0.0760472	-0.17983	0.457807	-0.0874055	-0.287557	0.253088	-0.0484224	0.323768	-0.192078	-0.0583306	-0.1559	-0.0570919	-0.229578	0.575029	0.607213	0.196662	-0.025041	-0.26797	0.40607	0.56098	0.610002	0.744357	0.182071	-0.0691176	0.110741	0.675397	-0.218073	0.0334783
498	0.273865	0.323593	-0.266417	0.0066864	-0.097455	-0.194756	0.110072	-0.116008	-0.126989	-0.199291	-0.316368	-0.215945	0.0142991	-0.0164597	0.331289	0.101822	0.337587	0.186212	0.0998099	-0.401729	-0.144416	-0.357828	0.0551975	0.338815	0.266525	0.397478	1.31555	0.127029	0.450686	0.300638	-0.18467	0.0125632	-0.0914222	0.249863	0.234111	0.237005	0.452705	-0.112293	-0.0963775	-0.0438422	0.222613	0.13706	0.201296	-0.260767	-0.11502	0.112813	0.15889	-0.096054	-0.00124282
499	0.0568743	0.00894489	0.335135	-0.0483086	0.253919	0.419307	0.083437	-0.0997996	0.211878	0.342211	0.343893	-0.451736	-0.0158835	-0.142461	-0.00919658	0.00332682	-0.0173393	-0.0897978	-0.0853257	-0.334565	-0.337167	0.276062	0.0374835	-0.0474485	0.0710378	-0.00731961	-0.117679	0.215838	0.0463051	-0.0730932	0.385466	0.0703318	0.126134	0.0904225	0.00467027	-0.002994	-0.0868076	0.0896547	0.168751	0.00277443	-0.157008	-0.206863	-0.116988	0.0280189	0.445413	0.220852	-0.128062	0.307452	0.210776
500	0.28151	0.303252	0.0659435	-0.00567943	0.107048	0.0667277	0.164031	0.0722293	0.0904209	0.0269156	-0.014694	-0.287864	0.0915341	-0.0925678	0.197749	-0.023929	0.111262	0.0778908	0.118607	-0.446436	-0.242206	-0.00776234	0.057376	0.191335	0.454645	0.104931	0.299335	0.241198	0.125883	0.104619	0.184133	0.0707631	-0.0250709	0.178473	0.0672092	0.0451558	0.130912	-0.00849716	-0.00773971	0.135044	-0.0771359	-0.165331	-0.0610661	-0.130916	0.0846099	0.286249	-0.0925019	-0.0210654	0.16609
501	0.23186	0.226175	0.0694652	-0.133709	0.0901239	0.0719975	0.0728337	-0.135552	0.166032	0.149466	-0.0077377	-0.502817	-0.247489	-0.121476	-0.0140863	-0.0366499	-0.0619831	-0.0845573	-0.0574181	-0.52356	-0.434571	-0.112606	0.14829	0.455199	0.319501	-0.0880423	0.608677	0.264985	0.600427	-0.0143346	-0.0451524	0.185834	0.0688514	0.0200693	0.284796	0.271353	0.60684	0.0115166	-0.064491	-0.0506526	0.223577	0.115736	0.16762	-0.180852	0.00110603	0.196363	0.179605	-0.0272871	0.192847
502	-0.0636076	-0.00283139	0.249035	-0.0441095	0.229372	0.272714	-0.0422526	0.139582	0.211347	0.132895	0.251433	-0.302392	-0.129161	-0.214339	0.00761414	-0.0860376	-0.0119561	-0.0409683	-0.122761	-0.438302	-0.344195	0.142043	-0.137262	-0.0138955	0.0106395	-0.111341	-0.169927	0.0346049	-0.0973083	-0.138733	0.192456	-0.0290176	-0.0262409	0.00416165	0.0759334	0.0819734	-0.0729502	-0.0231468	-0.103227	0.237331	-0.0672459	0.0623169	0.214976	0.425247	0.198821	0.111445	-0.0346342	-0.0834507	0.180809
503	0.0770826	0.116014	0.227863	0.142131	0.15661	0.0662545	0.0534576	0.00721382	0.432587	0.297452	0.303696	-0.346722	0.00673861	0.0174343	0.0410563	-0.0572316	0.0949546	0.0282884	0.108634	-0.481927	-0.337731	0.13943	0.0252476	-0.050347	0.0402762	-0.0520725	0.0131674	0.146341	0.0120039	0.0795113	0.206088	0.0316247	0.0214675	-0.0175907	-0.128392	-0.0954746	0.00834782	0.0733488	0.0319247	0.0707877	-0.137289	-0.252045	-0.173255	-0.004594	0.178819	0.140852	-0.158369	-0.0181707	0.196546
504	-0.000207648	-0.0249117	0.207004	-0.238642	0.0404092	0.202575	0.232878	-0.0825639	0.133491	0.0800467	0.185663	-0.54913	-0.146311	-0.22153	-0.00430536	-0.0797403	-0.00941498	-0.0864192	0.130789	-0.128433	-0.06151	0.425779	0.367902	-0.0755392	0.0337049	-0.0850702	-0.143083	0.0745814	-0.0429701	-0.0371613	0.0901706	0.326905	0.350476	0.011838	-0.00779512	-0.0194506	-0.0869256	0.436371	0.378143	0.0111258	0.236066	0.174258	-0.0992342	-0.114946	0.188985	0.155373	0.254234	0.399395	0.171858
505	-0.121529	-0.111608	0.330219	-0.0916757	0.136596	0.306235	0.200033	-0.136814	0.158226	0.277971	0.388169	-0.382845	-0.0914428	-0.190946	-0.141511	-0.224425	-0.145133	-0.167943	-0.110815	0.0306722	0.0890391	0.788132	0.318734	-0.120565	-0.0922295	-0.118584	-0.324279	0.0463823	-0.157238	-0.187727	0.411185	0.341358	0.364419	-0.0882455	-0.100229	-0.0876865	-0.302373	0.435286	0.505533	-0.0464072	0.215245	0.157539	-0.183161	-0.03688	0.285974	0.0782912	0.257358	0.548535	0.0397199
506	-0.0984551	0.00137587	0.204169	0.0296216	0.348172	0.211223	-0.0338005	0.0856725	0.211399	0.193015	0.253917	-0.223923	-0.0287092	-0.0961987	-0.0138407	0.0307287	-0.051864	-0.0681969	-0.181307	-0.440118	-0.295336	0.136787	-0.135558	-0.053573	-0.0598526	0.0894851	-0.217872	-0.0131314	-0.15637	-0.110238	0.173414	-0.122497	-0.0729028	0.150732	-0.0253688	-0.00987117	-0.215836	-0.0784192	-0.018051	0.405904	0.0752552	0.0981395	0.192577	0.609034	0.171204	0.158522	0.11211	-0.00669269	0.0810436
507	-0.121164	0.00209529	0.0750973	0.101281	0.164417	0.0385022	-0.166669	0.187074	0.0964986	0.1009	0.11769	-0.267003	0.00381074	0.127083	-0.053835	0.0864844	-0.0592975	-0.119279	-0.190949	-0.424889	-0.280322	-0.0247411	-0.255961	-0.0861814	-0.120381	-0.00686148	-0.162381	-0.0492987	-0.0480697	-0.0455716	0.114841	-0.16307	-0.0806054	0.122251	-0.0576295	-0.0761808	-0.118579	-0.19613	-0.273758	0.07973	-0.0749576	-0.137184	-0.0840081	0.637335	-0.0400953	-0.136993	-0.0705106	-0.226881	-0.0786546
508	-0.361411	-0.333781	-0.464801	0.383422	-0.338105	-0.452426	-0.48158	-0.185854	-0.495274	-0.355651	-0.460524	3.65199	0.236215	0.323192	-0.213498	-0.117224	-0.219068	0.0311173	0.131727	2.31127	1.58154	-0.453272	-0.538053	-0.619827	-0.399247	-0.0566339	-0.464297	-0.547983	-0.585636	-0.299553	-0.316298	-0.617199	-0.586511	-0.163757	-0.547917	-0.546707	-0.313147	-0.474851	-0.273014	-0.331766	-0.58468	-0.41307	-0.343009	-0.0725231	-0.344827	-0.439744	-0.595761	-0.40563	-0.384207
509	0.03974	0.0550852	0.0314202	-0.273302	-0.0257816	0.0115904	-0.00706079	0.0364137	0.0635766	-0.0440691	0.0919772	-0.485495	-0.200744	-0.310136	-0.0388003	-0.217425	-0.0502516	-0.060233	-0.212242	-0.50138	-0.51456	-0.00396255	-0.158019	0.668048	0.0116919	-0.242189	0.386415	-0.0293992	0.387888	-0.12863	0.0118957	-0.119826	0.00698154	-0.179947	0.978443	0.965624	0.325151	-0.0674297	-0.211586	0.235822	0.604862	0.495367	0.642617	-0.0560411	-0.0660157	-0.0173948	0.644225	-0.177681	0.0465865
510	0.10795	0.0780185	0.0460334	-0.265242	0.0162002	0.0520492	0.0928587	0.132814	0.0512297	-0.0776865	0.0220123	-0.515387	-0.0807199	-0.302812	0.0494553	-0.137582	0.0511076	0.0368888	-0.0827645	-0.472265	-0.435818	-0.0187579	-0.0462242	0.590001	0.0442368	-0.110558	0.266875	0.0396177	0.246906	0.00224859	-0.00402914	-0.0226047	0.0125706	-0.0717359	0.792801	0.824801	0.222027	-0.0341104	-0.133042	0.321125	0.398957	0.438417	0.600798	-0.0587892	-8.87215e-06	0.0802321	0.452718	-0.104879	0.0758209
511	-0.0746788	-0.0586774	0.0176286	0.0873203	0.0935411	0.0313313	-0.0384576	0.219732	-0.0542725	0.0261069	-0.0300297	-0.230656	-0.0237583	0.0356463	-0.0192069	0.0553333	-0.0031072	-0.0738952	-0.190624	-0.318092	-0.136219	-0.102359	-0.112607	-0.160823	-0.10403	0.0266353	-0.110512	-0.0058541	-0.0478227	-0.0504635	0.0742033	-0.0871119	-0.00788792	0.0752039	-0.155065	-0.163186	-0.100512	-0.0561929	-0.119845	-0.0934081	-0.141298	-0.164314	-0.195391	0.425161	-0.0263814	-0.0398802	-0.175577	-0.0781197	-0.0273087
512	0.0760095	0.0684792	0.265808	-0.0947219	0.21653	0.390754	0.165022	0.0409731	0.372459	0.227309	0.228192	-0.560427	-0.196911	-0.252859	-0.0710986	-0.0951857	-0.0089473	-0.00487224	-0.0485043	-0.441495	-0.349373	0.267436	0.0633226	0.0680239	0.0704804	-0.0497354	-0.0836905	0.259877	0.00116432	-0.0346021	0.279294	0.135694	0.0812624	0.062286	0.0853413	0.0776646	-0.0623156	0.106299	0.140715	0.242899	0.00746129	-0.0706763	0.0344581	0.04137	0.376474	0.360742	-0.0247154	0.178708	0.342056
513	0.0920167	0.067581	0.308558	-0.0283066	0.29988	0.497094	0.189728	-0.0156835	0.329246	0.286528	0.281049	-0.470678	-0.144311	-0.168136	-0.00653504	0.0278152	0.0427503	0.0179999	-0.0184583	-0.405359	-0.263328	0.209823	0.0437762	-0.0237502	0.0360047	0.120795	-0.0378009	0.206279	-0.0927998	0.0140317	0.375592	0.0698735	-0.0328691	0.159488	0.00428886	0.00161644	-0.136053	0.0007651	0.238015	0.132829	-0.0700406	-0.136867	-0.0598147	0.0973568	0.513681	0.382893	-0.09444	0.360158	0.250376
514	-0.0389859	-0.0423027	0.126253	-0.309562	0.00612412	0.174717	0.0513816	0.142551	0.16113	-0.046116	0.0694552	-0.640821	-0.207599	-0.392163	-0.096852	-0.264356	-0.0624509	-0.169228	-0.0967749	-0.555661	-0.448731	0.132671	-0.0656447	0.581719	-0.0328158	-0.227391	0.22694	0.0443361	0.454897	-0.171293	0.0676824	-0.0186846	0.0773849	-0.211211	0.769154	0.752594	0.259022	-0.010383	-0.0921078	0.193868	0.47197	0.412422	0.54495	0.0132036	0.0526153	0.0986665	0.537462	-0.0246781	0.231739
515	0.208749	0.181746	0.293194	0.00324656	0.18713	0.408075	0.2395	-0.12252	0.164432	0.271319	0.259252	-0.397395	-0.0200418	-0.0479491	0.142118	0.0606328	0.13579	0.0810404	-0.0267497	-0.357437	-0.319923	0.0662929	0.0591751	-0.0407112	0.340622	0.19642	0.0779737	0.181131	0.0113171	0.0423555	0.345712	0.0310604	0.0875506	0.360161	-0.0702551	-0.0979398	-0.0713106	-0.0534895	0.289251	-0.0593171	-0.240873	-0.257865	-0.156467	0.061391	0.391246	0.352152	-0.20297	0.289912	0.253671
516	-0.0206818	-0.13462	-0.127656	0.281826	-0.178134	-0.0866165	-0.221702	-0.149579	-0.250891	-0.207668	-0.23441	0.49811	0.695173	0.60989	0.0505051	0.260197	0.0338063	0.152523	0.292647	0.144355	0.235487	-0.151163	-0.31606	-0.250127	-0.112576	0.129901	-0.127802	-0.173202	-0.159621	0.188408	-0.0204867	-0.274356	-0.334772	0.167833	-0.30618	-0.291724	0.018722	-0.324357	-0.176385	-0.278106	-0.513151	-0.441972	-0.324175	-0.0587918	-0.0779947	-0.206933	-0.513531	-0.192828	-0.215575
517	-0.0968047	-0.0669485	-0.0671288	0.534032	-0.1518	-0.230362	-0.261062	-0.131571	-0.0624852	0.0549122	-0.0285209	0.296183	0.559534	0.862239	0.0975896	0.0258103	0.116917	-0.104916	0.0641273	-0.00643783	-0.076523	-0.213973	-0.241882	-0.264176	0.0737498	0.188129	-0.00640702	-0.0642859	-0.27791	0.000340562	0.0714937	-0.231264	-0.269099	0.143902	-0.284271	-0.272177	-0.185563	-0.263858	-0.265518	-0.140968	-0.289702	-0.41004	-0.354087	-0.050216	-0.14264	-0.265837	-0.30427	-0.291875	-0.200815
518	0.0691666	0.0303636	-0.108332	0.346782	-0.0819709	-0.203047	-0.224243	-0.108971	-0.0881567	0.051931	-0.0854014	0.32101	0.486604	0.669109	-0.0657423	0.159877	0.00438784	0.135729	0.126952	-0.151216	0.00768395	-0.290358	-0.290776	-0.196224	-0.0705241	0.0381766	-0.0412634	-0.093657	-0.156089	-0.0163161	-0.0469336	-0.233696	-0.268992	0.0291892	-0.188414	-0.176362	0.111903	-0.316658	-0.262137	-0.15157	-0.404151	-0.37314	-0.197436	-0.0434768	-0.151927	-0.248622	-0.413964	-0.282098	-0.0988643
519	0.0113875	-0.0149915	-0.15038	0.43865	-0.095439	-0.21586	-0.193185	-0.172922	-0.11763	-0.00966683	-0.114109	0.272768	0.379944	0.770726	0.00172087	0.109647	0.0731476	0.171373	0.173043	-0.0345235	0.0746508	-0.325507	-0.228903	-0.343995	-0.0293017	0.131629	-0.0676739	-0.0587756	-0.236319	0.170329	-0.016423	-0.164193	-0.205077	0.180358	-0.415756	-0.396738	-0.0255355	-0.274194	-0.276488	-0.232981	-0.454081	-0.445489	-0.343439	-0.0426249	-0.148381	-0.218765	-0.490885	-0.25334	-0.168081
520	0.225765	0.140339	-0.12246	0.121043	-0.0127069	0.0375139	0.0611744	-0.131262	-0.0634569	-0.0737717	-0.12857	-0.103986	0.129316	-0.0347774	0.457117	0.250345	0.421	0.44907	0.44537	-0.372606	-0.050555	-0.110812	-0.0104289	-0.0469045	0.186779	0.4068	0.202035	0.0546017	0.013847	0.940947	-0.0278116	-0.051099	-0.107209	0.271785	-0.10195	-0.10332	0.085854	-0.0755792	-0.0342316	-0.0631108	-0.266132	-0.222792	-0.182632	-0.183497	0.089511	0.0957505	-0.299293	0.0164143	0.0237051
521	0.060718	-0.0201274	-0.0548132	0.248497	-0.0953626	-0.0296798	-0.111968	-0.229525	-0.068218	-0.0989532	-0.134438	0.0994952	0.454417	0.163961	0.164738	0.207797	0.116195	0.296819	1.12603	-0.295243	0.0594503	-0.00655243	-0.166691	-0.0427937	0.0045428	0.137098	-0.0262415	-0.0355336	-0.0457971	0.188887	0.117951	-0.113076	-0.152339	0.140164	-0.258861	-0.276808	0.104325	-0.156779	-0.0714868	-0.171586	-0.387952	-0.28562	-0.300606	-0.243283	-0.0239771	-0.0930094	-0.419126	-0.117417	-0.0098658
522	0.0678415	-0.0133336	-0.0301475	0.211465	-0.0827905	-0.00644422	-0.0887041	-0.214477	-0.0607686	-0.0869504	-0.113255	0.0392592	0.424962	0.131814	0.165273	0.182272	0.117255	0.283855	1.06172	-0.312556	0.0270354	-0.00603116	-0.147795	-0.0212885	0.0230924	0.130531	-0.0234616	-0.0141504	-0.0352172	0.183743	0.121648	-0.106818	-0.134675	0.143776	-0.221045	-0.240389	0.115553	-0.131206	-0.074484	-0.138832	-0.359895	-0.256202	-0.256027	-0.232399	-0.0220064	-0.0728474	-0.39023	-0.115648	0.0108195
523	-0.045857	-0.106477	-0.202917	-0.00491781	-0.256126	-0.190576	0.123242	-0.212937	-0.199841	-0.289876	-0.310997	-0.23634	0.199405	0.000138534	0.178777	-0.0903402	0.117186	0.127855	0.943607	-0.255144	0.100455	0.153855	0.277968	0.187519	-0.0668075	-0.0323393	0.284456	-0.146663	0.275989	-0.00362888	-0.0746085	0.216081	0.196347	-0.0283744	0.0943756	0.0681824	0.362184	0.187247	0.109959	-0.313098	0.329544	0.391516	-0.0328334	-0.39758	-0.173748	-0.142715	0.30828	0.171519	-0.171956
524	0.0556138	0.0221346	-0.162441	0.00126611	-0.216803	-0.154981	0.192673	-0.238539	-0.160075	-0.230171	-0.238233	-0.152421	0.279194	0.0419952	0.199906	0.130758	0.137228	0.243669	0.943234	-0.100493	0.285742	0.23386	0.338583	-0.0948211	-0.0101242	0.101459	0.0627239	-0.0776138	-0.112727	0.153838	-0.0341715	0.241197	0.280363	0.0321548	-0.201899	-0.20983	-0.0248539	0.201867	0.228512	-0.261357	0.0754877	0.127045	-0.319525	-0.324605	-0.151375	-0.0583215	0.0577995	0.233107	-0.0502528
525	-0.280075	-0.271416	-0.157232	-0.0859957	-0.281416	-0.184645	-0.0607129	-0.163139	-0.219002	-0.312354	-0.140604	1.25456	-0.115644	-0.000530538	-0.23014	-0.496964	-0.281061	-0.107674	-0.0203023	1.92532	0.810735	0.276127	0.132104	-0.250655	-0.196862	-0.44769	-0.395063	-0.232006	-0.282875	-0.169923	-0.234753	0.138271	0.149117	-0.376538	-0.303223	-0.292393	-0.197562	0.170138	0.176839	-0.258371	0.0417012	0.149246	-0.211878	-0.328864	-0.302014	-0.199079	0.0178431	0.102121	-0.123754
526	-0.200978	-0.209504	-0.392623	0.0492609	-0.275552	-0.270029	-0.0625315	-0.279727	-0.491956	-0.351936	-0.486384	2.03922	-0.00763928	0.0429406	-0.267046	0.0814817	-0.251867	-0.0569531	-0.118498	1.23228	3.20536	0.109577	0.0533804	-0.370026	-0.23647	0.143721	-0.227468	-0.308654	-0.3412	-0.0718082	-0.231566	0.0351064	-0.0301845	-0.0259455	-0.411005	-0.415063	-0.247013	0.0631662	0.248785	-0.338369	-0.0991693	0.0736598	-0.356608	-0.254738	-0.229835	-0.349223	-0.0930866	0.21845	-0.294544
527	-0.0999953	-0.034769	0.513869	0.090986	0.328597	0.403193	-0.0117647	-0.0914757	0.509527	0.795068	0.628885	-0.40762	-0.0842285	-0.154258	-0.0872866	-0.124198	-0.0847574	-0.0881904	-0.145518	-0.337913	-0.467579	0.250644	-0.0463558	0.00150232	0.0217625	-0.0921752	-0.232474	0.0939816	-0.0870321	-0.148672	0.386164	0.0212502	0.00787252	0.0333393	0.0530823	0.0574838	-0.204517	-0.0550918	0.15957	0.0952295	-0.0299162	-0.09711	-0.0385827	0.158444	0.4458	0.142381	0.00785282	0.162354	0.147767
528	-0.187181	-0.062821	0.0244291	-0.269111	-0.0537964	0.0194654	0.166564	-0.122751	0.0594393	-0.144119	0.0812416	-0.590385	-0.27838	-0.332334	-0.234488	-0.318562	-0.173887	-0.212241	-0.230528	-0.0162027	-0.0856775	0.459843	0.307943	0.347575	-0.19973	-0.405756	0.0836032	-0.0387781	0.218527	-0.375919	-0.110401	0.362866	0.43885	-0.38243	0.454509	0.461999	0.0550445	0.402532	0.208011	0.0436027	0.898524	0.823752	0.429469	-0.0780423	-0.103966	0.000101706	0.96063	0.250718	-0.0762807
529	0.176902	0.117244	0.054651	0.192977	-0.0523458	0.144434	0.0628842	-0.0935125	0.00598168	0.110418	0.00578059	-0.214027	0.0879645	0.063649	0.294564	0.134445	0.250731	0.372615	0.216784	-0.231043	-0.126122	-0.0912425	0.0353771	-0.0367749	0.412256	0.289608	0.18757	0.10365	-0.0377088	0.371719	-0.00844955	0.00703795	-0.0198441	0.462752	-0.0592173	-0.0672427	0.012061	-0.0994053	-0.085314	-0.0106632	-0.231258	-0.23534	-0.123539	-0.165806	0.0814602	0.146002	-0.291894	-0.0975308	0.111774
530	0.0132388	-0.0696363	-0.0868644	0.10171	-0.168588	-0.116886	-0.0582611	-0.226697	-0.121465	-0.232141	-0.212415	-0.116557	0.329944	0.0762428	0.262794	0.104185	0.198665	0.227694	1.16843	-0.560339	-0.209389	-0.211078	-0.046981	0.260312	0.0206462	0.106911	0.353319	-0.0805549	0.2766	0.138409	0.0568891	-0.146714	-0.181113	0.0606899	0.132257	0.114622	0.39273	-0.185473	-0.17569	-0.186412	-0.0578066	0.00901146	0.0573205	-0.267814	-0.0621676	0.00430875	-0.110802	-0.163041	-0.0677657
531	0.164589	0.17452	0.0294224	0.0726332	0.00521292	-0.0045146	0.0986432	0.00215129	0.103607	0.0443414	-0.0110151	-0.267918	0.230567	-0.0352463	0.370366	-0.0101114	0.351613	0.138602	0.482216	-0.449042	-0.243847	-0.0489898	0.0451511	-0.00579924	0.485129	0.200258	0.267572	0.0976875	0.00850517	0.106742	0.0519332	0.0492695	0.014243	0.248926	-0.032161	-0.0415809	0.0625128	0.0263947	-0.00651151	0.0471478	-0.0510722	-0.213801	-0.190289	-0.192646	0.0638117	0.111867	-0.117318	-0.0211077	0.056281
532	0.0353165	0.00422766	-0.0876278	0.164852	-0.063623	-0.0804805	-0.151437	-0.251269	-0.0849679	-0.100356	-0.170527	0.619186	0.253984	0.225613	0.0534608	-0.0221085	0.00636065	0.115232	0.610593	0.182478	0.306056	-0.168513	-0.141299	-0.152364	-0.0196168	-0.0302988	-0.0835036	-0.0684774	-0.0557	-0.00907708	-0.0185965	-0.162753	-0.164981	0.050183	-0.235073	-0.242422	0.194893	-0.1181	-0.212456	-0.213507	-0.354167	-0.292567	-0.229756	-0.278421	-0.071174	-0.0932158	-0.391116	-0.193225	-0.0778889
533	0.00888362	-0.121601	-0.10084	-0.396871	-0.0525059	-0.0814683	-0.108019	0.254118	-0.0501797	-0.217878	-0.0848378	-0.382239	-0.105736	-0.230631	-0.144663	-0.239174	-0.144412	-0.0215158	-0.207128	-0.205031	-0.20628	-0.201819	-0.162865	0.540109	-0.00851938	-0.192799	0.279755	-0.0766075	0.325062	-0.103207	-0.100855	-0.191241	-0.169289	-0.24154	0.733907	0.732	0.420532	-0.0440422	-0.251402	0.34908	0.475925	0.459324	0.853806	-0.024997	-0.0790048	-0.0243606	0.466782	-0.284742	0.0321932
534	0.16825	0.0700029	-0.0302052	0.36021	0.0665561	-0.111507	-0.135824	-0.13414	-0.000369766	0.10566	-0.0100902	-0.0578687	0.296912	0.0564314	0.0210459	0.940661	0.0195272	0.18257	0.0318138	-0.321128	0.0131768	-0.260117	-0.241043	-0.14461	-0.00920227	0.421032	0.00680421	-0.0282069	-0.13169	0.187847	-0.0720808	-0.129981	-0.191893	0.279231	-0.230307	-0.228829	-0.083685	-0.106229	-0.121483	-0.107413	-0.418538	-0.413433	-0.283266	0.166035	-0.0758902	-0.0929939	-0.40655	-0.144493	-0.0591234
535	0.0882759	0.130412	0.0798733	-0.248259	0.199312	0.25077	0.208272	-0.0161354	0.201184	0.0299484	0.083868	-0.539295	-0.268497	-0.306325	0.0276959	-0.180517	0.0521687	-0.0046323	-0.0528661	-0.408533	-0.474658	-0.00181682	0.108232	0.329331	0.156207	-0.073337	0.413959	0.209182	0.366469	-0.0188764	0.0422095	0.0899161	-0.0307705	0.030561	0.333951	0.324197	0.317992	0.177165	0.209136	0.124769	0.282516	0.228618	0.278438	-0.153702	0.212111	0.434099	0.246984	0.190251	0.345917
536	0.102934	0.148985	0.215044	-0.0565809	0.250262	0.440826	0.200442	0.00858901	0.239741	0.233795	0.30431	-0.391862	0.073169	-0.0556894	0.293263	-0.0259995	0.278015	0.0929201	0.0604186	-0.31683	-0.312219	0.0252258	0.0464615	-0.028205	0.394394	0.304228	0.203491	0.131745	-0.084585	0.0716105	0.246099	0.00087769	-0.0139931	0.31906	0.0136402	0.00587265	-0.08385	-0.0156841	0.236218	0.139217	-0.104564	-0.11599	-0.0318345	0.0875747	0.319112	0.609366	-0.0900283	0.221986	0.208664
537	-0.0343643	-0.00822429	0.31394	0.00535282	0.183442	0.334375	0.0618104	-0.052749	0.201658	0.358813	0.339886	-0.235999	-0.159398	-0.147648	-0.0538793	-0.171447	-0.025468	0.0328513	-0.148232	-0.207854	-0.178699	0.146957	-0.0480283	-0.118904	-0.0586386	-0.0762134	-0.25978	0.0499558	-0.00127811	-0.191061	0.350627	-0.0130898	0.0269632	0.0175858	-0.0392605	-0.0572031	-0.0167219	0.0484346	0.129859	-0.0214853	-0.11515	-0.10657	0.00932027	0.0449276	0.343041	0.00528377	-0.0972946	0.127492	0.0865838
538	0.0724512	-0.0268796	-0.206466	0.102018	-0.227682	-0.152786	-0.12527	-0.05996	-0.19835	-0.332537	-0.270487	0.203881	0.376206	0.240939	0.150082	0.219507	0.121052	0.191958	1.00984	-0.0514011	0.0252476	-0.159771	-0.177597	-0.0946095	-0.0336857	0.0647307	-0.0169538	-0.0894835	-0.0221419	0.230614	-0.065168	-0.143475	-0.221906	0.0183966	-0.264736	-0.274788	0.0191418	-0.133963	-0.186661	-0.233316	-0.44467	-0.357532	-0.321679	-0.0944073	-0.147598	-0.0992791	-0.448645	-0.192419	-0.109447
539	0.00586556	0.070954	0.336062	-0.15243	0.183891	0.241507	0.147658	-0.0572887	0.229491	0.191893	0.274146	-0.49897	-0.155664	-0.244549	0.10011	-0.158128	0.116203	-0.0190016	-0.00430759	-0.50233	-0.372527	0.197291	0.0779019	0.0865166	0.037637	-0.124958	-0.119946	0.202926	0.114754	-0.0915617	0.347389	0.111261	0.151115	-0.0431515	0.123531	0.109029	-0.028503	0.120015	0.0159555	0.110727	-0.00800637	0.10843	0.0318212	-0.0494891	0.222344	0.17956	0.028491	0.0577622	0.235209
540	-0.218917	-0.271211	-0.0281714	-0.161553	-0.0679773	0.0456701	0.171641	-0.0633341	-0.279292	-0.0359036	0.0157183	-0.458725	-0.250128	-0.143464	-0.35043	-0.267777	-0.321411	-0.360283	-0.253029	0.0645258	0.226375	0.519228	0.228618	0.134938	-0.2729	-0.256813	-0.0407224	-0.223062	0.191981	-0.171924	0.138222	0.20899	0.262984	-0.248432	0.14624	0.13241	-0.0321695	0.286153	0.497157	-0.215309	0.636782	0.542397	0.0432196	-0.0971802	0.064442	-0.118986	0.659508	0.507757	-0.1836
541	-0.0661705	0.0242226	1.13425	0.0222731	0.268286	0.53664	0.0992182	-0.104378	0.444042	0.432108	0.658458	-0.501299	-0.00268559	-0.241952	-0.00955937	-0.108663	-0.0783673	-0.162029	-0.0571891	-0.330529	-0.431787	0.327707	0.0455517	0.0607588	0.0746383	-0.0791405	-0.159107	0.232308	-0.0108711	-0.162922	0.393602	0.0228933	0.100529	0.0801661	0.0470519	0.0585481	-0.13461	0.15229	0.18417	0.0932168	-0.102798	-0.0870547	-0.056481	0.0659966	0.385232	0.192528	-0.03842	0.168925	0.191222
542	-0.220533	-0.27164	-0.0255495	-0.158057	-0.0679439	0.0453006	0.170673	-0.0660241	-0.276259	-0.0348232	0.01382	-0.469564	-0.250547	-0.145727	-0.349581	-0.267065	-0.319885	-0.358879	-0.25232	0.0637486	0.22327	0.521688	0.231665	0.136948	-0.271956	-0.258351	-0.0383757	-0.217422	0.193986	-0.176213	0.134735	0.207904	0.264639	-0.248742	0.154041	0.137761	-0.0293534	0.28898	0.502313	-0.216021	0.636735	0.541818	0.0455018	-0.102421	0.0659886	-0.118195	0.660349	0.509167	-0.184049
543	-0.219718	-0.272767	-0.0262539	-0.158009	-0.0705262	0.04507	0.172141	-0.0621152	-0.276891	-0.0331587	0.0123794	-0.46992	-0.247905	-0.145008	-0.351964	-0.268437	-0.321275	-0.356615	-0.25304	0.0704965	0.226023	0.522435	0.234617	0.137762	-0.274938	-0.258654	-0.0413844	-0.219605	0.19039	-0.171558	0.135693	0.213396	0.266444	-0.249914	0.154564	0.138725	-0.032393	0.289264	0.501004	-0.214761	0.641917	0.549332	0.0441554	-0.100527	0.0666853	-0.120671	0.665594	0.508843	-0.187667
544	-0.0212267	-0.0362504	-0.258503	-0.158633	-0.19666	-0.213264	0.202129	-0.139643	-0.305137	-0.294458	-0.362586	-0.412122	-0.204051	-0.0423491	-0.128021	-0.0183943	-0.180402	-0.163419	-0.0196337	0.0576142	0.799131	0.317358	0.322898	0.184542	-0.111127	-0.0299816	0.311576	-0.0958936	0.20833	0.192186	-0.163934	0.243285	0.174782	-0.0635082	0.101629	0.0910948	0.171932	0.275617	0.397444	-0.250297	0.522029	0.480805	-0.0334924	-0.237864	-0.13972	-0.0707929	0.51573	0.356352	-0.124147
545	-0.0416968	-0.0572157	0.346094	-0.117244	0.222916	0.360568	0.0088922	0.0525599	0.175362	0.389225	0.383025	-0.4616	-0.0478156	-0.141045	-0.0941321	-0.0159258	-0.0892198	-0.122262	-0.120003	-0.358721	-0.341916	0.233906	-0.0550847	-0.0370395	-0.0556199	-0.0554492	-0.217053	0.11693	-0.0485205	-0.116831	0.299805	-0.0442813	-0.00890178	-0.0126583	0.125727	0.124604	-0.219841	0.0532519	0.1516	0.138903	0.0165537	-0.0260061	0.0536206	0.101321	0.330548	0.139178	0.0489113	0.168436	0.184059
546	-0.0846379	0.0394356	0.880786	0.157115	0.213322	0.394864	0.0489844	-0.113538	0.352155	0.364841	0.540176	-0.339224	0.0906004	-0.0900417	-0.022962	-0.0642884	-0.0877415	-0.107212	0.106054	-0.290692	-0.442511	0.206749	0.0221906	-0.0183427	0.0531501	-0.0285076	-0.118653	0.188692	-0.0462829	-0.164715	0.248429	0.0291568	0.0691709	0.0395583	-0.0111225	-0.00542497	-0.112221	0.138838	0.152448	0.0420538	-0.105081	-0.150316	-0.0938391	-0.00567232	0.316575	0.121063	-0.045818	0.147641	0.0726975
547	0.143766	0.229694	0.248111	0.101293	-0.00504867	0.028183	0.134561	-0.0802169	0.174611	0.125391	0.106427	-0.194772	0.214296	0.0137451	0.166961	0.0339409	0.128784	0.112311	0.393254	-0.358261	-0.306728	-0.0314456	0.0921131	0.0112118	0.347636	-0.00683239	0.143817	0.16023	0.0947023	0.0254644	0.0118283	0.0117302	0.0276714	0.142115	-0.197363	-0.197723	0.152974	-0.031256	0.00311048	-0.0965543	-0.210386	-0.321449	-0.219485	-0.132171	0.0889097	0.0985915	-0.215497	-0.0849581	0.177239
548	0.218789	0.28972	-0.0750935	0.343223	-0.0452014	-0.000211086	0.137207	-0.108602	0.0267783	-0.0202706	-0.0415462	-0.243733	0.150848	0.0886864	1.0138	0.102889	1.07906	0.628527	0.303884	-0.424038	-0.257029	-0.232543	0.106922	-0.0539162	0.28985	0.691818	0.228858	0.131433	0.0377979	0.381376	-0.0529739	-0.0207392	-0.0462822	0.404446	-0.15351	-0.165269	0.0470705	-0.0406116	-0.100617	-0.116389	-0.268854	-0.280988	-0.242731	-0.205504	0.052593	0.126744	-0.317054	-0.00732436	-0.00178278
549	-0.171199	-0.224894	0.0073274	-0.135947	-0.0352429	0.0758481	0.195215	-0.0562929	-0.232251	-0.0131753	0.0410971	-0.468322	-0.213536	-0.137761	-0.282462	-0.234424	-0.249885	-0.299757	-0.216455	0.0181409	0.170159	0.485842	0.22034	0.098476	-0.224856	-0.200267	-0.0689658	-0.180982	0.146061	-0.136091	0.147269	0.195624	0.245378	-0.197451	0.110469	0.0965085	-0.0556655	0.27415	0.464872	-0.188862	0.535829	0.443625	-0.00500874	-0.0883792	0.091934	-0.0783598	0.553287	0.471276	-0.14064
550	0.0617331	0.0611682	-0.0580259	-0.141299	0.0715219	-0.127643	-0.00962001	0.779945	0.0080491	-0.0436832	0.00665263	-0.308626	-0.128634	-0.0618043	-0.0520837	-0.203635	-0.071611	-0.0755742	-0.215308	-0.231442	-0.326117	-0.0598334	-0.111469	-0.104401	-0.0183012	-0.178383	-0.126983	0.0531401	-0.0711283	0.0134848	-0.0955121	-0.0443369	-0.0322559	-0.199169	-0.0651118	-0.0773258	-0.052367	0.0711425	-0.158238	0.254919	-0.00377162	-0.00412395	0.0196031	0.34696	-0.118716	0.0387587	0.0029338	-0.141258	0.115587
551	0.0829844	0.0625965	-0.149356	-0.224023	-0.0373817	-0.0653498	0.0202286	0.0169362	-0.110222	-0.119241	-0.170114	-0.414098	-0.210976	-0.0765146	-0.113036	-0.0437166	-0.106889	-0.0191303	-0.0919311	-0.282319	-0.0394538	-0.162847	-0.0997235	0.329752	-0.034195	-0.0762332	0.333859	0.01371	0.241757	0.124221	-0.0513374	-0.145945	-0.16142	-0.0865222	0.3036	0.286004	0.245071	-0.078397	-0.114835	-0.00503494	0.228906	0.206461	0.275773	-0.00436404	-0.0141875	-0.00339925	0.232839	-0.0901152	-0.0075324
552	0.180978	0.112867	-0.0146088	-0.0168127	0.00740576	-0.0351135	0.0415781	-0.0174622	-0.105192	-0.0985278	-0.16824	-0.302743	-0.0181973	-0.125365	-0.00908967	0.0603317	-0.0521482	0.0390387	0.0474016	-0.343044	0.0698344	0.0282875	0.0133016	0.33229	0.0229315	0.0568408	0.355916	0.0337291	0.333241	0.204868	0.0183353	-0.157218	-0.154302	0.0665166	0.299444	0.292825	0.2512	-0.0161206	-0.0094555	0.0719753	0.164325	0.12589	0.232988	-0.0885612	-0.0690921	0.0853239	0.14814	-0.0166637	0.0567695
553	-0.117954	-0.127653	-0.11214	-0.391649	-0.0295411	-0.101866	-0.0992817	0.261925	0.0130119	-0.249157	-0.0665286	-0.457393	-0.366209	-0.132835	-0.244916	-0.319671	-0.219526	-0.14176	-0.35873	-0.223698	-0.248403	-0.179847	-0.124867	0.309579	-0.171328	-0.297463	0.171296	0.010075	0.278246	-0.128661	-0.165456	-0.142479	-0.13997	-0.267377	0.418322	0.422946	0.270764	-0.052846	-0.221878	0.174464	0.362023	0.326975	0.702257	0.160471	-0.0845898	-0.0227305	0.398817	-0.191348	-0.0472317
554	-0.032251	0.0142438	-0.0482633	-0.030687	-0.0800162	-0.036811	-0.0983203	0.255932	-0.0726815	0.0326074	-0.0355631	0.107398	-0.00171411	0.0309457	-0.0532311	-0.113984	0.0174951	-0.0169894	-0.0762617	0.0989111	-0.102331	-0.0857751	-0.200474	-0.142132	-0.103171	-0.126523	-0.0951517	-0.0181004	0.0281694	0.0651326	-0.0113661	-0.121795	-0.0739437	-0.125629	0.0146191	0.000241643	-0.105743	-0.148713	-0.224245	-0.0492601	-0.144432	-0.145775	0.000937699	0.177969	-0.0340916	-0.181836	-0.149754	-0.293625	-0.0232577
555	-0.0706739	0.0315233	0.381845	-0.143285	0.227273	0.297663	0.118402	-0.00937194	0.312085	0.211405	0.376151	-0.548377	-0.176552	-0.27866	0.00837445	-0.234152	0.0159015	-0.0579301	-0.0921173	-0.399101	-0.403386	0.268275	0.111406	0.0843482	0.0304692	-0.198843	-0.17573	0.209785	0.139803	-0.139039	0.38605	0.127917	0.163037	-0.075447	0.128845	0.111064	-0.0363617	0.163908	0.071051	0.191156	0.0600141	0.0588446	0.0697151	0.00775412	0.288385	0.216793	0.0705305	0.0687541	0.251092
556	-0.0318686	0.088952	0.3121	-0.13181	0.194774	0.252046	0.122862	0.0197165	0.268945	0.217782	0.276514	-0.489868	-0.208202	-0.275582	0.038754	-0.255295	0.0556854	-0.0690121	-0.112135	-0.412493	-0.381656	0.17328	0.0733691	0.0846982	0.00542798	-0.184497	-0.125904	0.211243	0.112572	-0.179297	0.340566	0.110834	0.138896	-0.0559567	0.150134	0.15023	-0.00740883	0.13847	0.00340247	0.162663	0.053598	0.110798	0.077653	0.0339538	0.237135	0.156838	0.102268	0.0448093	0.243231
557	-0.0439969	0.0547926	0.35378	-0.135346	0.147424	0.197748	0.0530686	0.0674977	0.32206	0.256128	0.296941	-0.308613	-0.254724	-0.218335	-0.0320876	-0.276306	-0.00301036	-0.0439627	-0.227328	-0.248217	-0.331309	0.0934206	-0.0122967	0.0369174	-0.0295282	-0.221806	-0.115479	0.115612	0.110957	-0.196933	0.2083	0.038157	0.0882003	-0.139724	0.125758	0.127921	0.0167376	0.067494	-0.111119	0.176854	0.0600484	0.0629107	0.202042	0.0507159	0.142431	0.0722012	0.0867518	-0.0887958	0.165869
558	-0.0299384	0.0654291	0.317445	-0.128934	0.15303	0.182909	0.0653585	0.0764793	0.306667	0.239261	0.274802	-0.331655	-0.232862	-0.206277	-0.0156328	-0.262329	0.0114739	-0.0342883	-0.211705	-0.271547	-0.354232	0.0788251	-0.00785418	0.0362578	-0.0191462	-0.20939	-0.110724	0.120484	0.109217	-0.172312	0.199369	0.0403096	0.0875255	-0.126868	0.117804	0.118606	0.019779	0.0651249	-0.105164	0.173872	0.0484276	0.0461607	0.182735	0.0517309	0.135755	0.0691033	0.0726467	-0.0890927	0.162821
559	-0.113145	-0.0916164	0.257656	-0.123959	0.048383	0.188487	-0.066356	-0.127662	0.195376	0.150095	0.351123	-0.549909	-0.0777971	-0.218146	-0.0886852	-0.281174	-0.0766513	-0.175327	0.0291916	-0.548382	-0.462651	0.325949	-0.0480387	0.313033	-0.0430931	-0.267732	0.158612	0.114881	0.408883	-0.194026	0.347659	0.00270069	0.0554682	-0.162569	0.357185	0.35692	0.231194	0.0793072	-0.0993084	-0.0036779	0.262737	0.180496	0.295547	-0.122617	0.180088	0.169672	0.289464	0.0180164	0.168006
560	0.0233469	0.0105108	-0.248334	-0.263185	-0.180666	-0.195109	0.229152	-0.137274	-0.293023	-0.269971	-0.357261	-0.461632	-0.272473	-0.130204	-0.108093	0.0210266	-0.154799	-0.129335	-0.0953608	0.10054	0.743231	0.227432	0.349595	0.22675	-0.0887599	-0.0117244	0.351697	-0.0646221	0.225778	0.226635	-0.250464	0.27678	0.207368	-0.032143	0.144096	0.133378	0.201767	0.289831	0.431374	-0.242784	0.544215	0.526585	-0.00393639	-0.234866	-0.102292	-0.0482839	0.54292	0.372041	-0.0908349
561	0.105693	0.0434871	0.049611	-0.114556	-0.060003	-0.000187243	0.419266	-0.0214915	0.125766	0.0624452	0.0360473	-0.567885	-0.067866	-0.195577	0.0471263	-0.127833	0.03291	-0.0632659	0.0800797	-0.088632	0.0350135	0.287763	0.882101	0.096077	0.20909	-0.00899898	0.0440282	0.455642	0.227213	-0.00435001	0.0452163	0.79976	0.822753	0.0644303	-0.0730724	-0.090742	0.104643	0.510524	0.407473	0.0539557	0.348527	0.264	-0.144166	-0.255702	0.0124844	0.0614824	0.300838	0.347248	0.15752
562	-0.158819	-0.228982	-0.165139	-0.0795224	-0.274552	-0.221507	0.0148873	0.0295344	-0.179226	-0.272065	-0.195358	1.31066	-0.225861	-0.0305856	-0.216186	-0.309087	-0.212053	-0.152543	-0.236724	1.88001	0.881248	0.145472	0.150121	-0.311043	-0.159376	-0.30394	-0.28951	-0.185064	-0.275973	-0.187557	-0.305677	0.123634	0.166285	-0.327734	-0.245379	-0.233325	-0.255226	0.206114	0.249864	-0.26444	0.0511611	0.0152227	-0.218085	-0.278595	-0.237271	-0.114107	0.0928413	0.176764	-0.109347
563	0.0237387	0.0696569	0.380851	-0.00342319	0.237878	0.530628	0.100376	-0.0614697	0.190685	0.265943	0.342084	-0.455304	-0.0472416	-0.159938	-0.00880825	-0.0194548	-0.0349451	-0.0418775	-0.0201194	-0.222307	-0.279386	0.29001	0.0500108	0.0286401	0.116285	-0.0377349	-0.144709	0.203244	0.0392568	-0.0553812	0.423543	0.0478973	0.0771687	0.107296	0.0343094	0.0366973	-0.0792148	0.0705342	0.14555	0.0567901	-0.11054	-0.107886	-0.0673981	0.157641	0.473324	0.184635	-0.0877176	0.200852	0.229765
564	0.154908	0.129169	0.268542	-0.0621618	0.295804	0.377784	0.161377	0.0194107	0.230417	0.26901	0.224196	-0.414672	-0.119473	-0.100209	0.0251167	0.0237246	0.0385069	0.064622	-0.00376272	-0.361966	-0.288817	0.129305	0.125592	-0.0852015	0.227238	0.150868	0.00324659	0.211277	-0.0819632	0.0444054	0.303022	0.104724	0.0334905	0.221449	-0.0574399	-0.0663325	-0.053375	0.0273877	0.31449	0.0974245	-0.139858	-0.228979	-0.114708	0.116536	0.415142	0.466332	-0.159144	0.291834	0.317263
565	0.176291	0.117405	0.264683	-0.0707289	0.286707	0.417056	0.234488	0.0998322	0.170667	0.219776	0.185375	-0.248047	-0.105324	-0.108978	0.00915462	0.0379142	-0.0372872	-0.0320619	-0.0217469	-0.269452	-0.285725	0.201473	0.100536	-0.0640153	0.227621	0.110569	0.00388652	0.222826	-0.0871939	0.0365701	0.307313	0.0184485	0.0303593	0.211653	-0.0988888	-0.0807733	-0.110418	0.0490492	0.488157	0.138011	-0.176719	-0.0848846	-0.0666076	0.121335	0.417469	0.557704	-0.194847	0.457583	0.349473
566	0.154052	0.129169	0.255832	-0.0694281	0.288443	0.377047	0.158623	0.0152983	0.231914	0.25285	0.221688	-0.414391	-0.11748	-0.102834	0.0201923	0.0330578	0.0357706	0.0657587	-0.00826778	-0.35062	-0.287479	0.132395	0.107976	-0.0863632	0.225005	0.140944	-0.00195214	0.205277	-0.0871015	0.0523229	0.301622	0.0973088	0.0315915	0.205761	-0.0561934	-0.0656534	-0.0656764	0.0188396	0.303263	0.101444	-0.14037	-0.228905	-0.115136	0.119882	0.403098	0.450914	-0.156701	0.278071	0.310783
567	-0.029985	-0.00662241	0.322235	-0.106652	0.135054	0.29003	0.128461	-0.0406586	0.231886	0.175733	0.326188	-0.569133	-0.153272	-0.220398	0.102858	-0.166846	0.0899592	-0.0649479	-0.00382673	-0.440311	-0.39729	0.2766	0.106013	0.0896509	0.0313357	-0.123202	-0.126706	0.178089	0.105382	-0.0977651	0.378362	0.110856	0.156533	-0.0252319	0.117056	0.113485	-0.00653052	0.126049	0.0397322	0.120539	-0.00846791	0.0393881	0.0496262	-0.0558285	0.27085	0.259144	0.00848885	0.0836039	0.222834
568	-0.00240445	-0.0229382	0.0638015	-0.35504	0.00402228	0.094737	-0.055621	0.176264	0.0642849	-0.0939491	0.0487931	-0.545084	-0.180509	-0.43063	-0.0571153	-0.260001	-0.0584019	-0.0916937	-0.209804	-0.425237	-0.472452	0.0352873	-0.144559	0.859219	-0.0261856	-0.241539	0.317254	-0.0891168	0.371382	-0.162809	-0.0222922	-0.124493	-0.0323136	-0.20005	1.24763	1.25206	0.356824	-0.113522	-0.229339	0.435512	0.679179	0.725986	0.908498	-0.0746229	-0.0266044	0.0246139	0.760565	-0.162024	0.0340293
569	-0.0891075	-0.00135624	0.395055	0.01219	0.216317	0.426032	0.0188199	-0.0673431	0.259638	0.356622	0.359427	-0.242142	-0.188242	-0.23744	-0.0630972	-0.131874	-0.0166466	-0.0613174	-0.152139	-0.214832	-0.315542	0.269823	-0.0588216	-0.0554603	0.0177778	-0.0797374	-0.151556	0.149874	-0.0643607	-0.178025	0.474337	0.039852	0.0989399	0.032802	-0.0144531	-0.0106316	-0.126503	0.00607213	0.171491	0.0161354	-0.14062	-0.0730747	-0.122963	0.00691406	0.413995	0.0786076	-0.129149	0.170547	0.144066
570	0.0624178	0.144432	-0.0948686	-0.0749302	0.0405662	-0.166286	-0.113875	-0.12126	-0.0403437	-0.044946	-0.123523	-0.264691	-0.217416	0.0183493	-0.0405255	-0.188919	-0.056297	0.0385743	-0.153101	-0.446827	-0.335531	-0.277861	-0.155103	0.388498	0.00613363	-0.107369	0.45841	-0.0218446	0.406727	0.00116298	-0.182413	-0.0913072	-0.145857	-0.165181	0.411587	0.4186	0.449715	0.0137123	-0.27106	-0.034025	0.295699	0.201557	0.332566	-0.0652696	-0.125428	-0.0404273	0.240265	-0.260218	-0.024372
571	-0.17866	-0.0897449	-0.0825382	-0.326346	-0.0382747	-0.080815	0.213166	0.150557	0.0632894	-0.155992	-0.0172446	-0.676596	-0.40608	-0.397812	-0.205507	-0.436855	-0.190779	-0.253525	-0.307016	-0.0580495	-0.0899863	0.375932	0.403103	0.501273	-0.119516	-0.332077	0.281508	-0.0610752	0.245072	-0.342365	-0.0792853	0.361428	0.389053	-0.346216	0.674164	0.64951	0.113794	0.39827	0.246712	0.518285	1.71359	1.17112	0.72022	-0.0995807	-0.0756893	0.0516055	1.45895	0.212767	-0.0793025
572	-0.0662036	0.0515793	0.432069	0.0103105	0.263423	0.481342	0.045694	-0.0963095	0.289708	0.410373	0.421473	-0.297892	-0.173349	-0.263053	-0.0137303	-0.183289	0.0246293	-0.0560002	-0.149877	-0.226838	-0.346073	0.317362	-0.00792889	-0.0715878	-0.0112104	-0.0639253	-0.211357	0.097801	-0.0598234	-0.16381	0.568842	-0.032872	0.0599819	0.0469559	0.00997652	0.00526159	-0.120315	0.0364785	0.190451	0.0492573	-0.0980039	-0.0510626	-0.0688789	0.0626883	0.484082	0.103804	-0.0651662	0.203453	0.103333
573	-0.056773	0.00270555	0.401525	-0.00213553	0.250565	0.419204	0.0456019	-0.0614927	0.276687	0.40763	0.424067	-0.329607	-0.146825	-0.254971	0.0174651	-0.180971	0.0258856	-0.0550134	-0.141671	-0.238007	-0.306806	0.241225	0.00248493	-0.0458092	-0.0114297	-0.0566602	-0.21999	0.108161	-0.00611011	-0.180569	0.538628	-0.0222236	0.0837621	0.032775	0.0666754	0.0629133	-0.0788855	0.0593255	0.162455	0.049433	-0.0913168	-0.0487517	-0.0413492	0.0466237	0.440121	0.127327	-0.0668596	0.158855	0.0942324
574	0.0187065	0.0895374	0.314636	-0.128028	0.185606	0.251684	0.143713	-0.0252407	0.231449	0.285271	0.245219	-0.509377	-0.104211	-0.200132	0.149743	-0.198282	0.177393	-0.0203098	-0.0436878	-0.501143	-0.426144	0.174691	0.100988	0.0870677	0.0597939	-0.10034	-0.0521198	0.238527	0.124382	-0.0774819	0.342545	0.119164	0.215648	0.028236	0.0926308	0.0721293	0.0721265	0.142705	0.0262512	0.106171	-0.0539426	0.0349183	-0.0359092	-0.084586	0.215684	0.184914	0.0060748	0.0836014	0.241378
575	0.0286568	0.073152	0.363126	-0.154372	0.171351	0.263141	0.148855	-0.0634979	0.257511	0.289354	0.298446	-0.550156	-0.0918174	-0.227644	0.130633	-0.205351	0.137302	-0.0703201	-0.0309557	-0.514035	-0.433289	0.184075	0.126934	0.0936586	0.122396	-0.099513	-0.0967326	0.260595	0.0911022	-0.0843774	0.396149	0.11269	0.213773	0.0191461	0.118581	0.10341	0.0299839	0.161983	0.0495941	0.091265	-0.031884	-0.0222532	0.0284095	-0.127252	0.257927	0.21351	-0.0171091	0.116272	0.274128
576	-0.0741332	-0.0458898	0.231962	-0.15752	0.103214	0.242219	0.143378	0.043465	0.108798	0.100511	0.173188	-0.572289	-0.192533	-0.279473	-0.069422	-0.144323	-0.117578	-0.0929688	-0.129639	-0.164208	-0.213521	0.32038	0.162142	0.291886	-0.0375977	-0.1577	-0.0227873	0.0644527	0.130944	-0.140507	0.118294	0.152656	0.288576	-0.124568	0.445524	0.43068	0.0139862	0.17028	0.260618	0.0532796	0.371649	0.334903	0.199459	0.0277902	0.138599	0.0785815	0.409451	0.24518	0.0852549
577	-0.0179927	-0.0429214	0.0313338	-0.211681	0.0156569	-0.00718712	0.249895	0.089036	0.0422657	-0.0673928	0.0114845	-0.409661	-0.206124	-0.248756	-0.200612	-0.166989	-0.16135	-0.120043	-0.134252	0.025504	0.0516322	0.443687	0.446247	-0.0519718	-0.0984095	-0.269456	-0.204794	0.0770698	-0.0925756	-0.121967	-0.0801726	0.490663	0.449388	-0.260772	0.013742	0.0261664	-0.253883	0.550402	0.410056	0.0457191	0.401785	0.377412	-0.0976883	-0.0878161	0.00979743	0.059953	0.377313	0.422644	0.151151
578	-0.0466105	-0.162678	0.174052	-0.0556149	-0.0260417	0.117389	-0.0705187	-0.0625912	0.0365256	0.274092	0.20771	-0.359804	-0.125149	-0.0197757	-0.0854492	-0.148035	-0.124549	-0.215361	-0.161419	-0.290065	-0.325399	-0.10876	-0.15665	0.153112	-0.0381303	-0.0424659	0.16695	0.003424	0.29555	0.0201598	0.145365	-0.155364	-0.0664241	-0.0765762	0.0934936	0.0867051	0.13308	-0.173692	-0.050317	-0.218034	0.0771324	0.0709597	0.0919978	-0.0430212	0.0974653	-0.153561	0.0583376	-0.0356467	-0.113478
579	-0.116277	-0.12426	-0.114732	-0.38634	-0.0283327	-0.103848	-0.101049	0.258433	0.00847149	-0.252785	-0.0683128	-0.460233	-0.364578	-0.129652	-0.244003	-0.315563	-0.218798	-0.138871	-0.359766	-0.224323	-0.255725	-0.181035	-0.121314	0.305453	-0.17364	-0.299745	0.168246	0.0104	0.280288	-0.127738	-0.166104	-0.139256	-0.138369	-0.265904	0.416037	0.421661	0.274178	-0.0516171	-0.219137	0.168858	0.357409	0.316202	0.694192	0.162692	-0.085597	-0.0254524	0.391751	-0.193979	-0.0495316
580	0.345653	0.18235	-0.0580493	0.0248786	-0.0424608	-0.121865	0.040711	-0.0566094	-0.0356081	-0.10586	-0.107379	-0.06345	0.120566	0.000548187	0.165936	0.282371	0.190518	0.233319	0.180244	-0.178037	0.0699575	-0.248055	-0.0588657	0.00584233	0.0515328	0.122359	0.216634	0.0286368	0.0640862	0.175824	-0.10667	-0.083424	-0.138645	0.0809912	-0.0839672	-0.0874631	0.230032	-0.120034	-0.20005	-0.0201769	-0.219342	-0.18303	0.0103259	-0.025343	-0.0402601	-0.0403465	-0.276244	-0.159386	-0.0494417
581	0.0239867	0.0153477	-0.253433	-0.262755	-0.179134	-0.200718	0.232989	-0.123481	-0.297874	-0.26619	-0.357663	-0.470997	-0.267701	-0.129731	-0.115385	0.0293139	-0.164782	-0.131432	-0.0901489	0.089787	0.731529	0.212215	0.339862	0.228119	-0.088917	-0.013423	0.34401	-0.0627041	0.228245	0.226504	-0.254784	0.275956	0.195924	-0.0383905	0.14737	0.124483	0.195287	0.284743	0.413362	-0.225891	0.541281	0.523465	-0.00147642	-0.23037	-0.119592	-0.0573093	0.543659	0.370032	-0.0875182
582	0.108739	0.0457642	-0.0215161	0.167816	-0.0751455	-0.00644176	-0.00476443	-0.146583	-0.00578927	-0.0677314	-0.0745021	-0.183663	0.352684	0.134593	0.295721	0.106384	0.266099	0.310822	0.970471	-0.469593	-0.128398	-0.076676	-0.0149142	0.0393831	0.0963104	0.205192	0.0807243	0.0186626	0.0262188	0.244525	0.0985563	-0.0713573	-0.0704252	0.144491	-0.08947	-0.108484	0.0945229	-0.190118	-0.0805575	-0.083712	-0.249152	-0.178286	-0.19826	-0.214847	0.0659643	0.0509171	-0.253248	-0.0332064	-0.00606538
583	0.193239	0.265795	-0.0268919	0.154349	-0.0551118	0.03936	0.14843	-0.174698	0.00508814	-0.055496	-0.0754355	-0.304446	0.142622	0.143881	0.615388	0.164185	0.722437	0.430602	0.374937	-0.415222	-0.216872	-0.142701	0.131333	-0.0445479	0.284938	0.391496	0.271996	0.109083	0.121966	0.409147	-0.0826632	0.0327049	-0.0170388	0.408777	-0.223581	-0.209455	0.0494218	-0.0458189	-0.0391019	-0.0892714	-0.249804	-0.296636	-0.281668	-0.135619	0.0561799	0.131656	-0.292282	0.0173338	0.0055719
584	-0.271848	-0.31806	-0.31929	-0.0940146	-0.440558	-0.425475	-0.0651225	-0.00085974	-0.309725	-0.386531	-0.281507	0.813909	-0.122957	-0.168662	-0.192397	-0.386406	-0.223287	-0.0624327	0.202502	1.7421	0.606948	-0.079852	0.116499	0.0145751	-0.350745	-0.38123	0.00160649	-0.300776	0.137454	-0.127081	-0.429989	0.116229	0.14256	-0.479572	-0.014987	-0.0357375	0.220424	0.0724622	0.1632	-0.372187	0.393888	0.414566	0.0943319	-0.316613	-0.444272	-0.336221	0.377872	0.027551	-0.309294
585	0.0372396	-0.00758935	-0.129616	0.476096	-0.0326223	-0.0841238	-0.117616	-0.143303	-0.102111	-0.0573461	-0.102796	0.202143	0.409563	0.736109	0.0699073	0.176623	0.136607	-0.0235686	0.148587	-0.272223	0.0716566	-0.207694	-0.175575	-0.229383	-0.0786468	0.159726	-0.0415377	-0.00892249	-0.132778	0.0588756	0.0474236	-0.130318	-0.104219	0.219173	-0.31361	-0.296487	-0.0715847	-0.23936	-0.274023	-0.229616	-0.3566	-0.386025	-0.297898	0.0168461	-0.138094	-0.158664	-0.402532	-0.202301	-0.145365
586	-0.00786829	0.0348687	-0.168393	0.304173	-0.0717691	-0.190859	-0.168987	-0.0226443	-0.0389933	-0.0295301	-0.132252	0.254571	0.37399	0.871803	-0.123451	0.0523921	-0.020547	0.027655	0.134685	-0.158794	-0.00738533	-0.281348	-0.207249	-0.298241	-0.0719278	-0.00628718	-0.0668302	-0.0440813	-0.141113	0.00612158	-0.055992	-0.173522	-0.225283	0.0304839	-0.381948	-0.382204	0.0123803	-0.253339	-0.19351	-0.212492	-0.400794	-0.495635	-0.326799	0.0582277	-0.126093	-0.13261	-0.455931	-0.251732	-0.0569643
587	0.178637	0.151864	-0.0121196	-0.0964428	-0.045339	-0.0141811	0.172331	-0.127603	0.0647152	-0.0088216	-0.0651499	-0.406258	-0.120995	-0.149189	0.0200407	-0.0720855	-0.0155595	-0.0415344	0.0739151	-0.476081	-0.33364	-0.185838	0.184227	0.586216	0.0390584	-0.174944	0.441141	0.342496	0.768755	-0.0214063	-0.0784889	0.237942	0.245744	-0.0547873	0.400293	0.391622	0.74369	-0.0105352	-0.0905915	0.0532034	0.284725	0.300405	0.271574	-0.205872	-0.0351749	0.0165231	0.225327	-0.0977219	0.106422
588	0.33655	0.250379	-0.0212365	-0.0564926	0.0164954	-0.0091003	0.0940991	-0.0544929	0.0815433	0.0325142	-0.0895901	-0.334606	0.0426401	-0.0366798	0.11839	0.0949629	0.0880686	0.123414	0.105458	-0.486084	-0.242795	-0.214131	0.137283	0.258799	0.208766	-0.0189243	0.164736	0.31468	0.403447	0.116872	-0.0302511	0.187764	0.145459	0.0838611	0.0205236	0.00688499	0.596431	0.0410263	-0.139787	0.0380709	-0.142906	-0.202492	-0.0880657	-0.13481	0.000684585	0.0013953	-0.203922	-0.067763	0.149647
589	0.0234138	0.0125064	-0.248571	-0.255485	-0.175781	-0.197727	0.23002	-0.128407	-0.298985	-0.261321	-0.354164	-0.47142	-0.265437	-0.130011	-0.119926	0.0364102	-0.16156	-0.129567	-0.0923545	0.0847981	0.728866	0.216554	0.339917	0.233695	-0.0934457	-0.00993552	0.347562	-0.0604808	0.229919	0.223714	-0.25019	0.276507	0.194095	-0.0380075	0.148277	0.127055	0.196919	0.283693	0.420162	-0.228544	0.544592	0.527635	0.00211518	-0.234737	-0.113084	-0.0537553	0.545086	0.376319	-0.0863938
590	-0.117715	-0.0679663	-0.127874	0.344605	-0.044646	-0.137309	-0.170098	-0.14262	-0.169296	-0.0397692	-0.156636	0.193451	0.333488	0.924056	-0.0228091	0.0115451	0.0522364	0.0437642	0.081487	-0.0981049	0.121162	-0.259771	-0.261683	-0.321995	-0.0914841	0.0425829	-0.142499	-0.0864032	-0.205607	-0.0305719	0.0123021	-0.243766	-0.257919	0.0519235	-0.314318	-0.315763	-0.0544322	-0.260795	-0.30431	-0.188374	-0.302647	-0.333981	-0.319626	0.0255835	-0.0913167	-0.183319	-0.32866	-0.214773	-0.219946
591	0.359528	0.267876	-0.0773783	-0.113425	-0.0663081	-0.0701321	0.0229353	-0.0831019	-0.0759216	-0.0994316	-0.144191	-0.446171	-0.148546	-0.0188063	-0.00671875	-0.0256467	0.0160494	-0.00290273	-0.0857997	-0.401516	-0.253631	-0.215558	0.026946	0.415242	0.19928	-0.0376448	0.475985	0.0678211	0.449136	0.0898804	-0.193547	-0.0181685	-0.0993023	0.0532628	0.245297	0.246678	0.469279	-0.0696588	-0.222844	-0.096607	0.0856464	0.0617154	0.162639	-0.142536	-0.0520669	0.0497236	0.0759157	-0.0983283	0.00718387
592	0.439024	0.299189	-0.1404	-0.144659	-0.0873229	-0.108968	0.0189914	-0.0591585	-0.126034	-0.157753	-0.225734	-0.392834	-0.0626667	-0.092855	0.0136237	0.0334335	0.0339885	0.0695734	-0.0292315	-0.434279	-0.176322	-0.306021	-0.00100024	0.469314	0.144946	-0.0282558	0.467291	0.0705724	0.488912	0.141845	-0.182461	-0.0344689	-0.151046	-0.000715909	0.290984	0.286777	0.545906	-0.0887378	-0.264662	-0.028864	0.098473	0.128446	0.252497	-0.142122	-0.0442535	0.0140712	0.065138	-0.134758	0.012618
593	-0.0161	-0.0446584	0.0368473	-0.212984	0.0147408	-0.00276455	0.254828	0.0928927	0.0493172	-0.0645935	0.0143996	-0.420543	-0.213106	-0.250736	-0.202186	-0.169075	-0.161103	-0.118155	-0.132359	0.0202685	0.0548487	0.449187	0.454844	-0.0516937	-0.102054	-0.271141	-0.209426	0.0779718	-0.0893038	-0.118193	-0.0816608	0.497169	0.454767	-0.258029	0.01552	0.0298703	-0.249406	0.558208	0.409016	0.0474418	0.412848	0.379999	-0.0926651	-0.0841696	0.00997041	0.068643	0.387309	0.421969	0.154112
594	-0.0169729	-0.0368842	0.0349245	-0.201936	0.00462349	-0.0170486	0.234643	0.0910212	0.0408295	-0.0695128	0.00666393	-0.386768	-0.205421	-0.250367	-0.191022	-0.159144	-0.157427	-0.112842	-0.128487	0.0184881	0.0579957	0.424111	0.429365	-0.0430747	-0.0962231	-0.25845	-0.197627	0.0815565	-0.0868344	-0.110362	-0.0746409	0.476334	0.428778	-0.249764	0.0176235	0.0309778	-0.247583	0.519927	0.380902	0.0408658	0.39039	0.365788	-0.085628	-0.0894694	0.00659545	0.0588542	0.357758	0.392104	0.141243
595	0.0287794	-0.0330776	-0.101559	0.113932	-0.148423	-0.0950602	-0.0559851	-0.196603	-0.0904046	-0.156722	-0.184854	-0.212032	0.270553	0.0622094	0.187194	-0.000291526	0.153492	0.188332	0.978759	-0.497244	-0.142695	-0.164945	-0.0880845	0.296182	-0.000483681	0.0881591	0.37979	-0.06312	0.329585	0.119053	0.0402185	-0.151293	-0.148453	0.0195767	0.162349	0.144036	0.396758	-0.269269	-0.137708	-0.16019	0.0423206	0.0613176	0.0833502	-0.249979	-0.0260184	-0.0260984	0.00895298	-0.119542	-0.0514112
596	-0.176785	-0.260883	-0.322148	-0.109469	-0.364627	-0.279329	0.0370274	-0.110891	-0.277189	-0.396703	-0.282238	0.798154	-0.247693	-0.280467	-0.152407	-0.356655	-0.20071	0.00613692	0.178146	1.47126	0.288553	0.0138298	0.175896	0.0997045	-0.250381	-0.313637	0.0820479	-0.32164	0.139052	-0.199577	-0.409926	0.0755962	0.108266	-0.304357	0.0626116	0.0568964	0.271044	0.103845	0.287739	-0.190359	0.456208	0.593977	0.308284	-0.276465	-0.230163	-0.193937	0.39618	0.136596	-0.144693
597	0.407916	0.328032	-0.0194294	-0.0481756	0.116543	0.00720691	0.146668	0.1061	0.0462959	-0.0452848	-0.0493979	-0.335789	0.0535578	-0.112347	0.252142	0.0654239	0.22164	0.0645186	-0.0290734	-0.306052	-0.235095	-0.16694	0.114757	0.243023	0.479273	0.139072	0.354793	0.248588	0.144991	0.244381	-0.0343392	0.121264	0.00867245	0.235813	0.0653499	0.0474073	0.273628	0.00100279	-0.00732514	0.158444	-0.165114	-0.150489	0.0183032	-0.0240974	0.0245394	0.268423	-0.133366	-0.0105701	0.165336
598	0.41633	0.40211	0.00500282	-0.0190828	0.0126813	0.0433179	0.252592	0.081639	0.0917089	0.0367292	-0.0543068	-0.382437	0.0329834	-0.0176267	0.364993	-0.0370288	0.39939	0.176195	0.0972238	-0.43279	-0.258824	-0.207288	0.264264	0.0990921	0.56685	0.295351	0.45691	0.257854	0.203219	0.113564	0.0642814	0.0787727	0.0620692	0.469417	-0.0379193	-0.0512914	0.283282	0.0663607	0.0351788	0.0999282	-0.0918873	-0.203238	-0.0873818	-0.139131	0.163722	0.20732	-0.136342	0.0325528	0.196938
599	0.301719	0.29022	-0.0618005	-0.148699	-0.0314854	-0.007777	0.198231	0.0813392	0.0391621	-0.0391426	-0.150548	-0.355294	-0.0891747	0.0701724	0.30305	0.00323198	0.3184	0.173395	0.060088	-0.352947	-0.222502	-0.26005	0.225647	0.031026	0.453136	0.230514	0.360022	0.208305	0.176786	0.286114	-0.0219662	0.0817882	0.0373971	0.390028	-0.0760919	-0.0905486	0.139017	-0.0141747	-0.0672434	-0.00886265	-0.171554	-0.20602	-0.130065	0.0247132	0.0091575	0.0888594	-0.202726	-0.0193286	0.0666937
600	0.414584	0.377962	-0.0964565	0.021162	0.0292492	0.0225424	0.221308	-0.0481188	0.0182254	-0.0586263	-0.146985	-0.283089	-0.0694567	0.00416605	0.169082	0.0343594	0.210229	0.249777	0.103783	-0.344433	-0.137591	-0.230141	0.207047	0.0497614	0.364277	0.0956473	0.270176	0.224682	0.238587	0.253638	-0.0828646	0.113134	0.0127824	0.186246	-0.116752	-0.112259	0.253982	-0.00323811	-0.0755428	-0.00160875	-0.237735	-0.243672	-0.194436	-0.0778586	0.0801699	0.149095	-0.307764	0.00667612	0.0534947
601	0.356096	0.262989	-0.0937366	-0.27744	-0.00207542	-0.022971	0.190511	-0.0513609	0.0269972	-0.113259	-0.12031	-0.424564	-0.0769341	-0.155487	0.114679	-0.00919239	0.134713	0.0647356	0.059469	-0.502664	-0.387179	-0.284975	0.220783	0.410046	0.158217	0.0275	0.542713	0.281364	0.611273	0.133544	-0.100166	0.167281	0.0919699	0.127614	0.300042	0.281446	0.610184	0.0151186	-0.117938	-0.0668493	0.149765	0.15396	0.299182	-0.204023	-0.0127171	0.107328	0.137743	-0.0377998	0.00240186
602	-0.012282	0.0263132	0.364189	0.0248178	0.32628	0.285809	-0.0733287	0.0262747	0.270217	0.521655	0.418946	-0.38601	-0.0348453	-0.191303	-0.00618775	-0.0888743	-0.0155355	-0.102847	-0.182556	-0.213283	-0.239659	0.219473	-0.173968	0.0172924	0.0632622	-0.020387	-0.0953133	0.0026909	-0.0949396	-0.109535	0.286189	-0.105102	-0.0693552	-0.0477713	0.209554	0.213947	-0.248763	-0.0306018	-0.00703091	0.227003	0.0900163	0.104989	0.170503	0.149907	0.216039	0.0859419	0.164789	0.0487109	0.0531069
603	-0.00392816	-0.003165	-0.0371408	-0.296779	0.0604433	0.0411929	-0.0738608	0.201676	0.175835	-0.00436697	0.0584613	-0.500864	-0.229345	-0.270657	-0.162859	-0.28423	-0.130575	-0.0859014	-0.258778	-0.393456	-0.34297	-0.0704198	-0.121828	0.519772	0.0124241	-0.195927	0.326472	0.0196277	0.263713	-0.142171	0.0554154	-0.0501759	-0.0830206	-0.210392	0.617191	0.620407	0.280083	-0.092969	-0.151417	0.394374	0.616343	0.513259	0.847651	0.0131747	0.0446624	0.065733	0.628698	-0.114945	0.0982659
604	-0.202796	-0.274199	-0.340474	0.336505	-0.241591	-0.260521	-0.105059	-0.171762	-0.360515	-0.265449	-0.405547	0.823468	0.207975	0.452328	-0.204261	0.119687	-0.243089	0.025517	0.0299762	0.601206	1.03215	0.0859159	-0.0336545	-0.403223	-0.332259	0.113478	-0.3097	-0.305403	-0.415651	0.025722	-0.133595	0.0397703	-0.04965	0.0864901	-0.406604	-0.411865	-0.22509	-0.00106693	0.056636	-0.285966	-0.137721	-0.000791639	-0.372705	-0.101316	-0.271159	-0.363415	-0.176727	0.0732568	-0.283885
605	0.124045	0.204897	-0.0968511	0.265544	-0.129067	-0.064409	0.0889027	-0.0472319	0.0285387	-0.0648748	-0.0655041	-0.119036	0.326935	0.116368	1.00204	-0.00272746	0.988531	0.491474	0.38405	-0.420499	-0.114126	-0.109298	0.101591	-0.0681947	0.368792	0.752808	0.240262	0.0933727	0.00910944	0.38463	0.0661938	-0.0487932	-0.0927195	0.422456	-0.138657	-0.136109	-0.00871676	-0.0858087	-0.108709	-0.0966105	-0.216058	-0.241974	-0.20331	-0.244284	-0.0122664	0.073735	-0.263332	-0.0558167	-0.0272151
606	0.00172165	-0.00704179	0.334938	-0.0430895	0.277806	0.510332	0.0921518	-0.0709265	0.228831	0.268884	0.32971	-0.45193	-0.119405	-0.227387	-0.0258941	-0.0697492	-0.0272278	0.0012865	-0.0709381	-0.31052	-0.382059	0.334572	-0.0337681	0.144592	-0.00438411	-0.0443098	-0.137207	0.0541477	-0.0323893	-0.0447104	0.337004	-0.0366018	0.0140776	0.0683827	0.274555	0.265357	-0.122604	-0.0271993	0.0879374	0.288286	0.119133	0.123933	0.213741	0.155816	0.383517	0.287937	0.143441	0.159133	0.183563
607	-0.0624392	-0.0413909	0.635902	0.0547129	0.332031	0.461989	0.0144311	-0.141787	0.618624	0.95607	0.751905	-0.39925	-0.0868706	-0.176177	-0.0608469	-0.128051	-0.0734294	-0.150971	-0.135136	-0.288697	-0.450676	0.322484	0.0149064	-0.0355455	0.0576327	-0.0699871	-0.223512	0.157408	-0.0518354	-0.16803	0.455908	0.0482447	0.0616325	0.0725123	0.00189123	0.0118496	-0.152809	0.037514	0.220418	0.053981	-0.0912612	-0.158622	-0.125396	0.0814824	0.458785	0.21897	-0.0677257	0.19694	0.191571
608	-0.0168244	-0.0344944	0.0786832	-0.26235	-0.00567485	0.04762	-0.0962483	0.19393	0.0756889	-0.103776	0.0431508	-0.50944	-0.0751655	-0.427999	-0.0826496	-0.16442	-0.0857176	-0.0597652	-0.135368	-0.406272	-0.451139	0.098174	-0.199102	0.756934	-0.00708705	-0.251506	0.348537	-0.0779962	0.297923	-0.149832	-0.0214193	-0.145725	-0.0680211	-0.243786	1.00734	0.983468	0.24413	-0.14084	-0.278751	0.448038	0.672044	0.716413	0.890384	0.00760982	-0.112376	-0.00645076	0.721309	-0.25203	-0.00362632
609	0.000143684	0.00168141	-0.0341258	-0.303186	0.0630836	0.0380748	-0.0731196	0.203445	0.179718	-0.00351612	0.0622248	-0.49757	-0.229648	-0.274437	-0.163065	-0.288484	-0.132623	-0.0866037	-0.264749	-0.392249	-0.338526	-0.0707253	-0.119706	0.515424	0.0105548	-0.192244	0.320955	0.0231057	0.259026	-0.142185	0.058595	-0.0458996	-0.0791602	-0.208564	0.619881	0.624286	0.276649	-0.0902514	-0.150579	0.394014	0.614411	0.506969	0.846774	0.0106635	0.048837	0.0700547	0.624757	-0.113024	0.101981
610	0.30241	0.401839	-0.175126	-0.0698531	-0.00760934	-0.149938	-0.0407639	-0.143193	-0.027968	-0.114555	-0.213761	-0.411747	-0.264648	0.0197803	-0.00674612	-0.0407804	-0.00634505	0.078764	-0.129239	-0.39124	-0.285799	-0.266268	0.0382827	0.365107	0.213631	-0.0919811	0.518138	0.0681487	0.512111	0.119649	-0.247816	-0.00445594	-0.127225	0.0310859	0.141193	0.153206	0.46831	-0.101971	-0.27013	-0.125103	0.100401	0.000276446	0.136694	-0.0403844	-0.0988763	0.0203831	0.0557951	-0.16925	-0.0406107
611	0.34168	0.430769	-0.0354843	-0.0377538	0.0470345	-0.0380988	0.0595682	-0.207592	0.0104542	-0.0346499	-0.0921722	-0.410428	-0.149672	-0.056079	0.0306775	-0.0332916	0.0217194	0.103273	-0.133575	-0.419976	-0.263499	-0.168368	0.0765333	0.380324	0.270055	-0.00362338	0.55961	0.146034	0.412971	0.112411	-0.171252	0.0517052	-0.0843064	0.156844	0.180345	0.189438	0.40338	-0.044665	-0.141492	-0.0241506	0.114878	0.0507912	0.168841	-0.0625161	-0.0399117	0.118468	0.14835	-0.063321	0.0121056
612	-0.139316	-0.0620336	0.10543	-0.200754	0.00722977	0.206476	-0.0220732	0.0723776	0.141483	-0.0395825	0.113141	-0.542335	-0.153506	-0.364847	-0.0682087	-0.30708	-0.0669746	-0.0555811	-0.184363	-0.37293	-0.464672	0.156817	-0.12396	0.496363	-0.0107616	-0.148906	0.313906	0.0113745	0.311878	-0.109821	0.131118	-0.072819	-0.0277074	-0.151051	0.702384	0.69259	0.189518	-0.0318977	-0.0891699	0.31696	0.583281	0.544876	0.675167	-8.97367e-05	0.132352	0.0717137	0.623668	-0.0680112	0.0796276
613	-0.0457389	-0.0789082	0.033536	-0.268426	0.062113	0.0411441	-0.0921612	0.195959	0.15551	-0.0179882	0.0249271	-0.59387	-0.163358	-0.381704	-0.151343	-0.202387	-0.156629	-0.100884	-0.109867	-0.436906	-0.422462	-0.0257788	-0.112791	0.596969	-0.0359309	-0.172384	0.291649	0.0227538	0.288822	-0.0963078	0.087647	-0.0472968	-0.0771391	-0.163398	0.8371	0.837943	0.348201	-0.0805484	-0.151303	0.427314	0.625065	0.594192	0.81192	0.0226648	0.0729346	0.0648023	0.603144	-0.118936	0.111696
614	-0.0644462	-0.081201	0.387219	-0.123822	0.240019	0.383063	-0.0261857	0.0610169	0.194365	0.429463	0.429869	-0.444565	-0.0424924	-0.155312	-0.119933	-0.0168421	-0.108224	-0.133268	-0.120372	-0.330329	-0.371146	0.25206	-0.0556881	-0.0526504	-0.0734907	-0.079207	-0.249376	0.128298	-0.0630452	-0.148467	0.339019	-0.0475945	-0.00252624	-0.0210805	0.124151	0.127777	-0.24759	0.0603907	0.174998	0.145526	0.0168413	-0.0159083	0.0639169	0.113476	0.350687	0.146095	0.0585073	0.200406	0.19102
615	-0.246638	-0.203536	-0.268941	0.0255687	-0.360487	-0.27063	-0.31987	-0.0936622	-0.228616	-0.270151	-0.231392	2.25311	-0.193206	0.259985	-0.169605	-0.39154	-0.181105	-0.103606	-0.215265	2.87438	0.881312	-0.235545	-0.284716	-0.394873	-0.270139	-0.362848	-0.299524	-0.242802	-0.279242	-0.266815	-0.396932	-0.27498	-0.243579	-0.36978	-0.35739	-0.342694	-0.227719	-0.230941	-0.150963	-0.2901	-0.337834	-0.333195	-0.329066	-0.319986	-0.25996	-0.206757	-0.342478	-0.265557	-0.21436
616	-0.16122	-0.199437	-0.16871	-0.057257	-0.282481	-0.136971	-0.221599	0.0159875	-0.206666	-0.232881	-0.159453	1.80484	-0.180331	0.142937	-0.172578	-0.351303	-0.154264	-0.161511	-0.213296	2.97298	0.483339	-0.158007	-0.175341	-0.244538	-0.120545	-0.293004	-0.254501	-0.136403	-0.21431	-0.174581	-0.341627	-0.18443	-0.12686	-0.333767	-0.20353	-0.18223	-0.224412	-0.069452	-0.0489765	-0.123897	-0.276798	-0.309357	-0.302972	-0.317501	-0.244222	-0.109665	-0.217651	-0.145658	-0.0967392
617	0.0625758	0.041187	-0.178491	0.171353	-0.133908	-0.132513	-0.117761	-0.268998	-0.138765	-0.152684	-0.280471	0.063998	0.228376	0.183993	0.0909017	0.107379	0.0736091	0.244655	0.98184	-0.472257	-0.0406795	-0.199503	-0.1217	0.253458	-0.0588794	0.0586201	0.459811	-0.0605487	0.264615	0.145959	-0.0418724	-0.120071	-0.202225	0.000621982	0.0749783	0.0703042	0.44026	-0.208665	-0.174465	-0.218069	-0.0442599	-0.00124398	-0.000298989	-0.321713	-0.10585	-0.065661	-0.093489	-0.168905	-0.0852425
618	0.399692	0.337011	-0.0661598	0.0385282	0.0516604	0.0486653	0.156883	-0.0645647	0.0603616	0.00134733	-0.0683462	-0.223333	0.122691	0.038527	0.221276	0.0339701	0.229277	0.189577	0.223505	-0.373016	-0.0967613	0.0176036	0.115523	0.0446789	0.38998	0.0473955	0.236427	0.109988	0.167776	0.170105	0.0376091	0.0297713	0.000131996	0.204934	-0.0521201	-0.0641432	0.185462	-0.0753205	-0.141543	0.0465113	-0.143164	-0.221123	-0.0437528	-0.0794703	-0.0473483	0.133615	-0.153685	-0.105318	0.0308935
619	-0.145235	-0.181162	-0.150683	-0.0658592	-0.261887	-0.125053	-0.197866	0.0115168	-0.192158	-0.213393	-0.146461	1.70395	-0.172872	0.121122	-0.17584	-0.337275	-0.148355	-0.170228	-0.212245	2.8294	0.450095	-0.145985	-0.158117	-0.23916	-0.109923	-0.291892	-0.245717	-0.126638	-0.207088	-0.177407	-0.328407	-0.181023	-0.115697	-0.319814	-0.20091	-0.181994	-0.225144	-0.0661854	-0.0419781	-0.111929	-0.265674	-0.296371	-0.291147	-0.303327	-0.238352	-0.0982051	-0.206588	-0.135012	-0.0851554
620	-0.0586618	-0.0809354	0.431344	0.0444311	0.21265	0.428886	-0.00852612	-0.125117	0.245107	0.350381	0.426619	-0.271984	-0.00167264	-0.158395	-0.132202	-0.102166	-0.118855	-0.148482	-0.0296054	-0.27887	-0.247611	0.472465	-0.0797656	-0.097682	0.0510301	-0.0830778	-0.167671	0.104753	-0.0940197	-0.111029	0.505584	-0.035442	0.015702	0.0123831	-0.0529169	-0.0401528	-0.216057	0.10188	0.27112	-0.0166015	-0.234694	-0.230407	-0.136766	0.0383095	0.393923	0.177607	-0.147789	0.280164	0.163233
621	-0.359191	-0.333938	-0.466628	0.384444	-0.339276	-0.45584	-0.483044	-0.185979	-0.496146	-0.358467	-0.464292	3.68136	0.231002	0.318796	-0.214734	-0.116333	-0.223745	0.0306925	0.133841	2.3338	1.59671	-0.454411	-0.543439	-0.62223	-0.402806	-0.0592621	-0.462025	-0.55288	-0.584565	-0.300616	-0.318799	-0.62119	-0.588386	-0.171156	-0.550128	-0.548577	-0.314304	-0.478845	-0.276578	-0.333256	-0.586908	-0.413958	-0.340529	-0.0774507	-0.348028	-0.44205	-0.597139	-0.408509	-0.385044
622	-0.0711297	-0.0850567	-0.104646	-0.345253	-0.0778369	-0.0835838	0.188145	-0.0880148	-0.0699706	-0.179405	-0.0675215	-0.556437	-0.359399	-0.322969	-0.230846	-0.351766	-0.181753	-0.196682	-0.233507	-0.14649	-0.0980304	0.282136	0.305902	0.396342	-0.228856	-0.364003	0.192509	-0.103405	0.356985	-0.291354	-0.167203	0.344291	0.452749	-0.301875	0.569417	0.526429	0.257898	0.388377	0.166095	0.0312058	0.890103	0.773149	0.446473	-0.166013	-0.114103	-0.0942355	0.88252	0.18837	-0.101781
623	-0.0283912	-0.010992	-0.226638	-0.194328	-0.0775871	-0.25853	-0.154567	0.17258	-0.140163	-0.198022	-0.139519	-0.216931	-0.139712	-0.0379224	-0.0117708	-0.188586	0.0557516	-0.0542896	-0.139881	-0.328926	-0.347032	-0.265309	-0.188382	0.209033	-0.12719	-0.174715	0.308709	-0.128058	0.312019	0.0394608	-0.244983	-0.159116	-0.148818	-0.274265	0.367945	0.363457	0.275815	-0.0637823	-0.266651	-0.0873171	0.291761	0.28578	0.255907	-0.0416859	-0.217256	-0.168165	0.30502	-0.242933	-0.156793
624	0.138547	0.0852297	-0.0845228	0.242198	-0.0101159	-0.0932255	-0.0931569	-0.218717	-0.209688	-0.101488	-0.15899	-0.129665	0.305653	0.0708507	0.0819569	1.69389	0.0495824	0.159124	0.137993	-0.34634	0.120246	-0.265854	-0.142702	-0.101932	0.0162715	0.555029	0.0367951	-0.0136181	-0.0682831	0.289695	-0.107341	-0.156023	-0.203468	0.320229	-0.248371	-0.242291	-0.163334	-0.24084	-0.13548	-0.201481	-0.451028	-0.402935	-0.314545	0.111159	-0.0591019	-0.0556122	-0.457621	-0.0871166	-0.125071
625	0.137077	0.0855198	-0.078332	0.247333	-0.00555936	-0.0830776	-0.0882448	-0.214074	-0.202045	-0.0975186	-0.151591	-0.14533	0.303452	0.0598646	0.0806352	1.67648	0.0511197	0.151746	0.131247	-0.360514	0.110504	-0.255841	-0.142146	-0.0982479	0.0170789	0.540983	0.0441215	-0.00868471	-0.068036	0.284356	-0.104004	-0.157215	-0.199267	0.318293	-0.236986	-0.231584	-0.160378	-0.241677	-0.130767	-0.196115	-0.449199	-0.402954	-0.307497	0.114742	-0.0531391	-0.0500724	-0.455835	-0.0853908	-0.121147
626	0.0274122	0.0697985	-0.0809364	0.346676	0.0221021	-0.110308	-0.105615	-0.235422	-0.151458	-0.0380445	-0.0498904	-0.0905583	0.257128	0.186757	0.129503	1.17387	0.165001	0.25147	0.147867	-0.34407	0.105101	-0.228634	-0.158274	-0.230926	0.0450834	0.605253	0.0446857	-0.0401852	-0.18123	0.304857	-0.10626	-0.134367	-0.222931	0.345161	-0.271553	-0.255493	-0.246653	-0.195243	-0.101945	-0.153986	-0.345465	-0.377461	-0.309012	0.0836377	-0.00258248	0.0313848	-0.360641	-0.0837799	-0.0949968
627	-0.176034	-0.173129	0.351926	-0.0647533	0.125944	0.315689	0.179791	-0.15616	0.14098	0.296636	0.402296	-0.33894	-0.0863333	-0.205693	-0.210364	-0.243057	-0.227228	-0.230747	-0.139998	0.113924	0.191728	0.923205	0.365212	-0.168124	-0.181596	-0.167374	-0.394837	0.0172757	-0.186689	-0.245263	0.454585	0.398054	0.427734	-0.154116	-0.119946	-0.111377	-0.339391	0.547645	0.604755	-0.0929473	0.272343	0.19413	-0.229782	-0.032522	0.293273	0.0416893	0.318604	0.666277	0.0398968
628	-0.0608436	-0.0782193	-0.115239	0.0254945	-0.0742544	-0.107857	-0.158434	0.0515912	-0.152127	-0.106566	-0.0680859	-0.287745	-0.0498324	0.13008	-0.0903424	-0.0793252	-0.0290291	-0.122273	-0.281258	-0.406677	-0.272137	-0.328884	-0.28109	0.223894	-0.227352	0.0164379	0.216231	-0.0950287	0.400199	-0.0857437	-0.0899902	-0.224838	-0.172797	0.00846823	0.255469	0.259206	0.313896	-0.197655	-0.309347	-0.21458	0.13213	0.090013	0.250002	0.334893	-0.0792942	-0.161987	0.0975712	-0.29632	-0.189551
629	-0.117455	-0.00733324	-0.233797	0.0565721	-0.111347	-0.290084	-0.21818	-0.0939937	-0.0611915	-0.130244	-0.194366	-0.116922	-0.0987888	0.294561	-0.222085	-0.26022	-0.13598	-0.0159397	-0.0916826	-0.280476	-0.172873	-0.102909	-0.264201	0.211037	-0.175059	-0.288417	0.303603	-0.14232	0.210262	-0.0406663	-0.157767	-0.11665	-0.233865	-0.322	0.248949	0.246128	0.287676	-0.152547	-0.457637	-0.088116	0.217939	0.148406	0.202703	-0.110681	-0.25717	-0.141031	0.161259	-0.345891	-0.198149
630	-0.114261	0.000243063	-0.236065	0.0679066	-0.110646	-0.285473	-0.217142	-0.0976361	-0.0598286	-0.127107	-0.196294	-0.107572	-0.0929125	0.296836	-0.21885	-0.264805	-0.128278	-0.0139434	-0.0871084	-0.282146	-0.161109	-0.0984247	-0.263006	0.205192	-0.175981	-0.289071	0.302555	-0.141153	0.201779	-0.0453097	-0.153346	-0.116817	-0.236786	-0.319455	0.243535	0.240109	0.284241	-0.156214	-0.455038	-0.0831075	0.215565	0.144615	0.197946	-0.112175	-0.253987	-0.141268	0.16008	-0.344787	-0.198917
631	-0.194115	-0.253141	-0.285456	-0.423711	-0.303509	-0.291021	0.0462279	0.232437	-0.210247	-0.380343	-0.299148	-0.293806	-0.241302	-0.109577	-0.28099	-0.338929	-0.223089	-0.255754	-0.273738	0.182663	0.236624	0.120865	0.173142	0.272606	-0.203281	-0.309564	0.197248	-0.225646	0.119268	-0.213977	-0.311005	0.240553	0.245238	-0.45744	0.470749	0.450673	0.116782	0.212919	0.0877343	0.0799537	0.889435	0.897706	0.619839	-0.167545	-0.340542	-0.258592	0.889957	0.0185529	-0.259466
632	-0.135374	-0.105169	-0.116647	-0.391228	-0.00506458	-0.111046	-0.117232	0.235516	0.00728505	-0.25789	-0.0614184	-0.444997	-0.368939	-0.119909	-0.248501	-0.303735	-0.235686	-0.110009	-0.365745	-0.217199	-0.238314	-0.192734	-0.143938	0.281888	-0.170909	-0.299964	0.15542	0.0117178	0.262677	-0.131926	-0.155124	-0.14615	-0.151163	-0.269399	0.40138	0.394641	0.243098	-0.0766286	-0.24228	0.173697	0.354297	0.337987	0.671075	0.169773	-0.0956594	-0.0125231	0.393316	-0.19775	-0.0683885
633	-0.146675	-0.158324	-0.191642	-0.299361	-0.184905	-0.200349	-0.0282082	0.103635	-0.143192	-0.260598	-0.113755	0.115939	-0.309842	-0.155758	-0.18739	-0.377272	-0.174763	-0.183434	-0.342502	0.466735	-0.0112145	-0.0586008	-0.0292259	0.194766	-0.136916	-0.32524	0.195008	-0.120621	0.235802	-0.241711	-0.249371	-0.0124157	0.0714603	-0.309743	0.358957	0.374243	0.247369	0.0218907	-0.0527223	-0.0340316	0.500267	0.412219	0.526609	-0.143645	-0.218117	-0.194288	0.51873	-0.107023	-0.172464
634	-0.115118	-0.109347	-0.105857	-0.221317	-0.0700551	-0.0362393	-0.170676	0.034125	-0.0702041	-0.23394	-0.0624544	0.400983	-0.273411	-0.173442	-0.265317	-0.367608	-0.23597	-0.170092	-0.270725	0.462072	0.143964	-0.120689	-0.189937	0.162147	-0.161037	-0.340583	0.138244	-0.0943607	0.271195	-0.305603	-0.211865	-0.218828	-0.162634	-0.276615	0.305384	0.310976	0.276776	-0.0167024	-0.17738	0.0667921	0.243953	0.188937	0.502459	-0.176252	-0.0528144	-0.00857851	0.307391	-0.249411	-0.0395992
635	-0.0646673	-0.127946	-0.146075	-0.144045	-0.129209	-0.209559	-0.197153	0.23869	-0.103391	-0.224042	-0.0942575	1.79275	-0.164166	-0.249228	-0.17713	-0.258042	-0.177106	-0.0740457	-0.199964	1.68727	0.756743	-0.302818	-0.275334	-0.0689857	-0.221769	-0.303754	-0.287044	-0.18035	-0.105875	-0.115538	-0.266457	-0.290642	-0.212521	-0.352068	-0.00847154	0.000683433	-0.0917974	-0.228938	-0.224868	0.0820141	-0.235682	-0.031752	0.0665171	0.0119085	-0.292509	-0.072768	-0.162402	-0.250622	-0.0238619
636	-0.104612	-0.10226	-0.22096	-0.388377	-0.131541	-0.194199	0.0467858	0.0937264	-0.0942977	-0.275951	-0.16011	-0.403683	-0.277315	-0.435275	-0.244792	-0.289957	-0.229173	-0.0873792	-0.279222	0.0949033	0.0746247	0.256412	0.23307	0.552061	-0.175541	-0.343936	0.210933	-0.230964	0.139178	-0.210466	-0.271884	0.237077	0.262385	-0.32542	0.813998	0.8046	0.145071	0.274355	0.188494	0.307586	1.05105	1.05597	0.89576	-0.187149	-0.269533	-0.193261	1.14439	0.133649	-0.218635
637	-0.116768	-0.129029	-0.114825	-0.388675	-0.0290506	-0.102621	-0.0996624	0.257655	0.0121477	-0.247145	-0.0675536	-0.45539	-0.361829	-0.130928	-0.248531	-0.317306	-0.220831	-0.145056	-0.357223	-0.219598	-0.248201	-0.179389	-0.125804	0.30712	-0.174647	-0.301724	0.169158	0.0128499	0.278842	-0.130468	-0.165372	-0.140623	-0.138957	-0.271719	0.415061	0.41884	0.271678	-0.0522686	-0.224575	0.174546	0.357847	0.320598	0.696074	0.158818	-0.0858884	-0.0232834	0.397936	-0.189199	-0.0472965
638	-0.139532	-0.124737	-0.256783	-0.0696432	-0.114933	-0.250154	-0.25309	-0.142531	-0.240813	-0.270701	-0.251005	0.816251	-0.0861172	-0.0314108	-0.173041	0.0396729	-0.138852	0.0159055	-0.179546	0.306344	1.13286	-0.381692	-0.338315	0.207081	-0.221937	0.117018	0.243401	-0.203103	0.116024	-0.110805	-0.258406	-0.346943	-0.353338	-0.0185374	0.283373	0.273348	0.212408	-0.266787	-0.28755	-0.0315224	0.124102	0.243122	0.419831	-0.0574902	-0.214751	-0.165392	0.0965304	-0.316362	-0.171637
639	0.0402367	-0.00969781	-0.00239614	0.059349	-0.00135015	-0.160997	-0.169894	-0.146809	-0.068992	-0.113167	-0.0490014	-0.0964824	0.0503588	-0.0335034	-0.180084	0.619134	-0.218528	-0.027957	-0.193891	-0.242337	-0.0162621	-0.336645	-0.265535	0.251011	-0.150507	0.0869022	0.288175	-0.0632714	0.236853	-0.0842304	-0.203452	-0.260007	-0.261029	0.0796206	0.209123	0.22397	0.254864	-0.234333	-0.204266	-0.133489	0.0228705	0.0650387	0.324138	0.148221	-0.15914	-0.226156	0.0786977	-0.217035	-0.144257
640	0.132862	0.0870839	-0.0801161	0.241485	-0.00617462	-0.0937866	-0.0918755	-0.213742	-0.201231	-0.103484	-0.155576	-0.133968	0.302598	0.0630804	0.0785846	1.69148	0.0476812	0.153673	0.134757	-0.349394	0.116464	-0.260032	-0.139429	-0.0988946	0.0225517	0.541478	0.0411777	-0.0127247	-0.0697291	0.289808	-0.107099	-0.156675	-0.202597	0.320508	-0.245833	-0.238361	-0.160597	-0.242047	-0.133842	-0.196808	-0.449158	-0.401796	-0.309428	0.10987	-0.0594757	-0.0512446	-0.45471	-0.0837342	-0.118059
641	-0.0621558	0.0566695	-0.230514	-0.171455	-0.132204	-0.0859234	-0.148572	0.053907	-0.157096	-0.263463	-0.191372	1.33811	-0.17722	-0.170051	-0.0752809	-0.166649	-0.0445643	0.219053	-0.236824	0.762623	1.58919	-0.163472	-0.277231	-0.0380868	0.00820039	-0.0933472	0.00441671	-0.108684	-0.151258	0.0052616	-0.25165	-0.240097	-0.28821	-0.123563	0.120017	0.119909	-0.101479	-0.153206	-0.239347	0.251943	-0.0406458	0.0624266	0.330189	-0.0696758	-0.170094	-0.0216813	-0.0318629	-0.213434	-0.0677359
642	0.22418	0.187965	-0.217892	-0.183656	-0.0284837	-0.119593	-0.00105477	0.00241325	-0.179294	-0.141387	-0.262944	-0.224784	-0.201531	0.0243659	0.0330277	-0.0305275	0.0472721	0.0427198	-0.124188	-0.216757	-0.1494	-0.293254	-0.0431601	0.196564	-0.00443039	-0.0556917	0.589146	0.0546469	0.407229	0.228335	-0.171674	-0.141342	-0.140148	-0.0155151	0.122808	0.130569	0.432646	-0.236082	-0.108509	-0.266805	0.0241019	-6.97097e-06	0.17623	0.0107434	-0.0369387	-0.0805841	0.0119887	-0.14665	-0.129729
643	0.35073	0.288406	-0.242135	-0.199368	-0.0557189	-0.185322	0.417448	-0.0360084	-0.108389	-0.169513	-0.216658	-0.282813	-0.129439	-0.122317	0.0550667	-0.0967456	0.064244	-0.0103711	-0.122478	0.0395788	0.235101	0.218643	0.578072	-0.00390614	0.3633	0.0232295	0.28308	0.110631	0.0612619	0.0858333	-0.196728	0.531307	0.489052	0.0621407	-0.100763	-0.0978446	0.0984794	0.539083	0.47299	-0.0880596	0.269813	0.192113	-0.216122	-0.246219	-0.164748	0.0903275	0.299278	0.47376	0.0952462
644	0.370475	0.418701	-0.0181848	0.00404428	0.0522693	0.00625096	0.211679	0.0121435	0.129787	0.0650618	-0.0333603	-0.275915	-0.0353387	-0.0442704	0.352929	-0.0119035	0.341451	0.187709	0.144931	-0.467135	-0.236586	-0.148678	0.255176	0.0999318	0.598735	0.306065	0.392655	0.187538	0.142929	0.189072	0.0203543	0.0824349	0.0182069	0.334722	-0.0553884	-0.048414	0.206692	0.00715402	0.0844737	0.0335669	-0.134637	-0.238676	-0.142012	-0.145746	0.148845	0.232547	-0.183461	0.150992	0.112473
645	0.173698	0.161832	-0.0960962	-0.144634	-0.0642035	-0.114337	-0.0239912	-0.159126	-0.00670471	-0.0961662	-0.196159	-0.294242	-0.131607	-0.0913433	0.0197592	-0.0999301	0.00955895	0.0576093	0.00925	-0.377205	-0.212775	-0.272597	0.00247786	0.500757	0.0830131	-0.131127	0.464165	0.167892	0.670255	0.0454211	-0.119813	0.0242309	0.0637349	-0.0542652	0.356559	0.332471	0.920473	-0.0591777	-0.22855	-0.0333471	0.189994	0.101463	0.271734	-0.113608	-0.128941	-0.0782485	0.132129	-0.205031	0.0294537
646	0.00727013	-0.0163193	-0.193742	-0.149535	-0.157644	-0.193934	-0.045705	0.00840701	-0.239464	-0.269294	-0.234751	0.9291	-0.00587448	-0.0567565	0.103485	0.561778	0.0703518	-0.000369981	0.0633504	1.39044	0.44975	-0.16907	-0.0239761	-0.103361	-0.00908993	0.119864	-0.0620558	-0.0574331	-0.11311	0.151007	-0.272817	-0.118373	-0.123116	-0.0999638	-0.204953	-0.199431	-0.194245	-0.118214	-0.0985633	-0.193243	-0.302665	-0.267986	-0.336568	-0.241637	-0.191436	-0.0707895	-0.250095	-0.0284776	-0.157386
647	0.352224	0.348623	-0.0807071	-0.016544	0.0361591	-0.0437591	0.08297	0.0866628	0.0230951	0.0165344	-0.116447	-0.309724	-0.141789	0.10272	0.13587	0.0672731	0.050879	0.106872	0.0195076	-0.324023	-0.292068	-0.146757	0.131211	0.0739499	0.285255	0.00696781	0.237899	0.135784	0.1152	0.325566	-0.138105	0.0284025	-0.0394246	0.152096	-0.0634243	-0.0814137	0.174847	-0.0152357	-0.0895427	-0.0372396	-0.193301	-0.370194	-0.218975	0.0298367	0.0380611	0.117693	-0.223962	0.00538392	0.100013
648	0.361919	0.278538	-0.0441041	-0.00263093	0.0653219	-0.00837986	0.140918	-0.0360897	0.0992651	0.0396286	-0.06778	-0.271987	-0.00805899	-0.00914508	0.118221	0.0886168	0.109792	0.0773773	0.113012	-0.387369	-0.275493	-0.167376	0.154554	0.1577	0.199394	-0.0584878	0.180058	0.311596	0.39617	0.13207	-0.0639123	0.166364	0.231109	0.007057	-0.0386445	-0.037033	0.58275	0.0720612	-0.0762775	0.0127216	-0.115621	-0.242379	-0.143599	-0.043261	-0.000974717	0.0194819	-0.201237	-0.0973756	0.155074
649	0.285714	0.324585	-0.0528228	0.0373043	0.00812529	0.00659912	0.217938	0.0403322	0.107599	0.0687591	-0.0253673	-0.29372	0.103856	-0.0573529	0.416589	-0.029403	0.406465	0.174174	0.142004	-0.368168	-0.308368	-0.168591	0.208201	0.0452616	0.680528	0.357354	0.346054	0.218809	0.086039	0.195149	0.0198937	0.0467353	0.0308248	0.425696	-0.0744565	-0.0898416	0.151461	0.0314932	0.168975	0.0526599	-0.118907	-0.253957	-0.127123	-0.184306	0.176516	0.223901	-0.177106	0.0461746	0.131056
650	-0.355367	-0.310579	-0.393217	-0.15946	-0.429204	-0.400712	-0.167326	0.0833573	-0.416846	-0.431714	-0.376672	2.70164	-0.204035	0.0310925	-0.25497	-0.504285	-0.290035	-0.0975473	-0.226183	3.55997	1.31083	-0.0359406	-0.0272405	-0.50288	-0.296472	-0.412294	-0.396905	-0.452588	-0.504524	-0.28891	-0.534566	-0.0886616	-0.0286572	-0.485236	-0.41865	-0.386521	-0.376619	0.12517	0.127402	-0.161648	-0.0415454	0.120856	-0.16812	-0.293777	-0.517729	-0.311453	0.0267924	-0.0560348	-0.332486
651	0.044715	0.0780412	0.00237441	-0.0465019	-0.0150226	-0.0606013	0.0456185	-0.0300328	0.0657495	0.00543336	-0.0222402	0.168711	-0.159687	-0.0479488	-0.00293025	0.00170693	-0.0729784	-0.0204889	-0.0083308	0.526111	-0.0818694	-0.0104503	0.202917	0.0912451	0.112866	-0.082373	0.0296947	0.241344	0.19711	-0.0723543	-0.0174743	0.283901	0.27373	-0.0451686	-0.0486159	-0.0409894	0.065565	0.157893	0.0138932	-0.0710556	-0.136348	-0.193944	-0.193609	-0.075803	-0.100554	0.0710017	-0.134114	-0.000374809	0.196844
652	0.127832	-0.0160014	-0.0476205	0.163267	-0.0338953	0.0646174	-0.0518538	-0.156654	0.0394089	0.0344293	-0.0739944	-0.112246	0.296685	0.0910317	0.166367	0.220469	0.191225	0.269969	0.701861	-0.305026	-0.0657499	-0.0533804	-0.0854998	-0.0369022	0.00391904	0.168714	0.0670203	0.000883188	0.11322	0.225263	0.00743605	-0.109713	-0.134603	0.163793	-0.132476	-0.11739	0.117446	-0.0966094	-0.121097	-0.0741805	-0.280067	-0.248041	-0.151631	-0.189061	0.0722259	-0.00438447	-0.301356	-0.0898581	0.0739819
653	0.13406	0.0785134	-0.0847639	0.230625	-0.00798526	-0.0851767	-0.0825476	-0.212642	-0.20215	-0.0950939	-0.157282	-0.133222	0.281726	0.0490906	0.0754415	1.6499	0.0440276	0.149962	0.124285	-0.344579	0.112615	-0.25064	-0.132191	-0.0951319	0.0232935	0.53419	0.0389243	-0.0046809	-0.0655755	0.286279	-0.105556	-0.150235	-0.194625	0.314069	-0.240534	-0.23381	-0.156309	-0.23373	-0.125231	-0.196161	-0.446774	-0.394659	-0.306989	0.108949	-0.052934	-0.0508709	-0.449206	-0.0783577	-0.11382
654	-0.316125	-0.246133	-0.156417	-0.247997	-0.229202	-0.141565	-0.0417301	-0.013004	-0.164882	-0.289252	-0.0935398	1.24206	-0.370421	-0.1538	-0.315258	-0.460482	-0.357876	-0.202444	-0.388416	2.12981	0.658571	0.207512	0.139619	-0.28916	-0.206293	-0.544222	-0.428162	-0.208722	-0.184468	-0.259783	-0.367369	0.153187	0.183933	-0.394744	-0.313526	-0.289042	-0.254835	0.20165	0.244089	-0.178614	0.0792949	0.236208	-0.0761492	-0.0527826	-0.299483	-0.142762	0.082102	0.12644	-0.0186044
655	-0.245481	-0.23027	-0.334891	-0.156426	-0.385353	-0.350975	-0.0463795	-0.181718	-0.274368	-0.33122	-0.300266	0.837235	-0.131261	0.000809609	-0.112591	-0.348786	-0.131698	-0.00185174	0.416318	1.72704	0.437716	-0.00743152	0.140188	-0.0241957	-0.188856	-0.344335	0.0584356	-0.297091	0.030498	-0.236691	-0.373925	0.161646	0.17057	-0.324787	-0.0453162	-0.0733578	0.184718	0.171029	0.234008	-0.322859	0.384681	0.385173	0.068682	-0.411364	-0.298626	-0.271415	0.371605	0.0815153	-0.326409
656	0.0153155	-0.0290876	-0.00857958	0.155867	-0.165009	-0.109502	-0.0467089	-0.224783	-0.0397898	-0.114551	-0.115869	0.014236	0.428096	0.143265	0.25695	0.133206	0.199718	0.260532	1.68479	-0.354636	-0.0992515	-0.0742779	-0.0430321	0.0364211	0.0373238	0.152418	0.0275103	0.0192662	-0.0245226	0.178549	0.143797	-0.0793721	-0.123662	0.0602057	-0.140534	-0.145538	0.12476	-0.064454	-0.0896034	-0.123264	-0.302431	-0.256383	-0.251659	-0.199535	0.0501991	-0.0303129	-0.352705	-0.11481	0.0646603
657	0.0262164	-0.0358025	-0.047131	0.124548	-0.173829	-0.130572	-0.0460936	-0.183723	-0.0447843	-0.140635	-0.126193	0.00868486	0.49292	0.16126	0.245821	0.154668	0.223889	0.173299	1.43532	-0.359249	-0.0528706	-0.0665005	-0.0533583	0.0150407	0.0486872	0.151667	-0.0134803	0.0188201	-0.0173348	0.190415	0.12037	-0.0867251	-0.112259	0.120286	-0.129176	-0.149544	0.122715	-0.0880473	-0.07174	-0.103506	-0.311634	-0.270305	-0.2747	-0.248308	0.0172259	-0.0466261	-0.348568	-0.1328	0.0322885
658	-0.0829725	-0.0747746	0.115743	-0.225785	0.0451071	0.191507	-0.0443375	0.0295274	0.18277	0.104578	0.0638355	-0.584215	-0.276558	-0.372343	-0.0949755	-0.238202	-0.0961153	-0.0995802	-0.134253	-0.483204	-0.540488	0.158538	-0.101371	0.55192	-0.115251	-0.229465	0.283092	-0.012299	0.367516	-0.205433	0.171338	-0.0746068	0.0229329	-0.142562	0.929351	0.919336	0.257872	-0.116636	-0.116371	0.173626	0.639193	0.558647	0.648629	-0.0701624	0.160684	0.0481408	0.571527	-0.0358705	0.0367574
659	0.0121426	-0.0161925	0.193539	-0.134481	0.217986	0.391689	0.0727935	-0.077943	0.205781	0.162627	0.167797	-0.55272	-0.222672	-0.273154	-0.0870637	-0.0755499	-0.0535363	-0.0348712	-0.104024	-0.456618	-0.382988	0.0781672	-0.0498785	0.287715	-0.00571264	0.037889	0.311362	0.119013	0.272058	-0.0363352	0.267833	-0.0159453	-0.094964	0.08644	0.335424	0.336039	0.191049	-0.0916896	0.143966	0.0602783	0.235629	0.125379	0.286746	0.0290565	0.391973	0.318081	0.21453	0.253101	0.194971
660	0.214944	0.0453147	-0.122923	-0.0864694	-0.0183774	-0.0488157	0.296441	-0.0177774	-0.0358184	0.00545538	-0.115639	-0.358185	-0.12807	-0.258169	-0.0273202	-0.0659026	0.00142007	0.0255234	-0.0401436	-0.0523034	0.244723	0.413272	0.434507	-0.0762894	0.142265	-0.0117752	0.052056	0.0633901	0.0401526	-0.000733621	-0.020039	0.534837	0.40383	0.026237	-0.157043	-0.179006	0.128762	0.532892	0.474236	-0.137995	0.194903	0.127076	-0.276262	-0.2009	0.0184945	0.00356308	0.139776	0.435474	0.0484863
661	-0.146775	-0.183198	-0.16195	-0.0650345	-0.263692	-0.132138	-0.205514	0.014053	-0.189171	-0.215221	-0.158151	1.7005	-0.171696	0.124696	-0.167023	-0.328041	-0.144747	-0.15741	-0.201682	2.81876	0.457632	-0.148058	-0.156761	-0.23466	-0.103993	-0.286668	-0.241406	-0.121217	-0.197894	-0.1705	-0.329704	-0.17365	-0.117638	-0.316731	-0.197059	-0.174456	-0.207692	-0.0617259	-0.0500527	-0.11611	-0.264892	-0.298915	-0.297736	-0.303449	-0.236288	-0.103176	-0.208822	-0.136052	-0.0873841
662	-0.0469546	-0.0190664	-0.183517	-0.0613849	-0.161644	-0.129333	-0.0797146	-0.0532729	-0.180377	-0.216285	-0.218617	1.00516	0.115296	0.0707723	0.080666	0.413692	0.0761645	0.0608945	0.124018	1.66083	0.352458	-0.106518	-0.03433	-0.149817	0.131842	0.0113837	-0.0178346	-0.0221917	-0.154105	-0.0415703	-0.250851	-0.0872623	-0.0328342	-0.137512	-0.209534	-0.196358	-0.134682	-0.0612616	0.00583384	-0.109212	-0.26974	-0.274654	-0.326717	-0.328206	-0.161944	0.00569045	-0.243637	-0.0624476	-0.0843185
663	0.136672	0.0844359	-0.0813068	0.246793	-0.0090013	-0.0910046	-0.0945396	-0.219936	-0.206245	-0.105658	-0.159508	-0.134856	0.305525	0.0669585	0.0862424	1.70294	0.0548092	0.157706	0.141728	-0.35191	0.118527	-0.265932	-0.14106	-0.10376	0.0203109	0.554095	0.0405021	-0.0119836	-0.0701873	0.291249	-0.111312	-0.15773	-0.203079	0.322506	-0.245869	-0.240197	-0.161841	-0.243026	-0.141002	-0.199567	-0.453329	-0.405499	-0.312047	0.113087	-0.0604138	-0.0509606	-0.456951	-0.0891798	-0.124663
664	-0.151426	-0.196649	-0.190761	0.460168	-0.161062	-0.0480351	-0.253592	-0.164357	-0.212734	-0.156471	-0.166233	0.364191	0.533162	0.641466	0.093603	0.218269	0.133523	0.0665684	0.209826	-0.0130491	0.0447844	-0.134442	-0.291016	-0.221413	-0.119018	0.109185	-0.178408	-0.146897	-0.0936297	0.139708	-0.0594889	-0.232163	-0.232437	0.0755329	-0.26721	-0.260452	-0.0802165	-0.26122	-0.236147	-0.311579	-0.523509	-0.415875	-0.343967	-0.0755301	-0.110434	-0.230721	-0.534509	-0.201306	-0.18254
665	-0.159098	-0.166197	-0.148713	0.483225	-0.164332	-0.00468144	-0.218843	-0.190669	-0.193542	-0.114213	-0.151846	0.376082	0.524995	0.624183	0.161709	0.183603	0.200003	0.0884098	0.25001	0.0387391	0.089767	-0.106935	-0.26372	-0.238269	-0.10638	0.15439	-0.137987	-0.1323	-0.122045	0.135348	-0.0337835	-0.225023	-0.219788	0.0766047	-0.302771	-0.304064	-0.133264	-0.237311	-0.190281	-0.296398	-0.519445	-0.396032	-0.386034	-0.0760326	-0.0870593	-0.219078	-0.534945	-0.198518	-0.176108
666	0.132985	0.0841192	-0.0840944	0.24488	-0.00722902	-0.0893596	-0.0897573	-0.216745	-0.203573	-0.101326	-0.157851	-0.142547	0.298652	0.0666238	0.0843843	1.69311	0.0531971	0.15511	0.139958	-0.353363	0.115783	-0.260666	-0.138898	-0.101349	0.0195354	0.553687	0.0389757	-0.0128999	-0.0738129	0.289056	-0.106351	-0.158862	-0.200234	0.318432	-0.245449	-0.238154	-0.164279	-0.242281	-0.131635	-0.197073	-0.449616	-0.402973	-0.313621	0.113828	-0.0576406	-0.04909	-0.454219	-0.0832453	-0.123239
667	0.0405701	0.0364861	0.0165762	0.225742	-0.133316	-0.0332252	-0.0474057	-0.222182	-0.0356283	-0.0616261	-0.0451828	-0.0237716	0.274836	0.278186	0.274605	0.0785021	0.243837	0.141418	1.0294	-0.453949	-0.0798394	-0.0703485	-0.0661027	-0.0848347	0.0664539	0.0911349	0.0685835	0.0321108	0.0714432	0.0883354	0.141815	-0.0421936	-0.0290614	0.13851	-0.223075	-0.241169	0.139757	-0.0784751	-0.0901148	-0.209516	-0.329704	-0.312759	-0.292466	-0.317594	0.00545461	-0.0469469	-0.354967	-0.14092	0.0112829
668	-0.119684	-0.121127	-0.0970827	-0.395618	-0.0187019	-0.0957981	-0.0961807	0.248026	0.0168087	-0.238205	-0.0457737	-0.444477	-0.350423	-0.112821	-0.227257	-0.295403	-0.202031	-0.124561	-0.357003	-0.225797	-0.239117	-0.166504	-0.110549	0.303571	-0.17463	-0.291551	0.162505	0.0230073	0.264247	-0.113163	-0.156236	-0.130085	-0.146379	-0.26817	0.392113	0.405613	0.259197	-0.0530744	-0.210645	0.143311	0.324091	0.295328	0.667436	0.152171	-0.0759868	-0.0354758	0.371653	-0.16271	-0.0476483
669	-0.0569315	-0.115389	-0.168373	-0.254781	0.00606039	-0.178359	-0.135096	0.231117	0.0129317	-0.147632	-0.132685	-0.402096	-0.252369	0.0151003	-0.159433	-0.311608	-0.110182	-0.0453286	-0.229562	-0.337266	-0.295277	-0.245509	-0.208031	0.304816	-0.156171	-0.284321	0.246875	-0.094901	0.292751	-0.023354	-0.203803	-0.15595	-0.208509	-0.201576	0.350869	0.358475	0.375347	-0.133431	-0.345752	0.0808678	0.256914	0.211152	0.426942	0.0864784	-0.161722	-0.0682004	0.272877	-0.281465	-0.0989696
670	0.00750303	-0.0131191	-0.0460183	-0.135746	0.0662881	-0.0434672	-0.08644	0.345148	-0.000473409	-0.0958707	0.0220301	-0.366073	-0.208256	-0.0682056	0.0160194	-0.123436	0.0486692	-0.0134219	-0.209436	-0.261256	-0.238897	-0.106507	-0.171414	0.0521503	-0.0669677	-0.168872	-0.102927	-0.0506098	0.0374658	0.0407673	-0.120381	-0.11757	-0.0780858	-0.19525	0.171213	0.186853	-0.105365	-0.0442925	-0.253048	0.178562	0.0403692	0.129946	0.223555	0.22391	-0.0880974	-0.00725307	0.0962776	-0.196916	-0.0266549
671	0.0672648	0.105956	0.0535927	0.114909	-0.0168712	-0.0770384	-0.0185896	0.21996	0.160737	0.0796582	0.072739	-0.364095	-0.130882	0.116956	0.0965763	-0.097613	0.0798256	0.103073	-0.00774461	-0.343516	-0.3559	-0.146263	-0.0544542	-0.0589586	0.0675232	-0.0639424	0.0519669	0.0978842	-0.00100396	0.124731	-0.030082	-0.0572404	-0.0870773	-0.0637213	-0.0937888	-0.0972641	-0.0900145	-0.0643691	-0.208197	0.0285134	-0.11789	-0.170504	-0.132091	0.136182	0.0182464	0.0508482	-0.150028	-0.116116	0.0349236
672	0.00768086	0.00259439	-0.0273279	-0.220706	0.0432033	-0.105849	-0.154253	0.176815	-0.056727	-0.125566	-0.0543614	-0.555169	-0.245655	-0.0879102	-0.156392	-0.222365	-0.110761	-0.158394	-0.250814	-0.366993	-0.446006	-0.2167	-0.17792	0.375443	-0.11741	-0.311772	0.211913	-0.0710874	0.347523	-0.0303391	-0.170113	-0.203032	-0.110346	-0.300256	0.490756	0.477175	0.299186	-0.0945738	-0.297165	0.0691259	0.329323	0.282703	0.454843	0.14505	-0.183625	-0.0377426	0.440882	-0.217738	-0.0452385
673	0.0601451	0.0569046	-0.0778338	-0.245557	-0.0302486	-0.108787	0.273139	-0.186859	0.00443249	-0.0135139	-0.0867508	-0.609878	-0.287739	-0.317757	-0.0902678	-0.202287	-0.0721601	-0.142534	-0.15542	-0.225486	-0.046999	0.236707	0.706825	0.501549	-0.0378981	-0.211099	0.352588	0.303762	0.605123	-0.176734	-0.13009	0.729126	0.782711	-0.131671	0.306068	0.307159	0.619864	0.439143	0.277288	-0.154087	0.654045	0.528256	0.117461	-0.273132	-0.130127	-0.063941	0.631068	0.345127	0.0532699
674	0.0381585	0.0416295	0.0812749	-0.146259	-0.0855534	0.0556086	0.468751	-0.0583547	0.0468583	0.0423285	0.0573404	-0.523634	-0.181994	-0.269466	-0.0238112	-0.178069	-0.0230623	-0.101193	-0.0426073	0.00479647	-0.0149648	0.433798	0.851423	0.106957	0.0314233	-0.178242	-0.0332664	0.464499	0.328579	-0.158469	0.0126493	0.90614	1.02279	-0.132891	0.00616309	-0.00885277	0.0212309	0.550227	0.440588	-0.108146	0.354	0.317126	-0.192961	-0.233449	-0.082079	0.0259307	0.377843	0.396629	0.101932
675	-0.0674323	-0.0565021	-0.129877	0.126581	-0.220917	-0.0889929	0.128665	-0.277186	-0.118092	-0.163801	-0.161904	0.0447297	0.163821	0.111318	0.0722799	-0.0883341	0.0680222	0.0270616	0.824839	0.0989088	0.203674	0.228435	0.267025	-0.151597	0.0297759	0.0141907	-0.0401237	-0.0561387	-0.0641959	0.0239239	-0.0466272	0.315071	0.273493	-0.0175546	-0.316123	-0.335433	0.00997207	0.349443	0.31537	-0.258715	0.0333721	-0.00933666	-0.397933	-0.396207	-0.0704199	-0.119217	-0.0156008	0.248711	-0.00684929
676	-0.458352	-0.400086	-0.605555	0.484577	-0.546828	-0.525135	-0.299761	-0.199942	-0.658336	-0.460117	-0.645907	3.04597	0.166738	0.440201	-0.236127	-0.107878	-0.168369	0.00908173	-0.0224229	2.54566	2.01905	-0.128784	-0.168406	-0.641519	-0.512742	-0.0497352	-0.408643	-0.609555	-0.554642	-0.295118	-0.476007	-0.188626	-0.167012	-0.228247	-0.632813	-0.606138	-0.409194	-0.201485	-0.0202603	-0.506326	-0.255937	0.0620161	-0.450863	-0.169655	-0.564216	-0.582612	-0.267535	-0.0829777	-0.571057
677	-0.0861116	-0.0597882	-0.217217	0.0790198	-0.176953	-0.140496	0.15027	-0.270676	-0.102168	-0.136937	-0.174672	0.0570915	0.117434	0.0503679	0.0501525	0.0460182	0.0685274	0.0891644	0.730922	0.164527	0.191498	0.201519	0.263236	-0.137188	-0.0993019	-0.0147928	-0.00131958	-0.128652	-0.054879	0.0637101	-0.218214	0.289455	0.283939	0.0162723	-0.23201	-0.236605	-0.0123099	0.327979	0.270247	-0.197098	0.123297	0.0517277	-0.371204	-0.312294	-0.0736254	-0.148773	0.0960201	0.165712	-0.119186
678	0.133864	0.088082	-0.08668	0.23118	-0.00715431	-0.0805001	-0.0814225	-0.214542	-0.204373	-0.0972362	-0.159301	-0.139277	0.287981	0.0611089	0.0752369	1.65856	0.0477429	0.148113	0.128545	-0.350904	0.110996	-0.259986	-0.135763	-0.0980403	0.0233164	0.538486	0.0401949	-0.00929374	-0.0688658	0.282964	-0.102229	-0.153906	-0.196482	0.314416	-0.237035	-0.230634	-0.157117	-0.236235	-0.1298	-0.196164	-0.442196	-0.397495	-0.310158	0.109644	-0.0558417	-0.0499555	-0.444812	-0.0803252	-0.123907
679	-0.231263	-0.279241	-0.0436466	-0.138404	-0.0682367	-0.00141282	0.137597	-0.0300973	-0.254663	-0.00968831	0.0163193	-0.463431	-0.263449	-0.126604	-0.351289	-0.262048	-0.326871	-0.335736	-0.237914	0.0325157	0.212481	0.529722	0.206363	0.11478	-0.280577	-0.246343	0.00380766	-0.219066	0.154404	-0.172119	0.106593	0.234224	0.248655	-0.271631	0.147032	0.134374	-0.0419184	0.28282	0.469166	-0.213551	0.648556	0.539013	0.0195998	-0.0797963	0.0249213	-0.118805	0.647918	0.476996	-0.18054
680	-0.119383	-0.129109	-0.115314	-0.391249	-0.0294638	-0.101487	-0.101034	0.259494	0.0123214	-0.251489	-0.0686334	-0.455303	-0.365146	-0.130325	-0.246667	-0.3186	-0.2218	-0.145869	-0.359716	-0.219335	-0.24949	-0.178066	-0.128203	0.306789	-0.17506	-0.298336	0.168421	0.00905355	0.277574	-0.129782	-0.1661	-0.141369	-0.140203	-0.26724	0.416875	0.419929	0.271246	-0.0529628	-0.221874	0.173893	0.360019	0.325128	0.698144	0.160805	-0.0850961	-0.0245278	0.396855	-0.191555	-0.0476047
681	-0.0461719	-0.00157863	-0.0677956	-0.00209897	0.136632	-0.0587931	-0.0868116	0.335876	0.177745	0.0915402	0.0273818	-0.184665	-0.194907	0.140712	-0.0126795	-0.224769	0.0349367	0.0260019	-0.171227	-0.343629	-0.325662	-0.0995141	-0.112582	-0.194129	-0.0588086	-0.210873	-0.0427105	0.0113975	0.0090582	0.00954712	-0.0523159	-0.0594892	-0.0255161	-0.222116	-0.15281	-0.15742	-0.0842107	-0.128979	-0.23254	0.140195	-0.120363	-0.028305	0.0298077	0.30125	-0.0449324	-0.0349096	-0.135749	-0.202082	0.0576491
682	-0.0359825	-0.113687	-0.0529682	-0.391222	-0.0876327	-0.0624072	-0.12623	0.148364	-0.0573115	-0.263079	0.0101227	-0.475058	-0.218831	-0.317648	-0.160791	-0.31021	-0.13728	-0.0841682	-0.221793	-0.283895	-0.313615	-0.102399	-0.205405	0.568471	-0.156988	-0.266448	0.230975	-0.0780914	0.356384	-0.144928	-0.00402842	-0.175068	-0.131002	-0.248949	0.851684	0.860606	0.291664	-0.114581	-0.244211	0.360908	0.553894	0.619559	1.20094	-0.00507043	-0.0720077	-0.0539039	0.642936	-0.225771	0.0190903
683	-0.0241594	0.0173722	-0.0579101	0.00605286	-0.0462429	-0.115672	-0.0756288	0.200147	0.0248636	-0.0244272	-0.0129571	-0.191448	-0.0470922	0.218673	0.0349732	-0.0840368	0.0680719	0.0455172	-0.101119	-0.261365	-0.215934	-0.222435	-0.158623	-0.213947	-0.0448908	-0.0710601	-0.00868274	0.00875553	-0.0238373	0.00752683	-0.0463696	-0.062448	-0.0298147	-0.0954825	-0.114446	-0.128867	-0.0757691	-0.11225	-0.277212	-0.0361953	-0.165259	-0.164639	-0.0396158	0.199687	-0.0722548	-0.129535	-0.18388	-0.234281	-0.0787346
684	0.00199563	-0.072454	-0.208458	0.106259	-0.139049	-0.267884	-0.165117	0.337086	-0.021009	-0.144899	-0.123514	-0.00199511	0.239215	0.374647	0.0665124	-0.118556	0.116677	0.0906271	0.131885	-0.210357	-0.0774369	-0.0808699	-0.160603	-0.164092	0.0179265	-0.0480872	-0.013933	-0.0271275	-0.148276	0.0570189	0.0328353	-0.0935713	-0.147521	-0.0974271	-0.0393669	-0.0506565	-0.00870169	-0.186551	-0.34535	0.148024	-0.0565442	-0.0602722	0.0684177	0.0417099	-0.134565	-0.124916	-0.0888529	-0.284395	-0.172588
685	0.00486642	-0.034487	-0.196889	0.147436	-0.170771	-0.244305	-0.151548	0.078701	-0.140603	-0.102342	-0.212506	0.727339	0.151627	0.518768	-0.0336659	-0.135987	0.0293241	0.0596389	0.0297816	0.329624	-0.0192947	-0.428381	-0.227571	-0.17893	-0.056038	0.00836825	-0.0336022	-0.14643	-0.225164	0.0117341	-0.206624	-0.195795	-0.221459	0.0352188	-0.175566	-0.177274	0.0857242	-0.168499	-0.277867	0.0181414	-0.248328	-0.142059	-0.0365565	-0.0943505	-0.176985	-0.207122	-0.326087	-0.263523	-0.109957
686	0.175354	0.17299	0.275766	-0.0496405	0.193026	0.310085	0.200751	-0.0752282	0.13002	0.284069	0.246706	-0.368095	0.0305035	-0.0512993	0.137872	0.0999423	0.0967171	-0.00948144	-0.0178929	-0.342672	-0.269881	0.13542	0.0671181	-0.047609	0.322513	0.18235	0.0184532	0.139777	-0.0669628	0.0969909	0.330819	-0.00691283	-0.00347644	0.264267	-0.143479	-0.155405	-0.143951	-0.0639708	0.281843	-0.0513648	-0.220766	-0.260666	-0.149529	0.0266199	0.353504	0.329964	-0.199598	0.316857	0.163531
687	0.140421	0.0714048	0.118925	0.152231	0.14116	0.283634	-0.0297991	-0.0364243	-0.0202199	0.0319513	0.103018	-0.147848	0.363241	0.0220112	0.336594	0.261176	0.277793	0.303437	0.119305	-0.182688	-0.0546439	0.0514521	-0.106223	-0.0182433	0.132597	0.359904	0.0102312	-0.0425902	-0.139796	0.311115	0.177628	-0.233729	-0.188093	0.359971	-0.0214742	-0.017967	-0.100267	-0.194842	0.151555	0.0826921	-0.18894	-0.130635	-0.0972393	-0.050399	0.288169	0.149601	-0.1517	0.213067	-0.0262544
688	0.0835913	0.0464811	-0.0327761	0.0995423	-0.0631629	-0.0188956	0.0294028	-0.159055	0.0119973	-0.0592833	-0.0767967	-0.0810852	0.402467	0.139288	0.259653	0.151304	0.227784	0.194758	1.09241	-0.418804	-0.125762	-0.100129	-0.0396589	-0.0409374	0.109993	0.140413	0.0891774	-0.0177659	-0.00922212	0.19948	0.140346	-0.124345	-0.113235	0.136981	-0.173331	-0.197717	0.0639699	-0.186433	-0.0326461	-0.117411	-0.331868	-0.278013	-0.259432	-0.191177	0.0688538	0.0302944	-0.332736	-0.0228339	-0.00271543
689	-0.0165677	-0.0671387	-0.137834	0.096314	-0.216943	-0.127719	0.111835	-0.213587	-0.187419	-0.264132	-0.199465	0.00195267	0.261379	0.116852	0.0723626	-0.0393649	0.0422528	0.0693699	0.988893	0.0589887	0.331834	0.222034	0.240349	-0.1327	-0.0393537	-0.0261393	-0.00771709	-0.0950361	-0.104582	0.0602198	-0.0101845	0.283183	0.280782	-0.0291731	-0.289391	-0.316949	0.0617366	0.27491	0.26078	-0.224631	0.0149152	0.0315809	-0.329871	-0.387662	-0.154932	-0.106979	-0.00703176	0.156392	-0.0603098
690	-0.140946	-0.171778	-0.196666	-0.228479	-0.203698	-0.272698	0.138685	-0.0389466	-0.322884	-0.293566	-0.270493	-0.32614	-0.182766	-0.0077359	-0.322568	0.0247682	-0.345364	-0.385263	-0.280063	0.0428811	0.566954	0.0566963	0.272251	0.202277	-0.23736	-0.00143132	0.167135	-0.132563	0.147194	-0.045191	-0.280628	0.238644	0.169221	-0.0340413	0.142512	0.118477	0.113429	0.266226	0.341559	-0.205035	0.585456	0.515692	0.0854257	0.00287275	-0.148949	-0.18381	0.559168	0.284206	-0.190712
691	0.00634451	-0.0336039	-0.0489423	0.38631	-0.276922	-0.166677	-0.162475	0.0319763	-0.0679582	-0.150539	-0.119401	0.183172	0.629154	0.294668	0.318308	0.117614	0.285055	0.286416	0.412578	0.0137999	-0.0544866	-0.0343715	-0.152614	-0.114142	0.0844329	0.101085	0.0467477	-0.0219715	-0.04478	0.294545	-0.0364295	-0.163609	-0.173371	-0.004015	-0.198624	-0.17959	-0.0316884	-0.217712	-0.213729	-0.205375	-0.40438	-0.326184	-0.281904	-0.20572	-0.140831	-0.153597	-0.432376	-0.204935	-0.179161
692	0.00400388	-0.12957	-0.376799	0.0338686	-0.126275	-0.225374	0.0914557	-0.160385	-0.404169	-0.325286	-0.381756	1.17657	-0.011835	-0.0589226	0.0504716	0.305042	0.0122476	0.112271	-0.107508	0.860507	2.0275	0.0770984	0.207084	-0.303574	-0.0944981	0.427915	-0.0182211	-0.240711	-0.303508	0.618903	-0.312861	0.195472	0.0823701	0.17073	-0.353943	-0.347334	-0.308419	0.10657	0.391846	-0.318408	-0.045419	0.0818475	-0.456864	-0.128561	-0.11658	-0.170797	-0.0430365	0.381664	-0.303419
693	-0.337568	-0.262328	-0.459072	-0.0802931	-0.450746	-0.461357	-0.240856	-0.00869472	-0.419908	-0.474568	-0.433579	2.56955	-0.139332	0.0741508	-0.284111	-0.414997	-0.292925	-0.175474	-0.133611	3.02353	1.408	0.0744995	-0.0894005	-0.401104	-0.309752	-0.40239	-0.418316	-0.47358	-0.462383	-0.247449	-0.398754	-0.0773048	-0.0354796	-0.511722	-0.356423	-0.34828	-0.352941	0.052186	0.0375748	-0.238322	-0.0967542	0.120643	-0.165157	-0.234766	-0.539588	-0.346994	-0.0619535	-0.0983549	-0.278086
694	-0.342696	-0.326754	-0.286948	-0.172641	-0.39681	-0.288648	-0.114276	-0.0134678	-0.331084	-0.386875	-0.310089	2.00296	-0.311157	-0.000325657	-0.313893	-0.52392	-0.336613	-0.146406	-0.39662	3.58318	1.02666	0.0968775	0.10066	-0.38343	-0.313224	-0.492306	-0.481002	-0.248607	-0.356813	-0.262819	-0.441609	0.101809	0.154002	-0.506557	-0.35608	-0.346667	-0.332654	0.176674	0.240211	-0.240688	-0.00234163	0.0717616	-0.271218	-0.295681	-0.43369	-0.228478	0.0617644	0.0670968	-0.253945
695	-0.100514	-0.155804	0.109586	-0.191946	-0.0294635	0.209071	0.312468	-0.0369621	-0.204893	0.0049134	0.0291971	-0.39663	-0.206266	-0.176571	-0.125598	-0.134122	-0.155749	-0.227361	-0.150725	0.158712	0.280341	0.5098	0.385641	-0.125701	-0.0674086	-0.0495837	-0.29342	-0.0591012	-0.0940494	-0.00159005	0.0977538	0.312391	0.36935	-0.0189493	-0.165118	-0.19541	-0.272235	0.442297	0.643628	-0.20547	0.197367	0.227565	-0.308234	-0.0421326	0.228936	-0.0252556	0.234838	0.662959	-0.0594939
696	-0.447556	-0.445368	-0.49009	0.352315	-0.406251	-0.438707	-0.323476	-0.229624	-0.563723	-0.389626	-0.399537	2.9314	-0.0289112	0.124644	-0.445866	-0.119348	-0.389168	-0.138871	-0.208894	2.66869	1.94229	0.0367734	-0.166704	-0.634919	-0.538501	-0.137644	-0.616559	-0.586028	-0.491142	-0.369472	-0.346043	-0.185964	-0.107182	-0.299456	-0.544645	-0.536081	-0.437765	-0.0897418	0.136525	-0.487393	-0.219301	0.00596118	-0.364576	-0.131991	-0.482191	-0.49719	-0.183815	-0.0188272	-0.390797
697	-0.272181	-0.254121	-0.30465	-0.00447688	-0.44588	-0.396424	-0.0914605	-0.237289	-0.33716	-0.37064	-0.367401	0.894374	0.0110163	0.0792073	-0.061689	-0.380603	-0.0846239	0.0612496	0.584256	1.61423	0.581412	0.0841283	0.0970217	0.00613717	-0.310882	-0.306918	0.058719	-0.347161	-0.00194269	-0.230561	-0.259063	0.143476	0.134265	-0.341956	-0.0301231	-0.0572533	0.19998	0.141091	0.0744277	-0.418699	0.339344	0.42713	0.045284	-0.463358	-0.372995	-0.405192	0.338629	0.00609467	-0.41281
698	0.263711	0.356446	0.143	-0.0367068	0.200843	0.269362	0.291146	0.00547389	0.144945	0.154608	0.166185	-0.236091	-0.0359176	-0.039556	0.117136	-0.0194349	0.11651	0.0407059	0.00293268	-0.199203	-0.261953	-0.09559	0.222033	-0.00372695	0.371768	0.170126	0.147046	0.272902	0.0262277	0.0340647	0.197086	0.0396098	0.0866718	0.294583	-0.166529	-0.195076	0.031117	0.0229088	0.436282	0.0501381	-0.11858	-0.278273	-0.182409	-0.0605857	0.392399	0.434242	-0.206332	0.318295	0.367751
699	0.109649	0.139021	-0.135249	-0.0129579	0.0393192	-0.106759	-0.00872326	0.232071	0.0977427	-0.00707873	-0.0707852	-0.255483	-0.0814419	0.101878	0.0332957	-0.104196	0.0594622	0.115052	-0.147684	-0.243282	-0.277162	-0.245227	-0.0868095	-0.142339	-0.0228555	-0.100937	0.0345419	0.0679794	-0.0357942	0.0967392	-0.148201	-0.0347621	-0.0761259	-0.0900596	-0.0910801	-0.110013	-0.02039	-0.032057	-0.291522	0.086163	-0.105209	-0.151182	-0.071358	0.167769	-0.0545881	0.0092925	-0.162449	-0.234775	-0.0188757
700	0.0818	-0.00491861	-0.0465575	0.215077	-0.107841	-0.0921865	-0.0804321	-0.185938	-0.0566732	-0.075544	-0.0841936	0.0428232	0.389976	0.122971	0.193851	0.135794	0.157872	0.144506	1.10618	-0.357209	-0.0543908	-0.0513111	-0.0640866	-0.0133018	0.072941	0.047416	0.059764	0.0634945	0.0457661	0.114957	0.101896	-0.0216372	-0.0135267	0.0279107	-0.180063	-0.197365	0.139861	-0.0202379	-0.16331	-0.093019	-0.276975	-0.293991	-0.27292	-0.306606	-0.0660305	-0.0832019	-0.318738	-0.167955	0.0762171
701	-0.0383637	-0.0499776	-0.166843	0.350429	-0.0629712	-0.162136	-0.259158	-0.228335	-0.194365	-0.118545	-0.210683	0.556598	0.569445	0.779855	-0.0290723	0.0578635	0.0457012	0.0897533	0.28624	-0.00035746	0.127876	-0.247341	-0.268101	-0.244612	-0.218815	0.038926	-0.140119	-0.128942	-0.109005	0.00503637	-0.00897782	-0.286913	-0.244076	0.0242014	-0.201007	-0.201116	0.126143	-0.267628	-0.275008	-0.227079	-0.45859	-0.388497	-0.235059	-0.0981997	-0.122062	-0.229605	-0.477847	-0.276019	-0.181473
702	-0.0361963	-0.00577919	0.0093242	-0.211339	0.000414411	0.0311342	-0.00766444	0.207619	0.0670689	-0.149901	0.0352493	-0.508275	-0.166754	-0.343868	-0.040611	-0.244798	-0.0230782	-0.158603	-0.264701	-0.400768	-0.386691	-0.11489	-0.0747976	0.494446	-0.0505658	-0.189844	0.331961	0.0151593	0.43492	-0.21974	-0.038014	-0.059067	0.0321675	-0.193698	0.646714	0.640396	0.319948	-0.0187122	-0.142838	0.23449	0.544836	0.553755	0.644476	0.0674643	-0.102486	-0.0412573	0.592351	-0.238162	0.0313267
703	0.097265	0.145011	0.192036	-0.154517	0.249752	0.167795	0.0285211	0.325272	0.362961	0.248143	0.266482	-0.517552	-0.158535	-0.287787	-0.0489097	-0.163874	-0.0432946	-0.074941	-0.212036	-0.388583	-0.358511	0.104344	-0.0322254	0.188745	0.160605	-0.0984684	0.0015534	0.129083	-0.0978354	-0.0369904	0.189687	0.0363568	-0.0187513	-0.0588849	0.303084	0.305515	-0.115622	0.0468498	-0.059463	0.559446	0.264717	0.199006	0.374971	0.230154	0.182874	0.216521	0.273029	0.0141015	0.217878
704	0.204455	0.121181	0.254133	-0.0227586	0.330124	0.369229	0.0782119	-0.019447	0.22496	0.249999	0.173443	-0.432331	-0.0810575	-0.104881	0.0425061	0.0917851	0.0607755	0.0834976	-0.000504877	-0.381647	-0.225886	0.148065	0.0210706	-0.0628409	0.0853603	0.144345	0.0128744	0.147369	-0.0326071	0.0867382	0.287588	-0.0162231	-0.0879862	0.202548	-0.0985004	-0.0928675	-0.0553386	0.030761	0.164635	0.0470506	-0.210917	-0.270023	-0.128153	0.195026	0.448643	0.284308	-0.245717	0.278516	0.243752
705	0.0665608	0.104308	-0.132333	-0.0960128	0.0727981	-0.16766	-0.0478352	0.436046	0.0545155	-0.0128638	-0.117963	-0.188584	-0.0946796	0.000911856	0.0467508	-0.100599	0.08911	0.102345	-0.0839906	-0.333356	-0.265492	-0.262928	-0.0882108	-0.172882	-0.0339338	-0.0510617	-0.00598146	-0.0289824	0.00247831	0.179881	-0.156909	-0.132224	-0.102777	-0.0730605	-0.130887	-0.118831	-0.0208903	-0.0657456	-0.176022	0.0815797	-0.182248	-0.0622311	-0.0469678	0.409077	-0.0189323	0.0137405	-0.259541	-0.173129	0.072952
706	0.02136	0.0126392	-0.255195	-0.260548	-0.176897	-0.20419	0.230635	-0.124498	-0.302003	-0.264827	-0.357706	-0.467914	-0.266303	-0.131222	-0.116465	0.0295342	-0.163919	-0.136745	-0.0954669	0.0940312	0.74283	0.210747	0.33766	0.233046	-0.0955899	-0.0139546	0.352773	-0.0653718	0.2296	0.227493	-0.253253	0.279524	0.195377	-0.0431931	0.149762	0.127287	0.197168	0.282007	0.417951	-0.232772	0.552238	0.530121	0.00272575	-0.231515	-0.11933	-0.0587716	0.551826	0.377681	-0.090295
707	0.368503	0.229767	-0.129439	0.0844855	-0.00890906	-0.0464216	0.125344	0.0089666	-0.0165042	-0.000211017	-0.119726	-0.11527	0.244314	0.125039	0.333199	0.054585	0.30771	0.287621	0.303253	-0.317983	-0.120639	-0.160684	0.108314	0.0716677	0.420318	0.226776	0.24918	0.115798	-0.0129145	0.199464	0.0513632	-0.000706454	-0.0874189	0.3003	-0.0932385	-0.109335	0.186069	-0.0937068	-0.10629	-0.000278335	-0.258334	-0.300574	-0.0344667	-0.193996	-0.0050027	0.107855	-0.297833	-0.0304422	0.0437216
708	0.116169	0.0926862	0.038557	0.140062	0.196162	0.187773	-0.0209811	-0.0266654	-0.00871606	0.0956392	0.146004	-0.0387414	0.355108	0.107596	0.283823	0.0890401	0.298998	0.213222	0.0630914	-0.244009	-0.112755	0.118642	-0.0817781	-0.118766	0.197411	0.33352	0.0377166	-0.042938	-0.138281	0.194802	0.24868	-0.160389	-0.128712	0.264571	-0.0929922	-0.0975311	-0.203031	-0.137465	0.086759	-0.0251206	-0.222412	-0.290816	-0.137673	0.00829683	0.169078	0.158228	-0.187296	0.0986834	0.0264926
709	0.133008	0.0578978	0.194059	-0.0253031	0.178248	0.357642	0.101177	0.0470219	0.0226233	0.148409	0.190949	-0.192127	0.223407	-0.0222498	0.216949	-0.0293466	0.230718	0.0282078	0.0178941	-0.296933	-0.169805	0.207833	-0.015153	-0.15356	0.210387	0.195524	0.0146881	0.0298447	-0.0407488	0.113608	0.29601	-0.0896308	-0.0890688	0.212773	-0.0622285	-0.0269776	-0.067052	0.00853023	0.122302	-0.0249675	-0.27916	-0.181601	-0.100305	-0.0396177	0.303647	0.199946	-0.213925	0.220298	-0.0271746
710	-0.0953592	-0.113638	0.355079	-0.132438	0.260872	0.43061	0.00379611	0.116404	0.250876	0.398654	0.394533	-0.486585	-0.142822	-0.0954645	-0.127991	-0.0968271	-0.115595	-0.148673	-0.206064	-0.24948	-0.414364	0.251524	-0.0597276	-0.173746	-0.00670072	-0.076277	-0.300468	0.106627	-0.0861951	-0.0189449	0.299107	-0.0635188	-0.0202628	0.0306683	-0.0850566	-0.0790047	-0.25516	-0.00719802	0.207033	0.0301147	-0.178747	-0.205664	-0.164387	0.221201	0.393055	0.177331	-0.14721	0.223664	0.0695135
711	0.274952	0.17677	-0.180173	0.0115154	0.0495515	-0.0463534	0.0242213	0.0303397	-0.0722159	-0.111595	-0.14327	-0.272999	0.0504566	0.0743059	0.361956	0.285777	0.291637	0.409966	0.186049	-0.225342	-0.146475	-0.185218	-0.0254436	-0.0768035	0.153059	0.366874	0.195663	-0.0127716	-0.119271	1.52592	-0.136459	-0.099664	-0.188449	0.241631	-0.14765	-0.144343	-0.0334883	-0.1701	-0.0608096	-0.0506399	-0.345828	-0.330765	-0.194729	0.0135091	0.020783	0.117094	-0.342363	-0.00292442	-0.0395297
712	0.220604	0.290836	-0.0796726	0.359658	-0.0489235	-0.00567677	0.135194	-0.10897	0.0227998	-0.0186875	-0.0442792	-0.246697	0.146549	0.0982106	1.01331	0.0998589	1.08999	0.625316	0.301229	-0.424729	-0.262096	-0.23286	0.106678	-0.0580276	0.294343	0.693051	0.229556	0.131109	0.0419584	0.39332	-0.0613603	-0.0181571	-0.0456906	0.417284	-0.160683	-0.171977	0.0485502	-0.0352816	-0.100085	-0.120686	-0.271008	-0.285245	-0.247229	-0.207298	0.0468194	0.127048	-0.320026	-0.00414458	-0.00464335
713	0.245213	0.288401	-0.0707084	0.321015	-0.0303821	0.0260409	0.138879	-0.103059	0.0165037	-0.0234583	-0.0521379	-0.250434	0.127654	0.0778985	0.973928	0.0918482	1.04878	0.612892	0.264435	-0.415978	-0.253213	-0.208343	0.133007	-0.0544868	0.303151	0.649541	0.231806	0.13109	0.0528988	0.370357	-0.0411995	-0.00846495	-0.040493	0.413433	-0.158887	-0.168172	0.0355418	-0.0343394	-0.107884	-0.11144	-0.256339	-0.279072	-0.227779	-0.200916	0.0496687	0.120182	-0.299601	0.00588792	0.0132515
714	-0.297199	-0.18295	-0.11731	-0.145614	-0.106953	-0.0881035	0.0163216	-0.244527	-0.152396	-0.168767	-0.0953117	-0.0178765	-0.150255	-0.229949	-0.178072	-0.425579	-0.184021	-0.166451	-0.0732243	0.415242	0.413683	0.498813	0.0845504	0.297597	-0.0673529	-0.297701	0.155827	-0.181233	0.228951	-0.226653	-0.0304057	0.241491	0.270908	-0.363731	0.310573	0.307233	0.229979	0.216921	0.175188	-0.120616	0.652639	0.662211	0.350894	-0.154358	-0.248539	-0.152287	0.702054	0.16117	0.00138655
715	0.19868	0.284554	-0.0842757	0.318638	-0.0760256	-0.0117585	0.114333	-0.0959073	0.0229102	-0.033412	-0.0370384	-0.215718	0.229012	0.111165	0.959386	0.112503	1.05974	0.616304	0.307677	-0.428062	-0.223253	-0.205507	0.117012	-0.105397	0.297602	0.644898	0.196545	0.131182	0.00642423	0.408328	-0.0224395	-0.0247787	-0.0456792	0.415078	-0.213688	-0.226763	0.0317709	-0.0724805	-0.100717	-0.138233	-0.268962	-0.29249	-0.256852	-0.223128	0.044305	0.101246	-0.316696	0.00851676	-0.0219127
716	0.177254	0.148701	-0.00842195	-0.0950089	-0.0515275	-0.0147555	0.175064	-0.12979	0.0692684	-0.0125626	-0.0645165	-0.409649	-0.119377	-0.148608	0.0203961	-0.0775507	-0.0116145	-0.0357443	0.083342	-0.479227	-0.345583	-0.187188	0.19698	0.612112	0.0342859	-0.173451	0.453343	0.354934	0.79214	-0.0193772	-0.0779173	0.24757	0.258738	-0.0539598	0.418243	0.410768	0.765618	-0.00974017	-0.0881714	0.0628504	0.302293	0.318099	0.288368	-0.213495	-0.0345519	0.0159773	0.23938	-0.0991332	0.109175
717	-0.241013	-0.140099	0.0235632	-0.342988	-0.093244	-0.0265663	0.0685011	-0.162328	-0.0616878	-0.161297	-0.00195234	-0.249145	-0.319263	-0.418796	-0.172371	-0.414139	-0.194539	-0.19728	-0.265673	0.54361	0.189658	0.401407	0.191133	0.325975	0.00507602	-0.355152	0.176782	-0.0854267	0.311966	-0.319598	-0.127526	0.314992	0.322699	-0.34645	0.424398	0.423063	0.250431	0.316604	0.204049	-0.0473999	0.735954	0.69874	0.409229	-0.103868	-0.19366	-0.0565566	0.805336	0.188167	0.0655166
718	-0.099925	-0.0799043	0.30544	-0.142001	0.180637	0.443234	0.345981	-0.00788618	0.0403544	0.10465	0.157137	-0.457088	-0.132856	-0.293948	-0.0868159	-0.0869963	-0.188321	-0.194596	-0.104432	0.21207	0.17081	0.66733	0.408988	-0.0657361	0.0239156	-0.0236771	-0.166953	0.0733807	-0.130752	-0.111958	0.184085	0.378812	0.441304	0.0476812	-0.107944	-0.105128	-0.300411	0.447104	0.949698	-0.0401794	0.327032	0.302669	-0.225464	-0.00992414	0.328448	0.309012	0.311208	0.763747	0.252628
719	-0.0957061	-0.0754011	0.30801	-0.145533	0.18353	0.441648	0.345878	-0.00106533	0.0419592	0.106413	0.162842	-0.463522	-0.132987	-0.294973	-0.0863847	-0.0855387	-0.185909	-0.19428	-0.108223	0.207385	0.169573	0.66816	0.411132	-0.062268	0.0254594	-0.0227767	-0.165945	0.07411	-0.132158	-0.108758	0.187172	0.383967	0.441262	0.0520154	-0.10784	-0.105326	-0.294933	0.44715	0.944938	-0.0400536	0.326845	0.308107	-0.227337	-0.0152772	0.330964	0.308402	0.312724	0.76241	0.248839
720	-0.309189	-0.243272	-0.157911	-0.242654	-0.227145	-0.144391	-0.0374059	-0.0140205	-0.162234	-0.289285	-0.0943636	1.21797	-0.365874	-0.145152	-0.3074	-0.448049	-0.354804	-0.192855	-0.37395	2.09708	0.653078	0.209236	0.149928	-0.282043	-0.193551	-0.528892	-0.42126	-0.203938	-0.181284	-0.249891	-0.369988	0.157559	0.18529	-0.377858	-0.316317	-0.289811	-0.246441	0.206549	0.250662	-0.18061	0.0764863	0.230303	-0.0800783	-0.0591383	-0.29659	-0.138461	0.0826085	0.133244	-0.0179102
721	-0.100739	-0.0373514	0.509081	0.0906517	0.325412	0.405128	-0.01306	-0.0893816	0.505452	0.802315	0.629106	-0.408086	-0.0790773	-0.154992	-0.0900215	-0.120301	-0.0829094	-0.088373	-0.143487	-0.333372	-0.463944	0.249759	-0.0485971	-0.0039198	0.0208773	-0.0927198	-0.227714	0.0963928	-0.088523	-0.144325	0.387685	0.0260715	0.00596876	0.028135	0.0455974	0.0516261	-0.202684	-0.0610677	0.162494	0.0853158	-0.0357273	-0.100246	-0.0463986	0.150471	0.452473	0.141545	-0.00131041	0.160951	0.146148
722	0.0131121	0.0146152	0.474339	-0.0959591	0.220889	0.368044	0.0683947	0.0145791	0.436441	0.396916	0.563979	-0.607583	-0.0484062	-0.283738	0.0564989	-0.150352	0.0395837	-0.0382434	-0.0113818	-0.442658	-0.442297	0.328985	0.0369608	0.0352778	0.0605931	-0.0831571	-0.208438	0.195877	-0.00138971	-0.0666144	0.364583	0.121797	0.118806	0.0304481	0.0741507	0.0997382	-0.0934798	0.0669821	0.126886	0.159625	-0.0443325	-0.0396755	0.032997	0.0845534	0.421186	0.16225	0.0338787	0.0912349	0.213773
723	-0.0702785	-0.0313021	0.642526	0.0735248	0.343586	0.477911	0.0138622	-0.146062	0.625536	0.970668	0.754673	-0.391304	-0.0879927	-0.175262	-0.0673413	-0.134611	-0.0690854	-0.138846	-0.136787	-0.287927	-0.445027	0.334055	0.00788582	-0.0462632	0.0697137	-0.0522203	-0.212628	0.15391	-0.0589664	-0.151404	0.453169	0.0433155	0.0544857	0.0911504	-0.00762492	0.00296213	-0.161333	0.0294888	0.234375	0.0510134	-0.10372	-0.172618	-0.136387	0.0803282	0.476571	0.229855	-0.0739425	0.207328	0.189073
724	-0.0246442	0.0929765	0.404493	-0.167845	0.279845	0.233075	0.050524	0.118602	0.32429	0.205319	0.365892	-0.633	-0.103956	-0.257124	0.0108123	-0.159128	-0.0347738	-0.0657103	-0.0600337	-0.475345	-0.549897	0.291861	-0.0224486	0.163908	0.0840439	-0.179541	-0.134649	0.163789	0.0111827	-0.110633	0.196656	0.0476773	0.161039	-0.113575	0.203228	0.221729	-0.144061	0.0718992	-0.015517	0.453141	0.257637	0.132126	0.203714	0.187542	0.105735	0.290712	0.363588	0.00224062	0.152858
725	-0.0285954	0.00243058	-0.0141525	0.605091	0.0434163	-0.0747596	-0.153703	-0.167809	-0.0535366	0.0906805	0.023525	0.0820905	1.22487	0.586514	0.1361	0.171937	0.197515	0.112783	0.332931	-0.297274	-0.040963	-0.0455008	-0.200319	-0.156678	-0.0419498	0.245748	-0.0707587	-0.12685	-0.223611	-0.030807	0.0378202	-0.15148	-0.153615	0.194067	-0.217996	-0.226893	-0.0134145	-0.170745	-0.15479	-0.0578406	-0.304914	-0.301539	-0.236839	0.0584981	-0.0903288	-0.0892458	-0.316917	-0.234866	-0.0487266
726	-0.0538067	-0.137963	-0.0957947	0.496275	-0.151928	-0.198518	-0.247839	-0.158896	-0.12111	0.0137507	-0.078445	0.46347	0.63507	0.815849	0.0921823	0.0850994	0.169501	0.0879874	0.210646	-0.00344749	0.114147	-0.295575	-0.296025	-0.253877	0.0167762	0.218153	-0.0507131	-0.0719605	-0.310922	-0.0232842	0.0398188	-0.23274	-0.317712	0.140599	-0.290551	-0.291152	-0.106782	-0.309894	-0.288282	-0.170487	-0.402607	-0.354588	-0.271074	-0.20197	-0.121545	-0.306746	-0.400406	-0.272053	-0.207703
727	0.0238093	-0.0605044	-0.139005	0.197949	-0.111895	-0.10553	-0.178137	-0.318351	-0.177329	-0.192789	-0.244238	0.776115	0.312087	0.241489	-0.00781621	0.0862475	-0.0200408	0.0920153	0.623085	0.239441	0.527581	-0.149062	-0.208991	-0.159457	-0.118256	-0.0313363	-0.103902	-0.122672	-0.0450834	-0.0155259	-0.0703681	-0.188183	-0.197042	0.0209628	-0.287229	-0.295355	0.182881	-0.169568	-0.156434	-0.240808	-0.439027	-0.33984	-0.262735	-0.251176	-0.124152	-0.145328	-0.466114	-0.197643	-0.0965751
728	0.0248821	-0.0643583	-0.0111146	0.197743	-0.197176	-0.0695351	-0.0517661	-0.253162	-0.109763	-0.135585	-0.1185	0.0551975	0.452726	0.226165	0.121576	0.158731	0.0811091	0.1485	1.17606	-0.294399	0.0289892	-0.102972	-0.107885	-0.0335293	0.0318599	-0.0185847	-0.0133003	-0.00391729	0.0459816	0.134299	0.0911972	-0.0679832	-0.0841056	0.00987533	-0.170445	-0.190107	0.085772	-0.06582	-0.138546	-0.144681	-0.336012	-0.288325	-0.256417	-0.249677	-0.0675281	-0.118338	-0.327245	-0.186421	0.0335401
729	-0.253283	-0.233976	-0.297961	-0.170302	-0.405378	-0.312394	-0.0417942	-0.205439	-0.267899	-0.346116	-0.305273	0.713305	-0.115438	-0.0390268	-0.108544	-0.375468	-0.11776	0.0169579	0.463637	1.58074	0.343016	0.00852329	0.1388	-9.28342e-05	-0.220375	-0.364769	0.0771533	-0.274506	0.0869113	-0.26362	-0.349306	0.205438	0.200904	-0.326166	0.000419759	-0.0275663	0.261238	0.193863	0.217578	-0.343138	0.391335	0.417233	0.0923295	-0.398125	-0.27862	-0.304299	0.378003	0.0251041	-0.292767
730	-0.209471	-0.175903	-0.28714	-0.171474	-0.394479	-0.343707	-0.0131648	-0.153269	-0.259341	-0.32707	-0.271403	0.833488	-0.172048	-0.0730872	-0.092922	-0.373448	-0.117233	0.014901	0.388024	1.71446	0.467945	0.0227459	0.177988	0.0199714	-0.230178	-0.332614	0.0482631	-0.288232	0.0594808	-0.238866	-0.348962	0.184632	0.187067	-0.331012	0.0186738	-0.0107912	0.23289	0.197805	0.172381	-0.328522	0.413131	0.424242	0.0911674	-0.459138	-0.316389	-0.347669	0.410075	0.068228	-0.364991
731	0.0347048	0.0194986	-0.0930404	-0.146713	0.0540653	-0.089171	-0.0780967	0.301045	-0.0362667	-0.116941	-0.0625699	-0.381729	-0.184979	-0.0846343	-0.0563384	-0.06293	-0.0275687	0.00263827	-0.185542	-0.272756	-0.192327	-0.158904	-0.139036	0.106176	-0.0772532	-0.118941	-0.0842578	-0.0384756	0.0148456	0.0973214	-0.106627	-0.0965528	-0.0712413	-0.186963	0.180059	0.195182	-0.147373	-0.0628248	-0.23009	0.236256	0.0646856	0.0812294	0.197203	0.303222	-0.102152	0.00561484	0.0947762	-0.201961	0.0171121
732	0.0410439	0.0202423	-0.117189	0.108931	0.0699928	-0.117518	-0.0964471	0.114255	-0.00463682	-0.0334738	-0.0395275	-0.225743	0.00515783	0.208414	-0.102982	-0.00472274	-0.0950513	-0.0121591	-0.0483335	-0.352556	-0.143961	-0.274133	-0.10613	-0.142832	-0.00276903	0.0220481	-0.0714159	-0.00273862	-0.0239386	0.0832846	-0.0812822	-0.110413	-0.131764	0.0718323	-0.20538	-0.216056	0.00756642	-0.0509072	-0.215143	-0.0387994	-0.21843	-0.259119	-0.152134	0.31406	-0.0504923	-0.0652767	-0.295021	-0.177486	-0.0217724
733	-0.158154	-0.263912	-0.11078	-0.236729	-0.0498423	-0.163818	-0.29177	0.499415	-0.195179	-0.308045	-0.0888803	-0.124682	-0.0160073	-0.193788	-0.188146	-0.046265	-0.177909	-0.18873	-0.333361	-0.249111	-0.129945	-0.306892	-0.384175	0.286254	-0.157798	-0.0678808	0.115534	-0.228717	0.122119	-0.125858	-0.0300173	-0.35502	-0.352191	-0.0597533	0.543163	0.557299	0.179255	-0.368583	-0.244351	0.291047	0.28139	0.438051	1.01911	0.575802	-0.0785607	-0.148409	0.357144	-0.260978	-0.0804474
734	0.157109	0.0941212	0.152893	-0.0592811	0.114555	0.250692	0.54928	-0.156064	-0.00991585	0.0779387	0.034852	-0.475158	-0.182332	-0.20688	-0.0232618	-0.0447013	-0.0507784	-0.0877899	-0.181565	0.061527	0.24531	0.410488	0.569715	-0.0163048	0.0480362	0.0934603	0.0336397	0.205762	0.0167294	-0.00311551	0.127442	0.558849	0.501268	0.172362	-0.154132	-0.162486	-0.120927	0.544659	0.747733	-0.0858233	0.285379	0.218471	-0.270575	-0.168479	0.240649	0.120262	0.277999	0.695725	0.108055
735	-0.167885	-0.179963	-0.14521	-0.373239	-0.216607	-0.18671	0.139393	0.271082	-0.152725	-0.258239	-0.17323	-0.546417	-0.327389	-0.282698	-0.280701	-0.327118	-0.250088	-0.322654	-0.320558	0.0354376	-0.00768398	0.311375	0.303164	0.238704	-0.269409	-0.416088	0.0849392	-0.129849	0.306483	-0.178403	-0.262819	0.297084	0.397934	-0.443358	0.370785	0.377132	0.143495	0.315946	0.215405	-0.118947	0.732046	0.732105	0.309412	0.0358059	-0.307774	-0.172437	0.769747	0.178999	-0.0300023
736	0.278044	0.276958	0.0201853	-0.0259168	0.0925306	0.0329613	0.200049	0.0486413	0.106809	0.115001	-0.00730235	-0.336524	0.0681487	-0.0205356	0.279082	-0.0351374	0.26791	0.0763547	0.0738364	-0.420795	-0.301524	-0.0982851	0.109679	0.0485159	0.648118	0.184963	0.352658	0.261171	0.0746532	0.0506187	0.0564034	0.103305	0.0254913	0.302244	-0.0726492	-0.0828358	0.206248	0.0601513	0.0156285	0.0907978	-0.112012	-0.230772	-0.171587	-0.161017	0.10584	0.235106	-0.117659	-0.0037819	0.187477
737	0.0264772	0.0578465	0.0977272	-0.247024	0.11943	0.135623	0.439675	0.236167	0.137975	-0.0157347	0.0609841	-0.469186	-0.327822	-0.451742	-0.105095	-0.225388	-0.0884691	-0.141953	-0.197024	0.0266751	0.0789989	0.479925	0.588517	-0.032799	0.0316864	-0.138577	-0.122562	0.184776	-0.0667432	-0.104165	0.0272031	0.620515	0.523002	-0.0615249	-0.0845293	-0.0754555	-0.122555	0.662892	0.62091	0.239948	0.442798	0.512909	0.0534507	-0.0242917	0.111675	0.352722	0.421258	0.587683	0.321069
738	0.0835574	0.0582856	0.0470102	-0.200243	-0.0326237	0.0543813	0.450264	0.00453943	0.0561385	-0.0308795	0.006927	-0.463667	-0.260782	-0.23551	-0.230907	-0.175028	-0.20817	-0.154306	-0.109545	0.184942	0.0945504	0.387045	0.62417	-0.0379779	0.127728	-0.227451	-0.0472323	0.289938	0.0686139	-0.0611403	-0.0699369	0.672381	0.683046	-0.144883	-0.143036	-0.132138	-0.0342278	0.662827	0.630476	0.0308735	0.330107	0.318017	-0.202562	-0.135185	-0.0498867	0.287191	0.331213	0.516456	0.300408
739	0.203322	0.140944	0.24978	-0.171483	0.205299	0.224581	0.176906	0.129592	0.280919	0.237856	0.216296	-0.497951	-0.182221	-0.23198	-0.024251	-0.122783	-0.0227705	-0.116576	-0.0337609	-0.416811	-0.288222	0.157389	0.16198	0.125798	0.147126	-0.0619051	-0.0113958	0.312312	0.136893	-0.0511878	0.153288	0.187546	0.153504	-0.0145998	0.107474	0.103962	0.0553824	0.315427	0.226132	0.247525	0.0258464	-0.0792559	-0.0699556	-0.0761171	0.300509	0.372712	0.0503905	0.189064	0.394639
740	0.170523	0.0682249	0.0890553	-0.108551	0.0206736	0.0692905	0.514929	-0.0458938	0.139654	0.0460069	-0.0137034	-0.462638	-0.290966	-0.312269	-0.081731	-0.145118	-0.0758001	-0.174437	-0.100847	0.0465084	0.0529741	0.332924	0.620981	0.086247	-0.0219955	-0.149546	0.0239585	0.321918	0.210697	-0.105492	-0.0247942	0.637835	0.592684	-0.139256	-0.0725846	-0.0631894	0.151319	0.587724	0.558751	-0.0306361	0.346576	0.26731	-0.239108	-0.208556	0.118935	0.187573	0.318428	0.522633	0.213682
741	0.0583268	-0.0520171	0.0185466	-0.220061	-0.0134127	-0.00977156	0.390812	0.0414713	0.0359329	-0.0121796	0.0161399	-0.384318	-0.231591	-0.263775	-0.177383	-0.228608	-0.124812	-0.130422	-0.063832	0.136766	0.138375	0.417452	0.598918	0.0599577	0.00663463	-0.276569	-0.122788	0.182177	0.150538	-0.114943	-0.0249824	0.598765	0.553926	-0.203092	-0.0130924	0.0118215	0.0389364	0.733977	0.658152	0.0912471	0.373427	0.376768	-0.138205	-0.20336	0.0752439	0.293417	0.337621	0.5603	0.369621
742	0.0833418	0.136653	0.0538175	-0.097245	-0.0219264	0.0537379	0.444883	-0.119345	0.141886	0.00968082	0.0367441	-0.472872	-0.286627	-0.249991	0.0183909	-0.205978	-0.0333064	-0.000634074	-0.131845	0.0778426	0.0816039	0.417526	0.628793	0.05044	0.128902	-0.111561	-0.0103523	0.202661	0.0240114	-0.074763	0.0232702	0.593099	0.568197	0.0417716	-0.0580496	-0.0680865	0.0148688	0.587119	0.544411	0.0316374	0.414559	0.280636	-0.0781574	-0.189509	0.121208	0.135109	0.389613	0.51259	0.118573
743	0.131389	0.0810911	-0.0815538	0.241587	-0.00743979	-0.0885913	-0.091753	-0.223647	-0.20538	-0.10387	-0.156779	-0.137062	0.298693	0.0575249	0.0867287	1.69024	0.0466624	0.153292	0.134833	-0.350742	0.118181	-0.258681	-0.144015	-0.0981159	0.0225181	0.544694	0.0406872	-0.0118592	-0.0660912	0.282805	-0.109479	-0.157798	-0.203571	0.316285	-0.239614	-0.234015	-0.161122	-0.242873	-0.13776	-0.199474	-0.44989	-0.398188	-0.309336	0.114436	-0.0605624	-0.0519904	-0.453432	-0.0885259	-0.120477
744	0.130436	0.0849977	-0.0856281	0.24798	-0.00796688	-0.0864406	-0.0902126	-0.218126	-0.204625	-0.0977667	-0.158098	-0.130051	0.304799	0.0611928	0.0869495	1.68799	0.0566754	0.16058	0.13062	-0.351271	0.115743	-0.261692	-0.1422	-0.101932	0.0147009	0.54812	0.040972	-0.0157086	-0.0659756	0.290634	-0.107566	-0.160459	-0.204096	0.320984	-0.24273	-0.237173	-0.16223	-0.243821	-0.139403	-0.196902	-0.447819	-0.401398	-0.311632	0.118182	-0.0597227	-0.053689	-0.454506	-0.0856738	-0.122152
745	0.130803	0.0278816	0.188546	-0.143559	0.101582	0.151926	0.427172	-0.024706	-0.0596602	0.122215	0.0449028	-0.34308	-0.203411	-0.175313	-0.177597	-0.0445596	-0.207396	-0.225452	-0.116565	0.0526101	0.137172	0.374664	0.519982	-0.00683407	0.0772359	-0.0669064	-0.0757431	0.198595	0.0274547	-0.143886	0.0270376	0.56417	0.525635	0.0652187	-0.141754	-0.135576	0.00974372	0.647002	0.677692	0.0108847	0.20519	0.276738	-0.193397	-0.171209	0.0885206	0.174908	0.231902	0.611311	0.32342
746	0.155379	0.148469	0.329657	-0.0217655	0.232985	0.4573	0.261	-0.124157	0.19002	0.273654	0.287818	-0.405433	0.0076079	-0.0716382	0.148744	0.0462509	0.121336	0.0354764	-0.0276604	-0.350329	-0.316144	0.117634	0.0528983	-0.0328322	0.299128	0.176848	0.0302086	0.189914	-0.00529112	0.0284429	0.361583	0.0099599	0.057937	0.303587	-0.0892311	-0.115689	-0.106581	-0.078793	0.326338	-0.0139706	-0.219788	-0.222879	-0.113689	0.0709306	0.434607	0.37773	-0.178481	0.295674	0.289641
747	0.135208	0.0878954	-0.0862566	0.242608	-0.00787139	-0.0936897	-0.0914863	-0.216801	-0.206854	-0.102864	-0.158582	-0.134355	0.296159	0.0656033	0.0818131	1.68766	0.0489053	0.155397	0.138051	-0.349671	0.122195	-0.259813	-0.140389	-0.0984253	0.020621	0.548284	0.041975	-0.0119046	-0.0753111	0.289774	-0.109934	-0.161357	-0.207718	0.317336	-0.243152	-0.237424	-0.162486	-0.241546	-0.134229	-0.200754	-0.450335	-0.402161	-0.309157	0.114656	-0.0602434	-0.0535004	-0.455348	-0.0843158	-0.12212
748	0.0377757	0.078113	0.0210928	-0.0508165	0.136318	0.17891	0.333963	-0.037476	0.0094555	0.134537	0.0903438	-0.169112	-0.192295	-0.0498439	-0.0659599	-0.0446737	-0.0988234	-0.0805206	-0.0827293	0.196494	0.250419	0.441289	0.48694	-0.20598	0.192079	0.113716	-0.136951	0.0705964	-0.231711	-0.0393662	0.098087	0.414187	0.37787	0.135216	-0.362755	-0.363557	-0.183383	0.426921	0.743059	-0.0367975	0.209076	0.190663	-0.276676	-0.0421215	0.254642	0.135748	0.189182	0.642846	0.188914
749	-0.0466691	-0.0205632	0.443497	0.0519396	0.270226	0.479382	-0.0240404	-0.121804	0.289707	0.445267	0.523375	-0.273509	0.0146536	-0.097493	-0.0840521	-0.168217	-0.0798283	-0.0964481	-0.00135319	-0.284395	-0.217276	0.50271	-0.0536575	-0.112214	-0.00745378	-0.0674436	-0.289721	0.128934	-0.0502775	-0.140098	0.568028	-0.0131149	0.0316135	0.000210406	-0.0711158	-0.0556893	-0.190334	0.109427	0.202093	0.0303195	-0.177154	-0.205756	-0.133055	0.103158	0.4435	0.113495	-0.0949767	0.268437	0.101185
750	0.0324759	-0.0565736	-0.228258	0.0740867	-0.202574	-0.176074	0.125908	-0.191157	-0.183929	-0.239673	-0.240582	0.187129	0.283667	0.00603604	0.00274938	-0.0153101	0.00656932	0.0558507	1.00753	0.160236	0.285043	0.307535	0.23385	-0.187264	-0.0748068	-0.100665	-0.0202441	-0.144998	-0.0802048	0.0832371	-0.0758919	0.221606	0.20698	-0.136155	-0.331078	-0.331155	-0.0147225	0.278056	0.332084	-0.24972	0.0359943	-0.0072987	-0.388691	-0.332314	-0.0794153	-0.116903	-0.0211516	0.21071	-0.110542
751	0.289172	0.204598	-0.0873586	0.214676	-0.0591618	-0.0465368	0.130519	2.30614e-06	-0.0106167	-0.00870259	-0.0939389	-0.130061	0.243627	0.174138	0.347284	0.0852967	0.338311	0.345425	0.281614	-0.236999	-0.124745	-0.157604	0.151206	0.00769294	0.453653	0.303189	0.226144	0.150639	-0.064217	0.171564	0.0310062	-0.00705812	-0.0955001	0.308961	-0.16762	-0.169189	0.0955935	-0.0911408	-0.0633556	0.00360695	-0.279612	-0.288203	-0.0867367	-0.191017	-0.0295463	0.122692	-0.305387	-0.0234865	-0.0186147
752	0.242055	0.23068	-0.106797	-0.173598	-0.0294799	-0.0646768	0.106777	-0.0684793	-0.0323621	-0.0176771	-0.17276	-0.333288	-0.0838336	-0.0628185	0.0369341	0.0285865	0.050289	0.0653639	0.0449619	-0.423505	-0.326067	-0.303711	0.159866	0.45498	0.157235	-0.0681162	0.534264	0.273192	0.622097	0.119263	-0.142707	0.130061	0.109259	0.0224183	0.268708	0.254328	0.750552	-0.0197934	-0.149133	0.00782525	0.106297	0.0788218	0.187591	-0.16687	-0.139488	0.0746417	0.0438588	-0.130117	0.118188
753	0.299038	0.34734	-0.0186922	-0.0685185	0.106125	0.0323596	0.0977492	-0.0118227	0.100621	0.0197349	-0.0881501	-0.277883	-0.0902115	-0.0365936	0.0861459	0.06355	0.108115	0.0863124	0.0572604	-0.366298	-0.268026	-0.125576	0.216866	0.249018	0.221493	-0.0692799	0.205569	0.317936	0.369305	0.134631	-0.0892876	0.18466	0.205365	0.0648921	0.0579244	0.0424679	0.493967	0.0196265	-0.110349	0.0590105	-0.107773	-0.122422	-0.057301	-0.0710684	-0.0440292	0.114444	-0.166104	-0.02602	0.101622
754	-0.0939689	-0.0815427	-0.0675044	-0.278014	0.0213035	-0.0919394	-0.071784	0.268347	0.0523378	-0.195082	-0.0391845	-0.534921	-0.295948	-0.0801147	-0.22797	-0.284949	-0.199543	-0.161939	-0.260027	-0.310903	-0.346525	-0.162746	-0.138772	0.311548	-0.13109	-0.286818	0.24286	0.0370887	0.317989	-0.100973	-0.161934	-0.104383	-0.143275	-0.244499	0.421567	0.415588	0.238284	-0.0493602	-0.213518	0.178951	0.400128	0.332262	0.50074	0.171821	-0.0387948	0.0342458	0.414274	-0.172072	-0.0644258
755	-0.160223	-0.139986	-0.20165	0.431177	-0.140421	-0.227421	-0.307437	-0.120904	-0.164942	-0.0475759	-0.20438	0.343434	0.492748	0.967187	-0.00527735	0.0688242	0.0678102	0.110326	0.170623	0.0225813	0.0577385	-0.299868	-0.297054	-0.319723	-0.158584	0.122383	-0.176846	-0.112572	-0.210815	0.0493505	-0.0649658	-0.205351	-0.288026	0.0454956	-0.379241	-0.379338	-0.0362851	-0.244752	-0.378624	-0.257833	-0.512106	-0.480879	-0.411623	-0.0146749	-0.125288	-0.323226	-0.535223	-0.29678	-0.220545
756	-0.044178	0.0300089	0.171625	-0.158744	0.0826775	0.0881919	0.0354548	0.29706	0.164724	0.00958013	0.111626	-0.420041	-0.100537	-0.0819569	0.0429847	-0.166642	-0.010547	-0.0472808	-0.0485799	-0.42756	-0.462214	0.00860255	-0.00477393	-0.0808485	0.055445	-0.169299	-0.144241	0.153057	0.0113125	-0.0159373	0.105146	0.0361363	0.0708668	-0.143015	-0.148461	-0.130985	-0.110495	-0.0686672	-0.111974	0.182663	-0.0484881	-0.0444143	0.0163751	0.313272	0.0604267	0.0742592	-0.0506863	-0.0932396	0.110893
757	-0.0579885	-0.00454812	0.199978	-0.136844	0.0296776	0.0549781	0.0125901	0.303997	0.158268	0.0863167	0.176928	-0.438829	-0.0327589	-0.0229766	0.107414	-0.170246	0.0571454	-0.052924	-0.0639031	-0.390317	-0.440779	-0.0224842	-0.0218509	-0.116637	0.104821	-0.0979798	-0.104174	0.0998527	0.0138691	0.00678087	0.12144	-0.0165343	0.0186629	-0.0830494	-0.157399	-0.134554	-0.15469	-0.0914216	-0.140573	0.120092	-0.0731909	0.00014736	-0.00268058	0.258754	0.0474858	0.0376783	-0.0659599	-0.117151	0.0503602
758	-0.0775805	0.00801702	0.369919	-0.109305	0.598572	0.377878	-0.0163557	0.143475	0.33446	0.418813	0.410799	-0.3929	-0.0577207	-0.25278	-0.0828012	-0.0774515	-0.0922683	-0.0238177	-0.208164	-0.401705	-0.42052	0.3303	-0.0816005	-0.0131798	-0.0363806	-0.0908019	-0.224112	0.0510058	-0.143416	-0.0737925	0.321979	-0.0790375	0.0105258	-0.0210501	0.0200022	0.0252798	-0.231795	-0.0266114	0.0833274	0.376044	0.00872441	0.0805014	0.143598	0.498834	0.252134	0.212941	0.0942471	0.0731653	0.170323
759	0.288463	0.243153	-0.0173247	-0.176528	0.125582	0.0346163	0.148754	-0.100992	0.078988	0.00516623	-0.0684177	-0.405896	-0.122674	-0.0906622	0.0331682	-0.086386	0.024584	-0.00694433	0.0209733	-0.56189	-0.311587	-0.191896	0.155033	0.335783	0.199074	-0.0191045	0.434901	0.255292	0.561792	0.0249734	-0.0176886	0.103926	0.0363276	0.021186	0.192444	0.183044	0.534703	0.120227	-0.106403	-0.0209757	0.114531	-0.00162733	0.131595	-0.195367	0.0592037	0.127521	0.0557241	0.00124475	0.189593
760	0.0966467	0.00148782	-0.23081	0.030114	-0.140562	-0.157891	-0.102476	-0.0446973	-0.215006	-0.116137	-0.234238	1.17576	-0.0516913	0.0392706	0.167577	-0.0729526	0.156182	0.238074	-0.029015	1.12315	0.755067	-0.177797	-0.0571334	-0.143484	0.076892	0.17776	0.0569469	-0.0932064	-0.113546	0.672685	-0.212367	-0.119192	-0.150314	-0.00455769	-0.198373	-0.190401	-0.0338574	-0.0610051	-0.0276461	-0.129036	-0.343017	-0.311812	-0.283189	-0.317155	-0.138537	-0.122844	-0.303241	-0.0279417	-0.0638242
761	-0.103337	-0.121967	-0.278482	0.964022	-0.224995	-0.301359	-0.0359962	-0.070032	-0.232176	-0.131139	-0.263862	0.188428	0.331969	0.379132	0.146913	0.325715	0.238446	0.271863	0.124178	0.357101	0.385083	0.0678914	0.170507	-0.370992	-0.247563	0.465467	-0.266779	-0.227978	-0.314756	0.145747	-0.200674	0.12194	0.0650279	0.240296	-0.450781	-0.449789	-0.365794	0.080195	0.165532	-0.417982	-0.0499506	-0.140965	-0.538893	-0.0496318	-0.159557	-0.279723	-0.110906	0.20132	-0.393051
762	0.044882	-0.0258741	-0.171741	0.239278	-0.0265571	-0.194366	-0.185798	0.066866	-0.107275	0.0340999	-0.0522653	0.138364	0.0550684	0.434887	-0.0349106	0.222998	0.00134677	0.111639	-0.00600369	-0.185462	0.11528	-0.334354	-0.23733	-0.33434	-0.0114492	0.278905	-0.00387412	-0.0430893	-0.137051	0.0952447	-0.103311	-0.197409	-0.239849	0.145427	-0.382503	-0.395037	0.0112703	-0.128779	-0.19098	-0.204954	-0.402178	-0.533213	-0.276998	0.256963	-0.0532391	-0.1286	-0.437876	-0.168054	-0.107018
763	0.0462911	0.0963241	0.474411	-0.0646248	0.412036	0.436886	0.00243246	-0.149456	0.388169	0.662837	0.532761	-0.477384	-0.0341286	-0.0994971	-0.0445494	-0.0837403	-0.0224614	-0.118715	-0.134	-0.369252	-0.420908	0.249023	-0.0409348	0.0868098	-0.000892562	-0.0580814	-0.227305	0.0402295	-0.0387198	-0.1463	0.338459	-0.0482143	-2.55042e-05	0.0822245	0.132106	0.141657	-0.137453	0.068979	0.113659	0.146098	-0.0522772	-0.0733298	0.0314289	0.114312	0.310887	0.133661	0.0569826	0.188246	0.102564
764	-0.0716123	-0.0967373	-0.0988915	0.161907	-0.240303	-0.0903874	0.120191	-0.223734	-0.156279	-0.225639	-0.214854	0.0520469	0.285415	0.0569462	0.0630629	-0.033862	0.0283382	0.123311	1.06689	0.00906584	0.231577	0.319038	0.263147	-0.15524	-0.0877968	-0.0605739	-0.0677208	-0.121466	-0.0763558	-0.0134724	0.0119843	0.277355	0.267561	-0.0650511	-0.246663	-0.258482	-0.00220759	0.303676	0.262829	-0.252268	0.0577965	0.0703441	-0.38303	-0.342052	-0.0965939	-0.154624	0.0223142	0.204525	-0.0642197
765	0.131931	0.0826775	-0.0838796	0.227913	-0.00870654	-0.0854003	-0.0877098	-0.214933	-0.199944	-0.0932146	-0.155883	-0.128179	0.280192	0.0678423	0.0694886	1.64302	0.0406711	0.1504	0.127202	-0.340503	0.118595	-0.255031	-0.13608	-0.0938147	0.0193935	0.525363	0.0444421	-0.010644	-0.0677445	0.279341	-0.104079	-0.151751	-0.19881	0.304769	-0.240911	-0.234956	-0.15839	-0.236124	-0.13201	-0.194093	-0.438657	-0.392898	-0.306075	0.104573	-0.0574134	-0.0527298	-0.447103	-0.0859111	-0.122075
766	0.0200203	-0.00866624	-0.121057	0.257267	-0.101297	-0.156881	-0.117031	0.0241812	-0.0739272	-0.0215707	-0.139924	0.0337206	0.241784	0.75413	0.0190999	-0.052489	0.0596259	0.0324472	0.11226	-0.151036	-0.154604	-0.30941	-0.167461	-0.189606	-0.0122992	0.00683796	0.00264495	-0.0074923	-0.142913	0.0880683	-0.0950514	-0.105771	-0.0976971	0.00114065	-0.254365	-0.27197	0.0645718	-0.164604	-0.327588	-0.119302	-0.286202	-0.390788	-0.242893	-0.0777754	-0.146324	-0.140501	-0.359497	-0.258319	-0.110386
767	-0.0978622	-0.0985004	-0.178193	0.419538	-0.0867549	-0.269161	-0.304573	-0.0297688	-0.133738	-0.0659569	-0.162926	0.25728	0.36148	0.942801	-0.0903921	0.0372093	0.00314004	0.115448	0.146647	-0.0759123	0.00477256	-0.266797	-0.296274	-0.322148	-0.0848281	0.0260125	-0.158141	-0.107982	-0.322432	0.0855467	-0.0890274	-0.240172	-0.301447	0.0524253	-0.359209	-0.361503	-0.0283254	-0.266562	-0.337854	-0.147866	-0.401382	-0.426756	-0.304625	0.052587	-0.192973	-0.267913	-0.45618	-0.328654	-0.220476
768	-0.200543	-0.238233	-0.21409	0.446391	-0.223802	-0.215598	-0.364007	-0.381209	-0.29877	-0.190267	-0.221249	1.51994	0.47897	0.747366	-0.102823	0.0169945	-0.08466	-0.0517276	0.252286	0.900065	0.539072	-0.231542	-0.411108	-0.332481	-0.199112	-0.0108169	-0.27353	-0.256699	-0.254002	-0.156785	-0.106131	-0.343465	-0.336668	-0.0111617	-0.36147	-0.367452	-0.0495634	-0.316433	-0.275814	-0.32009	-0.523676	-0.515466	-0.326129	-0.266277	-0.162783	-0.317509	-0.5737	-0.286583	-0.325578
769	0.713304	0.679697	-0.0663293	-0.125184	0.0648304	-0.0697344	0.0697072	-0.0836125	0.0150192	-0.0112554	-0.085905	-0.377728	-0.120794	-0.159541	-0.036981	-0.00360527	-0.0363227	0.0255653	-0.150995	-0.468031	-0.273803	-0.249926	0.0462457	0.402735	0.19461	-0.0385809	0.562619	0.118776	0.481138	0.0102887	-0.143511	0.0325979	-0.0402452	0.0350754	0.247571	0.243962	0.506626	-0.048708	-0.160916	-0.0272817	0.19692	0.0772455	0.223094	-0.152698	-0.115884	0.061118	0.193816	-0.113342	0.138387
770	-0.102963	-0.129357	-0.145865	0.336868	-0.105906	-0.175015	-0.284369	-0.105497	-0.191709	-0.107232	-0.238116	0.40339	0.541334	0.956919	-0.0100161	0.0353024	0.0448267	0.201756	0.183464	0.0310473	0.120182	-0.289259	-0.27775	-0.311386	-0.136817	0.0906441	-0.186533	-0.107161	-0.253556	0.0563806	-0.0103934	-0.245914	-0.331545	0.0732916	-0.369019	-0.362874	-0.071979	-0.265543	-0.411855	-0.231269	-0.488774	-0.444232	-0.354927	0.02403	-0.174679	-0.248532	-0.521436	-0.28395	-0.226712
771	-0.150348	-0.156891	-0.259537	0.337567	-0.271286	-0.275519	0.0101514	-0.233486	-0.288521	-0.190019	-0.209896	0.319451	0.30197	0.557463	-0.0314917	0.260266	0.0358844	0.0359285	0.0866574	0.359605	0.440039	0.0433444	0.165744	-0.358449	-0.248463	0.179172	-0.220722	-0.29075	-0.171209	-0.00927507	-0.258798	0.0553052	0.138796	0.105579	-0.416641	-0.411004	-0.190327	-0.0224956	0.00500027	-0.481168	-0.0613256	-0.0696359	-0.412973	-0.0414773	-0.273244	-0.334978	-0.0636848	0.0268015	-0.336156
772	0.0892447	0.0489532	-0.0788104	0.149898	-0.100834	-0.0414042	0.0173203	-0.121521	-0.0403386	-0.096537	-0.103755	-0.110788	0.40284	0.0957004	0.295282	0.103528	0.271512	0.292089	1.08392	-0.427439	-0.0876969	-0.094401	-0.0222167	0.010338	0.115473	0.169054	0.105291	-0.0508722	0.0252641	0.210609	0.0882601	-0.122293	-0.122197	0.143872	-0.140569	-0.158073	0.0787742	-0.198111	-0.0707234	-0.117596	-0.279234	-0.229458	-0.199546	-0.212634	0.0848716	0.0551227	-0.313083	-0.0316516	-0.0118526
773	0.0689778	0.0931302	-0.131083	0.161671	-0.0514824	-0.197473	-0.128624	0.08537	0.0634318	0.0492311	-0.0622096	-0.142935	-0.0495685	0.3732	0.00235025	-0.104191	0.0577772	0.130205	0.01813	-0.0661459	-0.178664	-0.290851	-0.115613	-0.199838	0.0201742	-0.072262	0.0619304	0.0193521	-0.0927315	0.121223	-0.213812	-0.047579	-0.0947046	-0.0930357	-0.197632	-0.181715	0.0458035	-0.0402521	-0.248387	-0.0846709	-0.203968	-0.311258	-0.192132	0.0543445	-0.0686192	-0.00944551	-0.253701	-0.184877	-0.0903637
774	-0.0767688	-0.036299	-0.132434	0.351783	-0.131987	-0.209759	-0.240327	0.00983375	-0.175878	-0.0696417	-0.181753	0.551517	0.318368	0.637479	-0.0338274	0.000408188	-0.0551737	0.0625638	0.100582	0.279835	0.16724	-0.197117	-0.297883	-0.232364	-0.0559917	-0.0595206	-0.154304	-0.192647	-0.303047	0.0488113	-0.0646092	-0.275999	-0.272393	-0.0493912	-0.289262	-0.284853	-0.130145	-0.283023	-0.268524	-0.14164	-0.3621	-0.306476	-0.247995	0.0330303	-0.226625	-0.158528	-0.382942	-0.320392	-0.224546
775	-0.0876678	-0.118593	-0.0757137	0.456173	-0.0805325	-0.130231	-0.221094	-0.181053	-0.123341	-0.0445063	-0.0686014	0.357713	0.65565	0.809162	0.120357	0.0514053	0.166857	0.119798	0.19106	-0.0462655	0.00370088	-0.239429	-0.298375	-0.248039	-0.178647	0.110131	-0.120163	-0.0634072	-0.168774	-0.070512	0.0997479	-0.182833	-0.172753	0.0258838	-0.191145	-0.196583	0.115456	-0.334732	-0.352294	-0.236031	-0.427487	-0.348535	-0.220005	-0.0730366	-0.113075	-0.284585	-0.420252	-0.309522	-0.161207
776	-0.128622	-0.17359	-0.138971	0.342004	-0.186422	-0.196645	-0.318405	-0.133438	-0.220531	-0.131898	-0.205181	0.312141	0.588853	0.975844	-0.0207553	0.0373296	0.035705	0.0682364	0.218769	-0.00114809	0.0578655	-0.266625	-0.290406	-0.276891	-0.158425	0.0858172	-0.211538	-0.127517	-0.226993	0.0182953	0.00998345	-0.24273	-0.277859	0.0269189	-0.346587	-0.340431	-0.0946323	-0.300184	-0.385066	-0.259999	-0.468211	-0.434024	-0.303487	0.0290321	-0.187267	-0.29858	-0.461654	-0.279828	-0.256835
777	-0.134241	-0.0439729	-0.252451	0.445558	-0.141421	-0.235946	-0.209551	-0.08312	-0.16782	-0.0740186	-0.207965	0.199024	0.451047	1.14495	-0.0970374	0.171198	-0.02488	0.0256959	0.140079	-0.0981857	-0.0274439	-0.333205	-0.255579	-0.313818	-0.106345	0.0748684	-0.100645	-0.0696637	-0.205386	0.0496138	-0.0747471	-0.189399	-0.244636	0.0707172	-0.382885	-0.377143	-0.033485	-0.361166	-0.259053	-0.306005	-0.434946	-0.487585	-0.374779	0.0292679	-0.108275	-0.26709	-0.464716	-0.280751	-0.147645
778	-0.0642421	-0.082489	0.384703	-0.122026	0.237181	0.37956	-0.0253703	0.0605668	0.190939	0.426535	0.432767	-0.438623	-0.0396186	-0.150872	-0.117956	-0.016763	-0.104147	-0.133649	-0.120103	-0.331934	-0.366896	0.251696	-0.0573123	-0.0526686	-0.074133	-0.0765295	-0.251806	0.123763	-0.0662477	-0.148702	0.345128	-0.0469897	-0.00239503	-0.020384	0.120499	0.123224	-0.2499	0.0606142	0.170264	0.141138	0.00958332	-0.0225259	0.0604673	0.114558	0.352138	0.146711	0.0517774	0.197572	0.192896
779	-0.143256	-0.180894	-0.19403	0.291069	-0.206904	-0.256221	-0.378783	-0.237768	-0.303797	-0.135516	-0.233679	0.387282	0.596947	0.616532	-0.139335	0.0384951	-0.0573497	-0.0231443	0.0993688	-0.13945	0.0414966	-0.367712	-0.437403	0.100005	-0.288055	-0.10047	0.247946	-0.257473	0.206188	-0.132437	-0.0348884	-0.373337	-0.343374	-0.139595	0.151918	0.150275	0.457639	-0.480594	-0.439507	-0.332468	-0.0929296	-0.0197362	0.13757	-0.0977441	-0.280572	-0.415709	-0.11273	-0.464845	-0.235652
780	0.101071	0.0761161	-0.136541	0.225713	-0.068	-0.0647388	-0.0801601	0.0380043	-0.217344	-0.0902976	-0.151819	-0.0228095	0.404181	0.387572	0.104468	0.501151	0.121611	0.0942858	0.151517	-0.161328	0.0646606	-0.207368	-0.114908	-0.132753	-0.144513	0.445129	-0.122707	-0.107276	-0.162133	0.398681	-0.0929103	-0.184139	-0.182257	0.253176	-0.227497	-0.243394	-0.195644	-0.217736	-0.0105257	-0.221619	-0.305297	-0.383997	-0.331151	0.212596	-0.0436348	-0.208049	-0.303896	-0.0356515	-0.154375
781	-0.0863177	-0.0540515	-0.131819	0.347987	-0.107973	-0.2156	-0.239223	-0.0647451	-0.100266	-0.0096486	-0.0936905	0.194581	0.223723	0.685757	-0.0593866	0.0280557	0.0222649	0.0383464	0.054275	-0.179794	-0.0750099	-0.247258	-0.255095	-0.349289	-0.0833632	0.0610806	-0.135683	-0.0960289	-0.16609	-0.0304601	-0.00630145	-0.190847	-0.293107	0.00658527	-0.307399	-0.320965	-0.128625	-0.231211	-0.320344	-0.253832	-0.415594	-0.413133	-0.268741	0.167908	-0.138289	-0.191882	-0.421516	-0.281477	-0.157582
782	0.0143188	0.0936362	-0.154737	0.161156	-0.0451899	-0.236857	-0.123487	0.0681919	0.047576	0.0484067	-0.063473	-0.12382	0.0245145	0.423739	0.0541878	-0.017603	0.177143	0.140994	0.0207866	-0.290712	-0.323559	-0.27269	-0.138173	-0.228503	0.0147697	-0.0506807	-0.0159286	0.0484144	-0.107746	0.113572	-0.111693	-0.0360251	-0.121964	-0.0266956	-0.243177	-0.261853	0.0173816	-0.114623	-0.274555	-0.105513	-0.281755	-0.324157	-0.258822	0.0745527	-0.0634996	-0.0996765	-0.285855	-0.289363	-0.0644273
783	-0.352121	-0.398791	-0.408171	0.30765	-0.413567	-0.444631	-0.272741	-0.192179	-0.541316	-0.365725	-0.438458	2.90348	0.0248533	0.187821	-0.385676	-0.112227	-0.388921	-0.148241	-0.283778	2.77625	2.02785	0.0431697	-0.110957	-0.497656	-0.487448	-0.15811	-0.465417	-0.504791	-0.475599	-0.320992	-0.405799	-0.136172	-0.0760847	-0.249255	-0.502266	-0.48473	-0.351824	-0.0549753	0.119622	-0.329766	-0.127858	0.0889655	-0.276894	-0.176624	-0.484086	-0.431733	-0.116012	-0.0354205	-0.436527
784	-0.175796	-0.196118	-0.41836	0.0638892	-0.295151	-0.325981	-0.0555165	-0.360363	-0.509484	-0.396111	-0.51908	1.91842	0.0580369	0.0950987	-0.213578	0.380925	-0.217893	0.0158355	-0.104066	1.23378	2.86076	0.0714273	0.124708	-0.354872	-0.272471	0.243236	-0.217513	-0.301063	-0.395155	0.0275977	-0.335592	0.0839615	0.00613857	0.0817711	-0.4726	-0.484289	-0.287314	0.0298169	0.198719	-0.394343	-0.135075	0.049286	-0.396013	-0.159704	-0.296616	-0.311183	-0.0898952	0.206419	-0.402881
785	0.142529	0.0939199	0.0528232	0.236122	0.204943	0.169296	-0.0497437	-0.129971	0.0190744	0.113869	0.138084	-0.0474707	0.310181	0.0767756	0.21658	0.133601	0.222887	0.225626	0.0941879	-0.2343	-0.114025	0.142967	-0.0886385	-0.216266	0.0597952	0.24831	-0.0940894	-0.0656485	-0.154565	0.316593	0.17329	-0.139293	-0.139072	0.28164	-0.160468	-0.165037	-0.210339	-0.141925	0.0459747	-0.0760388	-0.285689	-0.346798	-0.205951	0.0353687	0.160605	0.110729	-0.227858	0.112989	-0.0327288
786	0.140106	0.145071	-0.07998	-0.0499139	-0.119607	-0.0157886	0.0773838	-0.142856	-0.0830836	-0.185053	-0.174257	-0.36124	0.068957	-0.163017	0.42029	0.0410704	0.419288	0.204274	0.494091	-0.505544	-0.238911	-0.27006	-0.0119668	0.373665	0.316552	0.276155	0.63796	-0.00221016	0.388539	0.180672	-0.100637	-0.0896291	-0.156065	0.284211	0.297748	0.261705	0.436549	-0.104633	-0.136431	-0.0293987	0.177827	0.140868	0.234359	-0.219681	-0.00204859	0.0835746	0.158629	-0.104016	-0.0280028
787	0.261564	0.291184	0.0231544	-0.0470721	0.106642	0.12657	0.148349	0.0910974	0.104482	0.0728229	0.0262558	-0.388067	-0.186941	0.00226093	0.0958284	-0.0579917	0.0755339	-0.0249889	-0.0969113	-0.272739	-0.331977	-0.073903	0.167169	0.076663	0.302793	0.00324068	0.201362	0.244439	0.241592	0.214977	-0.0764343	0.0683288	0.0392334	0.150288	-0.0834456	-0.093173	0.274656	0.0655663	-0.0429551	0.000361836	-0.190173	-0.287242	-0.156051	0.045898	0.0708123	0.110551	-0.166537	-0.0361815	0.125214
788	0.132421	0.0842945	-0.0793328	0.240436	-0.00734466	-0.0948782	-0.0901948	-0.216605	-0.203627	-0.101941	-0.151757	-0.138215	0.296314	0.0642385	0.0882785	1.67803	0.0604325	0.159849	0.138265	-0.355614	0.112971	-0.259788	-0.139681	-0.104058	0.0260896	0.548883	0.033683	-0.0114931	-0.0673949	0.287014	-0.108837	-0.154289	-0.2	0.315238	-0.245207	-0.236844	-0.162456	-0.237619	-0.131659	-0.198893	-0.453523	-0.405109	-0.308136	0.111043	-0.0598536	-0.0511204	-0.4585	-0.0839923	-0.124486
789	0.434489	0.36231	-0.010406	-0.0499561	0.136599	0.0581701	0.240065	0.037148	0.137672	0.0240619	-0.0340494	-0.391226	-0.110048	0.0306835	0.167039	-0.00866109	0.115935	0.122992	-0.0236514	-0.329165	-0.309205	-0.144009	0.279631	0.0757135	0.473545	0.093784	0.268984	0.288313	0.208528	0.140616	-0.0215147	0.147953	0.0856812	0.235044	-0.10847	-0.111346	0.214885	0.158902	0.115578	0.0625782	-0.154436	-0.314438	-0.156434	-0.0926219	0.0984704	0.322925	-0.183122	0.0744188	0.240521
790	-0.058757	-0.00428188	0.201357	0.00801413	0.201221	0.0941616	-0.0583842	0.146327	0.0991327	0.0114763	0.216727	-0.224649	0.0301405	-0.152643	-0.0803074	0.109166	-0.0783126	-0.0457575	-0.259945	-0.259058	-0.1069	-0.00499407	-0.221786	0.0218757	-0.0609817	0.0603649	-0.12997	-0.0397425	-0.124869	-0.123992	0.161232	-0.144492	-0.182518	0.0996832	0.204869	0.206032	-0.149059	-0.158875	-0.104397	0.268538	0.0998489	0.0672298	0.482843	0.524902	0.105425	0.0738027	0.114338	-0.0917354	0.0157818
791	-0.045717	-0.0243588	0.58767	0.0849864	0.359384	0.393816	-0.018326	-0.126179	0.530551	0.912598	0.69097	-0.38998	-0.0586263	-0.17313	-0.0236744	-0.109185	-0.0306494	-0.102093	-0.120041	-0.301766	-0.466985	0.282121	-0.0148968	-0.0222634	0.0539231	-0.0513071	-0.228679	0.101755	-0.0411397	-0.116018	0.415302	0.0102563	0.0441827	0.0392951	-0.0172275	-0.0173695	-0.149868	0.0693258	0.153752	0.058044	-0.0937629	-0.182691	-0.142075	0.138749	0.358605	0.154747	-0.0774794	0.175206	0.159666
792	-0.193366	-0.0654779	0.0190158	-0.270177	-0.0588179	0.0149717	0.165327	-0.126607	0.0556045	-0.152066	0.0746335	-0.587777	-0.286187	-0.333551	-0.240606	-0.327777	-0.178531	-0.216578	-0.237709	-0.00866594	-0.0817765	0.464504	0.312531	0.360289	-0.204903	-0.411643	0.0989671	-0.0452431	0.226843	-0.380275	-0.117551	0.362748	0.438395	-0.387813	0.468218	0.477205	0.0651009	0.405084	0.209448	0.041235	0.92334	0.84927	0.445868	-0.0817433	-0.111655	-0.000960617	0.983497	0.250553	-0.0780302
793	-0.117071	-0.0968811	0.0940647	-0.299749	0.0612391	0.1037	0.285222	0.17852	0.0562256	-0.049344	0.0762919	-0.36156	-0.335625	-0.420086	-0.130315	-0.288457	-0.1381	-0.141481	-0.293757	0.010447	0.0505939	0.474964	0.430964	0.00538016	-0.182344	-0.282405	-0.339368	-0.0499963	-0.114626	-0.24591	-0.0268103	0.429587	0.493132	-0.282349	0.161402	0.161377	-0.319511	0.51128	0.417424	0.188282	0.524294	0.65643	0.217207	0.0770275	0.0120638	0.0444523	0.555615	0.437027	0.0870674
794	-0.187355	-0.254049	-0.177374	-0.118155	-0.0577779	-0.133556	-0.181754	0.475226	-0.11254	-0.236801	-0.135513	-0.159654	-0.142936	-0.103831	-0.18027	-0.116096	-0.170339	-0.174159	-0.337321	-0.247534	-0.115268	-0.379902	-0.223893	0.361285	-0.213596	0.0285773	0.193877	-0.107362	0.212054	-0.155143	-0.11515	-0.208902	-0.293367	-0.0317359	0.504839	0.488422	0.133652	-0.224958	-0.198083	0.425047	0.449174	0.609334	0.735534	0.416816	-0.112427	-0.124281	0.452293	-0.202962	-0.112697
795	-0.00688145	0.0322371	0.400058	-0.0350055	0.108322	0.312162	0.0618278	-0.0566005	0.25054	0.212322	0.348976	-0.528501	0.0441835	-0.080931	-0.00238154	-0.167818	0.00772762	-0.0775868	0.154205	-0.50844	-0.311423	0.346094	0.0126203	0.0767136	0.0832146	-0.177745	-0.0757675	0.169694	0.0562896	-0.0762541	0.464859	0.0422805	0.137761	-0.0559082	0.102299	0.106981	-0.110073	0.103716	0.0531642	0.163927	-0.0373691	-0.0635621	0.014554	0.0396162	0.22492	0.1827	0.0693074	0.057524	0.294716
796	0.168879	0.0684336	-0.0277608	0.352684	0.0656188	-0.11265	-0.134702	-0.134149	0.000718631	0.104968	-0.012553	-0.049667	0.289923	0.0444843	0.0224351	0.939147	0.0178129	0.183552	0.0205607	-0.320223	0.0149825	-0.252662	-0.235535	-0.144115	-0.0105679	0.411598	0.00283294	-0.0277466	-0.129639	0.180977	-0.0727551	-0.133273	-0.189059	0.276828	-0.228328	-0.229376	-0.0831678	-0.101916	-0.123258	-0.108237	-0.418857	-0.413586	-0.278883	0.162123	-0.0825516	-0.092056	-0.407346	-0.145304	-0.0561032
797	-0.214183	-0.101425	0.0135873	-0.288578	-0.057572	-0.0030755	0.154269	-0.159524	0.0344006	-0.178215	0.070305	-0.501661	-0.310401	-0.319007	-0.24318	-0.340253	-0.19291	-0.181214	-0.225988	0.0563966	-0.00839083	0.433078	0.290345	0.324837	-0.217466	-0.429193	0.0568383	-0.0688536	0.164365	-0.380333	-0.104142	0.311498	0.403439	-0.404447	0.451978	0.456042	0.0832815	0.364239	0.233425	0.0162057	0.861963	0.810316	0.550415	-0.128389	-0.0974937	-0.0313253	0.915446	0.20392	-0.0785941
798	-0.0912168	-0.0140708	0.163448	-0.21472	0.182461	0.187113	-0.0494115	0.0794401	0.15927	0.0996835	0.160508	-0.510961	-0.184121	-0.310414	-0.0929242	-0.242799	-0.112705	-0.119775	-0.221623	-0.325487	-0.389313	-0.0557815	-0.0844362	0.511146	0.02913	-0.0482421	0.29692	0.01972	0.214589	-0.147895	0.169011	-0.0998847	-0.133989	-0.0171341	0.707732	0.722159	0.198703	-0.0726735	-0.0501891	0.40276	0.630928	0.566612	0.767971	0.0794995	0.172106	0.105169	0.612196	-0.0213367	0.0510356
799	0.0266343	0.00374113	0.271662	-0.175957	0.055647	0.198393	0.0157831	0.255286	0.318294	0.155281	0.277652	-0.456646	-0.04643	-0.364031	0.0237623	-0.132666	0.0129624	-0.00971455	-0.153689	-0.279015	-0.464198	0.141361	-0.120151	0.396094	0.0729532	-0.151297	-0.0289767	0.103346	0.00130854	-0.0844316	0.149546	0.007081	0.08818	-0.117169	0.640524	0.637746	-0.0490936	-0.0332692	-0.143616	0.424588	0.20808	0.278032	0.412004	0.051939	0.0855706	0.12898	0.260541	-0.0570381	0.190772
800	-0.0215044	-0.0421779	0.0385625	-0.209487	0.0158226	-0.00232657	0.25128	0.0875714	0.0487725	-0.06798	0.00826271	-0.404721	-0.209798	-0.247405	-0.19667	-0.170282	-0.157408	-0.119427	-0.131501	0.0234391	0.0591616	0.439196	0.445492	-0.0576913	-0.0939124	-0.267408	-0.199937	0.0762787	-0.0977751	-0.11942	-0.0839042	0.484789	0.45087	-0.254029	0.00399611	0.0193321	-0.247761	0.545518	0.408786	0.0429818	0.401427	0.370539	-0.0980166	-0.0939599	0.0134317	0.069308	0.371361	0.420862	0.152365
801	0.117153	0.129668	-0.0771131	-0.0708256	-0.128744	-0.091921	-0.0550326	-0.0689881	-0.127652	-0.216611	-0.188416	0.544354	-0.0306097	-0.0918454	0.120836	0.676718	0.0356681	0.219869	0.0419804	1.01764	0.0336797	-0.295716	-0.0521849	-0.0601481	0.0388144	0.0321833	-0.00375077	0.106751	0.100646	0.119504	-0.162155	-0.0501497	-0.0923808	-0.0151812	-0.139834	-0.139622	0.055927	-0.0991738	-0.139136	-0.0648678	-0.274677	-0.32116	-0.191437	-0.138092	-0.122848	0.0373559	-0.309728	-0.202873	0.0334756
802	-0.330094	-0.246825	-0.184335	0.20277	-0.20519	-0.176774	-0.40456	-0.148353	-0.287243	-0.150492	-0.155693	2.38181	-0.0699675	0.113902	-0.311179	-0.0717802	-0.313021	-0.095255	-0.245123	2.04931	1.22107	-0.350736	-0.405613	-0.36926	-0.300542	-0.029097	-0.382018	-0.317882	-0.342028	-0.152789	-0.334612	-0.381468	-0.443404	-0.0547715	-0.345044	-0.349431	-0.283891	-0.289814	-0.239698	-0.190563	-0.453736	-0.227851	-0.221305	0.0707764	-0.237688	-0.339101	-0.423918	-0.312163	-0.247022
803	-0.0536449	-0.0641157	0.0193529	-0.324896	0.113046	-0.00695099	-0.14969	0.132081	0.0726254	-0.120788	0.0499907	-0.493261	-0.0486468	-0.307715	-0.0165249	-0.203974	-0.00760456	-0.0603854	-0.100959	-0.48134	-0.439592	-0.0402297	-0.239779	0.714158	-0.0627989	-0.186366	0.278093	-0.113582	0.362096	-0.134572	0.00469486	-0.196813	-0.120304	-0.205073	0.88205	0.877566	0.387148	-0.0806058	-0.314358	0.42198	0.594925	0.644505	0.856644	0.0754826	-0.0945297	0.0048566	0.709859	-0.261855	-0.0194747
804	-0.196847	-0.183112	-0.337621	0.0295199	-0.293953	-0.351368	-0.0418418	-0.142763	-0.195402	-0.331123	-0.326039	1.44367	-0.16027	0.0185371	-0.140798	-0.420021	-0.101499	-0.0201912	-0.0610339	1.10481	1.1137	0.238028	0.0850349	-0.253989	-0.301106	-0.329539	-0.277461	-0.360528	-0.241612	-0.322609	-0.270058	0.0672127	0.160079	-0.353748	-0.184551	-0.147001	-0.219719	0.20884	0.0842753	-0.12261	0.158189	0.381034	0.0117401	-0.219403	-0.401509	-0.270231	0.176238	-0.00543027	-0.190956
805	-0.0979844	-0.0668893	0.256745	-0.138293	0.166821	0.38139	0.33527	0.00224344	0.12489	0.165334	0.162098	-0.494935	-0.1945	-0.314783	-0.126627	-0.138272	-0.155415	-0.160672	-0.152983	0.123179	0.105437	0.60795	0.438487	-0.0897611	0.00614547	-0.0510281	-0.186453	0.0952776	-0.145263	-0.145379	0.255106	0.435894	0.440801	0.0325934	-0.0574189	-0.0571551	-0.262616	0.432255	0.738029	0.0195061	0.383455	0.323366	-0.182934	-0.029399	0.33682	0.21211	0.327313	0.66427	0.17786
806	-0.0650849	-0.0737775	-0.100266	-0.234106	-0.00134708	-0.110012	-0.104872	0.200683	0.0156654	-0.140745	-0.037505	-0.541859	-0.276737	-0.128397	-0.119863	-0.21848	-0.103905	-0.112573	-0.221355	-0.368786	-0.468423	-0.254756	-0.167431	0.358592	-0.146827	-0.311293	0.262695	-0.0370748	0.455614	-0.0676257	-0.188309	-0.144456	-0.0586967	-0.274261	0.493852	0.474474	0.24782	-0.144632	-0.309846	0.0251348	0.376987	0.287033	0.474884	0.20171	-0.162838	-0.0822929	0.407363	-0.288652	-0.0898102
807	-0.0704044	-0.0770366	-0.0972437	-0.228109	-0.00212273	-0.106431	-0.102095	0.194099	0.0130039	-0.142712	-0.0383769	-0.544655	-0.281882	-0.123223	-0.112876	-0.215027	-0.0966207	-0.113936	-0.217191	-0.372155	-0.472186	-0.244392	-0.162974	0.35122	-0.138628	-0.308152	0.262262	-0.0310628	0.447863	-0.0597414	-0.185414	-0.137966	-0.0603543	-0.269872	0.483014	0.461515	0.246297	-0.1485	-0.311903	0.0234739	0.367599	0.279578	0.46727	0.194734	-0.152283	-0.0797207	0.395899	-0.286839	-0.0984362
808	-0.128684	-0.0279625	-0.0355182	-0.353079	-0.0231425	-0.0688262	-0.101957	0.133258	-0.0054004	-0.179421	0.0406579	-0.313826	-0.294477	-0.338445	-0.202857	-0.319504	-0.185755	-0.0591151	-0.264832	-0.28185	-0.372563	-0.103426	-0.110765	0.385584	-0.23264	-0.307883	0.179385	-0.0301091	0.339218	-0.227658	-0.0974508	-0.152934	-0.0765708	-0.304755	0.640644	0.626488	0.262286	-0.0676775	-0.220672	0.34937	0.540559	0.675052	1.0839	0.159834	-0.0770368	-0.05334	0.602322	-0.291193	0.0301363
809	-0.165531	-0.123851	0.354014	0.00942225	0.109828	0.257169	0.192003	-0.167427	0.154271	0.230935	0.369427	-0.350757	-0.0588688	-0.231747	-0.20678	-0.194396	-0.240843	-0.170284	-0.0916203	0.103053	0.0979534	0.78225	0.316074	-0.0526744	-0.16452	-0.205372	-0.339245	-0.0401161	-0.252641	-0.260351	0.368076	0.362685	0.416743	-0.178035	-0.0378368	-0.0102809	-0.393224	0.390428	0.539566	-0.0582089	0.330116	0.340146	-0.123771	0.0346494	0.13712	-0.0466284	0.42721	0.496326	0.0284372
810	-0.306378	-0.333399	-0.242853	0.282426	-0.191657	-0.178442	0.0254891	-0.308305	-0.319016	-0.107696	-0.249479	1.36864	-0.0276308	0.0949535	-0.183431	-0.100057	-0.197098	-0.073888	0.0300191	0.724028	1.07275	0.32892	0.156512	-0.417102	-0.294865	0.147795	-0.328871	-0.246434	-0.37839	-0.288455	-0.0116336	0.221167	0.135675	-0.0180401	-0.427072	-0.419391	-0.310008	0.336894	0.324015	-0.251935	-0.0492749	0.0723641	-0.235729	-0.211864	-0.141639	-0.132376	-0.102016	0.28701	-0.0552873
811	-0.0463986	-0.0713195	0.431457	-0.103971	0.246525	0.427262	-0.00459186	0.00909197	0.245368	0.492237	0.472488	-0.416045	-0.0283629	-0.166605	-0.103806	-0.0603832	-0.105923	-0.140034	-0.129722	-0.270996	-0.367724	0.286513	-0.0175666	-0.106007	-0.0281819	-0.050237	-0.258634	0.154363	-0.0649563	-0.119047	0.367264	-0.016117	0.0223592	0.0268963	0.0158923	0.0147431	-0.163379	0.107277	0.18902	0.0831439	-0.0786242	-0.121521	-0.0360583	0.123008	0.368935	0.176385	-0.0494203	0.219622	0.17917
812	-0.124156	-0.153727	-0.16559	-0.221923	-0.114279	-0.128486	-0.177502	0.116731	-0.0996099	-0.204144	-0.0913614	0.931299	-0.247485	0.102559	-0.144738	-0.304376	-0.161581	0.0171319	-0.227984	1.5023	0.395772	-0.159486	-0.275494	0.0768579	-0.165849	-0.371308	-0.14042	-0.132571	-0.146663	-0.105903	-0.182544	-0.184898	-0.15524	-0.358489	0.232565	0.270081	-0.0955631	-0.225912	-0.247278	0.0713842	-0.0342951	-0.0405472	0.216785	-0.00546349	-0.15323	0.00953	-0.0120283	-0.278696	-0.119175
813	-0.119996	-0.090146	0.321433	-0.147059	0.191645	0.407722	-0.016958	-0.0961929	0.160441	0.241079	0.253299	-0.605283	-0.130391	-0.303265	-0.116202	-0.140386	-0.148534	-0.124917	-0.111328	-0.51254	-0.463319	0.195928	-0.14039	0.496201	-0.0661371	-0.135307	0.166418	0.0245236	0.331748	-0.182518	0.284221	-0.0636446	-0.0625844	-0.0729454	0.607583	0.58199	0.227282	-0.153102	-0.0428072	0.127772	0.391597	0.397772	0.456781	0.0808516	0.237871	0.130885	0.436866	0.0536531	0.113628
814	-0.0772975	0.0363897	0.416427	0.0115137	0.263222	0.503424	0.0450698	-0.0913558	0.291193	0.415652	0.422666	-0.304263	-0.172985	-0.268377	-0.0133335	-0.191626	0.020199	-0.0502715	-0.158555	-0.19771	-0.343237	0.327931	-0.00991562	-0.0682386	-0.0168288	-0.0589453	-0.213542	0.104065	-0.0585763	-0.171376	0.557389	-0.0352758	0.0572962	0.0461663	0.015185	0.0104247	-0.118092	0.0504063	0.228504	0.0495063	-0.0965962	-0.035682	-0.0611235	0.0594947	0.50014	0.108052	-0.0633301	0.242366	0.0979346
[truncated: 1,209 more rows]
[truncated: 1,974 more columns]
